# Supplementary material for: Uncovering the Arabidopsis thaliana nectary transcriptome: investigation of differential gene expression in floral nectariferous tissues
Source: BMC Plant Biol. 2009 Jul 15;9:92. doi: 10.1186/1471-2229-9-92 (PMC2720969; doi:10.1186/1471-2229-9-92)
Supplement: Additional file 2 — Non-nectary reference tissues. Description of non-nectary reference tissue .cel files used for analyses. [file 1471-2229-9-92-S2.xls]

## Sheet: reference tissues
Tissue	Description	NASC Slides #	GEO Accession #
inflorescence shoot	shoot apex, transition (before bolting), 14 days	ATGE_8_A	GSM131652
		ATGE_8_B	GSM131653
		ATGE_8_C	GSM131654
root	roots, 17 days	ATGE_9_A	GSM131558
		ATGE_9_B	GSM131559
		ATGE_9_C	GSM131560
rosette leaf	rosette leaf #4, 17 days	ATGE_13_A	GSM131510
		ATGE_13_B	GSM131511
		ATGE_13_C	GSM131512
petiole	leaf #7 petiole, 17 days	ATGE_19_A	GSM131528
		ATGE_19_B	GSM131529
		ATGE_19_C	GSM131530
cauline leaf	cauline leaf, 21+ days	ATGE_26_A	GSM131540
		ATGE_26_B	GSM131541
		ATGE_26_C	GSM131542
internode shoot	stem, 2nd internode, 21+ days	ATGE_27_A	GSM131655
		ATGE_27_B	GSM131656
		ATGE_27_C	GSM131657
node shoot	stem, 1st node, 21+ days	ATGE_28_A2	GSM131658
		ATGE_28_B2	GSM131659
		ATGE_28_C2	GSM131660
immature sepal	flowers stage 12, sepals	ATGE_34_A	GSM131585
		ATGE_34_B	GSM131586
		ATGE_34_C	GSM131587
immature petal	flowers stage 12, petals	ATGE_35_A	GSM131588
		ATGE_35_B	GSM131589
		ATGE_35_C	GSM131590
immature stamen	flowers stage 12, stamens	ATGE_36_A	GSM131591
		ATGE_36_B	GSM131592
		ATGE_36_C	GSM131593
immature carpel	flowers stage 12, carpels	ATGE_37_A	GSM131594
		ATGE_37_B	GSM131595
		ATGE_37_C	GSM131596
mature pedicel	flower, stage 15, pedicels	ATGE_40_A	GSM131600
		ATGE_40_B	GSM131601
		ATGE_40_C	GSM131602
mature sepal	flowers stage 15, sepals	ATGE_41_A	GSM131603
		ATGE_41_B	GSM131604
		ATGE_41_C	GSM131605
mature petal	flowers stage 15, petals	ATGE_42_B	GSM131606
		ATGE_42_C	GSM131607
		ATGE_42_D	GSM131608
mature stamen	flowers stage 15, stamen	ATGE_43_A	GSM131609
		ATGE_43_B	GSM131610
		ATGE_43_C	GSM131611
mature carpel	flowers stage 15, carpels	ATGE_45_A	GSM131612
		ATGE_45_B	GSM131613
		ATGE_45_C	GSM131614
mature pollen	mature pollen	ATGE_73_A	GSM131636
		ATGE_73_B	GSM131637
		ATGE_73_C	GSM131638
