# Supplementary material for: Uncovering the Arabidopsis thaliana nectary transcriptome: investigation of differential gene expression in floral nectariferous tissues
Source: BMC Plant Biol. 2009 Jul 15;9:92. doi: 10.1186/1471-2229-9-92 (PMC2720969; doi:10.1186/1471-2229-9-92)
Supplement: Additional file 3 — All normalized probe values. Full list of normalized probe signal intensities for all genes called 'present' in nectaries (includes values for reference tissues). [file 1471-2229-9-92-S3.xls]

## Sheet: nectaries vs reference tissues
AGI Locus	TAIR Annotation	Affy Annotation	Gene Symbol	Probe Set	AtILN_1	AtILN_2	AtILN_3	ILN avg	AtMLN_1	AtMLN_2	AtMLN_3	MLN avg	AtMMN_1	AtMMN_2	MMN avg	carpel_immature_ATGE_37_A_3	carpel_immature_ATGE_37_C_3	carpel_immature_ATGE_37_B_3	Carpel Immature Avg	mature_carpel_ATGE_45_B_3	mature_carpel_ATGE_45_C_3	mature_carpel_ATGE_45_A_3	Mature Carpel Avg	petal_immature_ATGE_35_C_3	petal_immature_ATGE_35_B_3	petal_immature_ATGE_35_A_3	Petal Immature Avg	mature_petal_ATGE_42_D_3	mature_petal_ATGE_42_B_3	mature_petal_ATGE_42_C_3	Mature Petal Avg	sepal_immature_ATGE_34_C_3	sepal_immature_ATGE_34_A_3	sepal_immature_ATGE_34_B_3	Sepal Immature Avg	mature_sepal_ATGE_41_A_3	mature_sepal_ATGE_41_C_3	mature_sepal_ATGE_41_B_3	Mature Sepal Avg	stamen_immature_ATGE_36_A_3	stamen_immature_ATGE_36_C_3	stamen_immature_ATGE_36_B_3	Stamen Immature Avg	mature_stamen_ATGE_43_C_3	mature_stamen_ATGE_43_A_3	mature_stamen_ATGE_43_B_3	Mature Stamen Avg	petiole_ATGE_19_A_3	petiole_ATGE_19_B_3
---	---	hypothetical protein	---	244901_at	49.4382	45.3852	39.6751	44.8328	76.6484	75.87	49.6835	67.4006	40.5005	55.9045	48.2025	124.534	115.809	123.965	121.436	85.4374	97.9664	92.8175	92.0738	174.195	171.06	163.561	169.605	176.591	182.5	182.759	180.617	231.427	255.334	260.044	248.935	474.776	442.959	490.747	469.494	127.35	147.876	135.077	136.768	293.264	288.769	293.928	291.987	50.805	48.2546
---	---	hypothetical protein	---	244903_at	325.821	555.204	274.9	385.308	170.002	376.732	243.051	263.262	423.619	392.472	408.045	772.187	797.157	700.929	756.758	659.598	690.353	665.915	671.955	899.855	749.855	771.457	807.056	317.555	452.402	405.539	391.832	666.652	747.431	413.468	609.184	706.627	765.928	655.471	709.342	325.203	384.579	508.007	405.93	437.276	344.855	392.709	391.613	608.811	333.587
AT2G07686	---	hypothetical protein	---	244910_s_at	30.9745	26.0307	20.5304	25.8452	24.8815	27.3928	25.1427	25.8057	24.7797	27.1319	25.9558	15.5406	13.858	17.3695	15.5893	11.1102	13.701	14.2206	13.0106	21.5422	19.7435	18.7975	20.0277	16.8214	16.654	20.1769	17.8841	15.3677	18.0259	16.4021	16.5985	17.6895	20.4635	20.2172	19.4567	13.6304	15.5579	17.8791	15.6891	15.947	17.3253	17.9196	17.064	16.8158	14.6281
AT2G07683	---	hypothetical protein	---	244911_at	21.233	17.5385	14.7152	17.8289	18.265	23.2968	19.2049	20.2556	21.0978	23.3291	22.2134	13.3997	12.2973	15.367	13.688	11.6755	10.1631	10.9254	10.9213	17.7085	15.4029	15.3001	16.1372	11.8532	14.3625	12.588	12.9346	15.9153	14.2082	14.4852	14.8696	12.3464	16.4361	16.1633	14.9819	12.3003	13.3669	14.7369	13.4681	13.8055	14.0689	13.4649	13.7798	13.3359	11.9347
AT2G07783	---	cytochrome c biogenesis orf382 Protein sequence is in conflict with the conceptual translation	---	244912_at	1630.88	1407.4	960.43	1332.9	1398.09	2047.72	1076.06	1507.29	1240.87	1290.54	1265.71	2422.7	1944.41	2120.68	2162.6	2560.27	2338.09	2193.95	2364.1	2297.19	2159.65	2329.45	2262.1	1263.94	2221.1	2003.27	1829.44	1116.03	1118.59	960.024	1064.88	1100.5	1202.97	1237.04	1180.17	833.262	1390.16	1311.52	1178.31	1837.24	1546.97	2011.78	1798.66	2217.09	1218.1
AT2G07751	NADH-ubiquinone oxidoreductase chain 3, putative	NADH dehydrogenase subunit 3 Protein sequence is in conflict with the conceptual translation	---	244920_s_at	422.308	709.402	97.6985	409.803	697.469	457.7	465.044	540.071	519.222	173.153	346.187	617.836	502.144	524.143	548.041	527.435	539.464	457.848	508.249	570.353	572.286	552.803	565.147	332.518	742.614	843.38	639.504	537.74	511.145	458.312	502.399	654.97	550.472	615.104	606.849	353.923	477.661	494.374	441.986	724.153	724.626	787.886	745.555	558.828	381.015
AT2G07674 /// AT2G07751	expressed protein	hypothetical protein	---	244921_s_at	230.377	502.873	100.017	277.755	595.176	255.126	271.391	373.898	368.795	171.087	269.941	406.34	347.489	361.921	371.917	448.59	364.371	338.34	383.767	338.854	407.006	422.597	389.486	283.953	635.548	677.464	532.322	357.493	355.837	305.878	339.736	483.042	464.637	502.22	483.3	224.494	288.926	274.42	262.613	499.821	538.147	584.717	540.895	369.296	232.202
---	---	hypothetical protein	---	244924_at	227.445	201.553	102.539	177.179	132.637	291.625	213.702	212.654	284.631	257.584	271.107	100.924	86.0035	110.903	99.277	89.2172	67.5784	77.8571	78.2176	168.021	150.377	152.125	156.841	64.9848	72.1688	81.3894	72.8477	96.3359	110.352	80.8642	95.8508	98.8384	97.1904	99.095	98.3746	61.6078	72.5337	69.4271	67.8562	83.6002	98.9	71.9893	84.8298	77.4383	63.97
---	---	NADH dehydrogenase subunit 4	---	244929_at	743.096	763.654	380.979	629.243	810.935	950.924	574.838	778.899	717.606	609.103	663.354	728.612	767.459	696.482	730.851	709.581	660.847	801.413	723.947	801.54	776.951	882.265	820.252	388.721	864.547	783.377	678.882	810.933	816.599	883.876	837.136	957.495	1124.11	1011.93	1031.18	493.046	539.568	713.703	582.106	773.969	644.176	713.98	710.708	879.886	653.929
---	---	PSI 9KDa protein	---	244932_at	107.312	412.853	239.032	253.065	89.658	346.755	325.926	254.113	291.94	701.678	496.809	492.92	275.295	470.44	412.885	543.589	505.8	486.305	511.898	347.024	414.915	465.541	409.16	248.082	491.322	181.058	306.82	757.652	861.934	535.462	718.349	568.259	544.634	605.54	572.811	107.21	228.827	140.665	158.901	317.218	302.259	532.301	383.926	840.131	643.232
---	---	NADH dehydrogenase ND4L	---	244933_at	234.875	370.719	219.158	274.917	162.142	432.509	420.389	338.347	534.765	369.337	452.051	314.532	224.016	327.104	288.551	361.204	293.299	356.104	336.869	476.492	528.703	514.505	506.567	188.915	415.634	311.975	305.508	734.7	856.077	727.396	772.724	757.326	648.089	723.847	709.754	129.102	163.063	181.587	157.918	343.533	361.17	381.61	362.104	1412.52	1053.1
---	---	NADH dehydrogenase ND6	---	244934_at	360.431	1212.74	812.748	795.305	269.803	1519.04	1142.44	977.095	1307.81	1920.25	1614.03	462.504	329.967	460.508	417.659	384.659	294.469	307.99	329.039	885.179	746.981	726.168	786.109	272.179	460.918	437.065	390.054	1017.66	1039.84	918.292	991.928	935.795	894.523	1176.34	1002.22	176.702	236.138	234.1	215.647	450.641	484.088	463.162	465.964	1420.44	995.238
---	---	NADH dehydrogenase subunit	---	244935_at	4878.15	4093.83	2234.12	3735.37	4704.5	2962.23	2456.07	3374.27	3077.66	2711.75	2894.71	4187.63	3523.85	4029.21	3913.56	5330.09	5353.55	5475.83	5386.49	4626.52	4697.96	4623.83	4649.44	3066.95	3916.14	3266.12	3416.4	7363.29	7214.53	7887.71	7488.51	6119.05	6102.65	6334.25	6185.31	1986.28	2591.04	2858.95	2478.75	3429.5	3526.05	3793.38	3582.98	11635.8	10474.9
---	---	NADH dehydrogenase ND1	---	244936_at	721.989	503.136	280.711	501.945	860.181	587.855	324.093	590.709	428.013	515.608	471.811	818.693	631.016	775.64	741.783	1039.99	1193.18	1079.1	1104.09	746.254	809.668	865.065	806.996	718.906	764.77	582.423	688.7	1880.04	2282.48	1802.35	1988.29	1292.91	1287.63	1281.29	1287.28	245.213	361.503	308.063	304.926	620.051	478.198	638.883	579.044	3677.16	3013.22
---	---	NADH dehydrogenase 49KDa protein	---	244937_at	63.3163	151.714	76.9775	97.3359	62.7962	95.9469	97.5075	85.4168	104.468	169.98	137.224	131.255	64.3915	114.082	103.243	215.121	266.502	266.102	249.242	91.365	121.054	145.022	119.147	88.9603	115.452	69.9869	91.4665	349.023	411.215	224.801	328.346	215.117	199.378	198.526	204.34	34.459	50.7903	39.7848	41.6781	88.3437	87.2442	111.878	95.8218	1010.87	589.12
---	---	ribosomal protein S15	---	244938_at	337.346	794.519	308.899	480.255	255.975	684.605	480.665	473.748	801.459	652.245	726.852	382.466	324.95	335.794	347.737	692.355	679.014	639.823	670.397	378.789	348.65	357.095	361.511	75.8607	263.066	229.188	189.372	384.689	402.822	482.812	423.441	307.126	325.827	367.881	333.611	115.04	187.791	242.685	181.839	288.25	262.394	313.132	287.925	1217.8	959.979
---	---	ribosomal protein S12 (trans-splice part 1 of 2)	---	244939_at	182.766	307.178	171.692	220.545	315.168	464.726	230.694	336.862	236.401	300.96	268.68	436.917	372.785	331.717	380.473	824.638	874.191	878.93	859.253	359.902	350.705	359.809	356.805	235.017	641.514	433.903	436.811	610.484	641.052	518.066	589.867	601.067	703.399	589.784	631.417	154.279	238.533	231.88	208.231	667.843	584.903	690.012	647.586	1140.86	739.255
---	---	ribosomal protein S12 (trans-splice part 2 of 2)	---	244940_at	1860.36	2254.91	1109.66	1741.64	2227.04	2840.15	1559.88	2209.03	1485.69	1595.32	1540.5	2261.57	1943.04	2007.24	2070.62	3411.62	3536.62	3628.26	3525.5	1792.1	1759.79	1996.07	1849.32	1135.38	2617.94	1732.02	1828.45	3221.46	3634.09	2921.86	3259.14	3291.64	3556.69	3153.46	3333.93	635.891	1162.58	1049.03	949.165	2509.98	2019.58	2641.22	2390.26	5559.98	4039.14
---	---	ribosomal protein L16	---	244944_s_at	614.809	630.833	270.512	505.385	403.62	415.848	349.752	389.74	313.887	232.055	272.971	891.573	977.762	832.246	900.527	687.035	774.623	834.805	765.488	987.471	873.602	879.6	913.558	228.813	431.153	516.285	392.083	612.648	615.781	636.639	621.689	758.261	633.038	655.188	682.163	348.158	501.682	621.034	490.291	446.038	346.923	367.503	386.821	754.242	524.367
---	---	cytochrome c biogenesis orf206	---	244945_at	157.885	139.169	120.271	139.108	237.094	274.061	156.176	222.444	155.597	200.703	178.15	161.791	144.275	150.448	152.171	101.271	105.998	103.35	103.54	177.704	138.956	171.792	162.817	122.012	153.788	125.658	133.819	147.936	127.545	138.005	137.829	154.588	130.776	153.921	146.428	113.333	105.477	125.285	114.698	104.957	126.426	132.598	121.327	102.381	104.846
---	---	hypothetical protein	---	244947_at	30.2193	32.3779	28.7283	30.4418	26.9464	40.0797	29.4087	32.1449	33.5654	36.8656	35.2155	32.6241	28.846	30.7418	30.7373	27.3528	25.3504	21.1371	24.6134	41.369	38.4144	37.9709	39.2514	23.4528	30.6701	33.6432	29.2554	29.3208	32.4494	40.0433	33.9378	31.068	34.6503	41.4917	35.7367	28.8845	23.0073	39.4978	30.4632	24.7257	26.0673	26.2642	25.6857	22.4534	20.714
AT2G07723	pseudogene, similar to orf454~homology with two ORFs from Marchantia polymorpha mtDNA (orf169 and orf322), high similarity to 3'-terminal part of ccl1 of Rhodobacter	cytochrome c biogenesis orf452	---	244951_s_at	172.987	184.363	124.671	160.674	132.741	210.633	140.82	161.398	165.431	163.136	164.284	820.397	686.303	722.559	743.086	542.889	573.887	595.074	570.617	676.136	676.697	678.989	677.274	272.075	326.821	297.82	298.905	684.881	684.324	675.556	681.587	643.992	594.461	632.708	623.72	276.822	317.189	376.943	323.651	251.551	218.088	204.982	224.874	337.178	224.427
---	---	hypothetical protein	---	244952_at	24.4642	46.071	34.9556	35.1636	28.0928	50.3352	42.1983	40.2088	57.5024	45.1214	51.3119	17.7967	24.0611	30.5257	24.1278	19.339	15.1909	14.8411	16.457	40.583	38.8376	35.8355	38.4187	20.9686	22.3537	20.9057	21.4094	21.916	24.5035	23.552	23.3238	27.3995	28.1951	30.3041	28.6329	21.4252	19.0444	22.7696	21.0797	21.7928	26.6364	27.577	25.3354	20.4574	21.9295
AT2G07731	---	NADH dehydrogenase subunit 6	---	244953_s_at	85.3806	65.8893	47.6219	66.2973	116.809	110.88	63.5464	97.0785	82.3399	62.5384	72.4391	123.148	130.954	136.82	130.308	75.0592	63.1587	78.5173	72.2451	242.462	286.067	290.332	272.954	106.233	112.87	98.1074	105.737	155.03	155.076	147.667	152.591	142.045	110.041	122.72	124.935	144.796	192.842	147.608	161.749	111.752	134.479	125.432	123.888	64.2889	55.1759
AT2G07737	---	hypothetical protein	---	244956_s_at	61.9304	56.895	59.5	59.4418	62.1097	70.973	59.7324	64.2717	56.6205	47.4933	52.0569	54.8917	44.907	59.1666	52.9885	56.9238	51.0525	44.8682	50.9482	58.1662	51.8643	54.4736	54.8347	35.1597	47.3306	51.3457	44.612	56.7742	56.2531	48.2751	53.7675	58.4077	69.9574	62.5465	63.6372	51.1029	59.1233	51.9542	54.0601	55.8532	55.9693	55.295	55.7059	53.2259	39.4528
---	---	hypothetical protein	---	244957_at	35.6259	72.8184	44.1251	50.8565	31.9326	59.3545	53.8857	48.391	92.3649	78.236	85.3004	33.8021	37.2378	40.9037	37.3146	28.9674	27.2336	25.4211	27.2074	52.2387	49.1761	44.8531	48.756	31.2528	43.5583	39.1804	37.9972	38.7568	33.4384	36.7922	36.3291	41.8831	45.3531	46.2407	44.4923	27.0357	36.0363	40.4897	34.5206	33.6926	42.65	36.9479	37.7635	37.6816	30.32
AT2G07708	expressed protein	hypothetical protein	---	244959_s_at	107.623	171.688	77.6325	118.981	158.363	91.3954	132.523	127.427	115.03	90.3989	102.714	385.807	369.8	356.962	370.856	535.007	616.967	645.056	599.01	391.523	418.248	463.794	424.522	150.389	536.108	476.067	387.521	238.306	261.696	258.877	252.96	341.79	313.685	287.586	314.354	103.731	215.72	246.408	188.62	425.278	358.165	448.308	410.583	609.203	307.607
---	---	ribosomal protein L32	---	244960_at	1940.2	2235.51	1355.92	1843.88	1902.86	2566.5	1781.69	2083.69	2391.49	1971.77	2181.63	673.449	616.328	668.139	652.639	617.141	797.726	760.209	725.025	546.012	637.417	664.804	616.078	675.156	766.269	731.82	724.415	883.306	979.051	1098.45	986.936	775.856	768.836	828.064	790.919	509.056	558.092	528.32	531.823	770.626	653.759	670.569	698.318	1853.97	1907.03
---	---	hypothetical protein	---	244961_at	4994.42	4973.14	2967.12	4311.56	5487.5	5914.41	3748.55	5050.15	3332.01	3301.33	3316.67	3428.62	3181.51	3172.65	3260.93	4199.6	4087.6	3894.1	4060.43	4062.16	3874.31	3879.16	3938.54	2152.33	4218.57	3325.71	3232.2	6180.81	6445.58	6197.49	6274.63	5757.07	5670.09	5629.78	5685.64	1241.76	1939.4	1877.04	1686.07	3553.84	3272.49	3929.7	3585.35	7972.46	6338.23
---	---	NADH dehydrogenase ND4	---	244962_at	1066.66	1088.22	622.049	925.643	951.295	1324.57	1058.93	1111.6	1552.58	1511	1531.79	2425.22	2053.61	2523.15	2333.99	2755.7	2679.46	2465.64	2633.6	2570.41	2773.79	2856.11	2733.44	1240.68	2615.03	1571.6	1809.1	3831.18	4259.11	3654.1	3914.8	2982.18	3094.9	3192.8	3089.96	633.965	1405.48	1234.81	1091.42	2063.85	1806.67	2721.48	2197.33	5220.8	4052.99
---	---	PSII cytochrome b559	---	244963_at	2496.72	2805.92	2625.9	2642.85	3410.74	3633.35	3231.79	3425.29	2868.56	3406.16	3137.36	3485.58	2980.97	3483.96	3316.84	3419	3549.6	3692.06	3553.55	3835.57	3519.28	3656.08	3670.31	4083.27	3939.03	3287.26	3769.85	5662.94	5421.45	5159.69	5414.69	4942.14	4476.45	4975.5	4798.03	1876.77	2223.78	1981.78	2027.44	3624.46	3428.79	3513.58	3522.28	7552.91	6505.84
---	---	PSII cytochrome b559	---	244964_at	1130.36	1513	1246.92	1296.76	1603.77	2280.74	1962.3	1948.94	1561.12	1966.07	1763.6	2084.8	1558.95	2018.98	1887.57	2021.23	2119.14	2217.21	2119.19	2076.34	1910.2	2009.41	1998.65	2363.8	2227	2067.98	2219.59	3296	3925.62	2896.96	3372.86	2973.49	2965.54	3140.5	3026.51	918.266	1196.64	777.332	964.081	2075.38	2012.73	2356.05	2148.05	5235.68	4160.68
---	---	hypothetical protein	---	244965_at	1339.33	1386.71	524.386	1083.48	1628.81	1404.87	1015.42	1349.7	1029.4	859.709	944.557	1357.44	1134.31	1180.18	1223.98	1619.4	1786.16	1664.02	1689.86	1451.84	1401.98	1383.08	1412.3	387.218	1695.01	1336.3	1139.51	1978.67	2273.73	1827.75	2026.72	1898.43	1814.11	2081.73	1931.42	482.575	949.186	842.662	758.141	1729.1	1208.83	1590.01	1509.31	4104.32	3744.74
---	---	cytochrome b6-f complex, subunit V	---	244966_at	267.978	420.503	297.527	328.67	196.416	386.524	245.048	275.996	305.927	470.221	388.074	184.047	74.5806	164.551	141.06	151.722	190.21	195.841	179.258	207.688	179.81	207.989	198.496	88.4085	182.027	125.909	132.115	225.84	292.288	183.758	233.962	324.072	255.838	347.295	309.068	43.4379	55.0524	41.8728	46.7877	139.227	130.258	168.726	146.07	1008.04	635.106
---	---	PSI J protein	---	244967_at	676.105	815.041	434.842	641.996	535.476	728.753	514.973	593.067	560.785	423.022	491.904	2327.68	1948.28	2307.75	2194.57	2470.83	3217.43	2794.71	2827.66	1721.37	1983.83	1899.5	1868.24	997.34	2865.01	2435.76	2099.37	2898.86	3349.83	3196.12	3148.27	3281.89	3321.36	3574.67	3392.64	1791.1	2068.95	1366.7	1742.25	2644.8	1982.6	2481.12	2369.51	4293.75	4196.53
---	---	ribosomal protein L33	---	244968_at	1837.22	1830.21	1188.17	1618.53	1569.48	1635.48	1302.6	1502.52	1306.58	1109.37	1207.97	1935.38	1707.93	1982.06	1875.12	2085.1	2345.4	2444.1	2291.54	1994.25	2042.25	1909.42	1981.98	1538.25	1516.29	1375.77	1476.77	2172.86	2537.32	2121.06	2277.08	1433.81	1517.2	1414.25	1455.09	700.609	970.265	832.017	834.297	1450.6	1520.37	1484.74	1485.24	4406.47	3749.41
---	---	ribosomal protein S18	---	244969_at	1547.3	2214.87	1200.34	1654.17	1028.2	1029.47	640.416	899.362	637.161	705.527	671.344	802.295	650.86	636.952	696.703	725.355	947.673	951.798	874.942	717.178	787.009	658.977	721.055	529.698	491.927	445.515	489.047	770.107	946.578	822.644	846.443	493.723	532.725	493.978	506.809	327.961	412.928	349.549	363.479	512.945	513.172	522.753	516.29	2635.72	2077.19
---	---	ribosomal protein L20	---	244970_at	963.165	1481.7	535.871	993.58	618.944	1015.11	866.647	833.565	1288.8	1058.3	1173.55	633.354	529.901	517.686	560.313	986.918	913.451	950.01	950.126	735.557	734.161	783.316	751.011	157.436	443.279	423.16	341.292	819.946	994.123	950.078	921.382	841.763	675.335	799.945	772.348	209.275	293.961	424.061	309.099	625.277	537.031	531.196	564.502	1984.41	1356.21
---	---	ATP-dependent protease subunit	---	244971_at	4414.43	5464.83	2820.3	4233.19	4189.87	5184.91	3091.42	4155.4	3794.25	3266.2	3530.22	4936.09	4204.98	4179.25	4440.11	6052.84	5848.36	5754.78	5885.33	4636.72	4441.83	4543.44	4540.66	3150.28	5488.44	4036.62	4225.11	6993.43	7038.3	6711.88	6914.54	6135.49	6849.6	6597.45	6527.51	1550.12	3146.08	2900.81	2532.34	4913.82	4767.51	5122.2	4934.51	7471.33	6061.17
---	---	PSII 47KDa protein	---	244972_at	239.556	337.484	233.118	270.053	218.665	296.364	353.859	289.629	469.246	562.521	515.884	1260.32	500.218	1072.53	944.355	2141.74	2050.86	1995.78	2062.79	1265.09	1287.1	1329.75	1293.98	1314.52	1664.55	942.111	1307.06	2314.49	2880.64	2145.04	2446.72	2987.59	3363.51	2909.5	3086.87	154.613	431.536	367.287	317.812	951.445	664.574	1289.1	968.373	5103.12	3472.23
---	---	PSII T protein	---	244973_at	210.776	530.25	278.028	339.684	187.717	677.547	611.777	492.347	699.071	905.606	802.339	405.138	256.039	378.083	346.42	513.969	516.078	535.467	521.838	457.828	474.863	454.471	462.387	437.831	537.369	469.712	481.637	658.565	885.911	715.808	753.428	890.715	812.947	794.33	832.664	163.153	292.134	239.42	231.569	482.473	429.322	485.022	465.606	1532.14	816.416
---	---	PSII low MW protein	---	244974_at	896.732	1078.29	490.297	821.771	1565.25	1719.82	1735.57	1673.55	1721.82	1300.93	1511.38	241.432	151.35	193.114	195.299	356.995	458.653	408.75	408.133	284.137	298.293	215.343	265.924	271.249	579.843	336.588	395.893	365.701	462.793	371.563	400.019	563.862	844.015	454.279	620.719	107.686	117.448	165.507	130.214	415.516	311.109	475.328	400.651	1283.92	938.265
---	---	PSII 10KDa phosphoprotein	---	244975_at	469.402	859.17	511.881	613.485	947.067	1040.06	1265.19	1084.11	808.607	933.886	871.246	1791.07	1284.76	1521.27	1532.37	2154.82	2062.46	1969.07	2062.11	2040.94	1988.76	2044.17	2024.62	2005.62	2129.9	1858.71	1998.08	3101.85	3321.82	2629.31	3017.66	3036.31	2887.32	2636.02	2853.22	595.184	1147	838.566	860.249	1573.51	1293.41	1770.22	1545.71	5043.57	3606.61
---	---	cytochrome B6	---	244976_at	5555.96	4257.53	2653.99	4155.83	7175.96	6111.52	5479.04	6255.51	4387.93	4831.12	4609.52	5989.99	5049.06	5714.95	5584.67	6292.76	6433.68	6132.16	6286.2	6792.67	6962.75	7047.93	6934.45	6298.94	6583.49	6416.92	6433.12	7116.66	7839.63	7465.98	7474.09	8789.95	8129.56	7710.61	8210.04	3671.42	4398.63	4254.85	4108.3	5397.28	5195.75	5773.97	5455.67	10471	9630.26
---	---	cytochrome b/f	---	244977_at	184.853	202.735	183.912	190.5	145.116	265.561	199.452	203.376	288.596	392.473	340.534	150.046	105.6	156.419	137.355	81.9957	81.0822	74.2029	79.0936	462.068	353.954	340.339	385.454	96.7803	163.366	170.29	143.479	382.233	448.066	363.289	397.862	363.729	341.695	505.496	403.64	99.5444	114.092	107.121	106.919	183.246	254.263	213.441	216.983	428.098	307.251
---	---	RNA polymerase alpha subunit	---	244978_at	5673.57	6783.97	4604.68	5687.41	4721.32	6828.67	3579.46	5043.15	4902.94	5081.9	4992.42	2779.18	2984.47	2897.73	2887.13	3069.8	3458.59	3443.08	3323.83	3531.7	3157.43	3000.9	3230.01	1260.07	1957.29	1869.57	1695.64	3443.04	3513.57	4400.77	3785.79	2178.95	2229.08	2125.36	2177.8	1686.88	1858.62	1993.57	1846.36	2120.95	2222.4	2205.56	2182.97	5373.69	5631.35
---	---	ribosomal protein S11	---	244979_at	2539.58	4246.8	3689.64	3492.01	1419.35	2825.65	2006.62	2083.88	2122.99	2062.55	2092.77	4837.04	4064.86	4516.85	4472.91	5599.25	5488.69	5537.44	5541.79	4214.67	4159.57	4331.89	4235.38	2505.04	1995.76	1769.58	2090.13	5873.33	5722.84	5463.82	5686.66	2266.83	2401.04	2489.26	2385.71	1537.54	1810.73	1477.12	1608.46	2079.92	1891.56	2070.81	2014.1	8440.58	7214.95
---	---	ribosomal protein L36	---	244980_at	982.959	1707.02	1217.53	1302.5	453.714	969.763	1008.19	810.557	998.514	779.606	889.06	2650.57	2027.1	2420.57	2366.08	2798.15	3257.98	3064.16	3040.1	2285.07	1942.79	2135.74	2121.2	976.776	1119.74	995.856	1030.79	2762.56	2859.64	2465.09	2695.76	1203.71	1333.57	1201.92	1246.4	730.146	993.953	874.871	866.323	1166.77	1042.11	1255.6	1154.82	4825.3	3872.5
---	---	ribosomal protein S8	---	244981_at	538.682	1102.47	622.986	754.712	343.356	935.899	657.321	645.525	736.551	709.463	723.007	1290.15	1052.06	1279.25	1207.15	1530.15	1808.97	1750.86	1696.66	911.77	982.688	1035.52	976.661	662.193	641.136	434.22	579.183	1376.27	1566.64	1232.26	1391.72	721.667	695.337	747.81	721.604	338.121	572.589	420.266	443.659	625.148	600.971	675.856	633.992	3383.71	2510.21
---	---	ribosomal protein L14	---	244982_at	651.192	1663.94	665.338	993.49	712.908	1163.81	960.865	945.862	1334.76	1295.91	1315.34	1398.18	1020.45	1303.05	1240.56	2143.3	2279.66	2198.95	2207.3	1054.13	1107.12	1126.18	1095.81	500.252	721.032	546.14	589.141	1406.27	1604.85	1306.23	1439.12	673.682	815.005	686.88	725.189	316.948	469.968	498.076	428.331	638.51	588.168	713.073	646.584	4160.03	2757.52
---	---	ribosomal protein L16	---	244983_at	4643.5	4782.39	2675.59	4033.83	3658.32	3849.92	2893.35	3467.2	2897.7	1441.33	2169.52	4415.67	4058.83	3824.81	4099.77	5080.78	5565.37	5346.13	5330.76	4789.59	4430.58	4848.22	4689.46	2330.02	2682.92	2607.69	2540.21	5289.08	5256.96	5479.35	5341.8	2584.53	2950.24	2972.45	2835.74	1372.02	1851.76	1855.03	1692.94	2869.74	2674.11	3009.95	2851.27	7591.6	6349.17
---	---	ribosomal protein S3	---	244984_at	3574.99	4510.12	3257.96	3781.02	2384.45	3731.08	3452.37	3189.3	3418.81	2437.12	2927.96	1706.34	1620.34	1660.61	1662.43	1793.91	1959.38	1946.15	1899.81	1735.96	1698.04	1846.66	1760.22	1146.75	954.305	920.543	1007.2	1796.32	1993.26	1960.46	1916.68	915.191	770.421	755.643	813.752	767.206	876.196	879.529	840.977	945.94	1010.83	1000.87	985.88	3731.57	3419.21
---	---	ribosomal protein L22	---	244985_at	1399.01	2790.08	2404.82	2197.97	941.026	1859.6	2002.92	1601.18	1805.21	1260.81	1533.01	2525.54	1915.92	2302.81	2248.09	2692.02	2833.35	2933.95	2819.77	1998.42	2239.87	2157.89	2132.06	1174.59	1070.1	923.599	1056.1	2269.22	2751.37	2234.04	2418.21	906.48	754.581	846.237	835.766	593.904	769.103	703.194	688.734	995.424	927.161	1017.69	980.092	4679.31	3695.36
---	---	ribosomal protein S19	---	244986_at	3095.35	3896.77	2532.86	3174.99	2740.37	4059.28	2213.65	3004.44	2393.66	2179.72	2286.69	1368.73	1284.35	1248.95	1300.68	1477.01	1555.72	1635.07	1555.93	1400.29	1335.93	1572.85	1436.35	808.188	909.267	904.033	873.829	1594.08	1698.66	1570.6	1621.11	733.553	689.375	700.7	707.876	508.144	647.689	800.247	652.027	932.959	832.647	897.319	887.642	3222.45	2868.71
---	---	ribosomal protein L2	---	244987_s_at	9204.27	9661.5	7536.1	8800.62	8902.82	9296.4	6751.84	8317.02	7521.99	6658.84	7090.41	7343.38	7160.14	7255.44	7252.99	8582.73	8729.98	8712.82	8675.18	9103.42	8285.41	8412.91	8600.58	5489.19	6623.17	6217.73	6110.03	8520.64	8565.42	8642.02	8576.03	6778	6627.85	6437.65	6614.5	3271.33	4268.4	4585.85	4041.86	6343.25	5699.42	6077.18	6039.95	12704.5	10011
---	---	ribosomal protein L23	---	244988_s_at	2595.14	4576.13	2822.81	3331.36	2476.99	4290.93	4640.03	3802.65	4623.53	3511.11	4067.32	4133.42	3665.77	4031.95	3943.71	4603.42	5163.96	5118.95	4962.11	4392.1	4215.84	4151.46	4253.13	3492.53	3951.7	3167.38	3537.21	4800.63	5417.22	4656.86	4958.24	3327.55	2857.17	3646.38	3277.04	1715.6	2233.8	2136.5	2028.63	3377.27	2692.03	3396.75	3155.35	10762.6	7454.63
---	---	hypothetical protein	---	244989_s_at	252.531	275.731	151.333	226.532	146.229	212.489	172.267	176.995	231.337	254.274	242.805	75.0595	77.4348	83.0826	78.5256	82.8879	58.8709	71.4573	71.072	197.941	150.654	144.595	164.397	69.4136	93.8235	81.6643	81.6338	187.525	172.38	179.756	179.887	163.582	167.028	219.824	183.478	70.1841	64.6598	69.5514	68.1318	106.008	120.106	90.299	105.471	224.375	166.973
---	---	hypothetical protein	---	244990_s_at	24.6191	36.5529	21.2549	27.4756	19.0972	37.3197	37.5547	31.3239	49.4263	42.7848	46.1055	28.9773	20.2727	26.4791	25.243	18.4585	18.9986	21.2085	19.5552	27.9213	43.7213	48.3341	39.9923	10.3671	20.8225	18.0261	16.4053	55.895	60.8838	59.0008	58.5932	49.4466	28.4465	52.9147	43.6026	16.2785	17.8166	17.2569	17.1173	22.9027	21.7077	19.8727	21.4944	49.4387	67.4763
---	---	NADH dehydrogenase ND2	---	244991_s_at	189.316	223.953	106.34	173.203	140.619	183.857	169.36	164.612	222.128	207.63	214.879	101.481	76.7292	108.818	95.676	90.2709	71.0801	78.288	79.8797	296.046	219.41	210.226	241.894	76.2015	94.8221	72.3416	81.1218	235.07	244.091	223.031	234.064	224.285	191.632	295.629	237.182	50.4712	69.0065	70.7785	63.4187	100.216	120.955	94.3443	105.172	235.761	203.119
---	---	ribosomal protein S7	---	244992_s_at	10028.7	9977.24	5569.67	8525.22	10100.1	10145.6	8062.06	9435.91	7668.71	7081.54	7375.12	6175.16	5846.14	5531.95	5851.09	7460.78	7610.53	7143.31	7404.87	6117.93	5631.31	5706.62	5818.62	2896.35	7129.24	5540.62	5188.73	8020.19	9407.9	8329.05	8585.72	8301.66	8078.51	9024.68	8468.28	2750.85	3944.76	4475.55	3723.72	6914.79	6308.92	6787.29	6670.33	11394.5	9414.08
---	unknown protein	hypothetical protein	AT2G07739	244993_s_at	4638.22	5765.69	3464.23	4622.71	2704.48	3765.54	3051.49	3173.84	3809.91	3120.67	3465.29	2121.23	1962.93	1853.19	1979.11	2282.09	2327.22	2439.54	2349.62	2016.11	2003.98	1998.36	2006.15	702.05	764.879	643.941	703.624	1489.7	1665.09	1733.96	1629.58	666.438	661.793	743.166	690.465	657.322	804.767	877.533	779.874	854.348	885.707	812.089	850.715	3959.44	3228.87
---	---	NADH dehydrogenase ND5	---	244994_at	216.195	297.317	195.764	236.425	126.738	437.445	242.659	268.947	401.999	545.592	473.796	48.0533	48.2032	61.2433	52.4999	35.8204	27.3986	32.5042	31.9077	97.4524	86.9844	90.0909	91.5093	26.3924	39.1232	53.8142	39.7766	79.0375	90.3159	94.7857	88.0464	111.919	80.3556	104.209	98.8277	41.5002	37.3447	42.8856	40.5768	53.4271	72.7334	50.4825	58.881	92.9792	98.1147
---	---	ATPase a subunit	---	244995_at	58.3482	286.063	138.031	160.814	55.9117	387.367	295.985	246.421	367.081	425.933	396.507	60.0856	42.2302	59.4014	53.9057	83.7217	90.1261	88.3602	87.4027	88.3371	95.4749	94.6764	92.8295	64.7996	108.599	77.393	83.5972	201.735	219.978	195.715	205.809	148.859	123.59	153.674	142.041	19.2598	38.2761	27.2535	28.2631	91.5116	77.5344	91.0276	86.6912	492.949	275.162
---	---	ribosomal protein S2	---	244996_at	1296.52	938.54	477.145	904.069	1181.27	706.747	536.243	808.087	694.551	754.998	724.775	1171.79	1041.89	1125.06	1112.91	1484.84	1382.66	1471.81	1446.44	1219.32	1300.79	1399.18	1306.43	494.892	858.917	799.623	717.811	1401.53	1490.7	1434.54	1442.25	885.218	974.931	957.615	939.255	302.486	491.853	488.764	427.701	718.271	587.952	733.631	679.951	3168.17	2201.11
---	---	RNA polymerase beta' subunit-2	---	244997_at	1249.08	1215.02	625.578	1029.89	970.58	661.57	694.949	775.7	978.047	693.608	835.827	707.662	623.896	761.689	697.749	1082.44	1126.94	1035.38	1081.58	876.757	724.312	785.674	795.581	262.115	387.271	381.544	343.643	825.407	958.264	1000.49	928.053	481.698	441.666	482.472	468.612	200.722	285.583	332.924	273.076	467.885	422.074	405.746	431.902	3014.45	1986.01
---	---	RNA polymerase beta' subunit-1	---	244998_at	949.875	785.835	318.234	684.648	734.316	606.844	542.407	627.856	786.505	478.185	632.345	1875.12	1424.89	1761.69	1687.23	2511.69	2792.89	2424.73	2576.44	1619.02	1574.28	1643.32	1612.21	489.094	883.117	660.738	677.65	2093.09	2442.35	2089.32	2208.25	1376.28	1189.18	1400.68	1322.05	410.402	591.792	594.356	532.183	896.117	757.849	977.89	877.285	3935.34	2566.65
---	---	RNA polymerase beta subunit	---	244999_at	79.1229	82.4827	57.3323	72.9793	45.6459	85.2838	76.4681	69.1326	77.8335	116.177	97.0055	140.374	78.2388	137.599	118.737	216.381	193.109	196.895	202.128	185.591	155.609	163.46	168.22	70.6014	75.1295	60.0911	68.6073	167.532	185.231	124.146	158.969	147.31	126.228	205.381	159.64	38.0651	43.7883	37.8051	39.8861	68.6383	78.2021	98.7537	81.8647	369.881	168.69
---	---	hypothetical protein	---	245000_at	550.989	1965.1	1182.69	1232.93	452.5	2003.28	1262.49	1239.42	1912.69	2814.15	2363.42	350.806	287.683	338.758	325.749	277.274	251.186	285.834	271.431	581.228	539.615	556.72	559.188	263.248	350.848	335.991	316.696	746.527	846.821	750.868	781.405	878.082	863.031	1158.83	966.648	230.916	243.509	271.414	248.613	370.348	405.292	383.293	386.311	841.149	631.31
---	---	PSII low MW protein	---	245001_at	10650.1	9506.34	7140.15	9098.88	12814.9	13092.6	9894.71	11934.1	9715.62	12693	11204.3	4865.36	4586.45	5333.07	4928.3	5260.39	5470.2	5400.62	5377.07	4894.38	5510.62	5213.49	5206.16	5572.72	5826.88	6568.38	5989.33	6336.2	6415.75	6459.75	6403.9	6748.42	5739.99	6650.04	6379.48	5189.06	5744.73	5431.14	5454.97	5802.59	5740.79	5342.53	5628.64	9849.77	8887.36
---	---	PSII D2 protein	---	245002_at	398.166	362.426	234.923	331.838	764.716	512.425	454.549	577.23	512.373	323.513	417.943	1369.38	796.512	1084.24	1083.38	2995.86	2691.78	2571.06	2752.9	1392.45	1575.82	1532.1	1500.12	2064.87	3213.84	1346.62	2208.44	4429.73	5149.62	3533.15	4370.83	5676.32	6775.88	5447.53	5966.57	273.572	643.136	465.665	460.791	1821.26	1253.29	2610.81	1895.12	5652.99	3385.25
---	---	PSII 43 KDa protein	---	245003_at	2551.67	2110.32	1095.67	1919.22	4321.79	3813.23	2710.89	3615.3	2438.71	2401.46	2420.09	3616.72	3397.58	3062.16	3358.82	6415.05	5691.34	5671	5925.8	4420.88	4685.61	4607.47	4571.32	3982.22	5849.43	4815.64	4882.43	8355.48	8758.07	8905.43	8672.99	9853.68	10376.9	9817.67	10016.1	707.22	1846.49	2008.78	1520.83	5631.3	4289.44	5400.97	5107.24	10292.7	8197.24
---	---	hypothetical protein	---	245004_at	5042.05	5521.45	3368	4643.83	5692.21	6940.43	5751	6127.88	5332.58	4602.34	4967.46	2253.5	1982.02	2237.2	2157.57	3359.44	3864.3	3683.15	3635.63	2733	2664	2629.46	2675.49	2353.83	4034.96	3361.8	3250.2	3493.65	4119.71	3819.31	3810.89	5275.31	4895.13	5416.4	5195.61	1014.47	1211.11	1617.27	1280.95	3523.75	3522.48	3488.9	3511.71	7128.77	5345.02
---	---	ribosomal protein S14	---	245005_at	83.8142	499.961	406.27	330.015	72.7015	382.667	358.398	271.255	487.204	765.668	626.436	121.055	102.714	159.986	127.918	65.174	49.813	52.1697	55.7189	468.248	349.827	315.372	377.816	107.611	134.645	134.296	125.517	335.555	396.99	321.61	351.385	444.399	340.105	508.233	430.912	98.4536	93.9928	86.1218	92.8561	141.009	212.849	156.261	170.04	313.357	198.563
---	---	PSI P700 apoprotein A2	---	245006_at	7167.93	7594.88	3626.47	6129.76	9935.65	8172.61	7106.71	8404.99	8365.36	5516.82	6941.09	7927.35	7900.13	7869.71	7899.06	10269.6	10454.1	10158.9	10294.2	9904.27	9473.37	9359.59	9579.08	8218.69	11163.6	11753.1	10378.4	11937.7	12430	12614.5	12327.4	13265.7	14005.2	14299.2	13856.7	3473.78	5354.61	6163.7	4997.36	10221.1	9044.44	10319.6	9861.7	14806.6	13504.9
---	---	PSI P700 apoprotein A1	---	245007_at	219.368	276.654	196.535	230.852	270.057	312.33	366.827	316.405	356.917	381.636	369.276	2467.38	1136.6	2045.26	1883.08	4288.93	4188.79	3881.92	4119.88	1581.77	1590.76	1605.75	1592.76	3582.49	3593.15	2503.34	3226.33	5272.22	4779.65	3266.34	4439.4	4965.93	6030.72	5542.42	5513.02	310.383	892.029	414.643	539.019	1752.23	1349.83	2501.03	1867.7	7448.33	4324.76
---	---	hypothetical protein	---	245008_at	579.092	720.616	296.283	531.997	535.929	1052.42	537.822	708.725	754.818	906.815	830.817	502.606	441.396	430.821	458.274	870.792	1023.58	970.195	954.854	767.621	630.572	727.269	708.487	381.604	526.606	434.513	447.574	798.527	860.168	869.783	842.826	422.091	400.051	480.444	434.195	160.094	305.905	251.814	239.271	534.198	406.829	512.395	484.474	2312.28	1635.76
---	---	ribosomal protein S4	---	245009_at	6714.52	6683.12	3615.6	5671.08	7884.52	7090.35	4803.51	6592.79	5992.78	5441.53	5717.15	5288.17	4657.9	5046.5	4997.52	6403.13	6232.73	6234.58	6290.15	6050.79	6028.59	6066.26	6048.54	2361.15	5181.97	4853.49	4132.2	6356.25	6551.89	6553.72	6487.29	4865.5	4727.64	4659.9	4751.01	1921.22	3013.05	3557.05	2830.44	4714.68	4576.5	4779.72	4690.3	10940.5	8873.4
---	---	NADH dehydrogenase subunit	---	245010_at	545.765	472.179	233.334	417.093	403.942	528.756	383.044	438.581	512.557	576.548	544.552	235.735	183.158	218.987	212.627	378.653	385.163	351.08	371.632	523.585	496.146	517.335	512.356	192.098	646.737	503.344	447.393	1712.41	1724.38	1665.81	1700.87	1450.53	1463.57	1373.22	1429.11	139.936	199.174	219.535	186.215	532.697	468.415	595.906	532.339	2679.16	1777.69
---	---	photosystem II G protein	---	245011_at	339.844	391.02	292.305	341.056	305	406.879	302.646	338.175	416.559	451.045	433.802	223.702	194.101	220.915	212.906	422.645	384.401	359.482	388.843	549.413	520.404	484.37	518.062	328.679	614.623	586.178	509.827	1592.26	1749.79	1482.68	1608.24	1377.52	1270.54	1455.16	1367.74	144.861	235.484	250.053	210.133	555.414	451.788	654.479	553.894	2962.06	1642.16
---	---	NADH dehydrogenase D3	---	245012_at	3977.38	3652.4	2623.77	3417.85	4260.2	4736.89	3319.38	4105.49	3220.27	3896.25	3558.26	1415.64	1282.78	1508.08	1402.17	1556.41	1725.22	1670.96	1650.87	1817.79	1699.86	1791.41	1769.69	1681.27	1872.23	1885.26	1812.92	2279.16	2444.49	2509.8	2411.15	2076.5	2105.19	2064.26	2081.98	1440.64	1441.22	1623.26	1501.71	2056.43	1787.3	1813.23	1885.66	3682.52	3316.81
---	---	ATPase epsilon subunit	---	245013_at	12381.3	12922.9	10576.5	11960.2	12460.2	14370.2	11848	12892.8	11383.6	13343.7	12363.6	7873.4	7631.57	7523.51	7676.16	8917.73	9757.54	9185.84	9287.04	9672.3	9079.49	8690.04	9147.28	8105.79	9621.36	10031.3	9252.8	10870.5	12020.2	11421	11437.2	10928.1	10878.9	11082.5	10963.2	5384.18	6432.58	6566.53	6127.76	9773.36	8730.05	9133.79	9212.4	14344.7	13450.9
---	---	ATPase beta subunit	---	245014_at	9612.76	11923.6	9854.83	10463.7	9007.14	12448	10594.1	10683.1	10119.7	9924.86	10022.3	9244.92	8817.26	9145.06	9069.08	10035.8	10784.9	10810.5	10543.7	10621.4	10758.1	10425.5	10601.7	10430.6	10721.5	11022.5	10724.9	12199.1	12406	12793.8	12466.3	11104.7	11946.3	11981.9	11677.7	6341.54	7931.87	7570.72	7281.38	10166.8	10070.9	10401.4	10213.1	15869.9	15235.8
---	---	large subunit of riblose-1,5-bisphosphate carboxylase/oxygenase	---	245015_at	452.515	570.49	267.909	430.305	884.568	949.108	623.304	818.993	744.63	767.934	756.282	441.128	400.449	426.703	422.76	945.543	948.155	985.351	959.683	774.836	692.495	715.553	727.628	311.124	641.269	622.31	524.901	1413.3	1565.35	1596.46	1525.04	1572.63	1540.01	1483.19	1531.94	147.742	257.046	232.652	212.48	568.907	601.585	691.428	620.64	3958.47	2676.11
---	---	carboxytransferase beta subunit	---	245016_at	677.098	621.222	278.435	525.585	403.356	829.778	661.219	631.451	669.586	614.539	642.063	975.655	677.994	815.772	823.14	1314.72	1257.29	1199.42	1257.14	1186.56	1253.61	1369.25	1269.81	460.158	1045.36	666.744	724.087	1463.04	1481.17	1193.63	1379.28	1498.48	1442.31	1676.38	1539.06	238.379	602.585	459.003	433.323	1012.26	1110.58	1271.21	1131.35	2740.22	1699.56
---	---	PSI I protein	---	245017_at	2036.48	2191.9	734.291	1654.23	2961.58	2947.51	1750.97	2553.35	1541.12	1326.72	1433.92	1496.6	1424.2	1515.38	1478.73	1931.43	2021.5	1941.36	1964.76	1788.31	1756.68	1820.14	1788.38	738.141	1523.91	1493.64	1251.9	2990.72	3130.49	2664.8	2928.67	2294.84	1997.95	2472.11	2254.97	576.374	920.65	1061.41	852.813	1653.69	1497.68	1814.54	1655.3	4526.5	3534.41
---	---	hypothetical protein	---	245018_at	485.481	560.8	318.941	455.074	407.385	622.348	559.548	529.76	564.023	556.852	560.438	1464.47	852.172	1243.67	1186.77	2445.18	2247.81	2226.84	2306.61	1505.59	1424.13	1505.95	1478.56	1504.89	1430.63	1104.53	1346.68	2724.75	3126.46	2287.85	2713.02	2067.38	2142.86	1844.16	2018.13	322.702	638.254	565.703	508.886	1082.97	926.597	1312.52	1107.36	4772.61	2825.49
---	---	hypothetical protein	---	245019_at	524.995	679.678	359.057	521.244	825.966	886.816	837.832	850.204	721.48	759.648	740.564	1690.55	1276.5	1478.4	1481.81	2327.26	2486.17	2301.83	2371.75	1929.19	1647.7	1675.09	1750.66	1668.98	1938.17	1765.36	1790.84	2863.33	3099.33	2846.95	2936.54	2561.84	2526.65	2486.29	2524.92	469.696	854.632	943.867	756.065	1792.13	1386.5	1890.16	1689.59	5202.96	3574.34
---	---	cytochrome f	---	245020_at	4008.14	3762.34	2069.4	3279.96	5816.53	5274.31	4007.91	5032.92	4090.14	2963.68	3526.91	2282.97	2197.92	2116.5	2199.13	2907.37	3284.91	2977.51	3056.6	3199	2844.14	2944.96	2996.03	2275.32	2669.19	2844.96	2596.49	4184.5	4526.8	4790	4500.43	3375.88	3699.8	3674.1	3583.26	1006.34	1303.53	1699.68	1336.51	2813.8	2309.22	2626.93	2583.32	7718.64	5959.04
---	---	PSII component	---	245021_at	3099.15	3503.16	2330.06	2977.46	4489.11	3759.3	3752.83	4000.41	3020.11	3818.92	3419.52	1567.13	1387.8	1523.43	1492.79	1427.7	1559.54	1678.18	1555.14	1489.19	1577.16	1585.11	1550.49	1936.4	1780.08	1618.18	1778.22	2148.52	2339.84	2330.95	2273.11	1945.46	2101.03	1701.69	1916.06	1052.96	1057.23	1083.28	1064.49	1807.92	1786.85	1739.84	1778.2	4356.58	3297.59
---	---	PSII L protein	---	245022_at	757.02	731.68	439.425	642.708	920.039	920.172	638.637	826.283	587.776	590.829	589.303	362.058	328.231	368.793	353.028	343.09	367.621	374.413	361.708	445.841	419.722	427.603	431.055	485.119	460.771	468.046	471.312	542.351	621.954	659.429	607.911	542.35	511.164	533.242	528.919	300.417	284.058	341.778	308.751	458.276	448.912	460.461	455.883	1255.68	988.221
---	---	PSII I protein	---	245023_at	5265.69	3676.16	2503.04	3814.96	5402.24	5437.21	4170.5	5003.32	3785.43	3919.4	3852.41	2135.83	1837.16	2168.05	2047.01	2286.06	2670.43	2462.49	2473	2019.04	2072.32	1904.28	1998.55	1970.48	2657.64	2630.28	2419.46	2168.45	2387.78	1912.13	2156.12	2190.43	2939.33	2354.03	2494.6	1224.04	1944.74	1904.74	1691.17	2802.54	2387.01	2543.55	2577.7	4570.37	4704.03
---	---	ATPase alpha subunit	---	245024_at	737.058	774.317	417.365	642.913	2696.84	1574.22	938.185	1736.42	1100.78	1021.63	1061.21	3947.51	2882.39	3637.15	3489.02	5468.56	5696.05	5348.12	5504.24	3413.63	4237.61	3979.2	3876.81	2418.17	6076.56	5199.03	4564.59	5711.32	6838.09	5387.38	5978.93	6458.8	6095.97	6361.18	6305.32	1199.11	2660.61	1894.59	1918.11	5719.42	4414.88	5751.59	5295.3	8236.71	8043.97
---	---	ATPase I subunit	---	245025_at	367.013	867.424	235.7	490.045	437.689	469.899	837.872	581.82	897.237	766.048	831.643	1349.42	795.79	1135.72	1093.64	2489.87	2403.47	2321.87	2405.07	1466.47	1322.82	1416.2	1401.83	1014.59	2437.82	2015.91	1822.77	2933.7	2829.11	2187.45	2650.09	2576.54	3146.07	2443.12	2721.91	340.812	509.927	589.582	480.107	1844.69	1696.84	2192.74	1911.42	4725.48	3505.7
---	---	ATPase III subunit	---	245026_at	1025.14	1552.43	498.166	1025.25	1572.2	3373.86	2285.51	2410.52	2701.43	2944.03	2822.73	2213.47	1544.42	1996.26	1918.05	3558.32	3334.39	3501.52	3464.75	2498.73	2275.43	2143.83	2306	2021.38	4036.51	3057.73	3038.54	4382.68	5066.02	3629.12	4359.27	4331.24	5021.77	4793.16	4715.39	749.592	1297.5	995.161	1014.08	3581.12	3122.21	3976.91	3560.08	6932.33	4620.58
AT2G26550	heme oxygenase 2 (HO2)	heme oxygenase 2 (HO2)	---	245027_at	143.179	116.226	173.227	144.21	129.493	96.7463	101.503	109.247	157.012	76.4787	116.745	120.289	100.068	111.347	110.568	116.062	126.513	127.046	123.207	121.827	123.644	126.53	124	76.8454	78.8498	62.0653	72.5868	94.1588	99.1031	106.066	99.7761	53.9513	52.7948	68.0679	58.2713	56.4094	61.4504	55.2613	57.707	48.8678	65.4545	51.321	55.2145	183.478	175.2
AT2G26570	expressed protein	unknown protein	---	245028_at	134.657	144.268	116.151	131.692	231.805	280.921	255.537	256.088	215.708	170.957	193.333	62.8778	68.9952	64.1068	65.3266	68.0225	71.5512	73.2044	70.926	105.328	102.758	91.5947	99.8938	205.847	224.442	251.103	227.131	140.208	120.153	125.319	128.56	194.536	203.221	215.167	204.308	125.101	140.218	133.684	133.001	264.013	209.416	213.815	229.082	122.842	134.5
AT2G26580	plant-specific transcription factor YABBY family protein	hypothetical protein predicted by genscan	---	245029_at	5920.65	3882.2	2586.79	4129.88	7294.13	6396.93	5741.9	6477.65	5801.91	6317.86	6059.88	79.8542	85.571	79.9159	81.7804	50.1894	56.5541	60.5245	55.756	103.161	87.6548	82.8224	91.2128	320.944	302.946	292.833	305.574	121.4	116.291	114.223	117.305	70.1397	70.3617	59.2199	66.5738	63.4544	54.3537	43.7322	53.8468	47.8233	45.3591	44.5373	45.9066	131.249	164.343
AT2G26360	mitochondrial substrate carrier family protein	putative mitochondrial carrier protein	---	245031_at	98.7692	84.4583	77.9872	87.0716	89.7594	112.816	61.6424	88.0725	82.6001	70.8029	76.7015	55.0799	51.1735	50.7836	52.3457	85.0753	86.1955	82.0399	84.4369	63.7308	58.6862	62.1952	61.5374	55.2458	58.6682	65.3326	59.7489	38.5493	50.3135	51.6845	46.8491	52.625	40.7175	53.1544	48.8323	46.5163	47.1941	47.5755	47.0953	86.173	91.0583	86.8379	88.0231	91.0929	81.9035
AT2G26400	acireductone dioxygenase (ARD/ARD') family protein	unknown protein similar to GP|2244827|gnl|PID|e326818|Z97336	---	245035_at	108.771	112.75	116.389	112.637	145.572	120.862	143.145	136.526	135.371	129.485	132.428	356.781	322.228	316.355	331.788	273.529	312.316	281.093	288.979	142.74	135.723	118.212	132.225	149.533	168.953	145.897	154.794	238.215	223.47	286.372	249.352	267.906	259.719	268.275	265.3	85.2069	75.1333	73.9177	78.086	139.741	151.687	127.189	139.539	90.8598	95.8902
AT2G26600	glycosyl hydrolase family 17 protein	putative beta-1,3-glucanase ;supported by full-length cDNA: Ceres:95083.	---	245039_at	542.867	509.585	378.624	477.025	973.412	873.58	898.065	915.019	1001.65	666.063	833.859	193.577	169.171	184.706	182.485	191.448	195.933	172.407	186.596	184.561	213.564	222.441	206.855	450.264	414.939	392.971	419.391	314.496	324.621	331.788	323.635	666.625	655.771	673.523	665.306	173.854	194.083	163.209	177.049	286.062	312.919	295.668	298.217	248.865	260.934
AT2G26540	uroporphyrinogen-III synthase family protein	hypothetical protein predicted by genefinder;supported by full-length cDNA: Ceres:33364.	---	245042_at	336.025	357.502	450.079	381.202	247.408	211.881	239.32	232.87	273.533	216.567	245.05	253.423	296.12	288.138	279.227	296.014	293.268	282.711	290.664	497.739	436.58	432.143	455.487	361.059	346.039	355.165	354.088	476.184	447.801	475.767	466.584	297.758	306.602	289.326	297.895	256	255.883	274.847	262.243	279.253	263.778	273.102	272.044	302.16	298.348
AT2G26430	ania-6a type cyclin (RCY1)	putative cyclin ;supported by full-length cDNA: Ceres:22595.	RCY1	245043_at	411.997	413.615	491.675	439.096	472.066	380.558	676.09	509.571	545.653	572.861	559.257	311.643	306.983	302.454	307.027	289.281	309.557	313.628	304.155	345.073	341.018	375.313	353.802	336.466	277.8	295.965	303.41	224.057	232.402	248.424	234.961	281.174	268.651	223.408	257.744	453.976	455.794	400.745	436.838	379.627	354.678	383.468	372.591	271.499	266.153
AT2G26500	cytochrome b6f complex subunit (petM), putative	unknown protein Alternative splice forms exist.;supported by full-length cDNA: Ceres:9368.	petM	245044_at	6762.06	5339.02	5737.03	5946.04	1938.16	2820.41	2527.9	2428.82	2077.75	2118.98	2098.37	4241.37	4202.66	4104.51	4182.85	5117.03	5238.73	5101.22	5152.33	4327.45	4423.56	4090.27	4280.43	3492.93	4098.56	4095.6	3895.7	10385.2	9865.61	9184.57	9811.79	6075.44	7182.01	6334.41	6530.62	1454.39	1394.25	1346.29	1398.31	3253.35	3128.6	3276.58	3219.51	8160.67	9092.34
AT2G26590	adhesion regulating molecule family	unknown protein similar to glycoprotein SP|Q16186|G100_HUMAN; supported by cDNA: gi_13926226_gb_AF372873.1_AF372873	---	245045_at	950.264	1037.03	1055.28	1014.19	954.655	1004.69	1176.78	1045.37	982.387	1093.93	1038.16	686.559	784.197	715.636	728.797	690.816	663.903	689.345	681.354	587.998	612.574	603.162	601.245	613.554	639.501	609.565	620.873	567.899	589.698	515.996	557.864	734.134	750.88	676.702	720.572	505.644	524.059	477.206	502.303	531.135	561.221	619.043	570.466	529.946	542.341
AT2G26510	xanthine/uracil permease family protein	putative membrane transporter ; supported by cDNA: gi_13877634_gb_AF370518.1_AF370518	---	245046_at	1118.52	1124.56	1113.88	1118.99	1218.96	996.957	1765.99	1327.3	1286.62	1086.24	1186.43	860.043	815.516	838.944	838.168	719.194	654.886	708.164	694.081	803.637	758.659	750.281	770.859	1085.72	1098.38	1090.57	1091.56	672.371	676.564	672.092	673.676	1008.75	1091.27	1093.79	1064.61	399.333	427.399	470.78	432.504	642.433	627.252	658.533	642.739	737.19	624.074
---	---	PSII 32 KDa protein	---	245047_at	717.427	615.563	252.031	528.341	1486.73	1106.14	804.975	1132.62	1096.37	839.937	968.154	945.275	762.805	974.608	894.229	1729.01	1956.11	1684.14	1789.76	2154.92	1757.87	1971.36	1961.38	1336.36	3875.36	3344.88	2852.2	6130.27	6278.21	7019.83	6476.1	9215.66	9273.09	8901.16	9129.97	698.323	1348.45	1689.4	1245.39	3645.43	2765.43	3879.63	3430.16	7441.66	5749.81
---	---	orf within trnK intron orf within trnK intron	---	245048_at	3684.81	4315.19	2700.52	3566.84	3859.22	5047.89	3471.15	4126.09	3362.42	2904.8	3133.61	2793.07	2475.38	2784.45	2684.3	3198.37	3379	2973.84	3183.74	2506.79	2578.09	2742.31	2609.06	1379.82	2470.75	2215.97	2022.18	2981.3	3590.7	3518.05	3363.35	2416.49	2417.21	2460.14	2431.28	1106.44	2368.35	1770.06	1748.28	2207.91	1824.23	2419.1	2150.41	5456.78	4861.09
---	---	ribosomal protein S16	---	245049_at	145.415	328.168	195.868	223.15	147.309	345.834	280.883	258.009	240.852	269.142	254.997	119.492	96.7104	93.5662	103.256	132.78	156.772	149.234	146.262	134.464	145.532	140.023	140.006	68.1275	85.6689	70.0594	74.6186	154.539	176.078	149.979	160.199	140.108	114.287	151.564	135.32	38.0523	61.8168	57.9919	52.6204	89.0481	50.6175	90.4478	76.7045	497.944	376.118
---	---	PSII K protein	---	245050_at	6836.4	4528.08	3141.15	4835.21	8579.85	6103.34	5134.33	6605.84	4701.46	4092.23	4396.85	3665.59	2635.47	3648.96	3316.67	4192.87	4516.14	4411.62	4373.54	3988.19	3795.41	3767.29	3850.3	3806.59	5252.09	4032.13	4363.6	3980.69	4290.05	2750.4	3673.71	3584.28	4922.72	3942.48	4149.83	1492.44	2664.66	1946.73	2034.61	4240.37	3631.06	4516.14	4129.19	8874.06	6935.62
AT2G26440	pectinesterase family protein	putative pectinesterase	---	245052_at	920.813	1324.04	1392.48	1212.44	71.4625	55.7679	78.9725	68.7343	36.2035	42.9634	39.5835	1502.75	1442.76	1539.65	1495.05	781.874	740.083	769.91	763.956	34.5581	33.56	28.7278	32.282	50.6055	45.4062	41.8999	45.9705	380.751	406.675	467.147	418.191	1353.29	1186.2	1414.69	1318.06	44.2781	49.6341	52.5537	48.822	47.3706	46.2907	36.0272	43.2295	698.627	716.937
AT2G26460	RED family protein	unknown protein	---	245054_at	342.603	281.706	290.452	304.92	370.012	329.516	405.137	368.222	318.565	332.23	325.397	169.981	159.638	158.677	162.765	141.996	162.67	147.927	150.864	151.861	149.772	151.369	151.001	252.797	185.256	219.819	219.291	128.44	126.203	146.982	133.875	215.603	198.16	176.008	196.591	197.814	201.611	203.437	200.954	218.029	212.926	187.927	206.294	108.604	97.7121
AT2G26470	expressed protein	hypothetical protein predicted by genscan; similar to SP|Q04471|YM04_YEAST	---	245055_at	31.7205	43.0864	52.397	42.4013	31.9326	22.9629	43.088	32.6612	32.8225	34.084	33.4532	47.4908	44.107	54.6394	48.7457	42.6598	41.5343	36.1251	40.1064	26.143	26.9783	30.4158	27.8457	32.0387	24.0127	25.4123	27.1546	34.0473	28.8159	36.354	33.0724	47.2876	37.027	50.7346	45.0164	26.7318	34.0651	27.5754	29.4575	29.0938	28.3997	28.3248	28.6061	32.091	33.8271
AT2G39720	zinc finger (C3HC4-type RING finger) family protein	unknown protein ;supported by full-length cDNA: Ceres:253849.	---	245059_at	435.333	612.565	472.802	506.9	992.401	877.537	713.923	861.287	817.95	806.237	812.094	281.622	303.835	282.181	289.213	302.787	304.531	357.334	321.551	386.966	357.074	355.941	366.66	589.514	629.326	649.258	622.7	356.224	403.335	364.676	374.745	641.971	645.413	639.259	642.214	741.851	827.207	866.344	811.801	631.924	536.814	613.476	594.071	516.422	461.753
AT2G39770	GDP-mannose pyrophosphorylase (GMP1)	GDP-mannose pyrophosphorylase updated per Conklin PL et al, PNAS 1999, 96(7):4198-203;supported by full-length cDNA: Ceres:37775.	---	245060_at	2035.78	1543.54	1552.04	1710.45	1338.04	1185.41	1610.39	1377.95	1594.82	1404.03	1499.42	2883.07	3200.66	3123.06	3068.93	2777	2596.79	2783.7	2719.16	2414.72	2576.38	2669.39	2553.5	1626.99	1663.39	1600.21	1630.2	2215.74	2061.5	1946.95	2074.73	1368.81	1518.29	1577.53	1488.21	3319.29	3156.31	2683.75	3053.12	3269.3	3741.95	3333.77	3448.34	1694.04	2236.99
AT2G39730	ribulose bisphosphate carboxylase/oxygenase activase / RuBisCO activase	hypothetical protein ;supported by full-length cDNA: Ceres:7114.	---	245061_at	2145.54	3595.85	4108.14	3283.18	4520.94	5976.06	6443.57	5646.86	6171.28	6173.48	6172.38	3643.33	3397.32	3581.1	3540.58	6735.82	6866.81	6727.19	6776.61	4990.85	5065.42	4650.68	4902.31	5978.55	6385.66	6857.04	6407.08	11576.6	12462.1	12151.6	12063.5	9838.37	10468.5	10372.9	10226.6	1162.63	1127.62	1195.34	1161.86	5020.92	5335.36	5149.17	5168.48	9193.01	10614.3
AT2G39760	speckle-type POZ protein-related	hypothetical protein predicted by genscan; similar to SP|P34568|YNV5_CAEEL;supported by full-length cDNA: Ceres:8256.	---	245062_at	592.939	656.132	667.251	638.774	955.075	813.123	1167.03	978.409	1031.3	1045.39	1038.35	359.47	357.441	387.734	368.215	358.776	373.152	375.052	368.993	333.433	339.469	322.13	331.678	438.343	403.922	400.493	414.253	311.687	310.86	295.53	306.026	349.941	301.983	369.917	340.613	552.34	496.083	494.817	514.413	516.679	500.719	451.371	489.59	279.725	260.175
AT2G39725	complex 1 family protein / LVR family protein	Expressed protein ; supported by full-length cDNA: Ceres: 5605.	---	245064_at	397.272	345.375	341.513	361.387	178.564	184.654	234.603	199.274	225.537	327.056	276.297	134.44	147.42	154.613	145.491	124.279	123.31	126.623	124.737	238.254	262.88	264.899	255.344	462.386	501.649	489.738	484.591	192.075	203.353	180.011	191.813	399.353	402.271	368.259	389.961	603.466	499.437	500.185	534.363	436.805	334.533	384.892	385.41	92.5426	95.4775
AT2G39750	dehydration-responsive family protein	unknown protein ; supported by cDNA: gi_15450748_gb_AY053416.1_	---	245065_at	442.726	469.519	377.117	429.787	475.068	538.555	553.728	522.45	526.112	517.489	521.801	514.957	496.955	502.776	504.896	478.526	495.495	481.28	485.1	646.891	661.802	654.325	654.34	573.291	594.141	563.016	576.816	363.25	387.333	342.715	364.432	307.348	289.469	304.847	300.555	656.764	639.304	673.07	656.379	476.275	524.784	500.312	500.457	504.823	507.787
AT2G39840	serine/threonine protein phosphatase PP1 isozyme 4 (TOPP4) / phosphoprotein phosphatase 1	putative serine/threonine protein phosphatase PP1 isozyme 4 (TOPP4) identical to GB:P48484; contains a Ser/Thr protein phosphatase signature (PDOC00115); contains a metallo-phosphoesterase motif ...	---	245066_at	614.761	495.238	539.225	549.741	770.005	478.954	677.279	642.079	642.78	553.75	598.265	499.447	489.979	502.331	497.252	459.463	426.333	451.347	445.714	487.163	489.37	474.287	483.606	523.083	552.2	641.862	572.382	500.712	527.761	482.485	503.653	653.754	551.489	611.975	605.739	432.174	441.528	436.316	436.673	497.848	558.317	518.677	524.947	621.425	490.401
AT2G39780	ribonuclease 2 (RNS2)	S-like ribonuclease RNS2 identical to ribonuclease 2 precursor SP:P42814, GI:289210; contains a ribonuclease T2 family histidine active site signature (PDOC00459); supported by cDNA: gi_289209_gb ...	---	245067_at	1935.46	2577.83	1821.24	2111.51	2839.58	3213.53	2778.88	2944	2682	1914.71	2298.36	1253.66	1258.85	1251.73	1254.75	1175.81	1219.06	1228	1207.62	1767.33	1743.81	1685.93	1732.36	3374.9	3427.61	3894.29	3565.6	2132.46	2316.46	2224.73	2224.55	4310.54	3844.12	4141.48	4098.72	2215.75	2257.47	2215.85	2229.69	3539.6	3418.68	3449.24	3469.17	927.639	934.093
AT2G23330	---	putative retroelement pol polyprotein	---	245079_at	167.001	135.794	108.849	137.215	279.056	273.607	247.544	266.735	205.009	261.637	233.323	69.1687	75.992	70.1647	71.7751	77.634	76.3375	69.4564	74.476	96.6541	75.0554	72.9404	81.5499	144.437	113.636	140.717	132.93	119.159	124.726	136.679	126.854	203.63	190.394	187.877	193.967	75.0008	77.7583	81.7535	78.1708	110.556	101.226	107.807	106.53	120.787	102.594
AT2G23310	RER1C protein	putative integral membrane protein ;supported by full-length cDNA: Ceres:25204.	RER1C	245083_at	986.333	742.547	561.789	763.556	703.008	523.808	841.507	689.441	680.549	693.165	686.857	304.24	281.598	314.228	300.022	333.993	322.589	292.477	316.353	428.423	405.932	359.525	397.96	272.263	289.448	272.532	278.081	273.042	272.317	271.636	272.332	332.902	266.917	303.554	301.124	397.284	387.879	422.702	402.622	364.524	383.684	399.306	382.505	411.469	393.705
AT2G23290	myb family transcription factor	putative MYB family transcription factor ;supported by full-length cDNA: Ceres:40307.	---	245084_at	158.489	96.2046	96.5834	117.092	132.91	77.574	73.9706	94.8183	130.827	87.6772	109.252	97.8646	95.8058	95.6123	96.4276	75.1062	91.787	89.9465	85.6132	79.6643	77.799	82.2659	79.9097	137.707	152.343	158.949	149.666	132.804	129.327	151.896	138.009	161.248	193.657	186.473	180.459	119.42	167.641	165.777	150.946	202.271	210.605	214.624	209.167	99.5026	94.1645
AT2G23350	polyadenylate-binding protein, putative / PABP, putative	putative poly(A) binding protein ; supported by cDNA: gi_15292850_gb_AY050859.1_	---	245085_at	633.412	1169.63	1252.23	1018.42	243.434	343.074	386.53	324.346	359.14	342.465	350.802	1407.4	1412.8	1349.39	1389.86	1360.6	1396.04	1446.41	1401.02	1097.94	1074.63	1044.79	1072.45	337.685	330.916	362.529	343.71	725.891	736.263	750.015	737.39	396.038	429.304	447.705	424.349	1163.6	1255.73	1172.66	1197.33	312.92	337.097	315.609	321.876	1565.12	1383.93
AT2G39830	LIM domain-containing protein	hypothetical protein predicted by genscan	---	245087_at	82.4597	145.649	251.477	159.862	72.5739	110.557	84.888	89.3397	97.4955	98.1961	97.8458	110.058	110.475	110.719	110.417	79.7253	75.2196	73.553	76.166	278.242	265.322	253.069	265.544	265.966	306.631	314.966	295.854	205.683	194.912	219.307	206.634	208.951	254.385	239.489	234.275	128.236	130.899	131.429	130.188	164.175	167.732	168.678	166.862	83.0661	76.9589
AT2G40900	nodulin MtN21 family protein	putative integral membrane protein nodulin	---	245090_at	122.145	190.314	137.755	150.071	730.222	433.966	489.951	551.38	400.991	417.615	409.303	59.9689	56.7149	50.8297	55.8378	69.6681	64.1467	52.7375	62.1841	99.3195	75.7983	58.8558	77.9912	65.4525	97.2813	91.1962	84.6433	89.7377	99.4496	91.3212	93.5029	157.79	140.562	161.832	153.395	271.727	203.887	238.487	238.034	282.595	298.489	291.391	290.825	170.115	181.7
AT2G40950	bZIP transcription factor family protein	putative TGACG-sequence-specific bZIP DNA-binding protein	---	245092_at	409.861	532.888	415.239	452.663	527.629	539.723	624.649	564.001	579.764	667.287	623.525	410.159	363.333	402.771	392.087	301.26	298.708	279.262	293.077	301.499	296.062	273.325	290.296	174.42	226.76	225.113	208.764	256.955	270.431	256.623	261.336	307.578	333.573	338.629	326.593	282.688	255.736	261.468	266.631	205.101	192.215	223.818	207.045	171.221	199.925
AT2G40820	proline-rich family protein	hypothetical protein predicted by genscan	---	245093_at	113.185	157.898	222.754	164.612	63.9669	65.2401	124.616	84.6078	135.973	133.24	134.606	193.017	198.97	183.365	191.784	164.112	195.307	183.91	181.11	182.637	165.842	143.583	164.021	53.4724	55.6902	50.6887	53.2838	101.117	87.9699	86.7079	91.9317	65.9832	70.4276	64.1903	66.867	50.4455	48.486	65.9674	54.9663	44.1499	32.7634	43.9474	40.2869	128.521	127.397
AT2G40840	glycoside hydrolase family 77 protein	4-alpha-glucanotransferase	---	245094_at	748.386	785.772	972.986	835.715	222.477	259.617	365.402	282.499	527.372	571.033	549.203	848.736	816.248	861.283	842.089	845.033	775.051	800.47	806.851	1151.3	1101.22	1110.15	1120.89	712.002	666.978	673.08	684.02	1341.3	1326.99	1284.5	1317.6	1047.23	1016.98	980.432	1014.88	1427.22	1289.73	1418.84	1378.6	717.547	679.223	608.375	668.382	1046.22	1025.75
AT2G40880	cysteine protease inhibitor, putative / cystatin, putative (FL3-27)	putative cysteine proteinase inhibitor B (cystatin B) ;supported by full-length cDNA: Ceres:11739.	---	245096_at	1213.08	1470.2	1088.53	1257.27	4161.36	4689.52	4008.14	4286.34	3330.35	3719	3524.67	162.618	190.208	180.493	177.773	174.258	191.369	178.894	181.507	723.659	809.727	764.997	766.128	1659.41	1536.49	1668.88	1621.59	798.326	866.566	799.045	821.312	1402.47	1336.4	1239.35	1326.08	351.162	340.498	359.234	350.298	739.249	741.377	716.002	732.209	1006.79	1289.18
AT2G40935	expressed protein	Expressed protein ; supported by full-length cDNA: Ceres: 1297.	---	245097_at	382.302	344.436	303.06	343.266	211.937	182.875	187.554	194.122	233.865	232.013	232.939	204.496	218.512	233.041	218.683	240.194	209.44	236.048	228.561	218.017	194.616	183.878	198.837	149.533	185.293	188.258	174.361	203.832	202.303	203.986	203.374	191.741	180.115	206.249	192.702	145.5	121.133	128.305	131.646	155.484	169.963	187.078	170.842	237.025	228.244
AT2G40940	ethylene response sensor / ethylene-responsive sensor (ERS)	ethylene response sensor (ERS) identical to GB:U21952:ATU21952; supported by cDNA: gi_15450903_gb_AY054532.1_	ERS	245098_at	1058.94	823.073	624.633	835.548	1002.09	638.221	850.603	830.305	820.665	857.372	839.018	122.069	157.305	134.623	137.999	193.265	212.15	207.296	204.237	205.567	211.679	204.834	207.36	335.417	294.443	316.352	315.404	253.049	227.733	219.27	233.351	237.608	210.356	259.593	235.852	193.504	208.246	217.791	206.514	529.871	565.057	517.194	537.374	618.657	489.548
AT2G40830	zinc finger (C3HC4-type RING finger) family protein	unknown protein ; supported by cDNA: gi_3790582_gb_AF079180.1_AF079180	---	245099_at	266.427	435.473	370.862	357.587	419.923	402.361	612.742	478.342	424.224	386.4	405.312	276.493	269.926	301.315	282.578	221.712	225.072	234.55	227.111	345.894	359.594	334.231	346.573	432.638	421.697	379.055	411.13	349.166	326.474	307.938	327.86	549.586	595.057	568.802	571.148	189.666	186.306	155.529	177.167	293.641	288.9	306.101	296.214	226.999	263.587
AT2G40930	ubiquitin-specific protease 5, putative (UBP5)	ubiquitin-specific protease 5 (UBP5), putative similar to GI:6648604; supported by cDNA: gi_6648603_gb_AF048705.1_AF048705	---	245100_at	279.706	391.234	346.115	339.018	421.8	416.244	461.04	433.028	368.519	333.184	350.852	281.92	249.739	255.382	262.347	216.481	227.972	204.633	216.362	241.237	251.649	233.026	241.971	221.26	216.958	221.94	220.053	144.954	123.178	143.095	137.076	179.754	185.216	177.09	180.687	120.119	119.639	106.51	115.422	165.515	184.587	173.16	174.421	136.36	130.674
AT2G40890	cytochrome P450 98A3, putative (CYP98A3)	putative cytochrome P450 ; supported by cDNA: gi_15810181_gb_AY056105.1_	---	245101_at	216.143	170.88	205.062	197.362	640.645	417.875	794.086	617.536	249.071	296.146	272.608	306.217	282.446	299.115	295.926	357.126	341.962	348.157	349.081	361.356	346.029	336.263	347.883	159.116	187.949	180.549	175.871	570.53	577.778	576.079	574.795	696.987	629.044	750.221	692.084	1172.97	1209.12	1271.12	1217.74	154.67	149.547	157.326	153.848	580.4	582.728
AT2G41600	expressed protein	hypothetical protein predicted by genefinder	---	245104_at	466.849	395.493	433.252	431.865	336.655	251.435	386.415	324.835	390.021	354.078	372.05	465.443	422.458	454.05	447.317	437.961	456.832	431.886	442.226	348.569	352.173	312.854	337.865	214.346	214.054	239.836	222.746	218.987	236.278	224.865	226.71	194.329	182.132	190.615	189.025	328.517	289.928	329.776	316.074	215.638	176.352	174.159	188.716	254.021	262.98
AT2G41650	expressed protein	unknown protein	---	245106_at	153.226	347.576	601.657	367.486	73.8943	76.6483	81.4321	77.3249	65.736	83.453	74.5945	889.422	936.702	936.862	920.995	610.736	701.772	704.006	672.171	301.396	332.911	366.701	333.669	114.893	88.774	86.2535	96.6403	101.398	119.768	133.778	118.315	63.4488	58.9295	61.9392	61.4392	141.303	153.221	169.201	154.575	61.3974	55.7261	46.7289	54.6175	69.0037	140.231
AT2G41520	DNAJ heat shock N-terminal domain-containing protein	hypothetical protein predicted by genefinder; similar to EGAD|88596|96521	---	245109_at	121.759	149.475	146.98	139.405	191.395	134.596	198.293	174.761	173.056	184.948	179.002	181.087	155.737	167.094	167.973	162.065	136.322	125.874	141.42	167.722	148.264	146.308	154.098	167.259	161.787	145.928	158.324	114.528	116.82	111.232	114.193	99.5644	118.889	107.564	108.672	119.668	128.967	128.073	125.57	106.236	113.475	118.669	112.794	106.254	75.1436
AT2G41550	expressed protein	hypothetical protein predicted by genefinder	---	245110_at	101.638	94.4238	110.035	102.032	77.0665	76.1125	136.866	96.6817	109.018	117.459	113.238	198.322	228.803	195.28	207.468	151.71	140.775	142.63	145.038	74.7054	71.7465	77.2792	74.577	44.3784	45.5802	48.2117	46.0568	31.0089	30.4008	36.6045	32.6714	21.9582	28.9139	24.2014	25.0245	61.8015	56.3437	67.7475	61.9642	77.3112	63.5578	57.5809	66.15	18.973	21.2741
AT2G41540	NAD-dependent glycerol-3-phosphate dehydrogenase family protein	glycerol-3-phosphate dehydrogenase ;supported by full-length cDNA: Ceres:105456.	---	245112_at	1176.75	1480.4	1429.86	1362.33	803.458	774.573	1235.17	937.734	1021.45	927.051	974.253	1133.75	1051.92	1114.91	1100.19	1205.35	1274.39	1210.87	1230.2	5238.63	5565.88	4947.68	5250.73	3293.31	3376.27	3379.32	3349.63	554.779	572.42	576	567.733	371.021	369.488	359.851	366.787	1386.17	1276.19	1285.81	1316.06	2689.7	2758.04	2699.77	2715.84	162.235	129.693
AT2G41630	transcription initiation factor IIB-1 / general transcription factor TFIIB-1 (TFIIB1)	transcription factor IIB (TFIIB) identical to GB:P48512; contains a transcription factor TFIIB repeat signature (PDOC00624);supported by full-length cDNA: Ceres:2657.	---	245114_at	1284.24	861.427	689.11	944.926	4267.48	4256.17	4726.09	4416.58	5290.29	5178.18	5234.23	561.864	567.688	603.005	577.519	545.797	506.261	586.548	546.202	672.481	739.952	738.32	716.918	709.008	748.861	655.447	704.438	512.73	460.225	477.448	483.468	406.076	440.242	388.619	411.645	1464.63	1551.36	1420.47	1478.82	1345.81	1507.97	1535.51	1463.1	667.873	636.149
AT2G41530	esterase, putative	putative esterase D ;supported by full-length cDNA: Ceres:37276.	---	245115_at	2496.74	2959.85	3139.25	2865.28	1131.54	1735.5	2007.49	1624.84	2292.08	2434.54	2363.31	1312.56	1326.2	1374.24	1337.67	1480.53	1486.69	1425.72	1464.31	706.633	724.397	743.314	724.782	606.192	677.498	658.833	647.508	818.368	781.381	803.901	801.217	1028.97	995.067	1107.35	1043.8	754.631	733.493	740.629	742.917	852.876	849.754	866.809	856.48	2494.01	2434.01
AT2G41620	nucleoporin interacting component family protein	unknown protein ; supported by cDNA: gi_14334431_gb_AY034907.1_	---	245116_at	214.606	377.048	558.132	383.262	100.846	188.824	200.528	163.399	269.41	279.789	274.6	503.82	505.209	470.536	493.189	423.587	395.881	405.316	408.261	306.93	318.166	321.597	315.564	277.685	219.829	239.517	245.677	249.861	199.933	247.073	232.289	253.353	246.459	262.435	254.082	200.453	229.564	192.657	207.558	228.581	198.994	170.546	199.374	319.016	285.168
AT2G41560	calcium-transporting ATPase 4, plasma membrane-type / Ca2+-ATPase, isoform 4 (ACA4)	putative Ca2+-ATPase ; supported by cDNA: gi_11493642_gb_AF200739.1_AF200739	ACA4	245117_at	270.87	311.382	369.452	317.235	63.2178	57.6673	65.1812	62.0221	59.3497	68.7127	64.0312	237.542	238.417	229.583	235.181	229.217	221.524	228.674	226.471	246.782	254.482	238.322	246.528	98.1105	108.114	120.221	108.815	315.746	316.546	334.179	322.157	108.197	103.661	117.815	109.891	197.339	169.352	199.426	188.706	80.186	93.0424	70.734	81.3208	1230.42	1320.16
AT2G41680	thioredoxin reductase, putative / NADPH-dependent thioredoxin reductase, putative	putative thioredoxin reductase The last 2 exons encode thioredoxin. There is an EST match to exons 5-7, and the distance between exon 7 and exon 8 is only 90bp. It is unlikely this is two separat ...	---	245118_at	493.914	583.545	485.801	521.087	530.793	585.197	612.498	576.163	432.485	328.54	380.512	218.346	229.285	215.156	220.929	294.068	299.104	309.83	301.001	288.963	324.55	340.334	317.949	208.487	220.579	187.214	205.427	608.184	685.461	637.049	643.565	404.6	409.801	376.231	396.877	101.868	119.347	98.2069	106.474	159.215	119.344	152.605	143.721	806.759	756.622
AT2G41640	expressed protein	unknown protein ; supported by cDNA: gi_16930450_gb_AF419579.1_AF419579	---	245119_at	439.255	403.807	141.125	328.062	938.529	1482.55	779.766	1066.95	1116.4	762.757	939.577	23.4299	20.8528	24.1679	22.8169	28.1137	29.2222	27.2866	28.2075	27.6941	21.5062	22.3224	23.8409	198.438	222.6	213.081	211.373	555.305	530.737	582.35	556.131	496.662	465.769	474.556	478.996	20.3661	18.8256	23.7859	20.9925	138.16	110.984	128.071	125.738	75.571	68.4028
AT2G39810	expressed protein	hypothetical protein predicted by genscan	---	245120_at	209.642	232.918	218.225	220.261	135.364	167.847	266.238	189.816	179.031	183.552	181.292	224.879	229.004	233.295	229.059	194.056	174.439	186.24	184.912	160.006	171.624	160.943	164.191	93.7349	87.3749	113.775	98.2949	139.766	139.522	128.908	136.065	117.56	108.353	121.305	115.739	103.622	109.382	108.845	107.283	101.813	100.471	82.9483	95.0774	167.263	148.29
AT2G47610	60S ribosomal protein L7A (RPL7aA)	60S ribosomal protein L7A ;supported by full-length cDNA: Ceres:6394.	---	245121_at	715.286	1598.7	2977.31	1763.76	485.179	733.071	562.603	593.618	609.514	602.253	605.884	4861.88	4651.04	4663.29	4725.4	4729.31	4786.81	4559.03	4691.71	3413.4	3212.31	3090.79	3238.84	885.94	952.77	1002.15	946.954	1835.36	1795.13	1895.56	1842.02	951.67	901.207	954.159	935.679	2315.22	2146.86	2266.54	2242.88	786.385	784.909	810.431	793.908	2746.19	2512.38
AT2G47420	dimethyladenosine transferase, putative	putative dimethyladenosine transferase ; supported by cDNA: gi_14532649_gb_AY039949.1_	---	245122_at	154.977	156.87	222.661	178.169	163.673	153.669	227.08	181.474	212.787	175.652	194.22	220.525	219.365	214.877	218.256	234.24	262.582	268.575	255.132	152.336	162.051	148.668	154.352	118.181	111.86	121.11	117.05	156.818	150.815	145.992	151.209	130.066	142.228	128.725	133.673	117.069	92.19	95.5885	101.616	85.9053	82.6037	82.7608	83.7566	196.112	191.261
AT2G47450	chloroplast signal recognition particle component (CAO)	unknown protein ; supported by cDNA: gi_15215824_gb_AY050442.1_	CAO	245123_at	730.513	1067.41	1068.96	955.629	486.078	471.103	456.198	471.126	361.507	378.895	370.201	496.012	500.717	529.94	508.89	890.72	887.402	853.484	877.202	589.69	481.532	546.137	539.12	466.926	561.326	601.534	543.262	1192.52	1353.09	1356.36	1300.66	497.93	498.169	509.862	501.987	165.362	158.222	159.625	161.07	507.725	503.744	478.115	496.528	1619.1	1894.57
AT2G47580	small nuclear ribonucleoprotein U1A / spliceosomal protein U1A / U1snRNP-specific protein	small nuclear ribonucleoprotein U1A identical to GB:Z49991; supported by cDNA: gi_15450590_gb_AY052663.1_	---	245124_at	705.989	1000.17	1088.84	931.668	623.004	578.661	741.466	647.71	656.838	591.295	624.066	738.462	799.358	750.109	762.643	614.66	671.798	616.214	634.224	584.202	538.044	543.952	555.399	333.648	337.739	330.497	333.961	507.628	484.887	503.033	498.516	403.331	381.056	405.424	396.604	547.376	480.887	487.349	505.204	384.913	370.311	369.342	374.855	485.736	595.246
AT2G47600	magnesium/proton exchanger (MHX1)	putative Na+/Ca2+ antiporter ; supported by cDNA: gi_6492236_gb_AF109178.1_AF109178	---	245127_at	422.147	314.507	304.763	347.139	270.287	161.676	217.301	216.421	217.674	309.108	263.391	377.373	302.841	356.841	345.685	424.358	381.926	405.977	404.087	438.052	420.543	443.075	433.89	712.147	721.377	579.348	670.958	655.196	649.973	572.981	626.05	1446.03	1524.76	1449.12	1473.3	3011.71	3358.35	2946.53	3105.53	836.469	872.616	923.972	877.686	700.951	614.689
AT2G45330 /// AT5G23600	tRNA 2'phosphotransferase, putative	unknown protein	---	245131_s_at	430.042	459.979	476.376	455.466	657.672	362.675	723.306	581.218	563.755	502.072	532.914	195.779	202.922	215.244	204.648	228.163	186.488	208.098	207.583	184.688	190.314	209.631	194.877	469.468	486.278	477.647	477.798	265.909	265.469	261.967	264.448	519.232	483.915	468.059	490.402	385.988	397.176	401.599	394.921	466.097	504.115	474.021	481.411	249.506	258.578
AT2G45320	expressed protein	hypothetical protein predicted by genefinder	---	245132_at	253.754	279.763	232.152	255.223	374.466	358.517	299.751	344.245	323.51	293.579	308.544	164.39	180.301	172.677	172.456	155.196	147.344	153.586	152.042	193.669	191.763	179.224	188.219	166.611	180.935	164.432	170.66	132.287	127.013	110.317	123.205	159.657	161.011	178.334	166.334	202.128	210.163	189.16	200.483	135.545	137.285	119.856	130.895	109.481	111.566
AT2G45310	NAD-dependent epimerase/dehydratase family protein	putative nucleotide sugar epimerase	---	245133_at	32.3286	44.9029	39.4637	38.8984	58.975	53.52	60.516	57.6703	69.3128	72.5234	70.9181	75.1886	82.8323	72.7878	76.9362	68.5633	78.242	82.9948	76.6	121.987	94.471	112.608	109.689	92.9357	108.31	109.045	103.43	60.6969	68.479	61.1497	63.4419	71.3799	78.3144	67.879	72.5244	647.176	549.841	563.238	586.752	1613.78	1523.62	1051.35	1396.25	69.6433	67.749
AT2G45250 /// AT4G38280	expressed protein	unknown protein	---	245134_s_at	230.24	263.011	273.065	255.439	230.373	205.528	424.37	286.757	268.366	233.696	251.031	159.617	153.701	164.551	159.29	195.222	175.701	170.149	180.357	149.413	154.173	160.668	154.751	158.361	140.73	114.228	137.773	183.065	178.506	178.253	179.941	160.722	147.022	138.92	148.888	278.136	275.902	259.229	271.089	109.954	114.491	141.335	121.926	229.916	236.865
AT2G45460	forkhead-associated domain-containing protein / FHA domain-containing protein	unknown protein	---	245137_at	98.9129	150.543	140.41	129.955	94.3493	110.557	168.624	124.51	167.222	140.158	153.69	163.905	111.887	147.906	141.233	123.229	96.1293	136.743	118.701	94.9369	84.3969	98.2263	92.52	81.8272	56.5158	72.1258	70.1563	61.6443	66.5622	71.7261	66.6442	52.4373	56.704	58.1832	55.7748	52.8849	62.8313	58.6018	58.106	56.3567	57.3147	63.0269	58.8994	79.8458	73.6957
AT2G45270	glycoprotease M22 family protein	putative O-sialoglycoprotein endopeptidase ;supported by full-length cDNA: Ceres:112264.	---	245142_at	329.029	348.924	435.14	371.031	329.117	360.932	391.935	360.661	352.337	371.543	361.94	202.532	206.68	204.649	204.621	242.874	219.997	234.8	232.557	232.925	222.164	213.589	222.892	259.559	273.321	246.376	259.752	263.622	249.299	247.427	253.449	235.012	255.664	245.217	245.298	147.622	146.473	178.513	157.536	232.539	237.586	217.464	229.196	230.462	254.155
AT2G45240	methionyl aminopeptidase, putative / methionine aminopeptidase, putative / peptidase M, putative	putative methionine aminopeptidase ;supported by full-length cDNA: Ceres:37621.	---	245144_at	411.289	398.394	480.739	430.141	200.427	201.339	207.268	203.011	239.029	233.135	236.082	353.625	390.703	407.092	383.807	391.856	379.565	364.053	378.491	315.984	311.218	280.732	302.645	207.301	208.704	205.711	207.239	256.561	270.376	259.992	262.31	271.835	306.591	298.475	292.3	199.819	191.094	188.69	193.201	195.483	217.137	183.211	198.61	347.545	362.378
AT2G45440	dihydrodipicolinate synthase 2 (DHDPS2)	putative dihydrodipicolinate synthase ;supported by full-length cDNA: Ceres:26817.	DHDPS2	245145_at	262.232	292.558	451.909	335.566	153.806	224.248	188.555	188.87	213.841	209.864	211.852	376.043	404.507	371.546	384.032	426.22	470.845	459.319	452.128	393.714	402.408	421.927	406.016	186.156	191.926	201.16	193.081	403.679	401.307	423.056	409.347	273.415	237.222	269.501	260.046	214.289	208.17	196.401	206.287	152.25	167.169	153.762	157.727	365.8	379.672
AT2G45200	Golgi SNARE 12 protein / Golgi SNAP receptor complex member 1	putative cis-Golgi SNARE protein ; supported by cDNA: gi_13898894_gb_AF357529.1_AF357529	---	245146_at	1077.78	625.27	676.841	793.297	732.72	566.571	682.822	660.704	619.226	601.253	610.24	539.933	495.798	523.555	519.762	493.234	441.773	467.932	467.647	595.252	579.79	598.549	591.197	263.394	237.535	240.384	247.104	265.146	240.232	276.195	260.525	201.048	192.929	190.685	194.887	550.039	563.945	573.23	562.405	252.678	247.121	233.618	244.473	422.777	365.364
AT2G45280	DNA repair family protein	putative RAD51C-like DNA repair protein ; supported by cDNA: gi_15425730_dbj_AB062456.1_AB062456	---	245147_at	119.606	136.909	181.885	146.133	90.6006	58.2313	103.62	84.1507	69.9922	74.3761	72.1842	86.472	99.3763	91.5838	92.4774	85.6208	82.7285	86.1245	84.8246	48.7852	52.0972	50.5792	50.4872	71.8709	68.8426	75.6953	72.1363	86.9491	88.6978	75.5954	83.7474	93.5702	80.8646	101.709	92.048	91.6618	90.0229	88.8586	90.1811	55.3126	40.5793	53.8923	49.9281	80.9708	86.9274
AT2G47620	SWIRM domain-containing protein / DNA-binding family protein	putative SWI/SNF family transcription activator	---	245149_at	115.278	103.832	170.312	129.807	140.602	142.896	192.88	158.793	165.144	144.213	154.679	107.626	108.363	106.827	107.605	102.495	89.4301	90.4528	94.126	81.2654	83.3744	80.6815	81.7738	78.2643	70.8375	70.3989	73.1669	69.1326	70.6775	67.6394	69.1499	76.7829	74.9925	78.8026	76.8593	70.5304	75.4195	73.2687	73.0729	62.1686	65.0876	83.9323	70.3962	76.7409	69.5982
AT2G47590	photolyase/blue light photoreceptor (PHR2)	photolyase/blue-light receptor (PHR2) ;supported by full-length cDNA: Ceres:34800.	---	245150_at	317.947	543.599	714.749	525.432	223.126	256.501	332.5	270.709	342.533	281.494	312.013	769.906	685.884	794.786	750.192	1067.1	1080.42	1044.01	1063.84	726.636	689.569	656.89	691.032	251.493	251.722	295.644	266.286	1000.33	1019.93	967.705	995.988	420.438	471.873	441.139	444.483	276.096	318.011	274.199	289.436	268.822	290.639	305.68	288.38	1060.85	1004.28
AT2G47490	mitochondrial substrate carrier family protein	putative mitochondrial carrier protein similar to SP:P40556:YIA6_YEAST and SP:P39953:YEA6_YEAST;supported by full-length cDNA: Ceres:120306.	---	245152_at	422.17	787.898	568.206	592.758	1366.25	1431.2	1228.38	1341.94	1191.07	981.896	1086.49	295.887	308.236	308.665	304.263	398.913	342.048	351.116	364.025	498.68	528.391	500.519	509.197	369.46	395.731	402.538	389.243	390.383	391.579	389.12	390.36	431.588	434.383	437.52	434.497	1651.56	1664.62	1608.73	1641.64	1028.58	1124.85	1163.94	1105.79	388.001	329.223
AT5G12470	expressed protein	putative protein similarity to predicted proteins, Arabidopsis thaliana	---	245155_at	877.295	1136.29	1457.8	1157.13	955.17	1215.02	1210.08	1126.76	1122.83	831.104	976.967	609.19	662.366	606.934	626.163	561.705	577.222	606.793	581.907	911.536	904.495	907.762	907.931	413.635	412.944	412.273	412.951	1616.23	1477.99	1527.88	1540.7	1229.98	1276.18	1300.34	1268.83	491.786	540.372	471.94	501.366	482.343	481.037	494.965	486.115	699.398	751.073
AT5G12480	calmodulin-domain protein kinase isoform 7 (CPK7)	calcium-dependent protein kinase-like protein strong similarity to calcium-dependent protein kinase 19, Arabidopsis thaliana, PIR:S71778~Contains EF-hand calcium-binding domain AA409-421;EF-hand ...	---	245156_at	168.726	150.786	162.368	160.627	153.286	87.6816	170.909	137.292	138.211	125.423	131.817	119.949	115.244	128.138	121.11	98.5635	89.629	118.281	102.158	85.1058	99.3672	96.4812	93.6514	117.317	96.4399	98.7495	104.169	82.3866	77.6809	89.1039	83.0571	128.273	101.213	116.89	115.459	83.1934	62.7382	72.1819	72.7045	108.838	107.87	97.7866	104.832	98.149	105.56
AT2G33100	cellulose synthase family protein	putative cellulose synthase	---	245159_at	21.8548	27.2634	22.4193	23.8458	41.6664	49.6489	41.5851	44.3001	39.4019	51.0083	45.2051	19.7516	21.2634	19.3359	20.117	55.4194	60.9291	55.2891	57.2125	55.7278	44.7984	47.1514	49.2259	78.3161	78.6843	72.1601	76.3869	37.2822	34.9628	38.775	37.0067	63.4952	79.4622	68.3351	70.4308	692.084	708.655	722.886	707.875	2133.11	2296.49	2216.58	2215.39	25.5479	20.3569
AT2G33070	jacalin lectin family protein	putative myrosinase binding protein	---	245161_at	39.8334	71.0932	46.0009	52.3091	52.3759	75.6674	69.7223	65.9219	79.1094	69.7376	74.4235	24.2108	25.8062	26.7966	25.6045	25.4031	20.6718	23.7122	23.2624	29.8465	31.0025	26.7961	29.215	30.4058	27.6829	37.4863	31.8583	26.8477	29.1612	28.5615	28.1901	32.669	34.3973	38.9452	35.3372	31.9914	32.5359	31.2643	31.9305	34.5276	30.9495	34.4576	33.3116	40.2963	47.4334
AT2G33210	chaperonin, putative	mitochondrial chaperonin (HSP60)	---	245164_at	810.912	1486.44	1809.12	1368.82	250.96	271.407	266.922	263.096	321.93	277.479	299.704	2273.24	2127.31	2137.24	2179.26	1709.8	1734.98	1754.66	1733.15	1359.71	1295.45	1321.07	1325.41	515.517	509.468	522.698	515.894	1166.05	1176.71	1151.01	1164.59	837.751	866.413	854.513	852.892	755.012	731.96	644.408	710.46	397.283	389.066	350.168	378.839	1242.96	1129.96
AT2G33180	expressed protein	unknown protein predicted by genscan	---	245165_at	213.27	474.309	442.438	376.672	75.8937	74.0163	71.1668	73.6922	87.4503	67.0462	77.2482	178.161	186.214	199.188	187.855	256.701	286.981	300.668	281.45	172.614	187.412	190.998	183.675	57.9057	54.0782	65.6066	59.1968	434.63	464.953	444.835	448.139	193.593	194.202	171.904	186.566	63.2127	74.1449	71.6286	69.6621	53.0714	46.514	66.6975	55.4277	545.656	802.916
AT2G33170	leucine-rich repeat transmembrane protein kinase, putative	putative receptor-like protein kinase	---	245166_at	812.2	743.855	583.753	713.269	934.084	1003.08	925.223	954.13	1170.79	1286.77	1228.78	107.537	113.174	109.749	110.153	138.596	131.699	134.893	135.063	132.628	133.423	137.203	134.418	237.023	211.74	224.915	224.56	123.377	142.596	117.033	127.668	236.287	200.974	202.885	213.382	124.395	96.8474	122.435	114.559	443.815	436.835	391.997	424.216	141.144	173.423
AT2G33110 /// AT2G33120	synaptobrevin-related protein / vesicle-associated membrane protein 722 (VAMP722) (SAR1)	putative synaptobrevin ;supported by full-length cDNA: Ceres:2443.	---	245167_s_at	685.086	840.907	577.749	701.247	773.858	561.248	979.633	771.58	692.048	748.205	720.127	370.629	403.096	400.016	391.247	358.129	370.826	395.527	374.827	397.001	401.183	441.947	413.377	474.14	484.272	415.418	457.944	551.204	537.77	557.415	548.796	850.396	731.188	768.313	783.299	331.385	331.787	308.489	323.887	480.935	418.915	368.007	422.619	768.411	620.781
AT2G33150	acetyl-CoA C-acyltransferase, putative / 3-ketoacyl-CoA thiolase, putative	3-ketoacyl-CoA thiolase ;supported by full-length cDNA: Ceres:36488.	---	245168_at	8955.21	8660.4	7975.49	8530.37	6889.28	6320.88	9455.78	7555.31	8964.88	9449.02	9206.95	2050.36	1908.94	2044.17	2001.16	2450.78	2286.52	2440.75	2392.68	2967.94	2908.34	2754.23	2876.84	7755.04	7163.46	7435.47	7451.32	4721.04	4408.54	4251.76	4460.45	9627.41	10088.1	9859.92	9858.48	6576.61	6089.02	6125.29	6263.64	6774.05	7211.47	7048.71	7011.41	2192.61	2138.66
AT2G33220	expressed protein	unknown protein predicted by genefinder and 5' EST; supported by full-length cDNA: Ceres: 954.	---	245169_at	1717.94	1810.88	1888.11	1805.64	950.055	1004.31	1015.08	989.814	1392.95	1358.71	1375.83	834.051	885.329	839.35	852.91	931.294	872.323	942.109	915.242	1178.37	1161.49	1223.05	1187.64	1164.03	1225.94	1121.78	1170.59	1360.19	1416.86	1353.53	1376.86	1409.08	1455.44	1381.76	1415.43	1443.32	1400.4	1350.9	1398.21	962.103	973.626	960.464	965.398	1133.54	1171.31
AT2G47520	AP2 domain-containing transcription factor, putative	putative AP2 domain transcription factor	---	245173_at	58.8224	67.3682	54.2428	60.1445	95.0104	134.757	89.7088	106.492	85.9194	107.785	96.8524	36.2627	34.6481	34.9605	35.2904	35.7182	34.4312	34.5699	34.9064	39.594	35.2193	36.7061	37.1731	32.0112	36.1613	36.3639	34.8455	61.2022	57.6317	68.9629	62.599	67.5631	70.6311	69.5707	69.255	40.3825	47.4836	58.4599	48.7753	49.5573	44.5212	45.046	46.3748	40.697	35.4752
AT2G47470	thioredoxin family protein	putative protein disulfide-isomerase	---	245175_at	2040.4	2801.3	2819.22	2553.64	2197.77	2026.66	2733.43	2319.28	3381.21	2533.6	2957.4	2976.96	3133.08	3031.19	3047.08	2752.3	2769.62	2877.8	2799.91	3360.56	3353.93	3435.35	3383.28	1002.12	1077.7	1057.26	1045.69	1700.64	1592.48	1637.16	1643.43	1646.4	1901.79	1905.22	1817.8	3020.25	3280.13	3055.91	3118.77	1004.65	891.67	944.125	946.814	1426.67	1280.04
AT2G47440	DNAJ heat shock N-terminal domain-containing protein	unknown protein similar to GP|2104534|AF001308 (T10M13.11)	---	245176_at	260.22	365.719	298.924	308.288	350.792	281.428	264.726	298.982	267.214	281.052	274.133	688.238	719.364	674.573	694.058	673.334	672.166	625.883	657.128	1608.72	1532.25	1589.58	1576.85	1496.48	1571.38	1665.11	1577.66	1413.88	1255.75	1366.39	1345.34	449.451	425.302	491.606	455.453	528.086	596.046	590.966	571.699	953.242	1028.57	967.387	983.068	1310.83	1270.72
AT5G12390	expressed protein	putative protein similarity to cDNA clones from human and mouse	---	245178_at	582.417	401.375	382.706	455.5	848.285	570.659	930.736	783.227	624.907	668.892	646.9	174.439	180.389	177.91	177.579	214.963	235.209	230.638	226.937	199.014	211.713	203.906	204.878	620.915	619.686	595.482	612.028	420.842	405.271	438.013	421.375	814.87	777.61	716.379	769.62	884.442	897.203	908.814	896.82	1778.12	1854.39	1737.24	1789.92	326.157	322.825
AT5G12400	PHD finger transcription factor, putative	putative protein similarity to predicted proteins, Arabidopsis thaliana	---	245179_at	279.5	319.886	295	298.129	453.707	380.833	533.011	455.85	480.896	434.62	457.758	281.729	304.921	289.307	291.986	221.776	214.93	220.107	218.938	318.051	297.03	294.825	303.302	301.835	330.935	336.887	323.219	194.135	165.515	170.789	176.813	262.605	269.979	268.29	266.958	329.545	325.006	268.654	307.735	325.557	311.435	324.824	320.605	181.91	164.263
AT5G12410	THUMP domain-containing protein	putative protein similarity to proteins of unknown function from human and mouse	---	245180_at	749.048	849.551	1005.82	868.139	379.934	386.751	456.321	407.669	438.051	392.629	415.34	638.084	634.248	654.837	642.39	614.627	566.146	558.095	579.623	474.144	506.876	509.63	496.884	333.972	369.657	303.831	335.82	299.429	288.647	293.146	293.74	260.889	263.613	255.478	259.993	261.24	251.939	260.41	257.863	234.065	251.045	223.226	236.112	204.067	280.922
AT5G12430	DNAJ heat shock N-terminal domain-containing protein	putative protein similarity to TETRATRICOPEPTIDE REPEAT PROTEIN 2 , human, SWISSPROT:TTC2_HUMAN~Contains dnaJ domains signatures and profile AA1108-1127	---	245182_at	114.341	110.225	75.7064	100.091	134.375	84.8856	131.339	116.867	137.043	126.974	132.009	79.7017	71.0327	73.0686	74.601	85.709	78.6971	68.8219	77.7427	122.054	111.616	109.1	114.257	175.09	165.313	164.605	168.336	105.718	114.594	109.537	109.95	115.592	111.791	118.71	115.365	152.87	154.754	149.281	152.302	139.088	135.311	144.819	139.739	126.003	84.848
AT5G12440	zinc finger (CCCH-type) family protein	putative protein similarity to predicted proteins, Arabidopsis thaliana	---	245183_at	155.277	127.912	163.504	148.897	97.2146	146.464	155.086	132.922	187.81	170.906	179.358	230.473	194.939	214.868	213.427	209.357	211.3	211.126	210.595	237.159	229.402	220.97	229.177	94.9597	99.8851	100.992	98.6123	96.1054	84.5139	88.4247	89.6813	68.378	67.3692	51.3355	62.3609	108.54	104.592	113.112	108.748	82.5378	77.3917	85.2243	81.7179	156.941	142.55
AT1G67650 /// AT1G67680	expressed protein	F12A21.17 similar to signal recognition particle 72kD gi|5902124	---	245187_s_at	376.666	570.088	509.118	485.291	525.689	449.091	623.33	532.704	525.804	511.187	518.495	262.716	261.282	263.776	262.591	210.653	261.333	252.347	241.444	225.877	261.48	247.344	244.901	219.374	180.325	182.701	194.133	196.781	188.407	178.042	187.743	188.354	194.069	187.303	189.908	340.349	309.134	310.923	320.135	205.52	198.796	205.05	203.122	215.012	229.269
AT1G67660	expressed protein	F12A21.19 unknown protein; similar to ESTs gb|AI996033.1, and dbj|AV563431.1	---	245188_at	656.196	476.241	525.865	552.767	222.207	142.701	374.137	246.348	279.482	325.306	302.394	204.482	192.861	210.209	202.517	277.167	285.102	296.829	286.366	172.7	173.782	178.747	175.076	195.145	183.478	208.793	195.805	281.496	295.151	308.887	295.178	210.039	214.267	183.417	202.574	89.9539	89.2196	92.8223	90.6653	151.665	133.218	152.653	145.846	475.496	423.279
AT1G67690	peptidase M3 family protein / thimet oligopeptidase family protein	F12A21.16 hypothetical protein	---	245190_at	176.579	110.86	139.776	142.405	74.9512	81.7543	87.1314	81.279	94.0113	98.1646	96.0879	100.903	103.203	102.579	102.228	83.9455	73.2764	81.4976	79.5732	68.4915	89.8209	78.3406	78.8843	42.5974	41.342	40.7307	41.5567	39.4397	45.8134	39.0063	41.4198	29.9989	33.2646	29.8137	31.0257	54.6856	64.5648	60.364	59.8714	28.402	33.5215	31.1604	31.028	63.2224	58.1001
AT1G67820	protein phosphatase 2C, putative / PP2C, putative	F12A21.5 similar to protein phosphatase 2C emb|CAA72341.1	---	245194_at	132.415	215.822	283.884	210.707	81.2192	145.64	172.723	133.194	101.141	84.9168	93.0291	88.7458	95.637	86.9985	90.4604	62.918	58.6986	71.6336	64.4167	85.4512	104.096	88.7885	92.7786	50.922	52.4615	41.679	48.3542	61.8105	65.6369	58.6307	62.026	71.2242	86.2623	64.7529	74.0798	73.0377	78.5505	75.1707	75.5863	44.8901	48.3504	50.7757	48.0054	51.4493	45.131
AT1G67740	photosystem II core complex proteins psbY, chloroplast (PSBY) / L-arginine metabolising enzyme	F12A21.13 putative photosystem II Core Complex sp|049347|PSBY_ARATH; similar to ESTs gb|BE523181, dbj|AV531372.1, dbj|AV527826.1, dbj AV520274.1, dbj|AV522153.1, dbj|AV530317.1, dbj|AV526312.1, ...	PSBY	245195_at	1904.48	3169.62	3048.36	2707.49	3346.03	4305.14	3722.85	3791.34	3430.03	2929.87	3179.95	1916.8	2016.47	2011.75	1981.67	3305.78	3285.42	3419.98	3337.06	3071.56	2625.24	2696.98	2797.93	2170.96	2328.43	2280.1	2259.83	6720.51	6589.65	6879.28	6729.81	2405.4	2175.66	2478.88	2353.32	862.389	768.78	793.162	808.111	1507.25	1542.35	1633.28	1560.96	7277.59	7399.67
AT1G67700	expressed protein	Expressed protein ; supported by full-length cDNA: Ceres: 19973.	---	245198_at	668.586	722.275	854.662	748.508	281.902	411.467	398.579	363.983	323.806	310.954	317.38	517.077	523.64	527.115	522.611	672.793	763.437	774.688	736.973	636.329	636.126	660.544	644.333	412.522	473.178	421.581	435.76	1553.38	1492.84	1404.74	1483.66	531.864	542.995	556.137	543.665	178.79	175.471	198.755	184.339	326.511	293.476	322.953	314.313	1642.37	1678.17
AT1G67730	b-keto acyl reductase, putative (GLOSSY8)	Expressed protein ; supported by full-length cDNA: Ceres: 7434.	---	245199_at	1733.82	2100.74	2125.88	1986.81	1965.66	1979.95	1959.46	1968.36	1945.49	1792.46	1868.97	2469.6	2681.26	2617.41	2589.42	2526.45	2686.06	2834.66	2682.39	2908.74	3080.82	2908	2965.85	1403.22	1421.36	1342.08	1388.89	1750.61	1714.25	1544.31	1669.72	899.809	982.666	899.062	927.179	2606.93	2712.94	2547.17	2622.35	1227.02	1429.39	1301.13	1319.18	938.407	886.061
AT1G67850	expressed protein	F12A21.2 hypothetical protein; supported by cDNA: gi_14326581_gb_AF385745.1_AF385745	---	245200_at	127.725	152.527	124.216	134.823	276.364	267.77	266.542	270.225	294.349	275.358	284.854	270.513	293.832	280.474	281.606	240.192	237.307	230.789	236.096	332.215	344.89	330.124	335.743	429.573	456.082	465.329	450.328	228.641	231.467	229.824	229.978	657.251	604.745	628.987	630.328	418.303	390.552	438.322	415.725	417.294	447.564	444.237	436.365	281.524	228.429
AT1G67840	ATP-binding region, ATPase-like domain-containing protein	F12A21.3 unknown protein; similar to ESTs gb|AI995396.1, dbj|AV557393.1, and dbj|AV557055.1; supported by cDNA: gi_15146205_gb_AY049244.1_	---	245201_at	132.808	163.348	139.814	145.323	274.614	281.965	319.645	292.075	239.391	274.374	256.882	266.498	275.868	264.862	269.076	308.441	282.456	305.647	298.848	353.274	347.019	367.313	355.869	661.291	615.638	627.045	634.658	770.405	717.366	724.235	737.336	651.122	688.213	670.627	669.987	182.688	203.137	190.777	192.201	558.515	523.594	514.271	532.127	594.029	597.618
AT1G67720	leucine-rich repeat family protein / protein kinase family protein	F12A21.14 similar to receptor protein kinase-like protein emb|CAB45811.1; supported by cDNA: gi_16604632_gb_AY059761.1_ which likely contains two unspliced introns.	---	245202_at	352.972	709.536	1010.69	691.066	35.8889	53.058	131.177	73.3745	187.931	283.301	235.616	216.436	248.48	214.382	226.433	177.094	161.639	180.558	173.097	106.941	105.038	108.49	106.823	66.7712	69.515	70.4297	68.9053	157.137	146.303	150.537	151.326	120.837	130.709	129.605	127.05	44.9898	58.4876	48.4268	50.6347	55.1882	48.0016	59.9969	54.3956	121.275	126.603
AT5G12290	expressed protein	putative protein similarity to NCA2 protein, yeast, PIR:S54389~Contains 'Homeobox' domain signature and profile AA305-328	---	245206_at	370.284	305.987	348.823	341.698	293.025	235.018	299.27	275.771	283.147	248.178	265.662	245.034	260.725	274.963	260.241	227.238	219.451	232.51	226.4	188.399	178.612	210.168	192.393	275.026	250.053	236.064	253.714	212.48	205.816	211.263	209.853	288.26	289.525	304.458	294.081	196.2	202.941	178.281	192.474	138.805	166.91	160.777	155.497	223.685	211.256
AT5G12310	zinc finger (C3HC4-type RING finger) family protein	RING finger-like protein similarity to predicted protein, Arabidopsis thaliana, AF361602~Contains Zinc finger, C3HC4 type (RING finger), signature AA61-70	---	245207_at	638.127	760.449	862.22	753.599	1296.4	1190.9	1718.14	1401.81	1121.9	1037.48	1079.69	711.391	679.599	680.296	690.429	609.373	565.979	564.382	579.911	880.132	851.779	878.266	870.059	796.043	902.005	756.841	818.297	663.192	628.837	664.739	652.256	845.798	841.621	837.837	841.752	750.393	716.562	718.046	728.334	694.09	751.326	696.225	713.88	398.363	422.88
AT5G12330	lateral root primordium 1 (LRP1)	lateral root primordia (LRP1)	LRP1	245208_at	55.3657	50.264	56.3909	54.0069	81.8343	76.9219	60.2701	73.0088	94.7343	89.3896	92.062	57.0625	53.4969	54.2885	54.9493	72.2913	77.0802	82.1899	77.1872	29.1142	38.0174	32.8518	33.3278	50.5948	50.8615	61.2198	54.2254	36.053	40.3582	30.5218	35.6443	42.9914	43.1259	41.6751	42.5975	39.5922	43.6767	44.7922	42.687	70.4119	106.966	67.8954	81.7578	34.6907	28.9402
AT5G12350	zinc finger protein, putative / regulator of chromosome condensation (RCC1) family protein	putative protein similarity to UVB-resistance protein UVR8, Arabidopsis thaliana, PIR:T50662~Contains Regulator of chromosome condensation (RCC1) signatures AA300-310;Regulator of chromosome cond ...	---	245210_at	116.383	168.926	142.632	142.647	212.124	241.101	280.097	244.441	281.89	224.404	253.147	108.722	99.8036	98.8026	102.443	96.4262	91.7851	98.3302	95.5138	133.464	124.422	124.857	127.581	124.136	119.283	103.756	115.725	92.1122	84.9089	100.558	92.5263	77.9055	94.5673	83.7043	85.3924	73.2631	55.4414	66.2383	64.9809	116.917	108.16	98.7162	107.931	92.4023	83.6839
AT5G12370	exocyst complex component Sec10-related	putative protein similarity to sec10, Drosophila melanogaster, AE003746~Contains Putative AMP-binding domain signature AA505-516	---	245211_at	479.035	726.161	628.598	611.265	648.395	704.802	783.616	712.271	792.508	731.225	761.866	416.239	456.416	491.017	454.558	407.272	416.15	415.634	413.019	608.092	583.058	615.216	602.122	441.97	392.36	410.055	414.795	360.892	346.633	335.599	347.708	293.925	302.52	317.493	304.646	465.592	462.184	463.109	463.628	371.901	363.126	380.702	371.909	468.407	434.646
AT1G44575	photosystem II 22kDa protein, chloroplast / CP22 (PSBS)	photosystem II 22kDa protein, putative similar to photosystem II 22kDa protein GI:21306 from [Spinacia oleracea]; supported by cDNA: gi_15294225_gb_AF410304.1_AF410304	PSBS	245213_at	5678.39	7314.94	6869.04	6620.79	6753.7	6340.45	7759	6951.05	8979.33	7220.26	8099.79	4207.51	4082.13	4286.31	4191.98	5673.94	5715.81	5878.74	5756.16	7855.62	7706.68	7791.28	7784.53	4889.23	4930.33	5125.61	4981.72	8923.27	9492.83	8820.2	9078.76	4565.32	4771.51	4729.23	4688.69	2024.26	1889.95	2175.09	2029.77	3383.04	3566.13	3723.03	3557.4	7183.22	6867.13
AT1G67830	GDSL-motif lipase/hydrolase family protein	F12A21.4 similar to iEP4 gb|AAD11468.1	---	245215_at	600.898	408.197	334.786	447.96	692.251	498.138	361.704	517.364	1647.75	780.272	1214.01	613.104	578.391	624.516	605.337	857.609	890.917	896.967	881.831	306.895	345.676	322.168	324.913	652.34	692.271	721.603	688.738	268.053	292.997	263.589	274.88	149.775	147.078	156.998	151.284	131.382	128.967	135.851	132.066	894.841	852.224	776.585	841.217	336.554	380.414
AT4G16143	importin alpha-2, putative (IMPA-2)	Expressed protein non-consensus GG donor splice site at exon 1 and 6; CT acceptor splice site at exon 2; supported by cDNA: gi:13605660	---	245216_at	219.469	222.836	299.361	247.222	268.561	183.065	305.097	252.241	217.69	189.096	203.393	489.958	436.059	499.262	475.093	557.613	494.052	561.85	537.838	554.388	537.335	522.127	537.95	597.054	577.193	499.369	557.872	510.354	453.159	438.576	467.363	492.039	468.21	501.203	487.151	207.942	249.301	211.1	222.781	439.066	484.85	496.409	473.441	597.946	527.713
AT1G58848 /// AT1G59218	disease resistance protein (CC-NBS-LRR class), putative / PRM1 homolog, putative	viral resistance protein, putative, 5' partial similar to viral resistance protein GI:7110565 from [Arabidopsis thaliana]	---	245218_s_at	214.813	267.103	276.294	252.737	252.744	327.361	254.543	278.216	224.275	268.657	246.466	342.35	323.407	334.872	333.543	465.652	380.546	408.99	418.396	244.674	283.112	271.142	266.309	485.288	425.348	415.169	441.935	627.518	515.485	507.317	550.107	604.576	633.616	661.649	633.28	107.676	132.226	142.003	127.301	393.357	380.744	369.094	381.065	523.938	404.82
AT1G58807 /// AT1G59124	disease resistance protein (CC-NBS-LRR class), putative / PRM1 homolog, putative	viral resistance protein, putative similar to viral resistance protein GI:7110565 from [Arabidopsis thaliana]	---	245219_at	770.835	783.599	629.977	728.137	658.938	1333.68	710.789	901.135	554.513	571.164	562.838	909.312	975.959	882.82	922.697	847.654	941.479	906.472	898.535	735.869	750.644	795.826	760.78	746.867	794.078	718.524	753.156	1280.64	1318.62	1376.84	1325.36	1227.25	1215.39	1383.98	1275.54	268.59	253.088	256.084	259.254	635.467	681.771	634.83	650.689	976.455	944.771
AT3G29810	phytochelatin synthetase family protein / COBRA cell expansion protein COBL2	phytochelatin synthetase-like protein gene_id:K17E7.120;supported by full-length cDNA: Ceres:98007.	---	245228_at	94.5232	122.459	132.594	116.525	373.279	295.511	287.046	318.612	190.029	207.751	198.89	223.62	254.055	229.897	235.858	526.662	563.101	495.035	528.266	63.9341	72.7976	58.9225	65.2181	87.655	112.591	106.765	102.337	116.593	104.624	111.458	110.892	231.739	190.394	229.84	217.324	109.156	84.2256	87.3775	93.5863	170.616	145.893	146.687	154.399	73.2107	78.7105
AT4G25620	hydroxyproline-rich glycoprotein family protein	putative protein contains EST gb:T4504800	---	245229_at	77.4356	59.6752	55.6507	64.2538	75.8719	89.843	64.9161	76.877	69.3911	69.0393	69.2152	378.918	368.245	377.324	374.829	230.456	254.132	240.265	241.618	496.014	532.855	536.658	521.842	700.649	623.699	632.189	652.179	474.632	493.861	469.364	479.286	246.179	227.819	254.268	242.755	142.469	139.564	133.288	138.44	464.53	445.861	426.574	445.655	459.81	389.455
AT4G25610	zinc finger (C2H2 type) family protein	hypothetical protein Contains Zinc finger, C2H2 type, domain, [CEKCSREFCSPVNFRRHNRMH]00	---	245230_at	68.2701	82.0771	66.6165	72.3212	85.2339	88.234	101.918	91.7953	91.8898	71.0517	81.4708	41.6631	43.6761	38.9414	41.4269	38.021	37.8714	33.9791	36.6239	50.6678	50.9093	56.6391	52.7387	46.5906	53.8641	49.6546	50.0364	41.8924	36.2421	40.137	39.4238	43.9395	45.5325	52.5106	47.3276	128.243	124.569	133.381	128.731	81.2958	68.3462	55.6564	68.4328	37.2456	35.4844
AT4G25600	ShTK domain-containing protein	hypothetical protein	---	245231_at	143.2	304.297	274.387	240.628	130.41	128.307	124.334	127.684	143.697	155.512	149.605	135.625	182.358	149.543	155.842	136.955	136.621	139.268	137.615	182.978	192.525	168.233	181.245	62.0915	87.454	66.5779	72.0411	78.0011	83.1932	73.1547	78.1164	54.7575	65.7822	73.7697	64.7698	255.429	238.538	248.149	247.372	88.9045	91.053	73.9847	84.6474	108.564	85.5392
AT4G25550	expressed protein	putative protein similarity to predicted protein F43G9.5, Caenorhabditis elegans00	---	245235_at	906.751	923.091	1012.35	947.399	654.106	718.237	931.265	767.87	869.439	664.844	767.141	741.128	787.969	764.206	764.435	769.977	791.006	802.635	787.873	882.628	819.411	812.6	838.213	409.796	427.823	419.825	419.148	629.283	592.995	637.543	619.94	619.819	623.577	564.183	602.526	462.188	475.401	465.139	467.576	350.503	300.079	316.029	322.204	522.802	619.173
AT4G25540	DNA mismatch repair protein MSH3 (MSH3)	putative DNA mismatch repair protein similarity to DNA mismatch repair protein rep-3, Mus musculus, PIR2:JC4019~Contains DNA mismatch repair proteins mutS family signature, [SLVILDELGRGTSTHDG], A ...	MSH3	245236_at	138.897	124.028	120.25	127.725	143.674	174.248	148.709	155.544	135.164	128.437	131.8	95.1378	91.2435	81.6061	89.3291	84.0863	80.4236	76.1973	80.2357	71.0635	76.1774	65.6186	70.9532	63.7101	69.1623	80.6011	71.1579	58.6467	62.6336	63.9593	61.7466	65.3192	76.5294	84.1802	75.3429	129.171	119.05	123.704	123.975	60.5526	63.2397	79.3786	67.7237	60.8036	63.1027
AT4G25520	transcriptional co-regulator family protein	putative protein similarity to ALR - Homo sapiens~contains EST gb:Aa39558600	---	245237_at	131.763	205.055	126.289	154.369	284.016	312.728	366.925	321.223	348.009	350.531	349.27	101.863	87.6698	92.6135	94.0487	74.417	77.8002	77.0979	76.4383	147.081	157.227	168.375	157.561	177.27	145.531	146.946	156.582	92.7357	87.7183	92.7951	91.083	129.165	125.59	136.213	130.323	91.9579	86.2061	96.1663	91.4434	115.711	104.648	112.927	111.095	67.4215	68.4819
AT4G25570	cytochrome B561 family protein	putative protein similarity to cytochrome b561, Homo sapiens, PIR2:S53321~contains EST gb:AA720180, R65413, T46072, AA728528, T04182, T04807, Z37601, F19849, T8828200;supported by full-length cDN ...	---	245238_at	473.277	557.062	644.882	558.407	881.839	844.585	597.484	774.636	960.519	625.363	792.941	633.467	624.037	626.046	627.85	728.024	715.965	689.686	711.225	743.996	719.23	689.713	717.646	902.565	1079.13	1072.2	1017.97	939.782	934.869	922.791	932.481	850.452	771.035	890.223	837.237	400.234	390.839	409.062	400.045	1072.29	1075.58	1104.94	1084.27	1655.09	1626.5
AT1G44446	chlorophyll a oxygenase (CAO) / chlorophyll b synthase	chlorophyll a oxygenase identical to chlorophyll a oxygenase GI:5853117 from [Arabidopsis thaliana]; supported by cDNA: gi_5478806_dbj_AB021316.1_AB021316	CAO	245242_at	324.472	524.204	500.851	449.842	674.896	795.301	766.803	745.667	502.67	572.693	537.682	197.578	180.914	201.096	193.196	263.267	275.325	296.732	278.441	306.576	310.979	322.21	313.255	261.763	279.351	243.788	261.634	566.622	499.933	509.143	525.232	332.758	325.762	337.478	331.999	119.42	126.5	121.902	122.607	189.241	202.018	186.792	192.683	750.682	576.257
AT1G44350	IAA-amino acid hydrolase 6, putative (ILL6) / IAA-Ala hydrolase, putative	IAA-amino acid hydrolase, putative similar to IAA-amino acid hydrolase GI:3421384 from [Arabidopsis thaliana]	---	245244_at	172.996	178.867	390.641	247.501	239.213	161.385	115.096	171.898	149.104	194.129	171.617	520.528	517.8	530.501	522.943	476.098	470.442	535.989	494.176	575.567	569.888	571.009	572.155	899.125	980.966	878.442	919.511	683.998	693.168	639.999	672.388	890.287	920.968	888.794	900.017	1377.25	1467.97	1291.85	1379.02	1049.2	1142.27	1077.51	1089.66	638.336	636.445
AT4G17230	scarecrow-like transcription factor 13 (SCL13)	scarecrow-like 13 (SCL13) ; supported by cDNA: gi_16930432_gb_AF419570.1_AF419570	---	245247_at	184.75	175.076	178.664	179.496	205.312	198.058	350.473	251.281	296.178	426.152	361.165	280.033	297.517	319.196	298.915	235.363	242.381	231.486	236.41	186.308	174.267	178.94	179.838	625.303	569.388	631.224	608.638	559.668	518.352	510.067	529.362	770.03	644.832	804.488	739.783	134.662	131.519	131.584	132.588	403.096	379.901	381.12	388.039	361.287	336.695
AT4G15415	serine/threonine protein phosphatase 2A (PP2A) regulatory subunit B' (B'gamma)	Expressed protein ; supported by cDNA: gi_2160693_gb_U73528.1_ATU73528	---	245248_at	125.196	181.705	141.737	149.546	227.662	198.238	244.242	223.381	210.246	209.078	209.662	172.454	151.391	181.647	168.497	127.196	135.338	154.24	138.925	120.853	151.985	178.777	150.538	175.124	138.951	135.665	149.913	117.509	127.788	121.457	122.252	133.047	125.249	137.414	131.903	75.2422	95.9539	79.9912	83.7291	128.921	124.838	122.204	125.321	109.706	113.024
AT4G16760	acyl-CoA oxidase (ACX1)	acyl-CoA oxidase like protein ; supported by cDNA: gi_3044213_gb_AF057044.1_AF057044	ACX1	245249_at	1067.41	1604.59	1595.62	1422.54	2076.45	1875.34	2105.8	2019.2	2057.11	2276.48	2166.8	1146.13	1197.29	1143.59	1162.34	1227.26	1160.37	1279.06	1222.23	1701.33	1695.98	1758.41	1718.57	2134.11	2237.28	2209.06	2193.48	2565.48	2377.74	2314.9	2419.37	4610.81	4885.05	5375.9	4957.25	2529.06	2583.67	2518.06	2543.6	1901.35	1890.92	1830.65	1874.31	1094.13	902.301
AT4G17615	calcineurin B-like protein 1 (CBL1)	calcineurin B-like protein 1 ; supported by cDNA: gi_3309081_gb_AF076251.1_AF076251	CBL1	245251_at	322.026	350.512	301.494	324.677	374.87	253.593	341.952	323.472	322.851	348.85	335.85	247.854	251.525	231.715	243.698	175.598	144.083	156.117	158.599	349.57	298.461	287.084	311.705	706.676	632.783	685.756	675.072	304.908	287.96	312.884	301.917	473.107	392.367	411.213	425.562	331.784	275.212	347.306	318.101	536.967	575.921	599.817	570.902	232.671	224.371
AT4G14680	sulfate adenylyltransferase 3 / ATP-sulfurylase 3 (APS3)	ATP-sulfurylase ; supported by cDNA: gi_459143_gb_U06275.1_ATU06275	APS3	245254_at	240.135	296.319	284.809	273.755	168.766	188.65	189.603	182.339	177.777	195.27	186.524	237.984	232.643	252.954	241.194	255.14	263.239	228.301	248.893	377.995	353.326	349.991	360.437	268.789	253.451	262.385	261.542	354.49	364.721	349.727	356.313	305.893	305.898	286.756	299.516	239.723	237.404	218.237	231.788	140.053	153.745	132.91	142.236	1131.4	1021.36
AT4G14110	COP9 signalosome subunit, putative / CSN subunit, putative (CSN8)	COP9 protein ; supported by cDNA: gi_530869_gb_L32874.1_ATHCOP9A	---	245255_at	711.709	824.265	1063.4	866.458	813.276	647.687	784.322	748.428	724.62	808.359	766.49	874.594	901.624	871.989	882.736	839.316	830.676	791.641	820.545	657.036	619.074	650.235	642.115	423.247	461.524	466.133	450.301	589.489	559.233	544.226	564.316	761.474	645.286	716.221	707.66	550.031	541.023	527.216	539.423	481.3	522.442	494.165	499.302	487.185	561.219
AT4G15090	far-red impaired response protein (FAR1) / far-red impaired responsive protein (FAR1)	Expressed protein ; supported by cDNA: gi_5764394_gb_AF159587.1_AF159587	---	245256_at	131.661	122.104	82.4895	112.085	244.614	177.4	196.523	206.179	203.614	210.732	207.173	63.183	76.9816	69.7432	69.9693	56.0584	51.3226	57.5604	54.9805	69.7289	73.0691	74.4536	72.4172	65.5657	67.6391	67.6997	66.9682	62.7378	61.9256	59.8282	61.4972	73.9964	75.8605	79.4495	76.4355	33.1894	44.5124	53.27	43.6573	57.1887	57.7601	54.6214	56.5234	30.3022	36.3585
AT4G16360	5'-AMP-activated protein kinase beta-2 subunit, putative	kinase like protein ; supported by cDNA: gi_13430671_gb_AF360248.1_AF360248	---	245260_at	829.832	1168.32	860.838	952.996	2924.59	2189.2	3280.98	2798.26	2519.84	1954.34	2237.09	394.816	409.998	396.913	400.576	457.255	477.63	442.327	459.071	444.704	466.198	460.462	457.121	1295.82	1214.32	1234.83	1248.32	541.078	523.252	555.436	539.922	671.977	714.757	691.207	692.647	428.624	421.837	446.345	432.269	1246.7	1117.2	1083.75	1149.22	275.8	304.157
AT4G14385	expressed protein	Expressed protein ; supported by cDNA: gi_13877886_gb_AF370206.1_AF370206	---	245261_at	430.833	362.915	411.222	401.657	281.812	226.502	447.31	318.541	229.599	281.072	255.336	246.398	257.007	262.757	255.387	225.168	240.081	215.826	227.025	241.839	240.43	213.923	232.064	146.228	136.563	153.455	145.415	186.686	186.322	186.295	186.434	171.282	175.207	179.243	175.244	296.804	266.525	294.463	285.931	207.588	217.588	209.545	211.574	210.345	216.296
AT4G17740	C-terminal processing protease, putative	PSII D1 protein processing enzyme ; supported by cDNA: gi_15809807_gb_AY054171.1_	ctpA	245263_at	552.905	462.407	440.833	485.381	244.851	359.561	229.778	278.063	254.582	223.103	238.842	286.933	324.127	277.69	296.25	282.887	295.572	278.874	285.778	265.665	267.967	292.93	275.521	207.581	213.385	189.672	203.546	353.599	345.299	382.646	360.514	210.837	212.844	229.612	217.764	247.242	224.081	266.389	245.904	158.617	148.992	160.188	155.932	526.444	564.824
AT4G14500	expressed protein	hypothetical protein ; supported by cDNA: gi_16226250_gb_AF428283.1_AF428283	---	245269_at	1661.93	1567.31	1134.53	1454.59	1049.13	1059.12	1264.67	1124.31	1046.94	1030.72	1038.83	967.977	1093.92	1077.02	1046.31	981.565	925.356	937.907	948.276	1416.81	1397.92	1305.56	1373.43	1096.9	1186.43	1335.89	1206.41	946.617	984.563	965.407	965.529	892.169	861.489	817.554	857.071	1020.33	1033.27	1134.04	1062.55	1163.23	1203.41	1283.04	1216.56	1117.02	1119.79
AT4G14960	tubulin alpha-6 chain (TUA6)	tubulin alpha-6 chain (TUA6) ; supported by cDNA: gi_16226461_gb_AF428406.1_AF428406	TUA6	245270_at	1249.54	1328.06	1474.34	1350.64	1430.07	1249.54	1603.54	1427.71	1615.88	1451.42	1533.65	5031.9	5044.89	5261.05	5112.61	4085.36	4031.66	4129.92	4082.31	6434.17	6625.73	6283.95	6447.95	1494.21	1512.11	1500.39	1502.24	1728.9	1530.74	1601.85	1620.49	704.374	720.241	773.634	732.75	3315.75	3578.78	3372.92	3422.49	1952.58	2111.43	1938.96	2000.99	3372.18	3317.7
AT4G16430	basic helix-loop-helix (bHLH) family protein	transcription factor like protein ; supported by cDNA: gi_16226918_gb_AF428368.1_AF428368	---	245271_at	556.383	632.75	622.652	603.928	906.764	525.825	1047.58	826.723	941.194	966.934	954.064	311.629	326.397	298.131	312.052	291.282	290.274	299.424	293.66	441.725	459.245	445.883	448.951	507.35	467.634	486.114	487.033	305.81	304.002	294.844	301.552	441.977	473.445	458.576	458	422.339	411.565	358.591	397.498	366.869	366.481	360.445	364.598	243.952	264.068
AT4G14950	expressed protein	hypothetical protein ; supported by cDNA: gi_16604570_gb_AY059730.1_	---	245273_at	400.019	396.607	325.088	373.905	474.645	466.665	506.675	482.662	457.69	388.915	423.303	265.732	269.909	286.302	273.981	275.693	256.717	276.528	269.646	355.703	329.077	324.167	336.316	590.151	689.745	680.505	653.467	311.311	303.567	308.878	307.919	764.088	817.471	859.571	813.71	719.819	690.208	722.801	710.943	716.403	755.52	732.897	734.94	181.737	163.922
AT4G14360	dehydration-responsive protein-related	ankyrin like protein ; supported by cDNA: gi_16604604_gb_AY059747.1_	---	245274_at	279.473	247.187	209.293	245.318	291.795	357.654	239.676	296.375	503.43	384.688	444.059	231.054	241.987	257.864	243.635	288.733	267.01	251.293	269.012	855.051	838.655	749.462	814.389	410.038	459.868	443.99	437.965	447.051	433.603	423.863	434.839	240.764	239.666	247.683	242.704	1188.02	1252.22	1241.67	1227.3	316.383	347.126	309.843	324.451	748.395	684.886
AT4G15550	UDP-glucose:indole-3-acetate beta-D-glucosyltransferase (IAGLU)	glucosyltransferase like protein ; supported by cDNA: gi_2149126_gb_U81293.1_ATU81293	IAGLU	245277_at	430.373	468.905	430.965	443.415	1181.22	734.426	1191.35	1035.66	852.358	1023.71	938.035	55.9708	58.6382	67.2224	60.6105	220.011	261.891	256.777	246.226	65.6457	43.069	53.5232	54.0793	1837.57	1725.27	1672.44	1745.09	909.911	1058.92	998.275	989.034	1400.12	1223.12	1215.43	1279.56	65.3876	63.5135	78.346	69.0824	2077.08	1966.83	2135.08	2059.66	72.6	76.3756
AT4G17730	syntaxin 23 (SYP23) / PEP12-like protein	syntaxin ; supported by cDNA: gi_2149379_gb_U85036.1_ATU85036	SYP23	245278_at	2321.88	1879.9	1559.99	1920.59	1213.72	1275.96	1695.15	1394.94	904.572	942.106	923.339	667.726	671.14	685.841	674.903	621.759	674.759	666.166	654.228	951.519	931.612	929.011	937.381	600.644	556.089	533.758	563.497	545.359	502.446	468.807	505.537	437.264	447.881	438.665	441.27	558.785	542.198	478.207	526.397	573.44	558.105	560.436	563.993	460.794	465.607
AT4G17270	Mo25 family protein	putative protein ; supported by cDNA: gi_14190518_gb_AF380659.1_AF380659	---	245279_at	939.608	1176.06	1016.63	1044.1	1302.29	1242.38	1852.7	1465.79	1419.38	1480.48	1449.93	434.876	450.932	458.572	448.127	402.458	412	432.951	415.803	506.325	500.991	515.185	507.5	433.232	389.083	433.024	418.446	441.337	406.113	413.74	420.396	651.893	646.759	727.887	675.513	430.748	465.19	415.926	437.288	413.454	384.374	306.372	368.066	534.935	516.818
AT4G16845	vernalization 2 protein (VRN2)	Expressed protein ; supported by cDNA: gi_14334421_gb_AY034902.1_	---	245280_at	595.915	715.503	652.267	654.561	833.999	1077.67	1066.31	992.66	901.534	809.46	855.497	290.617	272.283	293.077	285.326	231.894	211.197	248.149	230.414	332.116	336.806	345.212	338.045	378.378	367.069	322.94	356.129	190.973	195.084	202.38	196.146	372.312	360.916	367.789	367.006	387.534	464.258	464.09	438.628	227.413	246.159	267.644	247.072	121.292	170.014
AT4G15560	1-deoxy-D-xylulose 5-phosphate synthase, putative / 1-deoxyxylulose-5-phosphate synthase, putative / DXP-synthase, putative (DEF) (CLA1)	DEF (CLA1) protein ; supported by cDNA: gi_14334451_gb_AY034917.1_	DEF/CLA1	245281_at	3519.62	2951.5	3335.29	3268.8	3113	2551.67	3539.85	3068.17	2402.65	2058.09	2230.37	2067.88	2080.35	2058.35	2068.86	2117.16	2095.18	2189.29	2133.88	2432.1	2249.95	2276.37	2319.47	2215.4	2112.19	2046.46	2124.68	2524.67	2509.41	2415.01	2483.03	1276.89	1247.57	1300.73	1275.06	660.021	643.888	664.514	656.141	1744.58	1734.1	1659.69	1712.79	1958.57	1833.98
AT4G14990	expressed protein	hypothetical protein ; supported by cDNA: gi_14334731_gb_AY035039.1_	---	245282_at	854.299	795.649	456.336	702.095	1469.14	949.824	1287.69	1235.55	1911.24	981.245	1446.24	278.169	292.875	286.82	285.955	367.101	321.802	320.644	336.516	761.088	775.733	772.235	769.685	901.509	730.185	795.36	809.018	510.189	486.495	442.468	479.717	730.335	735.637	790.904	752.292	425.866	451.009	388.204	421.693	669.619	683.899	612.622	655.38	336.275	318.118
AT4G13980	heat shock transcription factor family protein	Expressed protein ; supported by cDNA: gi_14517386_gb_AY039528.1_	---	245283_at	122.049	142.486	164.017	142.851	177.33	133.88	296.683	202.631	214.382	153.546	183.964	76.555	79.7489	79.1436	78.4825	63.0941	76.8371	80.268	73.3997	96.534	101.004	115.268	104.269	137.349	94.2073	116.798	116.118	62.8692	55.9136	57.156	58.6462	95.7737	86.9947	98.0989	93.6225	150.503	142.051	133.216	141.923	150.257	173.365	184.02	169.214	72.8613	56.9889
AT4G14210	phytoene dehydrogenase, chloroplast / phytoene desaturase (PDS)	phytoene dehydrogenase precursor (phytoene desaturase) ; supported by cDNA: gi_14532765_gb_AY040007.1_	PDS	245284_at	578.726	745.109	639.943	654.593	2380.9	1882.95	2424.22	2229.36	2192.25	2413.08	2302.67	382.946	383.973	399.44	388.786	461.603	466.667	430.671	452.981	523.13	535.803	522.71	527.214	1008.58	995.239	988.931	997.584	1397.78	1431.88	1396.53	1408.73	1220.02	1216.57	1229.89	1222.16	362.571	326.418	382.895	357.294	737.111	745.59	731.676	738.126	639.617	652.892
AT4G14030 /// AT4G14040	selenium-binding protein, putative	selenium-binding protein like ; supported by cDNA: gi_14532843_gb_AY040046.1_	---	245285_s_at	64.0274	72.996	99.26	78.7611	50.8123	29.3289	56.1115	45.4176	37.5979	42.4641	40.031	121.183	103.013	102.62	108.939	148.261	155.335	155.461	153.019	124.974	142.172	158.229	141.791	259.245	195.811	166.294	207.117	187.596	212.399	208.489	202.828	217.654	207.103	202.855	209.204	138.584	148.576	124.436	137.199	202.784	193.686	184.686	193.718	498.795	502.311
AT4G14880	cysteine synthase / O-acetylserine (thiol)-lyase / O-acetylserine sulfhydrylase (OAS1)	cytosolic O-acetylserine(thiol)lyase (EC 4.2.99.8) ; supported by cDNA: gi_15027936_gb_AY045825.1_	---	245286_at	1409.22	1687.55	1898.51	1665.09	754.825	809.118	1505.04	1022.99	1515.48	1494.16	1504.82	1516.23	1424.74	1622.67	1521.21	1640.51	1699.81	1722.2	1687.51	1467.64	1388.29	1349.15	1401.69	2966.83	2793.33	2609.09	2789.75	2701.07	2693.23	2708	2700.77	3543.28	3463.49	3303.69	3436.82	2122.3	2110.83	1970.55	2067.9	2324.82	2320.99	2368.1	2337.97	4078.84	3736.53
AT4G14910	imidazoleglycerol-phosphate dehydratase, putative	imidazoleglycerol-phosphate dehydratase ; supported by cDNA: gi_15081689_gb_AY048237.1_	---	245287_at	333.645	388.65	461.204	394.5	409.743	229.052	424.878	354.558	408.027	289.652	348.84	233.903	219.094	239.133	230.71	233.292	232.662	227.155	231.036	264.415	274.354	257.529	265.433	229.072	248.001	240.979	239.351	448.786	478.388	427.935	451.703	425.574	421.98	411.517	419.691	158.159	161.981	147.303	155.814	204.063	199.176	210.732	204.657	383.385	438.677
AT4G16420	transcriptional adaptor (ADA2b)	transcriptional adaptor like protein ; supported by cDNA: gi_15215639_gb_AY050348.1_	ADA2b	245288_at	404.098	409.066	356.575	389.913	475.513	448.965	578.023	500.834	519.893	502.541	511.217	450.629	421.254	450.189	440.691	386.162	411.076	412.335	403.191	442.868	474.836	476.921	464.875	402.816	443.569	468.766	438.384	360.036	372.511	378.623	370.39	482.526	457.795	414.921	451.747	305.421	274.257	295.735	291.804	421.65	346.999	367.314	378.654	358.491	311.819
AT4G15470	expressed protein	Expressed protein ; supported by cDNA: gi_15215826_gb_AY050443.1_	---	245289_at	2328.38	1892.93	1390.15	1870.49	3965.23	3147.58	3760.69	3624.5	3916.39	3721.23	3818.81	1563.43	1514.09	1619.57	1565.7	1665.48	1702.28	1663.64	1677.13	2117.67	2090.99	1990.18	2066.28	2184.94	2474.21	2335.1	2331.42	1764.8	1716.83	1786.78	1756.14	2057.77	2115.75	2128.85	2100.79	2184.94	2228.53	2207.71	2207.06	2542.77	2516.22	2657.04	2572.01	1444.74	1518.56
AT4G16490	armadillo/beta-catenin repeat family protein	hypothetical protein ; supported by cDNA: gi_15292862_gb_AY050865.1_	---	245290_at	75.0809	94.3877	124.129	97.866	125.119	95.9102	182.409	134.479	316.302	192.223	254.262	249.861	209.511	258.417	239.263	317.716	308.181	301.583	309.16	281.171	298.4	267.713	282.428	479.263	401.062	339.17	406.499	431.162	410.644	319.549	387.119	375.64	386.706	376.465	379.604	203.884	257.757	140.971	200.871	255.263	241.309	272.545	256.372	523.151	385.45
AT4G16155	dihydrolipoamide dehydrogenase 2, plastidic / lipoamide dehydrogenase 2 (PTLPD2)	Expressed protein ; supported by cDNA: gi_15292886_gb_AY050877.1_	ptlpd2	245291_at	2376.35	1821.99	1339.07	1845.8	2183.78	2063.71	1818.29	2021.93	1209.9	1018.7	1114.3	400.224	428.284	393.897	407.468	475.451	471.901	473.794	473.715	1712.48	1758.11	1774.51	1748.36	152.82	187.181	179.848	173.283	563.397	518.754	583.196	555.116	115.042	163.107	122.427	133.525	456.338	537.344	461.942	485.208	216.301	187.884	189.791	197.992	749.912	794.469
AT4G15093	catalytic LigB subunit of aromatic ring-opening dioxygenase family	Expressed protein ; supported by cDNA: gi_15293028_gb_AY050948.1_	---	245292_at	296.255	234.555	202.313	244.374	1032.51	808.968	856.685	899.389	687.475	750.397	718.936	154.202	154.907	148.048	152.386	207.923	195.747	219.801	207.824	186.672	192.337	195.153	191.388	247.979	238.561	247.684	244.742	145.864	148.385	173.958	156.069	230.922	245.521	261.809	246.084	1065.94	1150.59	1113.42	1109.99	507.332	505.746	543.498	518.859	334.834	337.691
AT4G16660	heat shock protein 70, putative / HSP70, putative	HSP like protein ; supported by cDNA: gi_15293148_gb_AY051008.1_	---	245293_at	354.385	497.632	351.714	401.244	251.655	275.907	323.095	283.552	625.615	414.655	520.135	362.722	378.246	373.282	371.417	257.116	266.813	269.478	264.469	275.771	308.819	326.146	303.579	98.6281	79.3275	97.7763	91.9107	254.316	260.473	257.027	257.272	366.962	381.183	370.367	372.837	486.969	473.973	451.036	470.659	77.315	88.7717	93.7315	86.6061	306.35	324.062
AT4G14340	casein kinase I (CKI1)	casein kinase I ; supported by cDNA: gi_15450524_gb_AY052364.1_	---	245294_at	339.554	455.469	420.836	405.286	611.249	600.986	892.278	701.504	795.288	798.555	796.921	267.452	259.278	256.353	261.027	240.879	221.27	230.47	230.873	321.438	309.239	309.593	313.424	436.849	441.735	425.031	434.538	221.144	194.111	176.399	197.218	365.52	329.313	387.798	360.877	216.491	197.14	227.35	213.661	489.792	500.33	463.741	484.621	386.321	325.923
AT4G16100	expressed protein	hypothetical protein ; supported by cDNA: gi_15450995_gb_AY054578.1_	---	245295_at	192.712	177.093	199.681	189.829	224.141	161.237	268.46	217.946	218.546	234.075	226.311	229.903	229.6	206.772	222.092	220.385	199.227	220.045	213.219	212.313	184.518	187.982	194.938	228.531	233.886	227.595	230.004	183.472	179.961	196.725	186.719	264.219	271.678	285.648	273.848	175.003	165.6	166.576	169.06	186.779	181.422	205.168	191.123	196.67	142.365
AT4G16510	YbaK/prolyl-tRNA synthetase-related	hypothetical protein ; supported by cDNA: gi_15451033_gb_AY054597.1_	---	245297_at	124.651	92.605	122.206	113.154	103.098	101.723	99.7406	101.521	78.412	69.4082	73.9101	97.9559	98.5149	107.432	101.301	93.344	101.39	92.6674	95.8005	107.596	105.72	94.5315	102.616	83.8594	73.1396	83.1482	80.0491	99.0099	97.3698	101.746	99.3753	92.188	66.3496	71.8367	76.7914	155.586	135.936	121.875	137.799	122.206	93.4676	87.995	101.223	136.812	136.462
AT4G15010	mitochondrial substrate carrier family protein	hypothetical protein ; supported by cDNA: gi_15451217_gb_AY054689.1_	---	245298_at	658.332	684.731	740.771	694.611	654.202	615.529	948.699	739.477	848	872.647	860.323	336.25	380.42	354.615	357.095	380.482	328.318	343.637	350.812	383.023	370.228	385.806	379.686	349.135	388.568	409.737	382.48	390.517	371.431	379.173	380.374	584.972	643.907	662.956	630.612	352.434	367.115	340.006	353.185	341.944	382.201	340.431	354.859	352.793	355.7
AT4G17530	Ras-related GTP-binding protein, putative	ras-related small GTP-binding protein RAB1c ; supported by cDNA: gi_15529160_gb_AY052204.1_	---	245299_at	1094.49	2270.12	1880.37	1748.33	3906.71	4899.63	3608.48	4138.27	4299.88	4097.13	4198.5	873.777	867.866	830.369	857.337	908.078	829.603	826.178	854.62	2442.67	2284.32	2294.57	2340.52	3082.06	3320.04	2993.28	3131.79	1726.76	1729.72	1723.59	1726.69	2165.65	2320.09	2285.55	2257.1	2936.68	3114.67	3145.26	3065.54	3243	3162.4	3152.86	3186.09	1082.75	1033.96
AT4G17190	farnesyl pyrophosphate synthetase 2 (FPS2) / FPP synthetase 2 / farnesyl diphosphate synthase 2	farnesyl-pyrophosphate synthetase FPS2 ; supported by cDNA: gi_1146162_gb_L46349.1_ATHFPS2R	FPS2	245301_at	294.541	311.035	321.764	309.113	83.4344	65.825	86.2343	78.4979	98.9585	93.8971	96.4278	393.541	400.861	393.461	395.954	333.766	327.639	320.749	327.385	505.372	494.639	525.384	508.465	74.1244	57.1208	67.5441	66.2631	88.1803	86.1621	93.2509	89.1978	35.1073	36.8153	42.8827	38.2685	303.949	295.672	293.293	297.638	37.2363	29.0762	49.2719	38.5281	216.135	232.397
AT4G17010	expressed protein	hypothetical protein ; supported by full-length cDNA: Ceres: 91870.	---	245303_at	260.255	323.265	286.634	290.051	166.766	107.293	219.921	164.66	179.089	150.596	164.842	97.141	87.356	98.3254	94.2741	79.4568	94.0293	88.5267	87.3376	88.0481	95.1462	115.86	99.6849	80.4552	82.749	81.1167	81.4403	81.48	96.4562	105.273	94.4031	115.397	118.091	109.864	114.451	100.28	96.588	106.319	101.062	56.2034	42.93	75.5583	58.2306	62.7677	102.913
AT4G14690	chlorophyll A-B binding family protein / early light-induced protein, putative	Expressed protein ; supported by full-length cDNA: Ceres: 95834.	---	245306_at	97.6609	73.6818	77.3262	82.8896	276.678	1069.26	194.911	513.615	2089.96	1219.07	1654.52	376.162	428.182	417.781	407.375	292.583	325.919	316.88	311.794	2216.81	2167.24	2027.3	2137.12	771.331	874.699	887.816	844.616	7659.31	7199.91	7715.17	7524.8	4806.53	5045.21	5089.99	4980.58	158.411	134.118	142.245	144.925	218.418	220.536	224.076	221.01	123.424	114.62
AT4G17486	expressed protein	putative protein ; supported by cDNA: gi_13358188_gb_AF324997.2_AF324997	---	245308_at	430.483	514.361	448.82	464.555	592.577	340.54	571.649	501.589	544.843	532.534	538.688	305.874	295.9	278.1	293.291	250.342	262.002	262.833	258.392	326.404	333.744	328.137	329.428	299.444	286.877	317.75	301.357	240.564	218.849	201.601	220.338	309.071	301.475	308.711	306.419	316.745	363.414	294.776	324.978	249.058	246.113	264.545	253.239	330.036	332.758
AT4G13950	rapid alkalinization factor (RALF) family protein	hypothetical protein ;supported by full-length cDNA: Ceres:17977.	---	245310_at	251.717	216.564	226.908	231.73	186.335	112.653	220.36	173.116	216.263	149.922	183.093	284.212	286.323	263.363	277.966	216.856	224.658	241.129	227.548	199.742	261.513	232.238	231.164	72.2631	79.7578	67.3473	73.1227	102.286	104.135	93.9462	100.122	72.7088	80.8646	69.6324	74.4019	89.0124	94.1094	78.081	87.0676	75.5404	63.5489	61.3642	66.8178	300.991	369.471
AT4G14320	60S ribosomal protein L36a/L44 (RPL36aB)	ribosomal protein ; supported by full-length cDNA: Ceres: 18153.	---	245311_at	1711.52	4475.42	5759.6	3982.18	1437.02	2162.98	1563.61	1721.2	1471.92	1700.99	1586.45	3685.29	3753.7	3661.32	3700.1	3177.63	3415.67	3428.78	3340.69	2524.97	2674.64	2575.61	2591.74	862.557	953.787	877.458	897.934	1749.02	1669.64	1690.02	1702.89	914.562	978.968	1013.42	968.983	1600.87	1492.37	1663.74	1585.66	762.1	770.049	761.49	764.546	1943.52	2206.92
AT4G14600	expressed protein	Expressed protein ; supported by full-length cDNA: Ceres: 20129.	---	245312_at	180.284	171.266	251.859	201.136	227.607	126.042	242.002	198.55	137.192	122.535	129.864	94.33	79.9566	94.8028	89.6965	75.5048	80.4297	75.333	77.0892	98.0609	96.6929	96.3377	97.0305	84.219	100.757	74.2738	86.4165	68.6412	66.1023	71.3369	68.6935	84.0208	78.0245	76.1644	79.4032	115.779	105.949	94.54	105.423	64.7914	72.7992	86.0776	74.5561	66.2951	74.0453
AT4G15420	PRLI-interacting factor K	UFD1 like protein ; supported by full-length cDNA: Ceres: 207652.	---	245313_at	437.58	524.276	507.27	489.709	888.588	835.473	770.328	831.463	977.512	1142.43	1059.97	429.149	480.995	469.833	459.992	262.522	220.22	240.118	240.953	713.5	723.769	662.13	699.8	673.066	768.002	688.798	709.955	466.023	439.799	429.683	445.169	542.548	605.872	600.738	583.052	697.329	660.043	684.832	680.735	535.041	578.647	600.478	571.389	247.366	266.273
AT4G14800	20S proteasome beta subunit D2 (PBD2) (PRCGA)	proteasome chain protein ; supported by full-length cDNA: Ceres: 24266.	---	245315_at	1150.51	1176.38	1461.62	1262.84	760.049	768.658	1191.99	906.899	1104.58	1252.09	1178.33	1241.07	1261.35	1198.93	1233.78	1191.83	1225.57	1171.2	1196.2	1318.79	1301.33	1279.33	1299.82	1208.53	1317	1216.69	1247.41	1090	1118.66	1099.77	1102.81	1505.77	1360.04	1285.7	1383.84	986.93	929.898	931.621	949.483	861.843	867.939	859.624	863.135	1072.01	1201.92
AT4G14000	expressed protein	hypothetical protein ;supported by full-length cDNA: Ceres:25991.	---	245316_at	529.782	541.002	699.489	590.091	615.589	466.375	650.316	577.427	469.715	378.697	424.206	541.117	494.536	525.154	520.269	515.366	561.133	539.851	538.784	503.726	465.67	479.329	482.908	362.067	376.469	338.847	359.128	315.214	284.999	296.097	298.77	259.753	294.175	278.24	277.389	228.186	238.393	203.887	223.489	218.845	238.404	255.703	237.651	372.618	364.475
AT4G16146	expressed protein	Expressed protein ; supported by full-length cDNA: Ceres: 30227.	---	245319_at	1382.29	583.957	578.134	848.126	247.478	251.846	635.756	378.36	577.558	1201.75	889.652	265.783	283.547	277.16	275.496	263.822	286.883	265.573	272.093	773.936	841.736	833.955	816.542	1038.36	1102.16	1125.48	1088.67	270.755	334.346	315.719	306.94	493.346	449.966	449.123	464.145	916.569	756.656	788.05	820.425	706.555	587.424	636.364	643.448	169.834	242.216
AT4G16444	expressed protein	Expressed protein ; supported by full-length cDNA: Ceres: 30471.	---	245320_at	491.699	539.549	496.033	509.093	430.356	433.686	721.39	528.477	482.626	577.637	530.131	327.071	333.093	322.506	327.557	316.956	299.366	315.346	310.556	332.84	343.409	361.677	345.975	323.095	301.949	291.463	305.502	280.519	272.866	309.702	287.696	314.613	273.357	303.909	297.293	579.685	513.095	538.001	543.594	318.643	275.639	298.812	297.698	289.41	314.009
AT4G15545	expressed protein	Expressed protein ; supported by full-length cDNA: Ceres: 307.	---	245321_at	1995.19	2612.39	1760.88	2122.82	4606.21	4543.54	4552.49	4567.41	4885.92	3337.92	4111.92	622.3	570.362	602.079	598.247	899.779	898.438	865.356	887.857	939.815	964.354	891.976	932.048	2840.1	2823.39	2726.67	2796.72	2069.65	2134.17	2007.5	2070.44	1602.28	1468.41	1594.61	1555.1	365.992	347.113	404.182	372.429	1916.68	1888.89	1937.62	1914.4	2401.96	2324.7
AT4G16500	cysteine protease inhibitor family protein / cystatin family protein	cysteine proteinase inhibitor like protein ; supported by full-length cDNA: Ceres: 31946.	---	245323_at	976.632	817.515	684.722	826.29	454.036	517.098	386.241	452.458	524.387	536.586	530.486	1635.22	1754.44	1687.15	1692.27	1360.67	1440.12	1418.59	1406.46	2124.07	2069.83	2044.4	2079.44	848.157	902.526	967.959	906.214	664.28	687.846	697.805	683.31	534.924	508.502	508.818	517.415	1759.85	1637.48	1857.41	1751.58	779.708	817.387	835.206	810.767	2158.35	2255.94
AT4G17260	L-lactate dehydrogenase, putative	lactate dehydrogenase (LDH1) ;supported by full-length cDNA: Ceres:33509.	---	245324_at	225.008	155.482	187.727	189.406	180.788	129.062	270.848	193.566	265.166	304.133	284.649	832.34	784.571	818.73	811.88	918.173	878.459	918.494	905.042	122.592	123.154	109.723	118.49	96.858	86.8221	89.0197	90.9	134.966	127.146	139.675	133.929	180.928	183.512	168.464	177.635	525.288	514.439	502.936	514.221	190.247	174.987	205.588	190.274	348.113	361.78
AT4G14100	expressed protein	Expressed protein ; supported by full-length cDNA: Ceres: 34967.	---	245326_at	231.367	401.104	410.794	347.755	195.935	161.864	232.757	196.852	143.652	137.703	140.677	187.891	179.193	197.722	188.269	183.473	195.834	182.764	187.357	209.989	197.854	197.632	201.825	116.682	128.228	134.976	126.629	230.896	255.646	221.928	236.156	144.099	135.825	133.21	137.711	152.238	152.879	158.909	154.675	107.908	121.063	126.397	118.456	264.693	281.392
AT4G16850	expressed protein	hypothetical protein ; supported by full-length cDNA: Ceres: 35772.	---	245327_at	323.539	187.123	174.377	228.346	270.291	188.323	235	231.205	218.812	159.884	189.348	83.1188	104.092	100.094	95.7681	108.29	101.728	105.478	105.165	125.769	117.952	121.576	121.765	103.598	106.494	111.459	107.184	93.266	95.0604	102.492	96.9395	133.594	120.491	136.815	130.3	93.8367	76.6936	99.0231	89.8511	110.213	116.022	126.354	117.53	124.085	132.726
AT4G14930	acid phosphatase survival protein SurE, putative	hypothetical protein ;supported by full-length cDNA: Ceres:38042.	---	245330_at	368.327	711.389	1071.64	717.12	176.681	255.077	360.873	264.211	385.541	907.636	646.589	523.848	529.652	559.553	537.684	1273.57	1211.82	1199.66	1228.35	376.889	379.736	353.927	370.184	1251.87	1252.21	1203.36	1235.81	608.588	591.511	608.693	602.931	663.55	650.697	670.341	661.53	1486.84	1523.49	1491.8	1500.71	2270.38	2362.47	2283.75	2305.53	409.951	390.488
AT4G14410	basic helix-loop-helix (bHLH) family protein	hypothetical protein ;supported by full-length cDNA: Ceres:40736.	---	245331_at	450.113	588.342	564.91	534.455	464.631	501.235	539.956	501.941	542.491	675.615	609.053	199.955	201.963	207.228	203.049	216.904	207.38	223.973	216.086	288.958	294.934	319.563	301.152	525.904	513.187	535.707	524.933	381.648	334.646	323.016	346.437	509.208	517.368	484.606	503.727	564.364	479.308	484.98	509.551	512.64	498.124	502.98	504.581	465.887	587.509
AT4G15940	fumarylacetoacetate hydrolase family protein	isomerase like protein ;supported by full-length cDNA: Ceres:40913.	---	245332_at	1651.6	1372.05	1210.44	1411.36	2295.69	2180.62	1777.7	2084.67	2002.67	2414.24	2208.45	409.535	452.64	397.04	419.738	487.51	492.143	494.373	491.342	861.686	871.234	804.726	845.882	1888.23	2134.73	2107.18	2043.38	1131.96	1148.64	1084.63	1121.74	1736.65	1626.99	1626.47	1663.37	1567.29	1463.64	1547.18	1526.04	1671.12	1644.6	1608.08	1641.27	659.457	749.118
AT4G14615	expressed protein	Expressed protein ; supported by full-length cDNA: Ceres: 42223.	---	245333_at	2626.26	2431.26	1913.43	2323.65	1509.99	1978.81	1763.18	1750.66	2175.33	2209.26	2192.3	586.932	639.807	637.09	621.276	520.7	595.109	536.88	550.896	816.589	855.126	795.7	822.471	678.888	800.119	850.218	776.408	702.148	699.236	730.567	710.651	737.136	802.633	751.838	763.869	715.714	722.442	638.255	692.137	603.423	702.102	646.871	650.799	465.633	644.961
AT4G15800	rapid alkalinization factor (RALF) family protein	Expressed protein ; supported by full-length cDNA: Ceres: 5455.	---	245334_at	92.6303	112.946	116.876	107.484	75.2021	87.7473	63.23	75.3931	101.387	125.443	113.415	567.9	597.372	557.927	574.4	476.351	436.4	480.935	464.562	750.951	798.131	706.319	751.801	1526.98	1741.23	1599.75	1622.65	1482.75	1639.88	1439.3	1520.64	1142.49	1282.64	1153.57	1192.9	699.798	674.278	587.475	653.85	1443.34	1499.83	1470.97	1471.38	1578.64	1752.68
AT4G16515	expressed protein	Expressed protein ; supported by full-length cDNA: Ceres: 6580.	---	245336_at	366.379	514.715	508.153	463.082	233.187	299.88	214.231	249.099	236.538	280.739	258.639	438.825	449.124	450.782	446.244	613.146	640.183	663.944	639.091	1017.92	992.877	952.355	987.717	2881.32	2746.99	3209.73	2946.01	132.287	146.207	144.762	141.085	172.559	178.924	160.715	170.733	622.62	563.723	704.748	630.364	3217.82	3128.62	3504.39	3283.61	488.163	590.074
AT4G16566	histidine triad family protein / HIT family protein	Expressed protein ; supported by full-length cDNA: Ceres: 7101.	---	245337_at	385.033	379.671	275.623	346.776	586.397	523.62	593.66	567.892	534.113	588.304	561.208	151.455	148.628	158.355	152.813	124.308	133.593	129.94	129.28	162.219	201.413	188.774	184.135	246.273	245.513	239.284	243.69	191.526	197.529	185.879	191.645	233.602	231.165	234.526	233.098	212.746	215.924	197.295	208.655	240.844	239.819	245.156	241.94	158.559	168.757
AT4G14420	lesion inducing protein-related	elicitor like protein ; supported by full-length cDNA: Ceres: 1718.	---	245340_at	4283.77	2984.68	2953.43	3407.29	1328.58	1114.75	1705.49	1382.94	1832.85	1490	1661.43	2291.72	2357.93	2394.8	2348.15	1884.64	2104.16	2052.11	2013.64	2121.75	2300.63	2163.15	2195.18	458.426	496.744	470.139	475.103	725.49	812.097	765.286	767.624	751.848	732.975	750.876	745.233	891.44	847.67	911.941	883.684	448.045	414.08	468.569	443.565	1034.5	1051.1
AT4G16720	60S ribosomal protein L15 (RPL15A)	ribosomal protein ;supported by full-length cDNA: Ceres:23771.	---	245342_at	1613.23	3196.82	5710.88	3506.98	815.608	1370.23	1109.96	1098.6	1219.26	1359.64	1289.45	7500.54	7341.38	7340.21	7394.04	7074.22	7100.17	6750.3	6974.9	4646.05	4493.76	4335.9	4491.9	1395.12	1266.56	1202.03	1287.9	3553.25	3612.9	3512.83	3559.66	1936.77	1720.3	1617	1758.02	3245.05	2799.64	3407.64	3150.78	1110.94	1100.46	951.254	1054.22	4449.59	4536.39
AT4G15475	F-box family protein (FBL4)	F-box protein family, AtFBL4 contains similarity to grr1 GI:2407790 from [Glycine max];supported by full-length cDNA: Ceres:100411.	FBL4	245344_at	654.317	595.007	591.711	613.678	999.941	717.42	1183.79	967.051	886.343	918.288	902.315	314.412	302.249	282.687	299.783	299.646	291.39	271.646	287.561	375.489	371.33	360.479	369.099	454.977	445.568	443.215	447.92	297.428	326.111	309.261	310.933	382.042	404.912	415.581	400.845	513.633	509.777	489.421	504.277	412.046	414.961	340.267	389.092	322.075	313.741
AT4G17090	beta-amylase (CT-BMY) / 1,4-alpha-D-glucan maltohydrolase	putative beta-amylase ;supported by full-length cDNA: Ceres:36882.	---	245346_at	38.6542	77.3323	181.269	99.0853	29.6469	50.51	52.8717	44.3429	50.2355	76.5134	63.3744	431.662	389.36	420.334	413.786	306.289	342.114	276.528	308.311	249.694	258.855	255.42	254.656	167.773	161.824	149.049	159.549	1745.51	1814.3	1888.34	1816.05	1099.88	1099.27	1050.25	1083.13	400.031	341.697	392.947	378.225	50.4082	51.3271	51.0377	50.9243	1544.63	1628.27
AT4G14890	ferredoxin family protein	ferredoxin ;supported by full-length cDNA: Ceres:22861.	---	245347_at	445.782	519.987	729.54	565.103	94.3491	101.004	88.259	94.5374	145.84	109.329	127.585	367.774	422.661	366.457	385.63	587.153	667.219	612.069	622.147	372.402	376.803	380.443	376.549	149.894	175.507	168.231	164.544	674.777	769.397	808.231	750.802	252.388	259.544	263.498	258.476	117.046	113.95	124.431	118.476	177.578	170.765	177.791	175.378	819.422	1153.12
AT4G16690	esterase/lipase/thioesterase family protein	cyanohydrin lyase like protein ;supported by full-length cDNA: Ceres:5546.	---	245349_at	83.4566	141.139	201.502	142.033	52.1783	51.3176	60.4647	54.6535	88.4487	86.1109	87.2798	165.572	180.677	167.687	171.312	322.534	341.026	330.62	331.393	70.2991	53.1875	69.1394	64.2087	763.338	953.674	886.394	867.802	588.538	604.568	616.725	603.277	1456.22	1398.7	1383.45	1412.79	199.532	192.842	185.348	192.574	812.889	821.726	801.542	812.052	103.185	98.844
AT4G16830	nuclear RNA-binding protein (RGGA)	nuclear antigen homolog ;supported by full-length cDNA: Ceres:118826.	---	245350_at	279.902	316.099	394.958	330.319	412.621	327.209	601.098	446.976	418.033	464.615	441.324	642.6	588.924	595.032	608.852	601.136	622.373	656.563	626.69	384.245	434.01	467.989	428.748	362.989	367.434	352.289	360.904	474.141	470.741	480.255	475.046	602.167	615.134	607.919	608.407	279.283	247.168	260.494	262.315	371.563	339.783	321.886	344.411	766.224	730.894
AT4G17640	casein kinase II beta chain, putative	casein kinase II beta chain CKB2 ;supported by full-length cDNA: Ceres:19505.	---	245351_at	721.269	688.33	712.539	707.379	1043.06	883.826	1064.83	997.239	902.896	890.033	896.465	627.761	595.64	584.643	602.682	584.147	609.928	622.552	605.542	606.75	626.602	595.683	609.678	875.86	882.736	812.049	856.881	642.14	681.078	574.89	632.703	836.928	828.489	838.423	834.613	1085.21	1096.25	1049	1076.82	907.35	935.244	950.902	931.165	593.897	614.227
AT4G17600	lil3 protein	Lil3 protein ;supported by full-length cDNA: Ceres:29150.	---	245354_at	426.657	726.758	756.107	636.507	458.947	364.809	381.713	401.823	398.689	210.322	304.505	605.321	656.653	636.049	632.674	810.694	890.183	883.414	861.431	683.734	777.403	737.292	732.81	424.185	417.232	434.127	425.181	1114.66	1178.46	1079.44	1124.19	342.088	306.744	336.259	328.364	234.716	224.113	208.432	222.42	308.411	298.171	300.311	302.298	1731.08	1810.26
AT4G17390	60S ribosomal protein L15 (RPL15B)	60S ribosomal protein L15 homolog ;supported by full-length cDNA: Ceres:31538.	---	245355_at	980.245	2261.97	2985.75	2075.99	652.727	1245.5	905.498	934.574	1070.14	945.589	1007.87	4950.34	4951.86	4888.57	4930.26	4771.32	5025.62	4907.8	4901.58	3751.6	3911.71	3688.73	3784.01	1111.75	1078.18	1081.91	1090.62	2246.61	2195.71	2278	2240.1	832.984	855.833	872.274	853.697	2794.87	2626.87	2654.49	2692.08	919.706	953.486	956.849	943.347	3646.42	3595.24
AT4G13940	adenosylhomocysteinase / S-adenosyl-L-homocysteine hydrolase / AdoHcyase (SAHH)	adenosylhomocysteinase ;supported by full-length cDNA: Ceres:16846.	SAHH	245356_at	5788.8	6104.1	6428.4	6107.1	4658.23	5555.57	6976.55	5730.12	8053.45	6614.4	7333.92	6640.16	6077.51	6656.53	6458.07	6718.93	6927.31	6783.95	6810.07	8719.44	8690.62	8361.49	8590.52	4442.77	4085.08	4140.87	4222.91	4052.24	4356.9	4204.1	4204.41	3656.61	3522.77	3649.42	3609.6	6413.89	6213.88	6273.7	6300.49	3730.46	3808.27	3858.7	3799.15	6015.78	5766.36
AT4G17560	ribosomal protein L19 family protein	putative protein ;supported by full-length cDNA: Ceres:2161.	---	245357_at	587.8	983.961	1070.25	880.67	56.523	74.8057	88.6133	73.314	67.3845	73.3753	70.3799	544.433	529.932	603.221	559.195	786.745	817.076	813.059	805.627	524.173	489.477	506.435	506.695	188.663	178.929	164.562	177.385	743.914	789.403	652.781	728.699	112.057	94.1127	114.187	106.786	158.047	136.053	135.37	143.157	145.477	123.033	122.674	130.395	1533.84	1415.19
AT4G15900	PP1/PP2A phosphatases pleiotropic regulator 1 (PRL1)	PRL1 protein ;supported by full-length cDNA: Ceres:123113.	---	245358_at	382.483	706.556	810.033	633.024	365.735	413.84	497.024	425.533	613.49	586.948	600.219	505.33	491.841	496.433	497.868	451.387	479.372	463.158	464.639	416.859	405.702	423.419	415.327	264.411	248.793	255.306	256.17	334.654	312.072	342.372	329.699	322.193	346.3	351.193	339.895	215.166	208.698	223.342	215.736	203.129	209.147	213.939	208.738	356.07	368.028
AT4G14430	enoyl-CoA hydratase/isomerase family protein	carnitine racemase like protein ;supported by full-length cDNA: Ceres:28978.	---	245359_at	5492.69	4779.32	4502.37	4924.79	3683.62	2945.14	3871.03	3499.93	3485.1	2886	3185.55	327.614	290.285	317.306	311.735	391.863	396.607	416.051	401.507	452.1	450.67	533.706	478.826	1132.75	1213.67	1160.49	1168.97	375.761	373.457	406.389	385.202	796.688	786.356	838.382	807.142	623.885	597.251	652.613	624.583	1008.6	1076.42	1143.92	1076.32	409.245	403.346
AT4G16330	oxidoreductase, 2OG-Fe(II) oxygenase family protein	naringenin 3-dioxygenase like protein ;supported by full-length cDNA: Ceres:40793.	---	245360_at	2180.42	1817.4	1609.43	1869.08	2630.25	2159.18	2571.16	2453.53	2685.97	2647.23	2666.6	462.503	437.217	451.321	450.347	467.305	474.23	478.552	473.362	536.358	525.678	503.107	521.714	785.717	734.698	744.408	754.941	694.612	685.966	677.237	685.938	915.603	917.522	957.143	930.089	646.397	623.092	621.959	630.483	641.553	592.861	685.319	639.911	586.93	556.066
AT4G17790	expressed protein	hypothetical protein ;supported by full-length cDNA: Ceres:42815.	---	245361_at	817.812	519.45	451.298	596.187	890.28	816.558	764.656	823.832	644.331	547.164	595.747	506.538	515.814	471.388	497.913	535.386	582.195	550.295	555.959	400.833	397.442	347.588	381.954	599.249	586.94	553.261	579.817	237.631	252.584	251.4	247.205	520.691	422.159	529.027	490.626	1817.63	1556.24	1940.64	1771.5	3548.67	3415.51	3219.83	3394.67	299.805	287.414
AT4G15790	expressed protein	hypothetical protein ;supported by full-length cDNA: Ceres:22637.	---	245364_at	224.424	228.665	378.456	277.181	258.549	249.46	284.153	264.054	297.339	290.392	293.866	315.522	326.566	315.771	319.286	245.8	241.656	244.578	244.012	220.969	235.332	223.413	226.571	87.3543	96.7652	87.2152	90.4449	131.126	143.266	145.533	139.975	80.0497	81.2951	85.5236	82.2895	112.367	104.548	116.756	111.224	55.1462	65.1657	76.1095	65.4738	144.404	202.34
AT4G17720	RNA recognition motif (RRM)-containing protein	hypothetical protein ;supported by full-length cDNA: Ceres:39922.	---	245365_at	155.094	214.266	289.381	219.58	225.013	202.66	262.279	229.984	271.779	297.924	284.851	300.362	359.959	319.093	326.471	299.491	333.79	311.562	314.948	358.285	387.546	394.882	380.238	254.325	257.557	267.096	259.659	288.558	301.819	344.937	311.771	617.352	650.691	604.136	624.06	538.796	543.79	592.236	558.274	297.188	304.83	273.637	291.885	305.895	369.75
AT4G14965	cytochrome b5 domain-containing protein	Expressed protein ; supported by full-length cDNA: Ceres: 10518.	---	245366_at	480.099	438.291	503.813	474.068	388.367	322.138	509.198	406.567	433.724	345.044	389.384	231.818	234.755	255.944	240.839	247.779	245.017	261.617	251.471	366.388	375.466	372.968	371.608	343.967	344.563	315.471	334.667	276.84	274.195	258.772	269.936	268.546	300.033	260.494	276.358	233.239	227.495	193.226	217.986	248.062	226.853	240.179	238.364	230.785	227.558
AT4G16265	DNA-directed RNA polymerase II, putative	Expressed protein ; supported by full-length cDNA: Ceres: 12256.	---	245367_at	103.933	148.521	228.854	160.436	62.8326	58.9571	73.3832	65.0577	65.1454	78.2266	71.686	161.495	196.359	179.107	178.987	116.417	124.849	118.839	120.035	122.985	114.484	111.742	116.403	61.8222	77.789	65.084	68.2317	141.426	157.806	158.725	152.652	101.507	89.5131	88.5244	93.1815	55.0003	48.9709	64.2756	56.0823	78.3442	79.6085	70.5635	76.1721	167.206	232.365
AT4G15510	photosystem II reaction center PsbP family protein	hypothetical protein ; supported by full-length cDNA: Ceres: 12451.	---	245368_at	74.4899	93.7799	85.173	84.481	61.3377	51.3692	44.2786	52.3285	46.361	46.6593	46.5102	46.1392	50.9916	56.8902	51.3404	63.9312	64.3972	63.7119	64.0134	84.3108	75.0834	77.2652	78.8864	33.6843	32.3851	51.4101	39.1598	118.779	100.729	105.47	108.326	36.1943	34.9816	37.1405	36.1055	35.6233	34.5904	42.0805	37.4314	28.974	43.5647	39.571	37.3699	282.186	266.277
AT4G16840	expressed protein	Expressed protein ; supported by full-length cDNA: Ceres: 14223.	---	245370_at	135.831	139.855	120.341	132.009	70.7517	147.74	116.365	111.619	116.369	110.538	113.454	52.0636	55.4388	52.9961	53.4995	45.5891	45.3717	50.3495	47.1035	51.5095	54.1928	57.597	54.4331	59.8978	62.9927	58.8833	60.5912	80.0502	79.0433	65.4007	74.8314	105.236	111.165	119.938	112.113	45.7879	57.582	51.0077	51.4592	55.1611	61.9344	38.09	51.7285	68.2677	96.059
AT4G15750	invertase/pectin methylesterase inhibitor family protein	hypothetical protein ;supported by full-length cDNA: Ceres:14485.	---	245371_at	64.0108	63.875	50.3285	59.4048	68.9432	65.3785	101.941	78.7543	85.108	68.8078	76.9579	53.0195	54.4509	43.0694	50.1799	1047.04	1117.11	1160.23	1108.13	53.7197	38.1228	37.1252	42.9893	38.7996	36.4527	46.7188	40.657	39.4462	35.4734	32.4839	35.8012	41.1472	40.1572	41.5001	40.9348	47.6619	41.2584	40.5018	43.1407	35.0972	50.2031	55.8075	47.0359	44.4608	29.0337
AT4G15000	60S ribosomal protein L27 (RPL27C)	ribosomal protein ;supported by full-length cDNA: Ceres:15384.	---	245372_at	567.703	1321.42	1962.91	1284.01	422.811	544.179	489.563	485.518	653.236	458.828	556.032	2546.78	2293.66	2592.47	2477.64	2489.81	2715.66	2599.19	2601.55	1626.28	1694.74	1675.9	1665.64	382.289	439.691	433.942	418.641	975.773	994.915	1043.14	1004.61	459.169	418.017	427.245	434.81	1078.84	1129.6	1023.61	1077.35	301.434	338.405	356.742	332.194	1600.35	1664.14
AT4G14710 /// AT4G14716	iron-deficiency-responsive protein, putative	Expressed protein ; supported by full-length cDNA: Ceres: 16319.	---	245373_s_at	2426.6	1714.58	2682.45	2274.54	2156.83	1736.93	3094.01	2329.26	2397.34	2450.03	2423.68	1407.6	1267.94	1425.43	1366.99	1415.92	1349.68	1408.23	1391.28	1894.74	2013.66	2019.27	1975.89	3504.13	3306.33	3081.94	3297.47	2641.38	2538.63	2553.24	2577.75	3564.5	3659.85	3402.41	3542.25	1790.08	1705.82	1568.03	1687.98	2165.7	2171.51	2611.68	2316.3	2031.24	2019.37
AT4G17620	glycine-rich protein	hypothetical protein	---	245374_at	1182.99	1032.95	930.153	1048.7	1408.48	1448.82	1468.66	1441.99	1379.28	1315.3	1347.29	537.743	579.856	549.571	555.724	468.831	479.2	489.544	479.192	476.894	476.913	441.362	465.056	561.841	601.519	629.322	597.561	416.462	394.051	416.161	408.891	615.532	597.767	628.018	613.772	449.494	424.761	456.556	443.604	581.57	541.836	482.118	535.175	424.979	447.538
AT4G17690	peroxidase, putative	peroxidase like protein	---	245376_at	31.7783	31.4441	27.8744	30.3656	43.0875	39.9493	36.2897	39.7755	32.776	35.6451	34.2106	18.8334	20.9898	18.296	19.3731	20.0303	18.1865	15.3785	17.8651	42.4274	37.5544	32.9116	37.6311	23.9894	24.0335	27.5818	25.2016	22.9607	26.9478	23.552	24.4868	19.7457	26.3252	23.6603	23.2437	1937.83	1742.02	1839.72	1839.85	232.887	201.881	201.663	212.144	22.1247	21.8581
AT4G17750	heat shock factor protein 1 (HSF1) / heat shock transcription factor 1 (HSTF1)	heat shock transcription factor HSF1	---	245379_at	111.555	103.493	93.5613	102.87	125.109	101.094	145.654	123.952	134.27	138.859	136.564	73.528	62.9086	59.7752	65.404	68.8243	66.6415	58.4329	64.6329	90.2524	79.2683	84.0944	84.5383	93.3889	96.0004	94.7804	94.7232	58.9081	55.3227	56.7848	57.0052	69.2098	68.2324	83.6974	73.7132	84.8028	81.0633	85.3267	83.7309	101.753	93.0036	105.092	99.9497	64.5972	51.8446
AT4G17810	zinc finger (C2H2 type) family protein	SUPERMAN like protein	---	245383_at	73.8214	67.4571	48.4567	63.2451	85.4756	105.505	74.9141	88.6314	74.1086	65.8908	69.9997	29.3398	38.5173	37.9266	35.2613	27.4369	28.7902	33.4004	29.8758	64.1841	49.4157	42.7689	52.1229	38.4019	44.6478	42.0485	41.6994	54.6417	56.1295	62.8931	57.8881	39.521	50.4886	50.7219	46.9105	39.8479	48.1834	53.9965	47.3426	52.4538	48.7367	49.142	50.1108	80.6817	106.009
AT4G16790	hydroxyproline-rich glycoprotein family protein	glycoprotein homolog ;supported by full-length cDNA: Ceres:255542.	---	245384_at	19.3782	20.1402	18.1182	19.2122	21.972	20.1666	26.8034	22.9806	17.6277	20.8247	19.2262	15.9792	15.4577	14.3997	15.2789	15.2644	15.7141	14.9794	15.3193	16.9863	15.8523	16.371	16.4032	40.3837	41.0893	38.2581	39.9104	63.1009	62.1577	56.4818	60.5801	134.329	117.54	118.194	123.354	21.7991	19.3729	20.771	20.6477	35.235	31.6285	28.7318	31.8651	21.3509	23.8309
AT4G17520	nuclear RNA-binding protein, putative	nuclear RNA binding protein A-like protein ;supported by full-length cDNA: Ceres:35156.	---	245387_at	499.98	958.495	1034.33	830.936	281.07	260.313	424.881	322.088	406.547	304.648	355.597	690.837	769.522	704.626	721.662	663.409	774.128	787.427	741.655	474.438	486.77	497.528	486.245	252.932	251.919	264.478	256.443	466.918	411.718	470.491	449.709	322.049	322.948	325.101	323.366	319.686	339.831	303.896	321.138	296.617	251.744	275.064	274.475	456.72	600.756
AT4G16410	expressed protein	hypothetical protein ;supported by full-length cDNA: Ceres:2505.	---	245388_at	1103.5	1014.25	929.333	1015.69	434.324	568.263	308.636	437.074	430.599	344.02	387.31	465.203	442.75	416.257	441.403	632.728	667.348	694.287	664.787	525.171	551.738	516.949	531.286	293.193	325.812	316.715	311.907	1122.66	1109.75	1147.12	1126.51	420.95	450.529	487.14	452.873	159.298	160.916	163.254	161.156	294.208	289.524	314.378	299.37	1088.07	1189.94
AT4G17650	aromatic-rich family protein	putative protein ;supported by full-length cDNA: Ceres:39872.	---	245390_at	427.272	433.354	386.246	415.624	440.397	361.678	466.976	423.017	548.635	407.236	477.935	241.051	223.625	244.925	236.533	259.092	263.522	266.968	263.194	301.098	314.793	301.661	305.851	426.971	449.643	448.437	441.684	433.155	475.69	450.305	453.05	776.078	812.538	759.913	782.843	1006.94	833.05	849.541	896.511	612.93	700.771	659.004	657.569	213.518	238.867
AT4G16520	autophagy 8f (APG8f)	symbiosis-related like protein ;supported by full-length cDNA: Ceres:17851.	APG8f	245391_at	3183.25	2609.96	2508.69	2767.3	4375.55	3477.97	4880.97	4244.83	3736.71	3932.94	3834.82	1070.25	1145.24	1089.67	1101.72	1179.31	1194.81	1240.66	1204.92	1064.72	1117.84	1125.86	1102.81	3116.48	3016.87	3254.22	3129.19	1933.85	1949.22	1923.01	1935.36	3152.54	3104.7	3177.98	3145.07	2118.79	2009.83	1842.34	1990.32	2598.96	2827.82	2631	2685.93	1655.88	1796.42
AT4G16450	expressed protein	hypothetical protein ;supported by full-length cDNA: Ceres:16090.	---	245394_at	6576.88	6808.99	6417.55	6601.14	3577.5	2780.18	3132.04	3163.24	4075.01	3521.17	3798.09	2515.16	2439.61	2482.67	2479.15	2257.6	2390.99	2260.74	2303.11	2868.93	3069.39	2976.7	2971.67	2489.02	2541.27	2393.41	2474.57	2170.61	2520.12	2421.23	2370.65	2763.46	2677.45	2476.13	2639.01	3343.75	3185.4	3396.12	3308.43	2093.44	2097.02	2193.5	2127.99	2523.37	3142.2
AT4G17420	expressed protein	hypothetical protein ;supported by full-length cDNA: Ceres:26448.	---	245395_at	526.414	487.612	454.716	489.581	440.114	431.63	375.907	415.883	451.439	481.47	466.455	317.472	296.107	303.012	305.531	206.26	218.249	228.58	217.697	339.724	359.621	351.995	350.447	223.288	231.993	234.182	229.821	248.891	218.615	259.549	242.351	281.256	274.803	285.991	280.683	340.861	385.639	332.87	353.124	217.413	189.432	205.054	203.966	249.767	267.764
AT4G14870	expressed protein	hypothetical protein ;supported by full-length cDNA: Ceres:30327.	---	245396_at	530.719	416.919	473.962	473.866	439.92	263.108	443.895	382.308	361.045	324.616	342.831	368.619	392.145	396.459	385.741	518.013	518.524	547.437	527.991	483.294	472.106	437.502	464.301	382.913	451.105	465.788	433.269	722.064	773.801	751.942	749.269	366.416	372.911	348.605	362.644	180.312	163.353	170.568	171.411	340.368	395.316	362.039	365.908	909.346	1142.99
AT4G14900	hydroxyproline-rich glycoprotein family protein	hydroxyproline-rich glycoprotein homolog ;supported by full-length cDNA: Ceres:25333.	---	245398_at	217.089	455.576	454.018	375.561	314.683	420.835	559.632	431.717	540.895	475.942	508.419	212.2	226.592	232.244	223.679	162.155	154.569	154.533	157.086	215.049	209.256	196.935	207.08	347.036	342.808	364.992	351.612	101.832	93.3471	110.928	102.036	232.607	231.886	266.539	243.677	204.522	214.854	209.23	209.535	234.813	241.38	238.208	238.134	155.483	113.429
AT4G17040	ATP-dependent Clp protease proteolytic subunit, putative	ATP-dependent Clp protease proteolytic subunit (ClpR4), putative similar to ATP-dependent Clp protease proteolytic subunit GI:7264063 from [Synechococcus sp.PCC 7942];supported by full-length cDN ...	---	245400_at	2062.98	2023.81	2580.14	2222.31	2305.68	1425.04	2499.35	2076.69	2091.16	1507.34	1799.25	1808.68	1592.12	1858.97	1753.26	2141.98	2163.28	2197.18	2167.48	2088.49	2065.52	1836.98	1997	1898.52	2040.17	1886.5	1941.73	2760.07	2791.87	2697.76	2749.9	2875.99	2919.74	2962.11	2919.28	1072.96	1103.29	1080.94	1085.73	1360.76	1333.98	1308.88	1334.54	3017.28	2552.24
AT4G17670	senescence-associated protein-related	hypothetical protein ;supported by full-length cDNA: Ceres:6709.	---	245401_at	1979.82	1409.11	1082.97	1490.64	4043.1	2888.63	3221.45	3384.39	2807.35	2556	2681.67	874.532	860.231	866.165	866.976	809.657	850.178	802.698	820.844	424.954	452.234	423.806	433.665	703.398	773.984	725.925	734.436	295.04	316.945	316.576	309.521	500.599	437.616	451.231	463.149	424.518	482.985	470.532	459.345	418.618	448.346	436.215	434.393	73.3679	74.267
AT4G17150	expressed protein	hypothetical protein	---	245405_at	267.184	242.655	210.153	239.997	261.205	210.36	343.241	271.602	292.207	271.598	281.903	107.92	111.983	110.432	110.112	99.6335	100.406	95.7597	98.5996	186.545	183.552	189.728	186.609	144.185	125.206	127.214	132.201	93.42	98.5846	87.6452	93.2166	92.1934	80.2748	96.3654	89.6112	85.1326	72.2753	71.9093	76.439	88.099	92.9479	79.8685	86.9718	98.66	108.807
AT4G17170	Rab2-like GTP-binding protein (RAB2)	GTP-binding RAB2A like protein	---	245407_at	409.153	470.402	606.086	495.214	958.02	885.994	1380.1	1074.71	1321.43	1016.11	1168.77	302.558	284.501	312.326	299.795	364.474	397.884	337.029	366.462	710.658	766.816	739.755	739.076	2559.19	2574.7	2491.79	2541.9	1030.51	971.505	995.799	999.272	1287.73	1381.6	1274.16	1314.5	909.149	861.804	783.68	851.544	2400.79	2351.7	2436.65	2396.38	1234.03	1216.67
AT4G17180	glycosyl hydrolase family 17 protein	putative protein	---	245408_at	276.264	264.845	261.108	267.406	220.725	180.495	205.537	202.252	243.723	230.197	236.96	277.37	279.919	314.543	290.611	277.892	264.669	278.213	273.591	223.374	215.945	229.297	222.872	129.666	122.718	113.832	122.072	147.844	145.752	132.061	141.886	76.998	78.9915	103.166	86.385	127.796	128.631	146.718	134.382	136.554	101.241	116.954	118.249	195.34	178.992
AT4G17300	asparaginyl-tRNA synthetase, chloroplast, mitochondrial / asparagine-tRNA ligase / AsnRS (SYNO)	asparagine--tRNA ligase	SYNO	245413_at	321.265	550.042	433.572	434.96	240.903	310.865	286.992	279.587	287.762	282.541	285.151	224.565	218.915	216.034	219.838	216.358	248.414	245.636	236.803	347.957	318.885	296.86	321.234	260.763	247.643	276.272	261.559	419.392	374.327	353.399	382.373	263.952	313.474	296.663	291.363	205.942	247.193	224.55	225.895	182.982	162.448	180.788	175.406	351.44	366.749
AT4G17310	expressed protein	hypothetical protein	---	245414_at	310.126	300.512	282.873	297.837	366.524	349.616	320.916	345.685	386.488	315.62	351.054	86.9668	92.4071	79.5469	86.3069	73.3818	81.2867	80.3117	78.3267	113.406	117.06	108.036	112.834	122.781	131.463	131.408	128.55	109.554	97.9076	113.135	106.865	122.646	133.943	133.114	129.901	95.7656	93.652	103.034	97.4839	100.624	105.01	105.288	103.641	101.797	93.0204
AT4G17330	agenet domain-containing protein	G2484-1 protein	---	245415_at	1239.51	1500.74	1097.65	1279.3	2250.74	2138.34	2346.81	2245.3	1876.6	1889.57	1883.08	1182.54	1170.25	1181.28	1178.03	931.362	926.544	963.957	940.621	970.766	1024.24	938.309	977.773	1189.28	1147.33	1223.99	1186.86	810.18	773.517	730.787	771.495	882.491	894.357	1038.3	938.381	586.439	614.236	580.731	593.802	928.135	823.679	894.817	882.21	673.511	577.195
AT4G17350	expressed protein	putative protein	---	245416_at	137.616	108.712	85.9319	110.753	165.969	181.887	129.386	159.081	131.389	97.0856	114.237	149.572	156.964	148.242	151.593	118.957	108.101	116.236	114.431	134.728	133.446	146.005	138.06	240.672	224.398	208.71	224.593	142.093	131.447	123.653	132.398	192.854	174.578	182.171	183.201	148.698	141.421	125.079	138.4	272.971	319.029	291.103	294.368	139.425	143.955
AT4G17370	oxidoreductase family protein	putative protein	---	245418_at	211.237	172.091	171.106	184.811	293.007	236.425	528.253	352.561	242.967	417.177	330.072	74.1092	78.3783	70.6448	74.3774	76.5613	69.869	78.4819	74.9708	84.634	74.7079	69.7972	76.3797	140.772	140.955	168.811	150.179	101.978	83.5831	83.9517	89.8376	293.105	310.142	324.204	309.15	141.498	151.961	162.901	152.12	114.933	102.576	92.077	103.195	484.888	504.079
AT4G17410	expressed protein	hypothetical protein	---	245420_at	96.0417	115.583	82.7869	98.1371	180.742	240.884	198.157	206.595	235.352	209.458	222.405	89.3073	84.8033	85.357	86.4892	85.4039	80.9353	67.9965	78.1119	110.729	117.776	108.673	112.392	107.763	108.137	112.336	109.412	111.057	113.056	103.06	109.058	151.929	153.959	154.82	153.57	110.381	113.888	77.3671	100.545	144.663	113.971	131.932	130.189	62.9032	59.8123
AT4G17430	expressed protein	hypothetical protein	---	245421_at	192.074	163.154	143.759	166.329	133.34	108.266	113.869	118.492	100.911	101.958	101.435	113.126	120.852	111.252	115.077	119.906	123.377	116.487	119.923	115.52	112.236	113.351	113.702	92.6237	103.147	107.37	101.047	97.5044	107.864	103.57	102.979	99.2188	110.737	97.501	102.486	74.6946	83.6375	67.8581	75.3967	94.8338	91.6516	105.342	97.2758	118.313	139.51
AT4G17510	ubiquitin carboxyl-terminal hydrolase, putative / ubiquitin thiolesterase, putative	carboxyl-terminal proteinase like protein	---	245425_at	913.462	837.328	901.949	884.246	1099.69	920.844	1217.15	1079.23	1095.77	1354.57	1225.17	411.627	433.556	418.375	421.186	418.035	446.657	434.021	432.905	422.848	456.024	456.743	445.205	386.015	381.092	411.153	392.753	375.139	397.905	400.866	391.303	418.748	368.576	355.556	380.96	691.941	641.635	694.541	676.039	353.05	354.738	318.016	341.935	413.68	493.914
AT4G17540	expressed protein	hypothetical protein	---	245426_at	78.9408	120.836	145.973	115.25	90.5484	62.6577	100.744	84.6502	89.7444	64.2189	76.9817	48.1238	52.7006	57.4557	52.76	82.2002	75.1202	77.5741	78.2981	42.7267	64.6476	56.2253	54.5332	35.3119	29.0376	31.7791	32.0429	54.2207	45.6453	53.2649	51.0436	23.8789	25.0296	27.8355	25.5813	32.5712	28.9666	31.304	30.9473	27.0309	18.7738	24.6474	23.484	66.7377	88.4711
AT4G17550	transporter-related	putative protein	---	245427_at	216.171	284.613	221.492	240.759	250.879	321.455	226.194	266.176	249.85	277.785	263.817	98.3715	99.8537	100.119	99.448	131.737	115.921	114.927	120.861	224.127	213.773	180.454	206.118	417.394	460.536	467.158	448.362	267.082	275.109	271.005	271.066	373.681	411.43	390.3	391.804	1520.95	1332.43	1365.66	1406.34	543.09	582.689	556.334	560.704	242.396	243.854
AT4G17570	zinc finger (GATA type) family protein	putative protein	---	245428_at	205.068	244.752	219.642	223.154	583.393	472.206	609.406	555.001	415.397	422.226	418.812	105.554	97.2244	100.365	101.048	114.812	98.8829	108.258	107.317	112.153	111.896	105.06	109.703	221.522	212.24	214.532	216.098	234.842	197.528	199.571	210.647	343.581	316.344	353.177	337.701	131.795	142.638	153.034	142.489	190.338	204.001	182.028	192.122	178.467	174.444
AT4G17060	expressed protein	hypothetical protein	---	245430_at	381.52	316.905	317.905	338.777	490.867	358.144	423.282	424.098	464.539	308.592	386.565	246.564	254.668	260.037	253.756	249.079	242.654	234.686	242.14	304.134	258.528	260.561	274.408	185.709	197.987	201.104	194.933	177.48	172.899	170.32	173.566	192.689	201.166	202.85	198.902	289.61	306.87	285.426	293.969	244.108	243.937	248.101	245.382	223.785	215.822
AT4G17080	MORN (Membrane Occupation and Recognition Nexus) repeat-containing protein /phosphatidylinositol-4-phosphate 5-kinase-related	hypothetical protein	---	245431_at	264.873	272.96	215.104	250.979	559.55	432.102	552.362	514.671	494.291	440.59	467.44	167.961	156.093	172.21	165.421	167.317	142.923	155.31	155.183	145.766	188.808	181.473	172.016	242.098	237.925	251.73	243.918	220.975	206.116	206.866	211.319	276.528	286.326	286.982	283.279	191.733	200.776	174.716	189.075	175.981	179.152	156.212	170.448	186.926	192.969
AT4G17100	serine protease protein -related, expressed pseudogene	putative serine protease-like protein	---	245432_at	451.559	361.759	361.172	391.497	365.555	342.459	567.953	425.322	516.864	581.923	549.393	324.534	325.64	347.083	332.419	264.899	312.224	309.005	295.376	931.431	986.315	823.671	913.806	651.676	615.228	718.556	661.82	491.288	500.147	499.33	496.922	444.786	434.193	418.41	432.463	539.268	554.108	574.145	555.84	396.901	391.534	399.335	395.923	548.803	525.561
AT4G17110	expressed protein	hypothetical protein	---	245433_at	975.923	917.35	649.981	847.751	540.697	482.284	811.149	611.377	620.721	887.628	754.174	532.625	535.686	502.976	523.762	509.211	490.327	498.735	499.424	792.781	785.643	784.401	787.608	810.226	822	826.878	819.701	612.789	592.845	561.883	589.172	603.047	597.314	660.89	620.417	436.623	440.864	415.63	431.039	777.501	736.514	701.838	738.618	767.819	573.628
AT4G17120	expressed protein	hypothetical protein	---	245434_at	51.3861	110.412	106.482	89.4266	49.7924	65.959	151.831	89.1941	92.4964	75.818	84.1572	171.579	135.481	173.337	160.132	176.293	184.429	184.188	181.636	226.342	204.641	200.904	210.629	277.093	274.861	246.908	266.287	192.716	189.595	147.001	176.437	170.127	192.832	206.048	189.669	136.272	137.837	114.593	129.567	232.998	185.239	217.41	211.882	189.185	151.53
AT4G17130	hypothetical protein	hypothetical protein	---	245435_at	358.45	201.139	129.146	229.578	277.368	203.417	205.66	228.815	181.748	153.95	167.849	62.0312	76.9816	70.1742	69.729	67.5889	55.3579	54.2374	59.0614	91.8608	76.9696	75.1955	81.342	84.7173	89.2208	81.5331	85.1571	69.072	70.765	65.4874	68.4415	76.1804	72.2597	81.3318	76.5906	82.171	78.807	84.4169	81.7983	83.4266	90.004	78.7431	84.0579	77.036	74.6924
AT4G16650	expressed protein	growth regulator like protein	---	245438_at	134.154	184.348	167.849	162.117	218.433	192.027	274.554	228.338	240.198	160.376	200.287	150.965	149.481	161.696	154.048	134.904	145.85	139.93	140.228	220.157	205.425	213.932	213.171	148.956	130.76	132.61	137.442	124.982	102.017	113.498	113.499	92.7794	87.2755	108.699	96.2513	128.474	141.102	137.9	135.826	126.215	124.281	112.221	120.906	112.183	126.14
AT4G16670	expressed protein	hypothetical protein	---	245439_at	97.0111	81.0009	106.518	94.8432	153.485	167.682	188.369	169.845	206.983	293.698	250.34	40.6325	39.2138	41.6358	40.494	55.1512	50.2591	56.4065	53.9389	89.6095	83.1611	86.43	86.4002	606.842	629.356	633.682	623.293	328.013	312.252	327.025	322.43	431.101	548.315	466.422	481.946	166.572	150.804	151.151	156.176	465.998	498.04	447.839	470.626	82.1414	82.3909
AT4G16710	glycosyltransferase family protein 28	hypothetical protein	---	245442_at	1544.99	1275.47	981.104	1267.19	1272.64	839.254	1333.75	1148.55	1081.03	1279.99	1180.51	343.76	364.537	369.761	359.353	349.837	328.671	338.611	339.04	448.811	476.868	520.276	481.985	360.172	441.108	348.751	383.344	290.886	283.042	290.374	288.1	303.24	259.103	283.08	281.808	355.302	325.366	352.722	344.463	333.331	290.067	308.566	310.655	379.922	395.888
AT4G16800	enoyl-CoA hydratase, putative	enoyl-CoA hydratase	---	245446_at	218.223	293.495	408.892	306.87	125.915	124.251	155.291	135.153	184.133	190.566	187.35	325.072	308.48	306.673	313.408	336.238	296.489	296.161	309.629	259.799	260.821	254.667	258.429	151.382	131.614	128.831	137.276	189.216	171.559	188.464	183.08	107.484	97.0164	117.023	107.174	167.908	155.219	143.026	155.384	121.718	127.68	116.409	121.936	272.418	237.993
AT4G16860	disease resistance protein (TIR-NBS-LRR class), putative	disease resistance RPP5 like protein	---	245448_at	45.3627	32.6926	23.4939	33.8497	70.4885	35.0696	74.1811	59.9131	84.6541	316.189	200.422	31.99	32.3712	32.273	32.2114	55.0015	54.6219	55.5916	55.0717	17.8426	20.6239	23.4651	20.6439	60.8413	43.5136	48.5802	50.9784	107.066	141.268	148.165	132.166	292.441	213.242	250.422	252.035	172.314	170.86	158.95	167.375	111.835	108.081	87.4673	102.461	345.804	310.087
AT4G16870	---	retrotransposon like protein	---	245449_at	309.704	244.762	159.996	238.154	329.651	246.061	333.834	303.182	599.835	787.273	693.554	158.342	176.251	152.047	162.213	137.363	145.504	133.651	138.839	116.102	120.794	103.801	113.566	181.14	214.239	212.903	202.76	260.412	245.346	276.097	260.618	156.192	198.027	180.774	178.331	64.6812	83.4955	69.4238	72.5335	116.769	122.212	105.297	114.759	243.493	211.323
AT4G16890	disease resistance protein (TIR-NBS-LRR class), putative	disease resistance RPP5 like protein	---	245451_at	247.925	186.312	153.879	196.039	202.128	189.736	246.906	212.923	280.584	233.739	257.162	74.4373	69.9714	76.0186	73.4758	94.4059	98.1212	85.128	92.5517	65.0172	70.1681	55.927	63.7041	105.846	108.663	119.533	111.348	146.957	190.175	166.538	167.89	261.357	134.61	190.944	195.637	47.5796	36.841	61.2539	48.5582	72.4286	85.5669	81.7422	79.9126	173.49	156.296
AT4G16920	disease resistance protein (TIR-NBS-LRR class), putative	disease resistance RPP5 like protein	---	245454_at	68.4141	36.1914	31.5323	45.3793	45.8909	40.1075	32.5147	39.5044	33.4353	30.2153	31.8253	17.8969	18.031	19.6798	18.5359	22.4004	19.7396	24.5241	22.2213	27.5716	29.688	33.4931	30.2509	18.9557	15.7381	17.0648	17.2529	18.9544	21.9501	18.1634	19.6893	18.2605	17.2792	17.0853	17.5417	17.0171	14.67	19.0157	16.9009	18.0343	17.0001	16.4354	17.1566	29.8298	32.4602
AT4G16930	disease resistance protein (TIR-NBS-LRR class), putative	disease resistance RPP5 like protein (fragment)	---	245455_at	20.9295	18.1169	18.0075	19.018	22.3963	24.0786	18.6071	21.694	21.1522	23.1885	22.1703	9.69774	9.28535	10.2795	9.75421	9.04735	8.42353	8.97002	8.81363	11.5478	9.91799	9.84194	10.4359	10.5241	11.5822	11.4675	11.1913	10.484	10.947	10.9067	10.7793	11.0585	11.5287	12.3634	11.6502	11.3797	10.8827	11.6009	11.2878	10.7429	13.7263	13.1451	12.5381	10.036	11.0938
AT4G16950	disease resistance protein (TIR-NBS-LRR class), putative	disease resistance RPP5 like protein	---	245456_at	284.768	367.417	351.727	334.637	487.516	359.567	738.361	528.481	702.24	715.268	708.754	187.584	193.937	194.811	192.111	273.16	280.371	265.4	272.977	205.821	205.749	182.767	198.112	387.944	344.87	377.754	370.189	667.571	600.597	638.472	635.547	810.307	836.536	873.282	840.042	191.162	198.825	173.726	187.904	283.583	279.266	271.717	278.189	826.162	728.276
AT4G17020	transcription factor-related	transcription factor like protein	---	245462_at	75.424	107.442	102.47	95.112	84.3919	91.0709	136.811	104.091	126.099	108.746	117.423	117.778	100.055	110.16	109.331	128.616	116.258	109.108	117.994	107.636	100.564	108.948	105.716	132.036	126.964	94.4855	117.829	89.5694	88.2887	85.8817	87.9132	112.87	128.331	109.013	116.738	93.3887	117.694	95.5702	102.218	115.578	83.5355	110.28	103.131	105.217	74.7356
AT4G17050	expressed protein	hypothetical protein	---	245464_at	51.9612	62.6655	56.5803	57.069	42.5134	47.856	57.0571	49.1422	55.3237	63.2609	59.2923	35.2272	43.6145	37.4105	38.7507	36.8191	35.4983	39.4653	37.2609	41.9855	39.9972	37.3438	39.7755	46.1787	51.9163	50.9499	49.6816	52.3639	54.2835	50.3664	52.3379	52.7007	49.5589	54.7008	52.3201	31.1526	33.1901	40.3272	34.89	50.1184	51.9762	51.3702	51.1549	48.1314	45.6825
AT4G16600	glycogenin glucosyltransferase (glycogenin)-related	glucosyltransferase like protein	---	245466_at	53.0487	55.7879	46.8657	51.9008	72.4158	62.6779	59.7627	64.9521	66.9171	52.6124	59.7648	32.863	32.9858	42.2278	36.0255	42.1815	43.6165	44.3819	43.3933	35.8115	31.6133	29.3211	32.2486	38.0444	40.4373	39.9864	39.4894	31.2302	32.9205	29.8274	31.326	37.5764	38.1569	41.1668	38.9667	61.9565	50.8521	62.1803	58.3296	35.5218	43.0216	45.2947	41.2794	36.7898	28.5811
AT4G16610	zinc finger (C2H2 type) family protein	hypothetical protein	---	245467_at	117.178	129.533	128.825	125.179	149.454	187.074	184.695	173.741	198.863	156.57	177.717	262.94	262.007	259.238	261.395	218.292	218.311	204.587	213.73	164.958	148.123	126.711	146.597	122.577	117.423	117.678	119.226	113.829	121.907	119.466	118.401	93.0557	80.027	107.548	93.5436	116.621	95.2291	113.906	108.585	124.076	120.096	111.779	118.651	99.8455	98.1884
AT4G16050	expressed protein	hypothetical protein	---	245473_at	12.9844	11.2784	13.3757	12.5462	19.694	21.065	17.2864	19.3485	20.1355	15.6278	17.8817	13.05	15.2139	13.9647	14.0762	11.8118	12.9642	14.6152	13.1304	14.5003	14.4579	11.5694	13.5092	10.2604	11.5477	10.9185	10.9088	12.1141	11.2034	11.5084	11.6087	11.1407	11.4667	12.4455	11.6843	11.5093	16.8157	14.3812	14.2354	13.1847	13.4325	13.4653	13.3608	11.3687	10.9379
AT4G16060	expressed protein	hypothetical protein	---	245474_at	290.608	420.86	477.461	396.31	155.059	242.107	239.004	212.057	263.259	387.7	325.479	268.208	309.456	280.245	285.97	238.54	254.164	251.749	248.151	446.253	477.067	459.057	460.793	254.184	249.012	302.607	268.601	178.571	196.105	180.545	185.074	200.669	175.569	179.445	185.227	295.371	267.992	275.068	279.477	242.249	249.47	214.968	235.562	306.211	313.087
AT4G16110	two-component responsive regulator family protein / response regulator family protein	hypothetical protein	---	245477_at	92.408	129.784	147.936	123.376	162.902	121.034	214.691	166.209	183.933	112.546	148.24	93.4948	96.3199	97.3668	95.7272	89.4113	108.081	100.609	99.3669	122.821	137.59	135.725	132.045	381.127	336.9	339.023	352.35	139.301	149.662	130.354	139.772	528.393	538.151	554.691	540.412	256.473	306.72	290.528	284.574	454.938	473.995	478	468.977	75.1282	54.1588
AT4G16130	GHMP kinase family protein	galactokinase like protein	---	245478_at	453.494	496.973	440.221	463.563	383.592	315.542	584.294	427.809	545.742	574.6	560.171	370.353	377.199	342.313	363.288	447.231	436.653	456.023	446.636	557.353	514.915	535.703	535.99	3465.78	3130.41	3192.53	3262.9	1257.86	1245.05	1201.77	1234.9	1239.94	1354.5	1321.66	1305.36	1977.15	1924.3	1851.17	1917.54	2362.66	2430.15	2382.3	2391.7	259.042	209.596
AT4G16140	proline-rich family protein	extensin like protein	---	245479_at	42.9429	42.1267	69.7384	51.6027	57.5787	43.4559	35.613	45.5492	60.0667	47.1779	53.6223	383.844	330.733	364.467	359.681	173.362	206.416	215.355	198.378	550.924	584.029	544.789	559.914	127.702	124.671	125.764	126.046	120.077	120.483	109.468	116.676	26.8404	55.4553	35.9496	39.4151	201.828	210.027	208.932	206.929	193.743	187.421	183.107	188.09	133.445	137.427
AT4G16150	calmodulin-binding protein	transcription factor like protein	---	245480_at	150.168	141.121	110.549	133.946	203.36	205.215	211.867	206.814	207.429	199.206	203.318	64.39	67.3887	69.1997	66.9928	69.772	62.0576	55.5562	62.4619	83.7515	82.7131	73.9793	80.148	85.8739	102.479	106.252	98.2016	61.9154	58.2452	64.9482	61.7029	91.0608	89.2366	105.998	95.4319	79.0358	79.7425	79.2955	79.3579	91.5759	85.2194	90.2114	89.0022	77.9773	66.6131
AT4G16170	expressed protein	hypothetical protein	---	245481_at	798.754	830.56	672.327	767.214	747.12	786.454	967.374	833.649	829.054	736.362	782.708	505.905	548.603	567.848	540.785	513.661	519.52	486.081	506.421	563.638	551.458	514.086	543.061	472.554	499.336	498.825	490.238	323.56	336.674	344.887	335.04	401.677	380.298	366.646	382.874	337.438	315.808	360.883	338.043	414.642	391.534	405.072	403.749	460.148	441.639
AT4G16180	expressed protein	hypothetical protein	---	245482_at	102.472	104.195	113.739	106.802	111.636	81.2199	167.488	120.115	123.172	129.019	126.096	208.473	132.107	201.863	180.814	212.627	197.914	205.778	205.44	149.232	129.103	128.402	135.579	213.615	173.587	138.617	175.273	122.802	109.984	102.944	111.91	141.217	150.893	155.696	149.269	74.1594	111.017	82.3785	89.1848	120.584	115.77	140.389	125.581	150.75	112.53
AT4G16190	cysteine proteinase, putative	cysteine proteinase contains similarity to papain-like cysteine proteinase isoform I GI:7381219 from [Ipomoea batatas]	---	245483_at	2403.95	1272.86	1641.5	1772.77	2826.66	1520.45	4868.47	3071.86	3041.05	5056.91	4048.98	1669.84	1536.51	1529.23	1578.53	3088.44	2956.97	2959.57	3001.66	2121.49	2129.74	2223.49	2158.24	10549.1	10495.4	10675	10573.2	7115.04	6817.72	6478.65	6803.8	11460.2	10917.9	10926.2	11101.4	9057.54	9214.16	8989.95	9087.22	8070.79	7979.36	7640.72	7896.96	2294.9	2000.53
AT4G16210	enoyl-CoA hydratase/isomerase family protein	enoyl-CoA hydratase like protein	---	245484_at	525.176	496.637	651.658	557.823	873.931	521.978	908.405	768.105	859.392	945.995	902.694	351.367	370.804	355	359.057	376.999	346.191	355.518	359.569	469.145	514.791	496.91	493.615	776.441	811.084	799.985	795.837	571.548	493.402	489.361	518.103	962.338	919.886	958.891	947.038	881.006	955.877	807.445	881.443	614.41	676.995	609.019	633.474	423.982	419.693
AT4G16230	GDSL-motif lipase/hydrolase family protein	proline-rich, APG like protein	---	245485_at	37.7195	71.7276	54.4243	54.6238	54.3775	72.8895	56.0372	61.1014	55.6694	55.7386	55.704	102.831	111.402	101.842	105.358	22.4492	17.5689	20.9111	20.3097	44.1406	41.4051	36.0341	40.5266	25.3971	35.9001	37.2203	32.8392	31.7069	34.5717	30.0679	32.1155	35.995	28.2454	34.0856	32.7753	31.2751	36.2869	30.5047	32.6889	38.4822	39.2349	32.5097	36.7423	37.546	24.8467
AT4G16250	phytochrome D (PHYD)	phytochrome D	PHYD	245487_at	130.857	175.125	178.216	161.399	159.666	169.203	175.818	168.229	214.118	227.923	221.02	171.947	167.032	159.631	166.203	184.332	162.264	177.206	174.601	155.937	155.397	154.733	155.356	104.492	98.963	102.837	102.097	223.462	211.953	227.47	220.962	246.248	225.233	213.759	228.413	82.8004	58.9557	85.3267	75.6942	99.5441	102.225	79.3347	93.7014	206.883	187.761
AT4G16280	flowering time control protein / FCA gamma (FCA)	FCA gamma protein	---	245489_at	86.1151	197.207	167.215	150.179	242.231	336.04	264.767	281.012	304.371	287.086	295.728	110.772	109.719	112.521	111.004	86.8709	95.6425	92.4142	91.6425	119.545	117.264	115.554	117.454	154.1	163.976	168.666	162.248	137.8	132.058	118.853	129.57	171.98	194.903	202.858	189.914	121.462	158.009	156.443	145.305	157.875	145.848	150.744	151.489	102.846	91.8564
AT4G16320	expressed protein	hypothetical protein	---	245491_at	185.303	175.317	162.39	174.337	221.098	148.238	251.141	206.826	249.722	176.301	213.012	132.034	108.005	114.647	118.229	106.705	112.234	100.348	106.429	144.597	143.924	120.964	136.495	124.331	139.489	139.229	134.35	95.218	106.451	110.288	103.986	117.294	119.915	131.093	122.768	114.712	129.769	127.121	123.867	116.147	132.213	122.855	123.738	95.6808	104.07
AT4G16340	adapter protein SPIKE1 (SPK1)	putative protein	SPK1	245492_at	283.592	246.243	221.357	250.398	58.6716	98.3015	80.5339	79.169	69.7219	85.85	77.7859	367.176	364.616	348.902	360.231	257.636	271.967	288.125	272.576	477.203	436.707	388.589	434.166	128.647	122.904	135.466	129.006	135.419	145.194	159.185	146.6	48.5943	41.8028	53.1544	47.8505	136.66	132.583	169.083	146.109	112.957	110.981	121.524	115.154	283.508	274.855
---	---	hypothetical protein	---	245493_at	137.492	97.3187	61.8758	98.8954	109.899	137.232	85.6839	110.938	103.598	92.337	97.9676	37.5857	35.0685	37.3336	36.6626	31.204	33.4665	27.6155	30.762	55.4485	57.2624	42.3779	51.6962	43.4352	77.7416	77.825	66.3339	42.6314	51.058	53.4261	49.0385	55.9498	48.5086	59.1194	54.5259	45.3429	51.907	44.685	47.3117	52.8105	55.1956	58.2497	55.4186	62.8212	51.1808
AT4G16390	chloroplastic RNA-binding protein P67, putative	salt-inducible protein homolog	---	245494_at	491.905	570.762	464.949	509.205	258.291	237.535	242.002	245.942	209.403	192.935	201.169	330.637	324.676	330.641	328.651	429.358	432.345	431.649	431.117	309.805	277.696	286.882	291.461	153.046	179.788	170.304	167.713	362.907	357.213	396.459	372.193	215.759	191.532	186.868	198.053	129.831	138.287	117.824	128.647	143.329	140.044	136.512	139.962	477.016	479.713
AT4G16440	iron hydrogenase family protein	LET1 like protein	---	245496_at	364.13	370.881	320.637	351.883	439.872	389.745	463.104	430.907	381.831	445.326	413.579	160.764	172.179	161.326	164.757	154.19	146.059	161.608	153.953	177.797	168.346	167.823	171.322	244.83	281.463	276.111	267.468	179.815	188.702	174.826	181.114	261.762	308.203	266.229	278.732	195.056	190.75	193.285	193.03	211.019	232.313	223.036	222.122	152.425	148.801
AT4G16470	pentatricopeptide (PPR) repeat-containing protein	hypothetical protein	---	245498_at	118.823	115.868	123.604	119.432	173.443	105.966	147.704	142.371	101.983	85.3416	93.6625	89.8252	73.0775	79.0151	80.6393	77.9377	61.8368	71.9122	70.5622	79.6061	69.8162	72.6229	74.0151	74.1916	73.8475	76.2043	74.7478	63.1778	61.1549	67.1043	63.8123	73.9761	61.5946	73.5427	69.7045	84.4214	83.2362	87.1444	84.934	51.416	60.4749	52.4016	54.7642	68.8678	64.611
AT4G15640	expressed protein	hypothetical protein	---	245502_at	312.849	389.411	486.237	396.166	133.279	164.29	126.093	141.221	156.143	183.129	169.636	464.872	457.088	489.636	470.532	457.428	452.19	479.348	462.989	355.401	300.205	337.506	331.037	130.21	136.01	157.195	141.138	249.012	247.42	215.146	237.193	147.119	164.469	153.446	155.011	203.738	172.644	216.158	197.513	116.943	98.9515	101.622	105.839	345.247	363.863
AT4G15730	expressed protein	hypothetical protein	---	245509_at	65.1058	48.1315	64.6328	59.29	61.0669	56.1697	76.8121	64.6829	56.606	62.7801	59.693	45.1077	40.6915	43.9306	43.2433	45.6065	41.5326	44.4697	43.8696	48.2173	39.3332	34.6144	40.7217	37.21	45.7924	37.5535	40.1853	32.6614	36.7963	36.6969	35.3849	42.337	41.5491	50.298	44.7281	46.2688	36.1707	43.5194	41.9863	44.688	48.6243	47.7828	47.0317	37.411	41.2408
AT4G15770	60S ribosome subunit biogenesis protein, putative	hypothetical protein	---	245512_at	464.268	393.635	683.051	513.651	185.215	156.437	183.373	175.008	186.413	216.973	201.693	1085.95	983.975	1085.52	1051.81	930.96	1024.62	1019.19	991.593	513.273	539.241	597.07	549.861	303.236	321.933	293.465	306.211	721.247	744.39	755.958	740.532	532.34	523.113	528.76	528.071	255.597	275.066	245.79	258.818	176.508	127.354	186.152	163.338	956.92	997.042
AT4G15780	synaptobrevin-related family protein	SYBL1 like protein	---	245513_at	336.569	416.086	467.571	406.742	152.354	100.798	310.959	188.037	217.511	187.228	202.37	341.69	268.072	344.395	318.052	274.05	294.022	313.692	293.921	406.535	429.73	456.376	430.88	177.986	147.79	118.392	148.056	240.157	262.955	236.042	246.385	99.375	85.5013	94.2258	93.034	121.77	85.9953	95.8817	101.216	72.7101	77.9691	87.4336	79.3709	306.74	281.8
AT4G15840	expressed protein	hypothetical protein	---	245517_at	393.824	339.053	285.54	339.472	461.869	518.39	588.622	522.961	482.801	449.988	466.395	164.801	182.966	167.071	171.612	176.885	178.892	173.858	176.545	208.114	200.826	190.174	199.705	229.232	267.913	273.196	256.78	212.402	227.148	225.175	221.575	246.465	273.794	241.057	253.772	222.722	250.114	241.271	238.035	244.31	224.875	226.1	231.761	207.566	182.919
AT4G15850	DEAD/DEAH box helicase, putative	ATP-dependent RNA helicase like protein	---	245518_at	104.528	93.7799	109.187	102.498	87.2543	82.7846	87.1478	85.7289	79.6892	81.5315	80.6103	98.047	92.1917	93.4689	94.5692	96.8765	84.1085	93.126	91.3703	69.6124	69.7304	66.5198	68.6209	58.5939	51.0406	55.1391	54.9245	81.0505	72.6962	89.9083	81.2184	64.9078	63.6937	75.4659	68.0224	53.9626	53.5299	61.3057	56.2661	45.3044	44.5263	35.0933	41.6413	65.7345	59.0486
AT4G15880	Ulp1 protease family protein	Expressed protein ;supported by cDNA: gi:14423393	---	245521_at	400.946	436.312	357.407	398.221	507.72	421.004	450.711	459.812	367.496	404.025	385.76	340.635	354.169	377.893	357.566	255.65	270.604	296.8	274.351	282.561	281.259	300.085	287.968	316.553	314.553	332.844	321.316	260.844	276.283	283.681	273.603	314.857	320.984	301.922	312.588	315.082	307.82	321.783	314.895	297.432	309.706	282.215	296.451	217.182	200.435
AT4G15890	expressed protein	hypothetical protein	---	245522_at	100.759	140.373	189.841	143.658	121.841	147.606	149.818	139.755	126.232	123.725	124.978	102.239	119.302	122.277	114.606	66.3663	67.6929	70.899	68.3194	58.6701	69.7244	63.6273	64.0072	47.0499	58.5172	56.8469	54.138	51.9508	52.5478	47.0523	50.517	51.3339	73.9295	75.4863	66.9166	93.6326	108.278	103.054	101.655	62.1082	64.7918	56.6226	61.1742	67.6199	60.0784
AT4G15910	drought-responsive protein / drought-induced protein (Di21)	drought-induced protein like	---	245523_at	509.693	955.429	1545.45	1003.53	74.4937	80.4707	74.7348	76.5664	102.747	98.5879	100.667	562.229	714.047	633.728	636.668	522.176	583.475	567.813	557.821	473.451	471.082	510.204	484.912	206.311	244.455	253.465	234.743	116.891	90.7736	101.781	103.148	122.434	133.72	119.411	125.188	245.055	234.981	255.956	245.331	73.5286	70.8426	77.1171	73.8294	281.532	386.333
AT4G15920	nodulin MtN3 family protein	cytochrome c oxidoreductase like protein	---	245524_at	49.3632	35.4167	31.1866	38.6555	40.5184	44.7497	64.1382	49.8021	48.2152	63.5586	55.8869	186.245	178.151	182.518	182.305	251.134	242.853	261.998	251.995	366.439	389	388.983	381.474	374.559	428.665	415.732	406.319	412.803	379.066	411.26	401.043	84.0957	73.4968	92.5413	83.3779	33.6285	27.8932	54.6721	38.7313	134.159	141.332	153.322	142.938	926.876	845.698
AT4G15930	dynein light chain, putative	dynein light chain like protein	---	245525_at	1464.37	1683.3	1743.82	1630.5	1441.42	1157.64	1843.83	1480.96	1587.09	1525.24	1556.17	1702.04	1656.4	1644.08	1667.5	1240.21	1316.49	1330.61	1295.77	1362.31	1397.51	1443.04	1400.95	765.499	857.318	841.255	821.358	863.605	895.218	891.922	883.582	593.608	603.454	582.648	593.237	588.969	500.377	580.25	556.532	728.531	792.648	740.431	753.87	1326.45	1491.51
AT4G15950	expressed protein	putative protein	---	245526_at	117.568	148.521	148.458	138.182	81.0735	85.918	101.763	89.5848	79.9606	95.1459	87.5533	110.538	115.926	88.0283	104.831	113.755	77.6144	109.86	100.41	87.6943	79.5704	82.4333	83.2327	59.6127	63.8752	70.0063	64.4981	65.8895	57.8373	61.9893	61.9054	56.2163	75.7702	74.7988	68.9284	71.5318	63.3924	75.7159	70.2134	63.6853	58.6422	62.9364	61.7547	81.772	80.3333
AT4G15955	epoxide hydrolase-related	putative epoxide hydrolase	---	245527_at	112.051	158.546	169.695	146.764	159.241	151.477	208.685	173.134	182.258	182.717	182.488	78.2098	79.261	77.7197	78.3968	71.6258	75.0302	78.7565	75.1375	101.585	99.5011	100.539	100.542	176.411	223.195	180.145	193.25	108.832	104.902	129.742	114.492	219.462	182.18	183.036	194.893	197.037	231.451	163.898	197.462	143.685	176.395	178.98	166.354	100.538	84.4598
AT4G15570	tRNA-splicing endonuclease positive effector-related	SEN1 like protein	---	245529_at	106.226	129.746	171.277	135.75	70.8352	84.0256	86.9076	80.5895	87.1927	95.2067	91.1997	105.049	125.175	116.308	115.511	99.6133	94.9013	98.2646	97.5931	93.7645	110.113	85.9673	96.6149	133.574	133.194	138.369	135.045	77.1168	76.6458	68.2562	74.0063	103.08	78.0168	103.666	94.9207	44.2969	56.1318	55.934	52.1209	73.8472	83.365	74.6837	77.2987	83.2101	82.3111
AT4G15590	---	splicing factor like protein	---	245530_at	74.9702	55.7879	52.4878	61.0819	83.0273	66.5982	73.6495	74.425	61.9208	55.2432	58.582	24.2959	28.8917	26.506	26.5645	26.2362	26.3013	26.9227	26.4867	38.7714	32.221	27.4544	32.8156	29.9494	38.7238	35.2189	34.6307	32.0755	24.8469	34.0927	30.3384	36.0524	44.8831	35.1658	38.7004	29.2918	33.0899	37.2724	33.218	39.8569	39.9144	46.6715	42.1476	30.6164	29.1916
AT4G15110	cytochrome P450 97B3, putative (CYP97B3)	cytochrome P450 like protein	---	245532_at	487.313	504.402	481.325	491.013	572.773	434.585	501.026	502.795	587.502	511.058	549.28	293.622	280.735	294.429	289.595	366.756	331.445	314.208	337.47	449.682	425.641	431.464	435.595	292.314	350.773	322.969	322.019	543.826	539.013	584.06	555.633	380.068	400.176	372.454	384.232	198.757	170.862	193.763	187.794	232.857	220.976	206.329	220.054	683.152	678.888
AT4G15130	cholinephosphate cytidylyltransferase, putative / phosphorylcholine transferase, putative / CTP:phosphocholine cytidylyltransferase, putative	putative phosphocholine cytidylyltransferase	---	245533_at	345.493	397.27	367.862	370.208	689.96	813.135	616.385	706.494	645.727	550.328	598.028	186.282	172.52	172.247	177.016	161.397	178.714	177.907	172.673	146.963	163.563	175.301	161.942	248	220.734	229.844	232.86	128.422	152.925	134.883	138.743	195.752	200.978	150.699	182.476	691.727	665.531	735.795	697.685	395.05	393.111	382.724	390.295	225.051	225.002
AT4G15180	SET domain-containing protein	hypothetical protein	---	245536_at	191.364	215.171	166.949	191.161	221.935	276.268	263.289	253.831	236.262	316.13	276.196	145.405	141.202	129.758	138.788	111.363	106.635	117.588	111.862	124.67	146.038	122.941	131.216	131.486	160.697	137.225	143.136	126.466	119.555	104.444	116.822	135.53	134.593	137.862	135.995	154.969	137.496	132.391	141.619	159.877	171.864	157.524	163.089	99.7673	97.7452
AT4G15240	fringe-related protein	hypothetical protein	---	245541_at	284.33	237.355	180.953	234.213	326.859	309.278	297.315	311.151	225.422	254.691	240.056	73.0537	77.0399	77.5613	75.885	76.461	70.7146	78.7063	75.294	97.8143	111.242	115.215	108.091	138.989	140.346	140.01	139.781	93.7612	71.388	79.0319	81.3937	115.772	130.79	122.336	122.966	109.1	112	129.483	116.861	140.285	138.117	154.243	144.215	115.601	113.993
AT4G15290	cellulose synthase family protein	cellulose synthase like protein	---	245546_at	238.261	123.908	97.894	153.354	321.484	220.003	148.806	230.098	182.659	167.003	174.831	63.1982	63.1476	58.1416	61.4958	57.8873	55.3456	53.0769	55.4366	84.1265	74.8734	81.4909	80.1636	72.8798	76.0007	112.904	87.2614	63.5621	73.0572	67.8436	68.1543	91.9336	93.7295	106.421	97.3612	78.9013	76.544	83.484	79.6431	79.8927	93.7752	106.487	93.3848	73.6302	66.6698
AT4G15360	cytochrome P450 family protein	cytochrome P450 like protein	---	245552_at	22.7619	16.2919	14.2685	17.7741	20.0643	22.4156	20.5423	21.0074	21.4287	18.021	19.7249	12.499	13.5132	12.0372	12.6831	13.4191	10.7624	12.0381	12.0732	14.2236	15.1128	13.5951	14.3105	13.1976	16.3255	14.7552	14.7594	12.2084	14.4595	12.5063	13.0581	14.8375	14.9219	16.1275	15.2956	13.6263	15.0915	16.9099	15.2092	16.4855	14.7928	15.8095	15.6959	14.2861	13.7366
AT4G15410	UBX domain-containing protein	phosphatase like protein	---	245557_at	293.404	409.097	401.208	367.903	422.016	499.817	464.664	462.166	572.934	561.967	567.451	475.735	435.797	432.231	447.921	336.215	338.362	322.298	332.292	444.735	392.033	375.166	403.978	253.908	252.429	234.897	247.078	177.442	196.261	225.445	199.716	228.315	249.029	188.424	221.923	306.144	291.005	316.491	304.546	242.894	250.07	303.929	265.631	168.856	161.583
AT4G15430	early-responsive to dehydration protein-related / ERD protein-related	hypothetical protein	---	245558_at	45.9144	104.774	82.0742	77.5875	220.268	210.523	117.464	182.752	108.647	87.1387	97.8927	89.5779	91.7933	88.1833	89.8515	79.9335	79.623	74.0686	77.8751	141.306	112.794	124.894	126.331	82.1132	88.443	82.5609	84.3724	102.824	100.322	99.2809	100.809	103.355	95.6189	100.934	99.9691	81.6795	84.8968	78.5558	81.7107	83.3992	68.471	70.7669	74.2124	83.403	73.7994
AT4G15500	UDP-glucoronosyl/UDP-glucosyl transferase family protein	indole-3-acetate beta-glucosyltransferase like protein	---	245561_at	83.0073	86.7758	70.7673	80.1835	132.886	107.317	111.267	117.157	104.257	111.72	107.989	54.0498	49.9667	60.0925	54.703	83.1621	85.6549	94.6482	87.8217	72.2115	78.931	68.0166	73.053	107.651	95.3033	106.81	103.255	85.5125	89.6662	78.2034	84.4607	97.0063	109.55	107.871	104.809	98.4903	93.6214	130.273	107.462	101.676	115.288	117.728	111.564	130.066	104.05
AT4G15520	tRNA/rRNA methyltransferase (SpoU) family protein	OBP33pep like protein contains non_consensus donor splice site TA at exon 4	---	245562_at	254.563	290.073	435.58	326.739	283.702	168.307	317.331	256.447	216.686	208.327	212.506	248.555	239.284	237.9	241.913	222.182	228.39	237.475	229.349	211.493	203.009	183.086	199.196	135.202	147.448	118.44	133.697	199.977	202.388	202.384	201.583	213.233	193.307	208.818	205.119	117.961	113.894	86.0963	105.984	112.606	141.724	121.542	125.291	208.393	227.877
AT4G14605	mitochondrial transcription termination factor-related / mTERF-related	hypothetical protein	---	245565_at	100.254	101.281	91.6637	97.7329	96.5131	56.301	129.559	94.1244	103.503	80.5026	92.0029	60.0627	59.8346	60.4995	60.1323	83.4613	67.2641	72.9656	74.5637	54.9231	54.8972	51.4144	53.7449	56.9884	54.5805	65.6358	59.0682	73.7138	70.5097	70.0501	71.4245	89.4136	83.3146	100.172	90.9668	36.0408	45.0366	37.3287	39.4687	66.976	73.1149	65.3201	68.4703	79.6129	76.1249
AT4G14660	RNA polymerase Rpb7 N-terminal domain-containing protein	RNA polymerase II fifth largest subunit like protein	---	245569_at	92.1122	84.3592	131.551	102.674	64.606	68.7853	48.4774	60.6229	63.6945	62.5796	63.1371	141.762	160.874	137.198	146.611	147.012	128.878	137.171	137.687	75.836	72.4057	73.5987	73.9468	49.3808	45.8293	40.2948	45.1683	92.6859	89.4227	87.8918	90.0001	78.77	78.2363	71.9499	76.3187	42.5638	42.4553	48.2932	44.4374	38.2145	45.8528	44.1875	42.7516	115.236	118.897
AT4G14695	expressed protein	light induced protein like	---	245571_at	68.9657	167.456	176.78	137.734	39.7329	87.111	70.1057	65.6499	31.5329	27.7301	29.6315	454.577	461.945	443.844	453.455	357.662	397.798	430.355	395.272	1002.81	1187.37	1130.52	1106.9	150.486	137.511	124.118	137.372	122.836	176.705	148.935	149.492	16.1916	20.2103	13.6427	16.6816	343.783	296.729	331.724	324.079	151.038	155.407	144.169	150.205	14.3549	12.8755
AT4G14720	expressed protein	hypothetical protein	---	245572_at	260.759	243.524	257.742	254.008	302.198	288.855	323.704	304.919	242.245	285.217	263.731	336.355	306.466	317.584	320.135	235.191	238.295	237.931	237.139	152.689	158.937	180.048	163.891	122.349	125.01	132.759	126.706	113.053	111.746	113.46	112.753	76.8112	81.3117	71.9587	76.6939	117.722	112.766	115.921	115.47	114.198	107.802	103.64	108.547	124.133	130.061
AT4G14790	ATP-dependent RNA helicase, mitochondrial (SUV3)	RNA helicase like protein	suv3	245578_at	183.051	159.817	178.792	173.887	170.107	179.957	173.998	174.687	183.825	150.52	167.173	142.678	135.265	139.756	139.233	147.946	132.331	121.961	134.079	173.267	148.78	124.33	148.792	136.863	135.58	128.891	133.778	143.529	145.551	130.302	139.794	162.609	163.492	178.799	168.3	652.137	770.563	557.037	659.913	170.893	145.997	151.129	156.006	154.384	109.719
AT4G14810	hypothetical protein	hypothetical protein	---	245579_at	23.0037	23.3162	23.0356	23.1185	43.7699	32.8403	33.7404	36.7836	26.349	31.1786	28.7638	12.8582	13.2871	13.1019	13.0824	16.6815	18.2713	16.4447	17.1325	17.4973	16.561	18.4583	17.5055	22.6643	24.0028	26.0726	24.2466	15.4042	15.3441	15.4244	15.3909	23.0556	23.3437	25.1926	23.864	31.0484	28.4349	29.7026	29.7286	404.26	406.618	389.471	400.116	14.0759	12.8049
AT4G14820	pentatricopeptide (PPR) repeat-containing protein	hypothetical protein	---	245580_at	84.7724	64.4973	74.6832	74.6509	81.0355	58.8482	69.6135	69.8324	75.0746	64.8676	69.9711	46.3292	47.3571	41.7321	45.1395	44.1825	41.8	40.9762	42.3195	43.3239	39.8233	39.9961	41.0478	37.078	50.6594	36.4854	41.4076	43.7602	36.2729	42.5253	40.8528	40.1269	52.1815	45.7712	46.0265	37.9437	48.7799	38.3416	41.6884	37.2618	40.8149	47.4457	41.8408	45.1219	51.4298
AT4G14840	expressed protein	hypothetical protein	---	245581_at	83.5412	103.417	102.245	96.4012	85.8399	87.7174	107.419	93.6589	111.178	83.6441	97.4108	54.3835	62.3078	58.9734	58.5549	54.6369	54.5687	54.7178	54.6411	55.1563	66.1635	65.193	62.171	50.6284	53.8032	53.7003	52.7106	47.7494	49.3038	52.0679	49.707	49.9529	46.9587	48.1887	48.3668	54.2437	51.4567	58.3161	54.6722	52.8202	46.5681	51.7188	50.3691	46.6169	53.4647
AT4G14920	PHD finger transcription factor, putative	hypothetical protein	---	245583_at	279.066	363.005	280.705	307.592	317.134	385.965	400.56	367.886	289.506	282.29	285.898	178.445	182.196	195.672	185.438	171.052	149.787	139.275	153.371	228.397	225.022	214.61	222.676	137.676	145.708	138.788	140.724	120.946	130.57	111.883	121.133	104.479	128.499	120.06	117.679	325.27	271.763	344.815	313.949	143.963	151.64	160.583	152.062	128.703	138.594
AT4G14940	copper amine oxidase, putative	amine oxidase like protein	---	245584_at	32.2621	37.5371	37.3916	35.7303	37.6922	41.6193	38.2753	39.1956	41.8093	36.9163	39.3628	35.1685	35.327	31.3042	33.9332	44.3844	52.5265	52.1729	49.6946	43.7485	34.8747	32.6831	37.1021	29.2618	34.8549	32.424	32.1802	28.6646	27.8765	28.453	28.3314	24.8074	32.0754	26.7064	27.8631	25.1052	32.4825	21.411	26.3329	40.2067	50.1618	36.5569	42.3085	64.9975	74.1449
AT4G15020	expressed protein	putative protein	---	245587_at	159.794	128.757	137.909	142.153	151.397	110.124	132.714	131.412	141.311	127.08	134.195	190.381	110.327	144.093	148.267	115.918	95.3905	115.053	108.787	92.1256	97.2792	93.4501	94.285	105.905	83.7709	87.2929	92.323	59.7602	70.6413	47.2513	59.2176	87.859	81.9934	74.7337	81.5287	163.215	172.908	158.124	164.749	100.6	114.896	118.635	111.377	54.2919	42.7245
AT4G15030	expressed protein	putative protein	---	245588_at	122.205	118.229	126.285	122.239	168.71	113.18	171.93	151.273	135.04	97.8046	116.423	45.2536	54.4255	49.7575	49.8122	34.8734	46.3736	43.7624	41.6698	47.086	50.8763	63.564	53.8421	70.1058	46.3807	48.754	55.0802	42.9022	45.4625	44.9362	44.4337	61.7973	55.4178	59.2751	58.83	41.1041	46.2601	45.6919	44.352	50.9866	39.7932	46.472	45.7506	50.2283	47.311
AT4G14540	CCAAT-box binding transcription factor subunit B (NF-YB) (HAP3 ) (AHAP3) family	CCAAT-binding transcription factor subunit A(CBF-A)	---	245592_at	719.363	537.613	434.239	563.738	454.867	460.101	405.769	440.246	485.7	376.603	431.152	164.473	195.4	198.387	186.087	199.462	214.679	200.336	204.826	569.723	525.506	624.32	573.183	602.593	599.561	655.818	619.324	263.322	257.369	258.471	259.721	123.962	126.927	113.023	121.304	196.103	186.253	190.621	190.992	413.899	386.688	360.107	386.898	476.544	513.266
AT4G14550	auxin-responsive AUX/IAA family protein	IAA7 like protein	---	245593_at	114.726	121.731	89.9631	108.807	266.754	324.549	153.407	248.237	415.31	257	336.155	67.9617	55.7206	56.2688	59.9837	88.2543	77.0296	76.6946	80.6595	59.3762	55.034	46.8993	53.7698	152.189	217.806	154.796	174.93	51.5482	53.6656	55.6401	53.6179	76.1703	95.3696	92.9831	88.1743	57.027	44.2953	56.4246	52.5823	93.5856	87.0519	99.8097	93.4824	76.6873	69.7657
AT4G14190	pentatricopeptide (PPR) repeat-containing protein	salt-inducible protein homolog	---	245597_at	369.913	317.004	309.314	332.077	431.115	325.865	401.502	386.161	275.89	280.085	277.988	121.786	116.067	122.558	120.137	124.445	111.815	120.193	118.818	114.652	110.818	116.231	113.9	167.075	165.775	175.828	169.56	144.931	154.003	139.979	146.304	192.979	171.53	174.387	179.632	101.197	115.378	100.145	105.573	148.447	158.245	127.97	144.887	119.642	111.453
AT4G14220	zinc finger (C3HC4-type RING finger) family protein	RING-H2 finger protein RHF1a	---	245599_at	223.923	184.847	200.084	202.951	245.314	207.266	303.799	252.126	272.867	206.452	239.66	102.745	101.35	97.2914	100.462	115.907	102.054	101.798	106.586	100.731	94.0348	100.368	98.3782	132.54	97.0829	100.633	110.085	156.848	150.695	151.931	153.158	360.955	338.759	384.074	361.263	88.0969	91.3878	88.9449	89.4765	108.848	88.2821	105.348	100.826	127.526	110.122
AT4G14230	CBS domain-containing protein-related	hypothetical protein	---	245600_at	304.842	360.363	308.594	324.6	204.178	239.863	387.003	277.015	368.815	381.344	375.079	149.24	146.816	142.564	146.207	138.87	145.407	145.735	143.337	200.507	180.785	181.422	187.571	266.236	257.155	263.395	262.262	259.869	247.175	253.106	253.383	249.14	245.051	229.258	241.15	236.801	226.646	220.257	227.901	272.406	276.077	222.318	256.934	239.878	218.955
AT4G14240	expressed protein	hypothetical protein	---	245601_at	447.835	466.243	315.938	410.005	696.32	728.241	566.852	663.804	698.731	459.353	579.042	110.186	107.862	111.803	109.951	99.9509	105.026	100.863	101.947	255.734	243.571	239.402	246.236	384.079	371.707	347.499	367.762	271.457	280.475	261.235	271.056	368.833	345.831	345.429	353.365	309.365	301.125	323.606	311.366	283.962	289.723	288.795	287.494	262.493	225.441
AT4G14270	expressed protein	Expressed protein ;supported by cDNA: Ceres:30129; supported by cDNA: gi:15028002	---	245602_at	3886.9	3336.46	3412.52	3545.29	1783.25	1495.45	8067.69	3782.13	3805.51	5477.46	4641.49	2523.28	2637.49	2573.25	2578.01	1494.87	1493.77	1598.38	1529.01	1673.97	1631.8	1854.43	1720.07	814.088	782.241	723.088	773.139	588.06	600.151	561.826	583.346	426.818	413.347	445.748	428.638	1153.57	1096.97	1044.38	1098.3	661.559	680.825	655.373	665.919	960.969	1119.56
AT4G14290	expressed protein	hypothetical protein	---	245604_at	45.5158	48.3056	51.4255	48.4157	36.392	42.1914	41.7089	40.0974	40.7279	46.645	43.6864	50.1422	44.6153	55.9482	50.2353	48.4139	46.9295	47.4756	47.6063	53.6829	47.646	53.6457	51.6582	54.344	42.6883	40.5955	45.8759	24.5655	27.3177	31.6024	27.8285	25.8689	27.9268	28.5187	27.4382	40.661	41.7781	39.779	40.7394	34.6612	46.1604	40.7859	40.5359	28.3277	25.232
AT4G14300	heterogeneous nuclear ribonucleoprotein, putative / hnRNP, putative	ribonucleoprotein like protein	---	245605_at	548.412	583.893	740.3	624.201	479.341	394.956	606.264	493.52	627.928	504.382	566.155	411.312	383.936	423.278	406.175	439.657	424.636	408.059	424.117	528.218	489.727	458.886	492.277	440.249	430.687	436.415	435.784	383.218	354.061	365.99	367.756	278.44	321.484	308.276	302.733	400.283	446.37	378.508	408.387	430.419	427.451	439.257	432.376	401.228	408.403
AT4G14310	---	hypothetical protein	---	245606_at	379.419	316.186	298.491	331.365	458.334	415.457	344.679	406.157	431.691	409.173	420.432	133.623	143.565	134.836	137.342	139.107	126.968	126.687	130.921	162.227	159.775	138.928	153.643	194.679	184.889	213.698	197.755	185.198	169.367	151.743	168.769	189.032	201.576	194.97	195.193	170.025	160.845	205.904	178.925	172.166	191.625	177.284	180.358	168.4	156.584
AT4G14350	protein kinase family protein	protein kinase	---	245608_at	267.662	264.308	224.906	252.292	378.881	309.91	410.422	366.404	437.099	438.986	438.042	204.218	186.673	196.368	195.753	156.827	167.309	156.591	160.242	223.917	281.656	266.925	257.499	404.503	412.398	416.053	410.985	184.664	198.245	173.435	185.448	287.627	258.707	248.606	264.98	241.675	229.672	247.344	239.564	335.358	308.528	289.968	311.285	201.985	196.179
AT4G14440	enoyl-CoA hydratase/isomerase family protein	carnitine racemase like protein	---	245612_at	1673.91	1674.95	1691.61	1680.16	537.771	478.408	498.417	504.865	532.111	541.736	536.923	953.427	959.289	1014.16	975.624	692.013	652.513	695.032	679.853	1812.72	1712.84	1648.39	1724.65	335.271	355.904	349.926	347.034	176.437	143.186	150.922	156.848	59.0278	70.4825	49.1592	59.5565	194.874	182.832	195.829	191.178	338.153	319.624	355.731	337.836	341.37	389.562
AT4G14510	expressed protein	hypothetical protein	---	245618_at	181.667	174.665	189.025	181.786	151.055	112.483	158.726	140.755	131.607	106.242	118.925	125.06	114.004	120.061	119.708	135.926	129.603	130.922	132.151	112.898	112.699	122.564	116.054	94.7101	86.7496	96.2704	92.5767	112.625	121.716	139.286	124.542	91.9823	94.9861	116.114	101.027	79.6182	91.2378	107.209	92.6884	87.8251	104.636	91.1701	94.5436	131.062	116.397
AT4G14070	AMP-binding protein, putative	AMP-binding protein	---	245621_at	550.204	558.655	491.727	533.529	483.718	503.564	683.67	556.984	596.143	480.941	538.542	167.795	144.55	152.692	155.012	174.688	169.957	174.135	172.927	406.027	405.429	382.518	397.991	521.071	451.994	503.548	492.204	473.902	522.554	462.212	486.223	414.552	424.916	396.145	411.871	289.958	268.673	311.153	289.928	367.367	351.755	358.55	359.224	326.901	336.717
AT4G14096 /// AT4G14103	F-box family protein	hypothetical protein	---	245623_s_at	21.7653	21.6906	31.5469	25.0009	21.3312	15.7452	27.0137	21.3634	21.6528	17.1803	19.4166	28.8608	25.1817	27.0182	27.0202	19.8203	23.9078	23.7186	22.4822	13.9603	16.7771	15.3265	15.3546	15.7448	13.8213	15.0275	14.8645	15.9328	15.0462	13.9995	14.9928	15.5743	13.8407	16.4664	15.2938	13.9519	14.997	13.9935	14.3141	13.6572	15.9338	14.4785	14.6898	19.0861	19.7328
AT4G14160	transport protein, putative	transport protein	---	245625_at	654.697	766.372	691.76	704.276	938.707	715.541	1242.81	965.685	1186.8	937.219	1062.01	618.037	596.357	623.948	612.781	580.299	583.939	580.853	581.697	816.934	784.327	826.378	809.213	922.115	863.433	853.013	879.52	627.178	629.484	631.734	629.465	752.72	753.031	769.95	758.567	761.581	729.127	755.165	748.624	759.396	763.865	781.296	768.186	647.436	661.794
AT1G56700	pyrrolidone-carboxylate peptidase family protein	unknown protein ;supported by full-length cDNA: Ceres:21415.	---	245626_at	554.85	404.071	463.171	474.031	317.942	342.782	295.168	318.631	561.457	656.19	608.823	1381.71	1451.96	1462.67	1432.12	1614.02	1562.85	1549.87	1575.58	1570.46	1542.64	1564.78	1559.29	2847.83	3224.19	2920.28	2997.43	630.444	625.454	635.585	630.495	1388.23	1345.83	1370.54	1368.2	932.927	995.258	880.3	936.162	2328.39	2529.55	2465.36	2441.1	973.494	1023.74
AT1G56580	expressed protein	hypothetical protein predicted by genemark.hmm; supported by cDNA: gi_16648668_gb_AY058110.1_	---	245629_at	1864.68	3922.45	4852.94	3546.69	6592.64	6871.29	4839.38	6101.11	13211.5	12401.4	12806.5	5410.92	5269.12	5504.27	5394.77	4726.15	5192.79	4909.11	4942.68	3039.31	3135.45	3162.59	3112.45	639.918	717.24	661.693	672.95	1154.57	1178.16	1064.87	1132.54	455.252	449.04	338.393	414.228	5315.85	5398.72	5084.63	5266.4	3357.52	3635.13	3354.14	3448.93	1233.38	1242.72
AT1G25360	pentatricopeptide (PPR) repeat-containing protein	hypothetical protein similar to putative selenium-binding protein GI:3860271 from [Arabidopsis thaliana]	---	245630_at	87.5502	62.9766	68.4945	73.0071	96.3568	64.4838	58.5717	73.1374	61.1288	52.6675	56.8982	42.0813	37.732	44.5371	41.4501	38.7965	41.5196	35.1521	38.4894	37.3173	38.9119	38.5636	38.2643	33.3566	36.0467	36.942	35.4484	42.7492	46.2067	42.1058	43.6873	45.8564	40.6036	45.8668	44.1089	51.0586	54.5988	50.1267	51.928	48.1909	39.3845	38.09	41.8885	40.517	37.6825
AT1G25350	glutamine-tRNA ligase, putative / glutaminyl-tRNA synthetase, putative / GlnRS, putative	tRNA-glutamine synthetase, putative similar to tRNA-glutamine synthetase GI:2995454 from [Lupinus luteus]	---	245631_at	505.692	631.091	641.641	592.808	636.877	714.169	711.004	687.35	736.04	609.534	672.787	594.461	659.203	613.718	622.461	552.722	577.626	578.465	569.604	540.525	546.929	537.899	541.785	480.673	486.164	487.825	484.888	475.035	453.158	474.426	467.539	491.424	453.095	508.897	484.472	365.583	406.2	368.283	380.022	416.658	386.177	359.79	387.541	488.849	501.028
AT1G25290	rhomboid family protein	unknown protein contains similarity to membrane protein GI:294845 from [Saccharum hybrid cultivar]	---	245632_at	202.597	199.963	235.015	212.525	154.17	154.139	169.886	159.399	110.751	120.098	115.424	148.582	131.313	114.943	131.613	126.828	124.264	128.749	126.614	148.391	143.593	144.825	145.603	102.822	107.901	96.5888	102.437	148.546	135.749	136.283	140.193	99.2345	116.473	100.183	105.297	108.72	97.2882	93.609	99.8723	94.3291	93.4787	89.105	92.3043	119.18	117.347
AT1G25280	F-box family protein / tubby family protein	unknown protein similar to putative Tub family protein GI:3738302 from [Arabidopsis thaliana]	---	245633_at	365.568	626.919	564.443	518.977	681.757	707.505	817.4	735.554	919.974	926.846	923.41	394.767	411.673	396.896	401.112	342.198	358.1	367.265	355.854	340.04	366.083	373.191	359.772	540.838	521.284	495.042	519.055	385.734	326.32	331.109	347.721	623.165	588.08	641.285	617.51	463.877	463.129	432.6	453.202	454.524	413.862	414.316	427.567	315.575	334.378
AT1G25250	zinc finger (C2H2 type) family protein	zinc finger protein ID1, putative similar to zinc finger protein ID1 GI:3170601 from [Zea mays]	---	245635_at	33.4573	38.5688	31.5589	34.5283	38.0302	44.3468	46.455	42.944	47.6618	52.0411	49.8515	45.1549	46.5783	44.8711	45.5348	42.1155	40.9427	36.161	39.7397	75.7108	88.5769	74.5573	79.615	117.713	103.18	97.2559	106.05	67.84	61.9856	51.1952	60.3403	60.1491	49.3464	62.4148	57.3034	111.196	126.708	123.03	120.312	305.969	333.005	359.445	332.807	71.1119	71.0414
AT1G25230	purple acid phosphatase family protein	hypothetical protein similar to putative purple acid phosphatase precursor GI:7331195 from [Glycine max]	---	245637_at	243.069	176.32	129.464	182.951	221.205	247.623	135.201	201.343	942.043	443.488	692.765	96.4908	83.3257	98.7671	92.8612	148.345	141.595	130.599	140.18	275.822	282.527	284.971	281.107	2320.79	2646.6	2509.64	2492.34	186.826	206.566	197.395	196.929	77.2568	67.0207	88.8176	77.6983	3676.58	3723.99	3963.98	3788.18	3328.78	3246.67	3242.09	3272.51	1466.83	1288.04
AT1G24822 /// AT1G24996 /// AT1G25097 /// AT1G25170	expressed protein	F5A9.10 unknown protein; similar to ESTs dbj AV530941.1, dbj|AV530975.1, gb|BE037999.1, gb|BE037993.1, gb|AI995009.1, gb|AI099531.1, gb|N37906.1, gb|T76894.1	---	245638_s_at	305.099	198.753	111.547	205.133	208.452	428.626	197.801	278.293	241.487	295.833	268.66	185.77	232.039	202.549	206.786	191.345	212.26	205.642	203.082	242.626	257.145	164.68	221.484	124.193	220.862	244.998	196.684	148.488	167.382	228.623	181.498	158.002	216.997	133.877	169.625	137.334	132.5	192.697	154.177	268.99	238.648	270.563	259.4	395.982	303.612
AT1G25260	acidic ribosomal protein P0-related	unknown protein contains similarity to 60S acidic ribosomal protein GI:5815233 from [Homo sapiens];supported by full-length cDNA: Ceres:6288.	---	245639_at	564.756	768.084	1435.79	922.876	248.579	239.335	309.212	265.709	328.721	351.3	340.01	2016.71	2024.77	2034.95	2025.48	1960.97	1968.57	2111.31	2013.61	936.636	991.066	994.817	974.173	324.685	321.559	275.396	307.213	757.93	813.309	774.417	781.885	402.868	408.549	387.908	399.775	545.913	540.342	505.919	530.725	217.88	213.699	237.22	222.933	1043.8	1038.27
AT1G25330	basic helix-loop-helix (bHLH) family protein	helix-loop-helix protein homolog, putative similar to helix-loop-helix protein homolog GI:6520231 from [Arabidopsis thaliana];supported by full-length cDNA: Ceres:98716.	---	245640_at	36.4743	34.7624	30.3181	33.8516	54.5719	37.5129	37.8947	43.3265	553.892	579.16	566.526	1562.72	1493.54	1354.82	1470.36	889.191	1113.22	1032.19	1011.53	16.8076	16.5353	13.44	15.5943	13.4014	14.7849	19.3399	15.842	28.4751	32.1522	24.8857	28.5043	14.5643	21.8673	17.9571	18.1296	16.5684	18.1037	16.7627	17.1449	19.1976	21.2573	19.8439	20.0996	14.3297	14.332
AT1G25370	expressed protein	Expressed protein ; supported by full-length cDNA: Ceres: 118770.	---	245641_at	184.184	149.915	139.491	157.863	338.096	262.066	383.693	327.952	361.728	268.095	314.911	102.323	87.0449	97.0438	95.4707	118.274	101.123	106.411	108.603	110.168	110.947	114.322	111.812	313.486	317.068	297.388	309.314	109.533	123.204	137.453	123.397	222.03	201.969	200.46	208.153	379.671	405.187	358.428	381.095	333.232	300.79	316.028	316.683	145.6	123.586
AT1G24706	expressed protein	F5A9.21 unknown protein; similar to ESTs gb R64797.1, dbj|AV539937.1	---	245649_at	255.701	343.203	282.891	293.932	348.918	369.632	399.432	372.66	350.053	315.68	332.867	201.699	212.884	210.719	208.434	168.012	191.413	204.229	187.885	253.542	243.2	240.687	245.81	270.137	265.694	288.983	274.938	246.206	215.349	226.007	229.187	237.684	284.688	262.962	261.778	168.077	178.567	171.409	172.685	240.289	241.38	238.26	239.976	183.478	174.332
AT1G24793 /// AT1G24880 /// AT1G25054 /// AT1G25141 /// AT1G25210	UDP-3-0-acyl N-acetylglucosamine deacetylase family protein / F-box protein-related	F5A9.18 unknown protein; similar to ESTs dbj AV442495.1, gb|BE522756.1, gb|T42945.1, gb|BE525268.1, gb|BE523201.1, gb|BE526298.1, gb|T42945.1, gb|AA651584.1, dbj|AV552951.1, dbj|AV547151.1, dbj|A ...	---	245651_s_at	2014.05	2450.83	2471.13	2312	3210.74	2403.61	3394.08	3002.81	2546.34	2857.18	2701.76	2275.02	2119.92	2305.72	2233.55	2181.09	2179.84	2244.53	2201.82	1379.55	1404.21	1432.21	1405.32	2073.22	2106.47	2067.56	2082.42	1348.43	1355.93	1249.23	1317.86	2357.75	2137.09	2137.25	2210.7	1800.19	1844.67	1845.64	1830.17	1673.7	1742.8	1748.29	1721.6	1383.73	1146.44
AT1G56720	protein kinase family protein	unknown protein similar to receptor-like protein kinase GI:7529754 from [Arabidopsis thaliana];supported by full-length cDNA: Ceres:36000.	---	245657_at	48.6487	62.1518	64.3451	58.3819	44.7767	45.1174	44.2227	44.7056	58.5363	47.172	52.8541	224.112	235.332	240.3	233.248	142.029	144.953	152.444	146.475	423.82	468.973	479.445	457.413	216.321	185.887	190.518	197.575	53.8214	52.7682	54.2383	53.6093	22.3824	26.1097	24.0174	24.1698	234.715	223.869	227.53	228.705	40.2693	53.7641	41.826	45.2865	219.843	233.396
AT1G28260	expressed protein	hypothetical protein predicted by genemark.hmm	---	245659_at	206.88	223.041	185.318	205.08	230.279	198.376	393.799	274.151	312.808	314.361	313.585	138.12	135.662	138.218	137.333	153.308	152.602	150.057	151.989	371.068	334.794	363.306	356.389	744.33	818.825	797.445	786.867	324.958	310.123	292.482	309.188	339.017	368.644	332.367	346.676	329.888	300.673	299.088	309.883	525.884	496.074	521.739	514.566	222.521	214.969
AT1G28240	expressed protein	unknown protein	---	245660_at	204.634	294.051	190.002	229.562	401.738	359.998	394.485	385.407	329.623	336.5	333.061	147.048	146.751	139.309	144.369	115.886	129.235	138.27	127.797	279.99	289.576	292.319	287.295	343.397	361.559	352.487	352.481	317.121	303.19	307.709	309.34	311.35	350.662	356.476	339.496	396.008	408.325	370.871	391.734	414.452	401.18	369.134	394.922	228.629	245.41
AT1G28220	purine permease, putative	purine permease, putative similar to purine permease GI:7620007 from [Arabidopsis thaliana]	---	245661_at	307.036	196.431	152.346	218.604	360.818	281.547	218.942	287.103	210.772	213.47	212.121	92.8457	84.7786	81.3876	86.3373	91.3164	84.4408	77.5741	84.4438	117.367	96.3037	84.1891	99.2864	82.1253	114.878	104.109	100.371	95.1185	107.52	95.4314	99.3565	108.4	121.889	118.732	116.34	123.543	159.761	137.224	140.176	133.372	157.001	160.069	150.147	107.196	108.823
AT1G28250	expressed protein	unknown protein ;supported by full-length cDNA: Ceres:24560.	---	245665_at	384.557	280.918	285.032	316.836	319.83	215.245	308.524	281.2	266.127	253.576	259.851	224.992	242.304	213.477	226.924	166.694	176.037	183.089	175.274	226.417	235.832	235.679	232.642	288.019	290.057	264.794	280.957	165.031	162.653	168.092	165.259	208.176	183.442	179.252	190.29	140.171	137.294	135.644	137.703	183.316	176.548	187.575	182.48	153.486	169.733
AT1G28280	VQ motif-containing protein	hypothetical protein predicted by genemark.hmm;supported by full-length cDNA: Ceres:20991.	---	245666_at	692.983	689.275	494.84	625.699	1054.58	1564.71	1126.02	1248.44	1311.43	1118.04	1214.74	343.487	357.236	343.832	348.185	310.681	347.092	330.613	329.462	490.862	516.515	474.252	493.876	545.821	606.824	644.607	599.084	421.852	458.302	484.412	454.855	709.053	696.987	763.602	723.214	287.888	308.316	317.311	304.505	459.006	489.774	521.197	489.992	393.884	409.178
AT1G28200	GRAM domain-containing protein / ABA-responsive protein-related	FH protein interacting protein FIP1 identical to FH protein interacting protein FIP1 GI:6503012 from [Arabidopsis thaliana]; supported by full-length cDNA: Ceres: 30245.	---	245667_at	511.246	422.114	502.246	478.535	714.326	590.61	668.087	657.675	789.823	543.822	666.822	561.32	589.332	560.685	570.446	490.862	505.984	508.323	501.723	648.003	612.661	578.912	613.192	1168.9	1090.32	1093.81	1117.68	590.559	562.086	566.145	572.93	821.622	833.031	852.461	835.705	890.708	827.931	899.006	872.549	938.717	937.194	921.285	932.399	596.553	600.167
AT1G28330	dormancy-associated protein, putative (DRM1)	dormancy-associated protein, putative similar to dormancy-associated protein GI:2995990 from [Arabidopsis thaliana]; supported by cDNA: gi_14335095_gb_AY037227.1_	---	245668_at	245.827	248.804	386.034	293.555	57.3137	81.3003	238.847	125.82	106.853	180.356	143.605	830.109	812.731	789.667	810.836	748.05	737.657	722.568	736.091	809.973	807.296	791.998	803.089	973.029	986.64	895.416	951.695	307.167	292.566	285.545	295.093	243.509	242.081	193.85	226.48	127.206	86.9527	95.0759	103.078	445.023	468.197	508.23	473.816	517.027	643.973
AT1G28300	transcriptional factor B3 family protein / leafy cotyledon 2 (LEC2)	hypothetical protein contains similarity to C-ABI3 protein GI:5578746 from [Daucus carota]; supported by cDNA: gi_15987515_gb_AF400123.1_AF400123	---	245669_at	30.1061	39.3428	26.1012	31.85	31.2903	29.886	51.8717	37.6827	51.6398	63.2502	57.445	15.7146	17.9093	15.5689	16.3976	14.6076	12.9855	15.118	14.237	20.8723	19.0106	22.7379	20.8736	18.1043	19.9745	18.026	18.7016	21.8928	18.6812	18.4573	19.6771	20.0886	20.9285	21.5047	20.8406	20.395	17.1374	19.9846	19.1724	19.8768	19.5789	20.2372	19.8976	18.3536	17.6064
AT1G28230	purine permease (PUP1)	purine permease identical to purine permease GI:7620007 from [Arabidopsis thaliana]; supported by cDNA: gi_7620006_gb_AF078531.1_AF078531	---	245671_at	119.212	124.919	124.733	122.955	196.817	233.447	168.471	199.578	209.11	173.045	191.077	147.023	157.655	150.447	151.708	223.614	220.698	215.079	219.797	152.694	115.361	129.964	132.673	1013.59	815.225	862.743	897.186	632.592	642.988	668.4	647.993	300.121	286.226	295.119	293.822	220.122	215.562	218.679	218.121	1456.51	1384.83	1429.4	1423.58	175.01	189.171
AT1G56660	expressed protein	hypothetical protein predicted by genemark.hmm	---	245677_at	21.572	42.9313	39.4922	34.6652	32.5967	37.3018	40.1573	36.6852	35.8395	82.8446	59.342	41.8279	43.744	53.858	46.4766	30.5519	30.6757	32.348	31.1919	30.6965	33.2333	31.1904	31.7067	25.3433	40.2192	33.7301	33.0975	34.5707	30.6045	28.7083	31.2945	42.0761	41.1726	39.7191	40.9893	38.4769	33.3947	38.5039	36.7918	33.8142	33.3714	36.6515	34.6124	74.8686	87.4084
AT1G56610	syntaxin-related family protein	unknown protein	---	245678_at	200.29	209.442	190.175	199.969	275.665	240.761	301.973	272.8	277.852	241.2	259.526	106.304	111.624	107.744	108.557	112.239	114.749	106.279	111.089	101.17	115.227	123.038	113.145	158.515	165.02	166.922	163.485	132.25	146.26	114.864	131.124	196.246	192.906	204.221	197.791	94.7609	86.3449	119.87	100.325	152.488	175.486	152.976	160.317	123.446	127.293
AT1G56590	clathrin adaptor complexes medium subunit family protein	clathrin-associated protein, putative similar to clathrin-associated protein GI:3341417 from [Drosophila melanogaster]	---	245679_at	359.78	267.923	342.683	323.462	367.29	284.095	512.166	387.85	468.833	359.719	414.276	279.231	263.239	266.253	269.575	209.281	206.865	233.379	216.508	288.013	295.766	326.669	303.483	222.146	203.139	197.23	207.505	169.378	162.325	170.28	167.328	179.722	182.073	174.954	178.916	362.2	397.649	358.796	372.882	165.393	156.504	166.261	162.719	227.132	217.704
AT1G56560	beta-fructofuranosidase, putative / invertase, putative / saccharase, putative / beta-fructosidase, putative	alkaline/neutral invertase, putative similar to alkaline/neutral invertase GI:9758657 from [Arabidopsis thaliana]	---	245681_at	541.575	515.845	423.153	493.524	707.419	630.286	624.757	654.154	866.135	808.805	837.47	267.893	258.992	266.499	264.461	281.326	264.069	262.015	269.136	323.979	326.684	299.113	316.592	534.893	558.456	542.809	545.386	408.22	442.862	430.953	427.345	577.894	573.645	629.449	593.663	388.334	409.689	431.754	409.925	481.44	518.871	493.3	497.871	217.349	244.195
AT5G08750	zinc finger (C3HC4-type RING finger) family protein	Expressed protein ; supported by cDNA: gi_16209721_gb_AY057621.1_	---	245682_at	388.316	359.295	370.305	372.639	555.202	385.947	724.221	555.123	1090.09	836.55	963.322	195.785	187.059	172.872	185.239	281.982	267.418	275.759	275.053	392.604	452.27	404.62	416.498	1739.89	1766.93	1586.65	1697.82	603.922	668.804	621.291	631.339	1587.2	1660.28	1587.58	1611.69	1494.54	1527.54	1451.71	1491.27	1700.38	1637.4	1700.94	1679.57	271.301	253.319
AT5G22030	ubiquitin-specific protease 8, putative (UBP8)	ubiquitin-specific protease 8 (UBP8), putative similar to ubiquitin-specific protease 8 partial sequence GI:11993469 [Arabidopsis thaliana]	---	245683_at	410.225	423.494	331.744	388.488	421.246	355.277	437.577	404.7	418.195	410.633	414.414	190.982	164.471	173.044	176.166	169.914	161.146	183.209	171.423	239.215	233.448	262.917	245.193	302.595	270.089	242.751	271.812	216.446	206.113	206.107	209.555	180.457	173.158	203.345	185.653	769.626	881.645	790.175	813.815	308.135	334.843	304.832	315.937	199.464	151.815
AT5G22000	zinc finger (C3HC4-type RING finger) family protein	Expressed protein ; supported by cDNA: gi_11762135_gb_AF324994.1_AF324994	---	245684_at	510.172	594.011	552.58	552.255	1088.35	933.517	1103.31	1041.73	1191.37	1162.02	1176.7	564.253	552.282	561.054	559.196	549.751	549.407	525.287	541.482	779.856	676.689	731.891	729.479	1003.88	1018.54	1005.13	1009.18	809.296	704.695	783.607	765.866	978.607	1183.22	1207.37	1123.07	989.876	1084.19	1071.96	1048.67	1847.59	1894.97	1942.89	1895.15	563.209	502.67
AT5G22220	E2F transcription factor-1 (E2F1)	Expressed protein ; supported by cDNA: gi_10443848_gb_AF242580.1_AF242580	---	245685_at	76.4069	72.0822	93.1827	80.5573	112.991	129.216	144.291	128.833	136.408	112.107	124.257	54.1765	61.9348	59.312	58.4744	40.1889	45.8433	46.6826	44.2383	64.3888	49.6932	60.3088	58.1303	76.3769	54.1329	68.3816	66.2971	35.0273	38.078	36.4475	36.5176	54.8374	51.542	58.0404	54.8066	80.5851	97.7785	109.398	95.9206	53.7774	47.3285	42.4937	47.8666	43.965	33.2574
AT5G22060	DNAJ heat shock protein, putative	Expressed protein ; supported by cDNA: gi_535587_gb_L36113.1_ATHATJ	---	245686_at	396.389	717.056	717.335	610.26	700.712	1139.61	860.075	900.131	917.713	979.345	948.529	975.131	879.903	928.365	927.8	491.187	525.47	479.361	498.673	1368.97	1307.78	1360.26	1345.67	730.701	681.458	726.573	712.911	786.873	740.869	738.318	755.354	929.692	1026.22	1079.01	1011.64	768.694	813.449	730.183	770.775	658.242	591.957	575.45	608.549	637.749	629.689
AT1G28320	protease-related	unknown protein	---	245687_at	503.529	418.011	321.523	414.355	436.457	495.151	549.302	493.637	515.86	490.127	502.994	225.46	205.615	211.032	214.036	212.147	222.446	203.855	212.816	295.65	284.094	274.157	284.633	477.41	543.4	587.212	536.007	245.803	266.791	255.186	255.926	361.88	401.964	368.285	377.377	259.635	223.546	236.645	239.942	372.821	349.707	360.358	360.962	288.534	248.703
AT5G04240	zinc finger (C2H2 type) family protein / transcription factor jumonji (jmj) family protein	zinc finger protein - like	---	245691_at	530.508	538.579	454.685	507.924	557.55	551.808	592.826	567.394	544.777	509.111	526.944	286.219	303.958	287.311	292.496	220.243	202.46	211.042	211.248	402.806	419.643	384.328	402.259	267.416	275.745	277.204	273.455	174.125	195.756	194.066	187.982	226.361	223.088	245.681	231.71	241.942	229.716	256.082	242.58	273.144	283.359	252.583	269.695	138.793	170.525
AT5G04260	thioredoxin family protein	thioredoxin - like protein	---	245693_at	545.51	453.064	451.038	483.204	556.181	428.921	592.222	525.775	518.862	508.996	513.929	189.167	208.847	182.414	193.476	232.526	227.375	223.483	227.795	328.11	316.015	331.238	325.121	499.42	544.778	484.573	509.59	468.499	468.456	456.633	464.529	883.152	889.105	802.08	858.112	190.185	168.389	186.485	181.686	386.243	384.396	362.792	377.81	328.49	392.139
AT5G04170	calcium-binding EF hand family protein	EF - hand Calcium binding protein - like	---	245694_at	275.53	252.443	242.731	256.901	431.479	281.583	595.904	436.322	374.667	455.788	415.227	265.123	291.691	271.851	276.222	262.572	288.525	282.766	277.954	309.405	314.847	317.136	313.796	504.821	517.184	479.499	500.501	343.934	345.193	323.461	337.529	546.896	560.139	568.091	558.375	256.136	270.042	227.669	251.282	401.32	432.953	423.016	419.096	438.692	372.763
AT5G04270	zinc finger (DHHC type) family protein	rec - like protein	---	245695_at	263.38	256.448	227.497	249.108	356.151	276.949	284.496	305.865	225.571	238.352	231.962	144.951	160.695	172.258	159.301	156.042	158.087	161.576	158.568	200.518	195.831	206.584	200.978	161.522	203.843	151.316	172.227	147.896	137.624	179.687	155.069	129.365	147.803	155.456	144.208	209.275	232.909	190.132	210.772	156.563	159.592	172.27	162.808	211.733	157.018
AT5G04250	OTU-like cysteine protease family protein	putative protein ;supported by full-length cDNA: Ceres:29990.	---	245699_at	346.677	339.692	311.921	332.763	217.439	306.947	297.193	273.86	393.811	359.937	376.874	127.079	127.261	127.688	127.343	103.581	97.4689	87.8015	96.2838	167.929	181.644	175.304	174.959	321.352	313.725	276.253	303.777	239.044	217.536	236.066	230.882	619.811	688.069	688.732	665.538	1135.97	1205.65	1061.08	1134.23	909.672	987.311	853.998	916.994	129.46	112.852
AT5G04290	KOW domain-containing transcription factor family protein	glycine-rich protein	---	245704_at	456.156	476.895	420.459	451.17	376.97	427.665	461.415	422.017	435.387	309.816	372.602	302.954	308.363	300.41	303.909	258.365	235.121	255.686	249.724	208.703	221.316	237.85	222.623	179.78	214.218	210.264	201.421	155.705	146.512	168.969	157.062	188.923	179.921	189.257	186.034	197.555	218.77	225.253	213.859	170.281	151.047	146.814	156.047	187.273	214.851
AT5G04320	expressed protein	putative protein	---	245709_at	86.386	147.588	187.422	140.465	78.7982	103.968	147.802	110.189	88.6405	101.866	95.253	186.77	175.006	188.042	183.273	177.685	170.82	160.57	169.692	71.385	81.1054	77.653	76.7145	55.361	63.3018	46.0905	54.9178	72.048	83.2431	69.0428	74.778	45.8155	55.3117	39.4351	46.8541	55.3077	62.1334	58.4978	58.6463	49.2773	48.8287	47.171	48.4257	106.895	110.672
AT5G04340	zinc finger (C2H2 type) family protein	putative c2h2 zinc finger transcription factor	---	245711_at	55.2559	61.0834	46.7961	54.3784	251.13	252.593	190.139	231.287	599.106	734.402	666.754	54.0774	48.5421	51.2826	51.3007	65.093	59.3975	64.7513	63.0806	50.5047	50.2811	50.4385	50.4081	1688.02	1565.93	1692.57	1648.84	585.107	584.411	544.295	571.271	1464.42	1174.76	1126.01	1255.06	612.04	517.225	583.904	571.056	2485.47	2407.13	2300.53	2397.71	138.358	128.875
AT5G04360	pullulanase, putative / starch debranching enzyme, putative	pullulanase-like protein (starch debranching enzyme)	---	245712_at	360.287	397.612	324.04	360.646	286.214	301.419	457.221	348.284	448.018	574.518	511.268	107.251	119.324	120.018	115.531	143.333	130.928	136.241	136.834	153.908	164.489	142.507	153.635	159.978	159.967	167.065	162.337	271.572	274.031	270.629	272.077	166.865	154.442	163.514	161.607	118.073	133.696	148.873	133.548	284.218	270.834	268.158	274.403	359.282	314.734
AT5G04280	glycine-rich RNA-binding protein	RNA-binding protein-like	---	245714_at	352.951	511.851	584.667	483.157	368.097	413.139	647.981	476.406	453.212	525.88	489.546	735.637	761.002	802.761	766.467	669.143	660.058	728.997	686.066	639.868	572.892	564.338	592.366	565.39	515.25	587.342	555.994	449.398	434.245	460.357	448	544.362	490.72	472.369	502.484	376.502	362.526	388.872	375.967	506.189	456.052	466.679	476.307	365.548	360.841
AT5G08670 /// AT5G08690	ATP synthase beta chain 1, mitochondrial	Expressed protein ; supported by cDNA: gi_15293122_gb_AY050995.1_	---	245715_s_at	7561.23	7816.94	6146.07	7174.75	4147.02	4649.47	5457.72	4751.4	6658.08	5609.7	6133.89	3187.29	3119.96	3196.52	3167.92	3117.5	3282.6	3153.29	3184.46	4126.77	4035.67	3957.4	4039.94	3367	3283.45	3156.25	3268.9	3702.03	3886.29	3669.06	3752.46	3710.25	4283.1	3925.41	3972.92	4612.13	4931.67	4472.85	4672.22	2540.86	2570.96	2593.6	2568.47	4137.52	3965.51
AT5G08740	pyridine nucleotide-disulphide oxidoreductase family protein	Expressed protein ; supported by cDNA: gi_15912292_gb_AY056424.1_	---	245716_at	203	231.068	229.369	221.146	334.523	210.403	354.714	299.88	403.308	411.098	407.203	119.284	107.586	121.858	116.243	123.229	130.871	160.239	138.113	199.248	201.122	228.238	209.536	463.389	436.577	438.507	446.158	420.934	445.631	387.838	418.135	485.383	440.11	420.409	448.634	190.568	185.501	170.059	182.042	319.27	301.432	290.989	303.897	355.572	295.898
AT5G33390	glycine-rich protein	Expressed protein ; supported by cDNA: gi_15293032_gb_AY050950.1_	---	245717_at	107.356	99.5941	109.334	105.428	125.142	110.557	110.487	115.395	109.95	88.8885	99.419	54.3101	48.492	55.0483	52.6168	46.3848	40.114	43.2744	43.2577	57.1265	55.0892	57.8904	56.702	64.6619	68.0278	62.8302	65.1733	61.001	54.0589	53.0276	56.0292	57.4699	74.0048	59.3212	63.5986	67.324	54.8856	64.6901	62.2999	70.4504	79.6675	72.6377	74.2519	65.2605	61.9174
AT5G04110	DNA topoisomerase II family protein	putative protein	---	245718_at	651.878	472.831	459.245	527.984	832.69	585.174	649.272	689.045	577.567	536.091	556.829	377.512	390.054	374.801	380.789	343.043	340.099	362.222	348.455	407.615	383.624	405.159	398.799	410.475	478.701	451.678	446.951	368.04	381.198	334.341	361.193	397.758	406.69	441.828	415.425	1292.95	1154.03	1288.62	1245.2	672.893	647.938	611.94	644.257	288.751	284.602
AT1G73450 /// AT1G73460	protein kinase, putative	hypothetical protein similar to Ser-Thr protein kinase-like protein GI:9294588 from [Arabidopsis thaliana]	---	245721_s_at	326.053	457.211	401.532	394.932	473.568	477.47	517.587	489.542	479.892	461.326	470.609	295.822	356.983	320.361	324.389	237.428	242.54	240.45	240.139	246.097	254.258	273.22	257.858	256.739	256.983	305.156	272.959	191.325	227.148	237.806	218.76	281.394	248.263	259.968	263.208	337.915	328.662	352.867	339.815	261.476	262.646	250.891	258.338	147.964	150.048
AT1G73430	sec34-like family protein	unknown protein	---	245722_at	218.903	228.479	178.756	208.713	216.335	190.19	201.996	202.84	244.988	236.812	240.9	137.542	133.725	143.048	138.105	114.111	118.215	114.035	115.454	163.038	191.861	164.948	173.282	110.06	103.872	107.351	107.095	88.7463	104.217	96.8728	96.612	104.372	91.7687	98.8781	98.3396	279.758	270.431	334.815	295.001	75.923	83.7727	83.9258	81.2072	146.226	120.073
AT1G73390	expressed protein	hypothetical protein predicted by genemark.hmm	---	245724_at	100.947	168.667	228.661	166.092	189.826	225.95	213.164	209.647	533.175	1081.29	807.233	548.678	508.114	516.839	524.544	304.976	316.45	299.627	307.018	220.374	219.018	203.391	214.261	1098.83	1185.07	1184.42	1156.11	595.219	647.41	566.444	603.024	821.986	788.41	787.08	799.159	271.509	313.633	282.783	289.308	852.804	865.49	824.138	847.477	148.106	170.144
AT1G73370	sucrose synthase, putative / sucrose-UDP glucosyltransferase, putative	sucrose synthase, putative similar to sucrose synthase GI:4468151 from [Craterostigma plantagineum]	---	245725_at	366.019	241.182	301.332	302.844	148.482	151.972	131.25	143.901	155.35	277.595	216.473	94.7863	110.746	83.7919	96.4415	94.9425	97.1699	91.8509	94.6544	201.878	219.722	223.496	215.032	223.267	234.884	239.021	232.39	151.7	141.268	165.561	152.843	109.289	93.1104	115.392	105.93	151.539	156.651	165.993	158.061	235.335	228.353	209.67	224.453	348.314	357.712
AT1G73350	expressed protein	hypothetical protein contains similarity to glucosidase II beta-subunit GI:5452942 from [Mus musculus]	---	245727_at	225.422	220.79	255.644	233.952	262.994	219.858	316.116	266.323	306.643	302.547	304.595	111.097	111.88	112.389	111.788	105.761	100.151	111.388	105.767	129.108	123.424	107.994	120.176	128.643	125.861	136.327	130.277	102.561	99.3332	105.696	102.53	139.593	141.863	129.926	137.127	134.544	131.422	120.651	128.872	130.135	114.422	138.937	127.831	74.6589	84.6864
AT1G73490	RNA recognition motif (RRM)-containing protein	unknown protein	---	245729_at	562.458	668.222	821.293	683.991	536.742	453.135	536.884	508.92	522.586	494.587	508.587	1085.69	1089.67	1073.73	1083.03	931.049	922.366	916.291	923.236	695.63	683.29	628.915	669.279	328.753	356.793	377.146	354.231	536.201	506.141	548.158	530.167	425.811	439.16	416.347	427.106	424.542	385.818	408.944	406.435	276.978	320.66	287.511	295.049	634.62	540.681
AT1G73470	expressed protein	unknown protein ;supported by full-length cDNA: Ceres:39155.	---	245730_at	737.107	667.161	844.096	749.454	329.206	333.676	311.028	324.637	497.848	382.363	440.106	271.605	280.441	248.349	266.798	453.298	500.852	490.94	481.697	334.645	349.159	370.933	351.579	358.862	348.354	352.602	353.273	593.373	556.748	587.738	579.286	408.69	452.552	392.683	417.975	184.368	204.091	204.956	197.805	332.172	313.395	316.069	320.545	819.515	959.306
AT1G73500	mitogen-activated protein kinase kinase (MAPKK), putative (MKK9)	MAP kinase, putative similar to MAP kinase kinase 5 GI:3219273 from [Arabidopsis thaliana];supported by full-length cDNA: Ceres:112118.	---	245731_at	1548.77	1063.27	722.798	1111.61	1820.47	1113.96	1431.67	1455.37	1828.33	1407.19	1617.76	647.2	726.57	743.001	705.591	641.052	651.05	652.084	648.062	468.153	477.558	508.784	484.832	1632.04	1705.6	1805.25	1714.3	967.403	986.165	948.226	967.265	942.323	919.227	906.088	922.546	236.971	215.579	212.012	221.52	1331.45	1303.64	1340.75	1325.28	334.048	486.682
AT1G73440	calmodulin-related	unknown protein contains similarity to calmodulin GI:166304 from [Achlya klebsiana]; supported by cDNA: gi_13358218_gb_AF325029.2_AF325029	---	245732_at	385.403	389.432	389.842	388.226	491.336	406.731	508.665	468.911	625.272	504.637	564.954	151.937	133.152	145.664	143.584	131.909	126.429	138.049	132.129	89.8524	108.174	99.8473	99.2912	135.61	142.501	122.019	133.377	141.47	132.701	136.499	136.89	192.448	187.665	189.561	189.891	175.819	179.96	157.627	171.135	151.013	160.854	178.038	163.302	146.414	143.926
AT1G73380	expressed protein	hypothetical protein predicted by genemark.hmm; supported by cDNA: gi_14334537_gb_AY035173.1_	---	245733_at	518.158	576.599	466.082	520.28	494.411	535.206	620.324	549.98	464.106	491.804	477.955	258.41	261.029	249.857	256.432	184.4	188.235	201.339	191.325	265.193	213.1	205.428	227.907	189.132	200.252	217.411	202.265	184.637	180.924	166.433	177.331	235.164	249.648	268.169	250.994	232.08	209.4	205.977	215.819	165.65	182.421	178.217	175.429	246.481	217.337
AT1G73480	hydrolase, alpha/beta fold family protein	lysophospholipase homolog, putative similar to lysophospholipase homolog GI:2801536 from [Oryza sativa]; supported by cDNA: gi_15028212_gb_AY045929.1_	---	245734_at	113.027	96.7026	92.7208	100.817	284.452	340.928	265.273	296.884	709.641	528.11	618.875	115.004	134.594	124.558	124.718	114.949	111.834	109.738	112.174	211.544	199.257	205.561	205.454	145.625	174.057	169.48	163.054	546.365	449.657	497.159	497.727	671.115	717.676	636.596	675.129	1115.09	1113.48	1130.9	1119.82	1325.76	1357.55	1326.5	1336.61	263.24	286.662
AT1G44100	amino acid permease 5, putative (AAP5)	amino acid permease, putative almost identical to amino acid permease GI:608673 from [Arabidopsis thaliana]	AAP5	245740_at	90.6964	107.191	64.9801	87.6226	183.121	306.159	126.355	205.212	259.916	192.849	226.383	166.343	166.712	170.907	167.987	560.243	497.677	485.059	514.326	252.553	273.418	237.737	254.569	2828.91	2986.71	2472.41	2762.68	728.846	708.949	735.549	724.448	1388.18	1269.45	1186.06	1281.23	2158.07	2129.32	2042.12	2109.84	3047.98	3053.33	2846.1	2982.47	227.336	217.313
AT1G44170	aldehyde dehydrogenase, putative (ALDH)	aldehyde dehydrogenase, putative similar to aldehyde dehydrogenase GI:2351120 from [Synechococcus PCC7942];supported by full-length cDNA: Ceres:1141.	---	245742_at	495.522	552.377	512.155	520.018	936.618	739.13	1102.64	926.128	1035.58	1433.04	1234.31	721.652	686.042	690.546	699.413	785.688	783.335	803.008	790.677	1502.26	1436.01	1411.06	1449.78	2787.91	2656.34	2659.81	2701.35	595.544	620.672	606.85	607.689	829.298	696.922	804.274	776.831	1321.12	1165.83	1184.43	1223.79	2010.04	1863.45	2019.81	1964.43	573.947	558.583
AT1G51110	plastid-lipid associated protein PAP / fibrillin family protein	unknown protein	---	245744_at	223.04	251.57	339.235	271.282	197.054	135.482	247.043	193.193	224.135	186.714	205.425	178.075	180.374	170.765	176.405	206.619	238.756	234.3	226.558	222.786	221.082	243.364	229.077	258.061	229.166	211.031	232.753	939.967	868.887	818.553	875.802	483.017	408.326	492.285	461.209	118.777	99.569	84.8966	101.081	143.757	131.413	159.242	144.804	417.725	439.82
AT1G51110	plastid-lipid associated protein PAP / fibrillin family protein	unknown protein contains similarity to anthranilate synthase large subunit GI:1374671 from [Buchnera aphidicola]	---	245745_at	472.901	588.254	616.938	559.364	364.723	307.025	383.353	351.701	416.024	326.777	371.401	127.719	135.28	122.101	128.367	145.852	147.136	156.169	149.719	165.73	164.13	167.551	165.804	146.825	142.545	127.999	139.123	590.552	613.009	632.761	612.107	313.385	307.683	312.436	311.168	55.258	60.1717	44.8388	53.4228	69.9716	66.9811	73.6359	70.1962	408.508	443.365
AT1G51070	basic helix-loop-helix (bHLH) family protein	bHLH transcription factor, putative similar to bHLH transcription factor GI:3757520 from [Arabidopsis thaliana];supported by full-length cDNA: Ceres:16284.	---	245746_at	377.211	495.751	602.085	491.682	200.116	244.212	202.999	215.775	253.969	317.83	285.899	618.357	609.166	616.826	614.783	447.413	471.169	494.629	471.07	624.809	603.324	571.964	600.032	407.104	467.222	439.827	438.051	669.49	658.905	682.279	670.225	433.183	473.359	402.433	436.325	230.022	245.472	258.827	244.773	378.285	368.078	379.721	375.361	585.044	590.668
AT1G51100	expressed protein	hypothetical protein predicted by genemark.hmm;supported by full-length cDNA: Ceres:31356.	---	245747_at	44.4412	57.3667	59.4505	53.7528	51.3387	53.3942	54.6299	53.121	75.0127	54.6307	64.8217	41.2269	43.5667	47.9056	44.2331	73.8414	76.8591	74.8737	75.1914	50.2491	60.9412	68.5261	59.9055	45.9988	50.3133	44.5361	46.9494	98.3689	128.849	116.343	114.52	44.5484	36.1341	39.7046	40.129	22.8747	24.7281	34.8882	27.497	37.1898	39.6858	28.8247	35.2334	141.739	183.297
AT1G51140	basic helix-loop-helix (bHLH) family protein	unknown protein contains similarity to phytochrome interacting factor 3 GI:3929586 from [Arabidopsis thaliana]; supported by cDNA: gi_14334499_gb_AY034941.1_	---	245748_at	107.805	243.822	333.491	228.373	206.885	158.162	393.386	252.811	204.454	313.495	258.975	158.678	155.789	140.664	151.71	149.104	143.415	139.752	144.091	395.439	426.503	408.667	410.203	356.995	362.656	339.396	353.016	334.065	328.795	320.925	327.928	566.178	562.848	653.053	594.026	391.974	420.062	397.119	403.052	456.024	434.718	436.386	442.376	198.573	201.192
AT1G51060	histone H2A, putative	histone H2A, putative similar to histone H2A GI:9758956 from [Arabidopsis thaliana]; supported by cDNA: gi_13877850_gb_AF370188.1_AF370188	---	245750_at	1086.92	1319.23	1277.34	1227.83	1063.13	745.805	1197.08	1002.01	1108.79	1650.22	1379.5	1683.08	1839.96	1813.22	1778.76	1041.58	1215.89	1197.41	1151.63	626.283	765.075	699.42	696.926	526.903	558.901	588.373	558.059	358.757	334.937	379.436	357.71	264.405	256.275	252.113	257.598	701.302	705.5	777.354	728.052	436.343	502.467	487.81	475.54	827.252	893.146
AT1G25682 /// AT1G25988	cell cycle control protein-related	hypothetical protein contains similarity to virulence regulator GI:9106522 from [Xylella fastidiosa]	---	245751_s_at	153.301	209.001	234.902	199.068	259.657	200.595	324.825	261.692	249.002	238.102	243.552	150.139	124.007	134.927	136.358	121.549	125.486	132.634	126.556	160.93	181.099	167.704	169.911	278.263	280.735	265.854	274.95	168.439	178.646	191.329	179.471	279.618	305.81	250.328	278.585	152.613	197.532	161.705	170.617	227.21	222.05	226.144	225.135	141.649	133.336
AT1G35190	oxidoreductase, 2OG-Fe(II) oxygenase family protein	hyoscyamine 6-dioxygenase hydroxylase, putative similar to hyoscyamine 6-dioxygenase hydroxylase GB:P24397 from [Hyoscyamus niger];supported by full-length cDNA: Ceres:2551.	---	245756_at	60.4122	43.26	29.7457	44.4727	3280.58	2324.54	2701.86	2768.99	3151.02	2719.94	2935.48	86.845	77.6332	93.6938	86.0573	203.42	237.807	222.202	221.143	147.394	129.063	141.284	139.247	5894.62	6114.31	6667.9	6225.61	180.888	226.202	205.41	204.167	617.968	568.772	590.216	592.319	787.471	764.383	855.035	802.297	6566.94	5931.53	6614.76	6371.08	260.432	261.81
AT1G35140	phosphate-responsive protein, putative	phosphate-induced (phi-1) protein, putative similar to phi-1 GB:BAA33810 GI:3759184 from [Nicotiana tabacum];supported by full-length cDNA: Ceres:118937.	---	245757_at	74.0969	54.7856	62.9642	63.9489	237.159	148.476	140.357	175.331	266.391	250.201	258.296	102.644	111.442	116.963	110.35	176.892	193.847	187.365	186.035	63.2754	54.905	46.6027	54.9277	449.807	494.056	539.38	494.415	473.993	478.361	575.573	509.309	407.509	383.913	394.315	395.246	171.733	166.279	189.369	175.794	297.494	258.075	299.175	284.915	412.103	386.748
AT1G32240	myb family transcription factor (KAN2)	unknown protein contains similarity to transfactor GB:BAA75684 GI:4519671 from [Nicotiana tabacum]; supported by cDNA: gi_15723594_gb_AY048689.1_	---	245758_at	42.1081	69.6989	77.4111	63.0727	51.12	68.0335	66.2435	61.799	73.1508	64.0892	68.62	87.379	90.1906	96.3556	91.3084	81.8309	80.0582	76.8487	79.5793	53.2808	61.8744	54.7012	56.6188	41.369	41.8134	40.7118	41.2981	74.8129	72.4253	72.0305	73.0896	78.0093	69.9579	75.739	74.5688	65.8559	59.5643	59.9319	61.7841	76.6784	65.5225	81.1812	74.4607	37.1351	36.4715
AT1G66900	expressed protein	hypothetical protein predicted by genemark.hmm	---	245759_at	422.315	419.207	502.427	447.983	558.539	487.419	741.358	595.772	537.999	521.651	529.825	312.173	277.097	281.629	290.3	316.366	327.975	317.758	320.7	364.987	372.082	378.93	372	846.4	788.624	651.271	762.098	376.407	406.437	345.039	375.961	583.784	560.613	554.61	566.336	729.966	702.953	760.397	731.105	647.54	635.652	653.327	645.507	352.708	329.344
AT1G66890	expressed protein	hypothetical protein predicted by genemark.hmm;supported by full-length cDNA: Ceres:7343.	---	245761_at	136.523	163.676	233.479	177.893	57.6487	113.297	126.595	99.1801	76.2165	111.743	93.9797	266.679	281.247	255.124	267.683	268.506	289.721	278.246	278.824	253.769	290.064	286.188	276.674	403.178	399.342	427.636	410.052	226.731	241.832	257.515	242.026	295.37	274.818	253.334	274.507	184.755	181.963	156.178	174.299	302.872	318.213	319.238	313.441	330.51	353.616
AT1G27880	ATP-dependent DNA helicase, putative	ATP-dependent DNA helicase RecQ, putative similar to ATP-dependent DNA helicase RecQ GB:AAF93372 GI:9654602 from [Vibrio cholerae]	---	245762_at	50.3378	63.3725	73.1785	62.2963	47.7095	46.325	37.4315	43.822	43.1911	42.6897	42.9404	64.9096	58.6726	61.7127	61.765	56.2635	54.4586	55.4509	55.391	44.0192	43.8095	38.8225	42.2171	33.2135	36.0955	33.9375	34.4155	37.5191	40.1557	38.1271	38.6006	37.9382	37.8829	45.4204	40.4138	70.9346	72.1911	74.1382	72.4213	40.6414	60.6364	36.9364	46.0714	46.513	49.2528
AT1G27850	expressed protein	transposon protein, putative similar to En/Spm-like transposon protein GB:AAB95292 GI:2088658 from [Arabidopsis thaliana]	---	245763_at	213.89	257.055	248.036	239.66	253.763	276.596	254.141	261.5	300.08	232.721	266.4	228.23	238.705	237.639	234.858	188.368	183.413	176.942	182.908	208.432	242.229	228.368	226.343	202.591	177.713	190.099	190.134	185.969	192.824	178.031	185.608	151.408	169.543	157.429	159.46	152.265	142.173	143.313	145.917	193.649	181.807	198.885	191.447	162.937	179.86
AT1G19750 /// AT1G27840	transducin family protein / WD-40 repeat family protein	hypothetical protein contains similarity to cockayne syndrome complementation group A protein GB:U28413 GI:975301 from [Homo sapiens]	---	245764_s_at	106.637	113.8	125.423	115.287	204.078	126.071	256.883	195.677	248.658	249.946	249.302	146.194	121.14	158.648	141.994	143.225	125.214	143.354	137.265	139.248	120.562	126.761	128.857	156.645	159.236	130.23	148.704	130.161	102.107	104.487	112.252	129.425	122.651	141.891	131.322	112.594	125.769	83.8433	107.402	86.8205	98.3596	95.0311	93.4037	104.207	107.551
AT1G33590	disease resistance protein-related / LRR protein-related	hypothetical protein similar to putative disease resistance protein GB:AAC14512 GI:2739389 from [Arabidopsis thaliana];supported by full-length cDNA: Ceres:105146.	---	245768_at	67.077	51.9065	39.0442	52.6759	187.563	71.7164	92.8907	117.39	133.442	136.341	134.892	702.243	589.389	729.008	673.546	930.882	976.289	959.6	955.59	242.421	226.395	237.787	235.534	4133.82	3606.26	3393	3711.03	1396.31	1514.74	1372.98	1428.01	1193.1	1001.39	1160.25	1118.25	95.7125	94.6692	99.2562	96.546	802.145	735.806	763.296	767.082	2459.26	1902.35
AT1G30220	sugar transporter family protein	hypothetical protein similar to putative sugar transporter GI:4263781 from [Arabidopsis thaliana]	---	245769_at	405.197	148.172	119.553	224.307	336.649	270.855	215.557	274.354	173.885	223.961	198.923	69.7667	72.2583	72.7694	71.5981	97.6451	125.717	95.498	106.287	90.244	84.937	72.8755	82.6855	724.432	884.938	641.954	750.441	400.512	311.442	344.719	352.224	615.587	634.234	624.23	624.684	71.6576	83.3323	72.6156	75.8685	447.706	661.175	633.077	580.653	92.2321	77.5044
AT1G30240	PELP1-related	hypothetical protein predicted by genemark.hmm	---	245770_at	58.3058	66.8948	81.3957	68.8654	37.0117	45.5488	47.1406	43.2337	47.411	59.2289	53.3199	114.398	111.424	112.126	112.65	87.7923	90.7931	102.271	93.6187	64.8492	60.6728	68.9469	64.823	45.7372	42.8596	58.1607	48.9191	64.5533	63.6591	64.6231	64.2785	58.2159	54.5315	61.1183	57.9552	48.6816	39.0825	37.5111	41.7584	27.1039	43.0547	39.1941	36.4509	55.2105	53.5315
AT1G30300	expressed protein	hypothetical protein similar to putative hydrolase GI:7270684 from [Arabidopsis thaliana]	---	245772_at	469.586	404.646	358.693	410.975	483.26	264.884	564.586	437.577	495.618	469.39	482.504	252.659	239.226	269.256	253.713	221.553	234.952	233.162	229.889	309.331	336.541	296.464	314.112	181.5	180.308	190.485	184.098	165.33	165.699	158.543	163.19	170.235	157.692	178.163	168.697	406.177	433.285	425.847	421.77	175.29	140.559	174.428	163.426	168.771	144.771
AT1G30290	pentatricopeptide (PPR) repeat-containing protein	hypothetical protein predicted by genscan+	---	245773_at	367.959	351.85	286.589	335.466	335.48	238.593	288.493	287.522	285.587	351.39	318.489	131.094	124.312	122.473	125.96	135.364	136.568	136.404	136.112	132.606	128.395	119.597	126.866	100.415	97.1055	102.779	100.1	103.433	97.6218	94.8963	98.6504	105.359	102.106	109.798	105.755	111.6	120.229	140.945	124.258	97.5322	84.8488	94.7446	92.3752	111.578	125.833
AT1G30270	CBL-interacting protein kinase 23 (CIPK23)	serine/threonine kinase, putative similar to serine/threonine kinase GI:2632252 from [Sorghum bicolor]; supported by cDNA: gi_14486385_gb_AY035226.1_	---	245775_at	420.988	352.492	283.27	352.25	682.685	462.398	898.283	681.122	614.674	515.038	564.856	186.528	193.11	181.882	187.174	170.021	170.025	186.801	175.616	134.122	153.928	144.54	144.197	358.491	357.834	334.411	350.245	196.652	185.847	165.034	182.511	390.033	359.27	414.095	387.8	397.518	405.56	349.718	384.265	418.164	412.549	438.437	423.05	276.336	258.056
AT1G73540	MutT/nudix family protein	unknown protein contains similarity to diphosphoinositol polyphosphate phosphohydrolase GI:3978224 from [Homo sapiens]	---	245777_at	216.798	262.982	213.897	231.226	284.285	350.351	257.743	297.46	278.51	263.072	270.791	642.299	666.473	670.862	659.878	338.327	349.381	358.281	348.663	704.041	801.637	794.242	766.64	573.924	594.878	553.635	574.145	891.253	922.06	884.525	899.279	455.882	426.271	430.359	437.504	2113.57	2258.07	1979.91	2117.18	668.685	727.007	679.592	691.761	327.028	361.985
AT1G73530	RNA recognition motif (RRM)-containing protein	RNA-binding glycine-rich protein, putative similar to RNA-binding glycine-rich protein (RGP-1a) GI:436789 from [Nicotiana sylvestris]	---	245778_at	188.676	276.988	353.707	273.124	146.079	163.522	127.849	145.817	205.915	141.019	173.467	212.348	217.332	225.164	218.281	286.39	264.742	283.003	278.045	247.068	238.792	234.442	240.101	79.2429	87.0098	86.3335	84.1954	398.863	391.819	359.719	383.467	218.103	214.64	232.417	221.72	118.16	99.7991	90.759	102.906	107.069	105.978	128.101	113.716	377.081	354.73
AT1G45688	expressed protein	unknown protein ;supported by full-length cDNA: Ceres:8255.	---	245780_at	339.592	416.605	339.394	365.197	605.783	844.503	573.511	674.599	844.122	691.538	767.83	697.553	698.123	688.607	694.761	690.251	665.322	677.942	677.838	1163.37	1148.09	1141.48	1150.98	436.506	479.267	420.635	445.469	929.54	823.383	852.015	868.312	543.358	574.043	609.889	575.764	516.375	560.386	496.556	524.439	491.658	449.921	459.654	467.078	1135.5	1168.23
AT1G45976	expressed protein	S-ribonuclease binding protein SBP1, putative similar to S-ribonuclease binding protein SBP1 GI:6760451 from [Petunia hybrida]; supported by cDNA: gi_11692935_gb_AF324720.1_AF324720	---	245781_at	569.423	492.749	556.526	539.566	1112.21	847.893	938.014	966.039	952.507	841.969	897.238	398.998	432.282	420.16	417.147	354.934	365.761	366.058	362.251	368.839	383.262	423.848	391.983	751.406	752.25	767.725	757.127	384.369	442.257	390.456	405.694	701.041	750.892	721.677	724.537	540.663	481.026	539.579	520.423	789.946	741.764	727.578	753.096	289.354	285.556
AT1G35170 /// AT1G35180	expressed protein	hypothetical protein similar to hypothetical protein GB:AAF69173 GI:7767676 from [Arabidopsis thaliana]	---	245783_s_at	1334.34	1194.07	1351.04	1293.15	7717.81	7324.21	7337.23	7459.75	8614.73	5960.74	7287.74	1291.35	1209.93	1177.17	1226.15	936.275	1015.55	969.469	973.764	2706.64	2602.56	2559.44	2622.88	3312.79	3334.76	3389.51	3345.69	641.008	644.406	677.009	654.141	227.922	224.603	209.559	220.695	491.38	418.604	421.43	443.805	3794.4	4165.6	3793.91	3917.97	81.5301	67.2911
AT1G32150	bZIP transcription factor family protein	G-Box binding protein, putative similar to G-Box binding protein 2 GB:AAD42938 GI:5381313 from [Catharanthus roseus]	---	245786_at	195.286	199.354	175.015	189.885	174.893	171.871	197.851	181.539	159.06	192.283	175.672	180.801	177.054	188.124	181.993	189.819	172.117	170.1	177.345	206.093	185.089	162.837	184.673	174.09	191.115	206.301	190.502	156.329	159.266	148.952	154.849	173.571	179.312	187.266	180.05	176.569	193.405	177.231	182.402	145.838	169.759	182.795	166.131	142.722	144.615
AT1G32130	IWS1 C-terminus family protein	unknown protein	---	245787_at	551.262	855.569	766.786	724.539	907.081	1109.84	2043.96	1353.63	1423.35	1160.05	1291.7	421.706	415.696	416.016	417.806	390.706	426.104	409.513	408.774	465.979	489.679	494.948	483.535	703.011	714.044	673.291	696.782	429.196	465.133	451.396	448.575	744.19	736.148	714.719	731.686	589.78	618.495	592.165	600.147	674.577	619.074	630.81	641.487	529.714	485.542
AT1G32120	expressed protein	hypothetical protein similar to hypothetical protein GB:AAD27684 GI:4680504 from [Oryza sativa]	---	245788_at	717.476	664.143	463.468	615.029	744.811	546.509	650.132	647.151	680.273	588.686	634.479	144.336	155.341	141.784	147.153	182.5	165.48	165.044	171.008	265.683	268.99	262.346	265.673	217.052	248.141	255.019	240.071	144.361	144.803	141.599	143.588	279.354	270.775	257.407	269.178	195.807	210.02	218.087	207.971	233.738	260.979	268.784	254.5	141.155	109.138
AT1G32090	early-responsive to dehydration protein-related / ERD protein-related	hypothetical protein similar to hypothetical protein GB:CAB77775 GI:7269775 from [Arabidopsis thaliana]	---	245789_at	147.119	115.76	104.741	122.54	68.2857	65.7493	72.3918	68.8089	64.536	55.2442	59.8901	238.725	246.353	223.597	236.225	217.108	232.818	236.11	228.679	122.544	125.198	135.624	127.789	446.329	397.826	418.65	420.935	95.4155	86.2492	75.3229	85.6625	58.1889	58.3065	63.3665	59.954	208.966	233.491	215.541	219.333	280.248	241.38	245.344	255.657	144.679	131.435
AT1G32200	glycerol-3-phosphate acyltransferase, chloroplast (ATS1)	glycerol-3-phosphate acyltransferase identical to glycerol-3-phosphate acyltransferase GB:Q43307 from [Arabidopsis thaliana]	ATS1	245790_at	213.347	289.633	406.651	303.21	226.359	210.605	166.33	201.098	231.317	171.61	201.464	485.396	502.752	475.382	487.843	673.642	609.025	651.18	644.616	839.124	765.862	812.66	805.882	331.384	323.789	334.406	329.86	905.109	794.476	957.879	885.821	368.979	317.137	338.923	341.68	411.13	370.081	421.521	400.911	202.508	207.305	214.389	208.068	953.928	716.591
AT1G32210	defender against cell death 1 (DAD1)	defender against cell death protein, putative similar to defender against cell death protein GB:AAC36169 GI:3608136 from [Arabidopsis thaliana]	---	245791_at	3233.71	2207.01	2151.16	2530.63	1779.26	1200.87	1703.03	1561.05	1671.52	1222.6	1447.06	1889.9	1851.69	1920.33	1887.31	1556.38	1676.32	1676.59	1636.43	2035.19	2038.2	1871.99	1981.79	618.99	681.301	611.797	637.363	841.96	867.63	892.808	867.466	993.961	945.129	1008.89	982.661	1353.78	1370.54	1433.62	1385.98	680.065	649.009	686.546	671.873	1230.13	1303.37
AT1G32220	expressed protein	unknown protein ;supported by full-length cDNA: Ceres:3464.	---	245793_at	869.38	640.553	657.546	722.493	1219.89	1352.16	895.442	1155.83	747.053	727.23	737.142	463.672	420.413	440.629	441.571	507.362	480.673	458.586	482.207	2039.17	2207.07	2006.69	2084.31	465.052	489.977	467.804	474.278	2153.98	2244.93	2202.7	2200.54	1256.21	1348.14	1282.96	1295.77	1110.65	1029.59	1062.57	1067.6	646.997	716.857	675.868	679.908	681.101	668.97
AT1G32170	xyloglucan:xyloglucosyl transferase, putative / xyloglucan endotransglycosylase, putative / endo-xyloglucan transferase, putative (XTR4)	endoxyloglucan transferase, putative similar to endoxyloglucan transferase GB:AAD45125 GI:5533313 from [Arabidopsis thaliana]; supported by full-length cDNA: Ceres: 21403.	XTR4	245794_at	403.739	265.589	163.759	277.695	1928.54	1306.31	1241.56	1492.14	1480.11	1504.34	1492.22	78.5586	91.2309	83.9873	84.5923	214.882	221.104	214.997	216.995	189.81	209.268	195.791	198.29	3691.73	4222.62	4449.02	4121.13	461.312	469.911	471.354	467.526	1013.87	912.235	1073.59	999.898	1071.05	1213.32	1210.65	1165.01	3045.48	2925.3	3285.06	3085.28	323.847	334.68
AT1G32160	expressed protein	unknown protein contains similarity to obtusifoliol 14-alpha-demethylase (CYP51) GB:Y09292 GI:1707854 from [Triticum aestivum];supported by full-length cDNA: Ceres:39425.	---	245795_at	705.651	726.932	766.048	732.877	1303.4	777.791	784.327	955.171	891.091	694.861	792.976	436.271	438.743	425.575	433.53	470.196	492.335	500.421	487.651	504.214	518.138	534.28	518.877	1016.77	1012.1	977.171	1002.01	989.693	1034.92	965.636	996.75	1131.25	1070.57	1122.64	1108.16	258.143	223.098	244.778	242.006	737.62	783.114	747.243	755.992	919.874	800.304
AT1G32230	WWE domain-containing protein / ceo protein, putative (CEO)	unknown protein similar to unknown protein GB:AAC36170 GI:3608137 from [Arabidopsis thaliana]; supported by cDNA: gi_11044956_emb_AJ251578.1_ATH251578	---	245796_at	1536.18	1804.62	1332.87	1557.89	2183.59	2179.04	2554.86	2305.83	2318.85	2052.48	2185.66	1013.46	885.576	958.555	952.531	974.909	988.636	931.278	964.941	1019.86	1034.39	984.247	1012.83	2033.81	2090.19	2008.9	2044.3	1212.45	1256.58	1224.36	1231.13	2243.86	2167.26	2318.12	2243.08	1315.48	1280.87	1362.27	1319.54	1894.32	1899.7	1904.17	1899.4	821.422	834.594
AT1G45230	defective chloroplasts and leaves protein-related / DCL protein-related	defective chloroplasts and leaves (DCL) protein, putative similar to defective chloroplasts and leaves (DCL) protein GI:1305530 from [Lycopersicon esculentum]	---	245797_at	321.125	297.718	319.982	312.942	280.504	325.462	291.744	299.237	236.458	191.319	213.888	198.154	208.16	198.43	201.581	279.422	281.114	260.921	273.819	182.404	211.837	205.904	200.049	202.933	224.219	237.238	221.463	313.387	316.207	319.96	316.518	244.542	247.752	258.562	250.285	102.666	112.55	108.524	107.913	251.927	225.559	240.498	239.328	393.904	365.574
AT1G47128	cysteine proteinase (RD21A) / thiol protease	cysteine proteinase RD21A identical to thiol protease RD21A SP:P43297 from [Arabidopsis thaliana]	---	245803_at	1037.35	788.557	782.117	869.341	947.908	454.286	957.961	786.718	906.881	1265.91	1086.39	1208.34	1215.3	1217.78	1213.8	1925.87	1993.6	2154.73	2024.73	2051.93	2152.24	2191.11	2131.76	11787.6	11103.1	11316.5	11402.4	5793.22	5043.62	4840.86	5225.9	10578.6	10949.1	11173.6	10900.4	5927.87	6127.93	5292.44	5782.75	9519.64	9283.03	8677.73	9160.13	1917.94	1707.11
AT1G45474	chlorophyll A-B binding protein, putative (LHCA5)	light-harvesting complex protein similar to light-harvesting complex protein GI:22752 from [Pinus sylvestris];supported by full-length cDNA: Ceres:41745.	LHCA5	245806_at	324.726	799.687	788.89	637.768	485.544	639.231	334.275	486.35	479.573	412.122	445.847	597.709	636.859	589.027	607.865	819.707	851.619	827.068	832.798	869.184	840.06	786.634	831.959	775.3	967.652	922.803	888.585	2086	2055.68	2191.17	2110.95	1401.92	1341.27	1383.52	1375.57	281.207	297.768	274.538	284.504	682.486	670.588	648.817	667.297	1931.56	1816.62
AT1G58470	RNA-binding protein (XF41)	RNA binding protein identical to RNA binding protein GI:6566348 from [Arabidopsis thaliana]; supported by cDNA: gi_15450911_gb_AY054536.1_	---	245808_at	72.1416	98.3877	92.9988	87.8427	92.6054	98.8083	99.6509	97.0215	86.8646	83.5063	85.1855	192.231	160.193	181.256	177.893	126.226	119.696	111.831	119.251	100.839	105.366	93.0558	99.7535	69.529	86.8792	81.1547	79.1877	75.7076	72.3165	72.0332	73.3525	88.5231	109.309	104.158	100.664	75.8584	70.2276	88.7555	78.2805	88.1304	74.7697	100.273	87.7245	51.9579	48.4371
AT1G58440	squalene monooxygenase, putative / squalene epoxidase, putative	squalene monooxygenase, putative similar to squalene monooxygenase GI:9757924 from [Arabidopsis thaliana]; supported by cDNA: gi_6566341_dbj_AB008021.1_AB008021	---	245809_at	537.257	482.33	363.547	461.044	556.222	578.5	559.83	564.851	503.808	406.735	455.272	225.783	209.804	226.521	220.703	222.534	206.992	196.606	208.711	696.56	704.177	675.285	692.007	377.296	440.396	409.889	409.193	290.008	298.621	287.438	292.022	175.933	194.377	157.316	175.876	417.513	445.1	422.575	428.396	424.334	443.297	438.462	435.364	489.872	384.218
AT1G26090	hypothetical protein	unknown protein	---	245815_at	543.145	452.123	426.646	473.971	356.656	364.746	317.864	346.422	337.116	276.796	306.956	189.614	201.457	200.234	197.102	219.182	223.657	198.596	213.812	292.97	267.372	295.581	285.308	280.167	284.212	285.311	283.23	336.992	319.693	316.146	324.277	352.557	355.641	389.169	365.789	170.137	182.259	201.805	184.734	239.741	257.92	279.324	258.995	325.101	270.269
AT1G26160	metal-dependent phosphohydrolase HD domain-containing protein	hypothetical protein similar to unknown protein GI:3738315 from [Arabidopsis thaliana];supported by full-length cDNA: Ceres:37861.	---	245817_at	579.268	527.68	624.34	577.096	658.236	426.337	780.47	621.681	565.102	555.914	560.508	199.135	186.627	201.317	195.693	225.339	209.609	230.579	221.842	221.901	198.226	223.661	214.596	219.163	180.064	179.564	192.93	307.757	266.956	260.812	278.508	302.874	275.437	325.287	301.2	238.359	303.001	223.82	255.06	141.216	158.445	157.461	152.374	238.119	254.918
AT1G26100	cytochrome B561 family protein	cytochrome b561, putative similar to cytochrome b561 GI:291 from (Bos taurus)	---	245818_at	99.0167	84.5715	72.4144	85.3342	110.707	115.17	103.215	109.697	105.29	83.0962	94.1933	148.582	168.83	173.231	163.548	146.73	144.515	159.037	150.094	205.918	178.091	170.595	184.868	58.3027	69.6477	57.3955	61.782	69.5484	64.8255	72.1556	68.8432	49.2689	42.474	33.4315	41.7248	80.5797	70.9442	89.3012	80.275	53.0191	64.9609	60.4244	59.4682	269.85	251.216
AT1G26310	MADS-box protein, putative	cauliflower identical to CAULIFLOWER GI:3789808 from [Arabidopsis thaliana]; supported by full-length cDNA: Ceres: 23736.	---	245819_at	70.2857	74.2268	72.8236	72.4454	59.2753	89.6977	103.518	84.1637	84.5417	91.1826	87.8622	44.1143	41.9984	37.4356	41.1828	34.1752	34.6548	33.4059	34.0787	108.069	92.7167	102.965	101.25	154.633	164.68	131.689	150.334	85.2338	97.6337	82.3586	88.4087	54.364	61.9607	64.7306	60.3518	49.6502	40.3586	57.188	49.0656	61.9384	56.1076	70.2534	62.7665	44.4516	44.0161
AT1G26270	phosphatidylinositol 3- and 4-kinase family protein	hypothetical protein similar to putative ubiquitin GI:4415931 from [Arabidopsis thaliana]; supported by cDNA: gi_14334681_gb_AY035014.1_	---	245821_at	173.338	142.111	108.948	141.466	156.677	133.332	123.338	137.782	138.118	113.084	125.601	324.698	345.362	338.271	336.11	217.452	207.337	214.183	212.991	272.614	277.103	291.171	280.296	143.443	137.186	132.346	137.658	159.118	154.426	169.124	160.89	164.59	182.579	166.086	171.085	135.297	139.975	152.638	142.637	104.529	98.8999	102.491	101.973	394.626	329.561
AT1G26110	expressed protein	unknown protein ; supported by cDNA: gi_13605703_gb_AF361833.1_AF361833	---	245822_at	1294.25	1240.43	1179.78	1238.15	1169.06	1087.57	1889.86	1382.16	1567.15	1609.65	1588.4	1031.2	1132.4	1064.73	1076.11	879.812	963.726	973	938.846	847.669	923.559	909.451	893.56	1169.26	1014.24	1126.36	1103.29	649.652	611.512	642.479	634.548	951.911	842.281	983.93	926.041	796.864	742.426	785.264	774.851	963.896	894.013	830.801	896.237	642.302	655.652
AT1G57870	shaggy-related protein kinase kappa, putative / ASK-kappa, putative	protein kinase, putative similar to protein kinase GI:717180 from (Arabidopsis thaliana)	---	245825_at	616.902	643.488	572.42	610.937	1103.26	1005.97	1302.3	1137.18	1115.4	1087.36	1101.38	288.208	285.581	293.758	289.182	322.841	284.975	287.403	298.406	435.88	411.208	413.332	420.14	684.775	637.233	683.595	668.534	392.266	412.411	397.862	400.846	449.701	479.136	505.189	478.009	396.541	393.857	403.058	397.819	612.332	621.71	637.048	623.697	371.599	309.577
AT1G57820	zinc finger (C3HC4-type RING finger) family protein	transcription factor, putative similar to transcription factor ICBP90 GI:6815251 from [Homo sapiens]	---	245828_at	127.58	309.18	435.789	290.85	63.9514	70.954	50.5731	61.8262	72.5356	81.7451	77.1404	433.725	419.128	439.896	430.916	258.484	233.583	238.489	243.519	83.1863	86.3986	80.0663	83.2171	36.9687	42.1367	40.2094	39.7716	46.2658	52.4772	56.4969	51.7466	30.0673	30.9212	56.4139	39.1341	79.9489	69.4245	81.6036	76.9923	52.6569	36.2519	42.0588	43.6559	214.526	240.722
AT1G57790	F-box family protein	hypothetical protein predicted by genemark.hmm;supported by full-length cDNA: Ceres:111354.	---	245830_at	218.279	261.033	264.67	247.994	264.937	172.045	392.378	276.454	225.645	180.314	202.98	133.852	119.581	132.295	128.576	129.824	133.44	138.471	133.911	177.755	166.251	170.594	171.533	95.7461	97.9999	90.3865	94.7108	124.891	143.636	127.528	132.018	121.959	124.186	116.757	120.967	79.5042	86.6165	72.824	79.6483	90.9256	115.724	109.039	105.23	204.257	222.921
AT1G48840	expressed protein	unknown protein	---	245831_at	118.359	139.707	135.088	131.051	111.663	86.1793	126.068	107.97	109.49	89.4635	99.4766	71.9035	77.8735	81.0456	76.9409	62.9207	62.9925	67.5291	64.4808	118.209	116.267	119.491	117.989	187.98	148.424	153.164	163.189	79.3643	98.4746	86.3612	88.0667	121.287	88.926	106.642	105.618	57.1964	55.8221	54.5781	55.8655	96.6384	77.5333	97.4851	90.5522	68.1178	70.0518
AT1G48850	chorismate synthase, putative / 5-enolpyruvylshikimate-3-phosphate phospholyase, putative	chorismate synthase, putative similar to chorismate synthase GI:452796 from [Synechocystis sp.]; supported by cDNA: gi_15982823_gb_AY057519.1_	---	245832_at	2161.4	1750.73	1410.35	1774.16	2723.1	3265.44	3854.27	3280.94	2938.3	3003.78	2971.04	1002.63	997.167	1000.36	1000.05	855.21	911.86	882.321	883.13	1935.33	1996.74	1937.56	1956.54	790.122	831.139	790.448	803.903	1039.62	1072.51	1082.44	1064.86	1273.84	1204.3	1172.93	1217.02	1663.54	1516.8	1479.72	1553.35	1198.85	1293.5	1203.51	1231.95	736.554	840.14
AT1G58380 /// AT1G58684 /// AT1G58983 /// AT1G59359	40S ribosomal protein S2 (RPS2A)	ribosomal protein S2, putative similar to ribosomal protein S2 GI:939717 from [Urechis caupo];supported by full-length cDNA: Ceres:93867.	---	245841_s_at	4689.77	5030.78	6991.58	5570.71	3001.01	2775.79	2963.18	2913.33	3102.27	2725.22	2913.74	8383.96	7761.58	7892.97	8012.84	7740.67	8188.91	8035.74	7988.44	6789.54	6881.92	6368.2	6679.89	2871.84	3031.29	2759.54	2887.56	4395.72	4701.59	4640.96	4579.42	3691.91	3445.66	3359.56	3499.05	4630.36	4886.18	4489.4	4668.65	2019.85	2147.05	2147.62	2104.84	5879.86	5588.32
AT1G26180	expressed protein	unknown protein	---	245843_at	581.187	410.88	388.911	460.326	379.334	308.83	303.122	330.429	273.832	295.775	284.803	278.177	289.572	270.741	279.497	291.782	298.503	318.538	302.941	264.395	239.235	261.822	255.151	169.606	158.472	176.177	168.085	288.234	293.064	285.318	288.872	217.041	198.207	181.71	198.986	335.075	319.236	268.932	307.748	202.555	240.353	229.237	224.048	262.001	244.033
AT1G26170	importin beta-2 subunit family protein	hypothetical protein predicted by genemark.hmm	---	245844_at	266.976	320.089	327.46	304.842	179.078	166.304	236.98	194.121	247.531	202.342	224.936	366.955	284.101	311.269	320.775	278.508	271.79	252.241	267.513	235.416	251.09	237.729	241.412	231.813	210.775	191.608	211.398	209.885	218.084	218.219	215.396	211.808	210.393	239.816	220.672	218.438	235.987	213.254	222.56	189.908	196.681	184.852	190.48	208.626	188.486
AT1G26150	protein kinase family protein	Pto kinase interactor, putative similar to Pto kinase interactor 1 GI:3668069 from [Lycopersicon esculentum]	---	245845_at	118.136	211.219	220.242	183.199	83.9387	101.319	126.667	103.975	140.754	146.077	143.415	566.154	546.438	534.658	549.083	348.776	360.344	355.281	354.801	322.052	320.369	339.802	327.408	128.777	103.365	124.646	118.929	358.685	364.639	351.722	358.348	148.862	147.467	105.188	133.839	97.92	93.5672	64.2746	85.254	80.7887	108.349	87.1236	92.0872	443.196	326.85
AT1G26130	haloacid dehalogenase-like hydrolase family protein	P-type transporting ATPase, putative similar to P-type transporting ATPase GI:9229867 from [Arabidopsis thaliana]	---	245846_at	290.065	426.451	257.762	324.759	236.977	269.81	259.879	255.556	244.329	210.377	227.353	102.428	112.568	111.177	108.724	99.4309	87.2507	92.672	93.1178	102.18	103.773	103.322	103.092	73.4758	94.4709	73.073	80.3399	105.885	95.2388	117.684	106.269	121.569	117.309	116.558	118.479	147.112	122.15	138.124	135.795	306.666	336.147	330.2	324.338	91.144	58.1976
AT5G11050	myb family transcription factor	MYB DNA-binding - like protein myb-related gene A-myb, Homo sapiens, EMBL:HSAMYB; supported by cDNA: gi_15375309_gb_AY032854.2_	---	245847_at	142.22	72.8874	54.3052	89.8042	118.681	150.309	83.4368	117.476	88.5838	134.459	111.521	31.6101	37.6596	37.544	35.6046	38.4771	32.3833	32.1514	34.3373	41.2847	34.8364	32.175	36.0987	25.3409	41.1332	38.1833	34.8858	36.6124	35.6171	32.9495	35.0597	35.7929	34.7396	39.8165	36.783	41.7854	37.8649	48.9494	42.8666	40.8211	37.5662	43.2608	40.5493	47.8627	44.7975
AT5G13480	WD-40 repeat family protein	putative protein predicted proteins - different species	---	245848_at	207.458	319.004	276.98	267.814	201.828	218.647	232.692	217.722	220.927	287.532	254.229	264.909	264.327	263.506	264.247	243.974	242.271	231.376	239.207	277.717	227.896	230.715	245.442	171.697	159.421	175.856	168.991	154.164	158.899	153.006	155.356	136.991	124.654	144.177	135.274	172.421	164.53	189.388	175.446	141.926	151.14	145.811	146.292	179.06	175.599
AT5G13520	peptidase M1 family protein	leukotriene-A4 hydrolase-like protein leukotriene-A4 hydrolase (EC 3.3.2.6) long isoform - Homo sapiens, EMBL:U27292	---	245849_at	215.946	429.098	569.467	404.837	59.7898	90.5942	48.9575	66.4472	79.4183	82.6092	81.0137	409.017	431.654	404.769	415.147	290.086	278.37	290.567	286.341	262.186	271.546	271.485	268.406	60.3105	72.3451	84.9239	72.5265	89.0887	85.2569	82.9516	85.7657	51.2645	37.5972	50.8209	46.5609	160.691	154.15	185.498	166.779	65.7387	67.5303	57.2562	63.5084	168.931	140.88
AT5G13540	expressed protein	putative protein HERC2 - Homo sapiens, EMBL:AF071172	---	245851_at	225.843	232.09	203.038	220.324	310.961	224.348	292.781	276.03	309.015	303.662	306.338	169.788	184.609	192.111	182.169	144	143.851	153.274	147.042	184.048	178.308	199.184	187.18	179.118	168.364	201.095	182.859	146.569	134.496	150.273	143.779	150.917	162.423	192.821	168.72	140.198	135.623	122.129	132.65	153.977	154.301	126.576	144.952	133.673	121.75
AT5G13510	ribosomal protein L10 family protein	ribosomal protein L10-like ribosomal protein L10- Nicotiana tabacum, EMBL:AB010879;supported by full-length cDNA: Ceres:29083.	---	245852_at	890.083	1077.11	1310.68	1092.62	414.964	500.086	487.437	467.496	483.234	460.856	472.045	975.957	976.129	983.116	978.401	1529.47	1472.97	1456.43	1486.29	1381.09	1259.89	1255.95	1298.98	635.805	666.12	700.883	667.603	2131.65	2058.62	2110.15	2100.14	800.593	833.109	773.497	802.4	398.608	397.255	376.518	390.794	612.704	603.105	593.699	603.169	2469.78	2616.74
AT5G13500	expressed protein	putative protein predicted protein At2g25260 - Arabidopsis thaliana, EMBL:AC007070;supported by full-length cDNA: Ceres:6674.	---	245853_at	367.989	344.397	322.597	344.994	349.793	332.22	340.92	340.977	326.853	296.072	311.462	254.807	260.007	240.341	251.718	244.265	222.778	246.648	237.897	378.742	371.433	313.816	354.664	324.59	336.966	323.542	328.366	298.057	271.424	320.166	296.549	378.463	390.937	375.749	381.716	301.943	304.483	294.109	300.178	274.448	326.209	324.793	308.483	241.96	245.466
AT5G13490	ADP, ATP carrier protein 2, mitochondrial / ADP/ATP translocase 2 / adenine nucleotide translocator 2 (ANT2)	adenosine nucleotide translocator ; supported by cDNA: gi_15292846_gb_AY050857.1_	---	245854_at	593.773	848.126	1178.27	873.388	225.8	124.052	269.52	206.457	280.292	320.085	300.188	1080.72	1165.28	1212.54	1152.85	973.247	1001.09	977.927	984.087	1414.74	1291.82	1405.12	1370.56	710.062	650.856	595.87	652.263	1841.38	1740.24	1972.21	1851.28	2040.46	1825.89	1944.98	1937.11	6125.14	5781.85	6427.22	6111.4	1018.25	1007.76	1100.66	1042.22	328.426	322.893
AT5G13550	sulfate transporter family protein	sulfate transporter ; supported by cDNA: gi_2626752_dbj_AB008782.1_AB008782	---	245855_at	127.937	162.054	151.471	147.154	202.036	164.311	217.064	194.47	199.883	195.043	197.463	145.788	134.713	142.157	140.886	108.91	122.337	119.086	116.778	141.931	142.591	143.76	142.761	345.979	308.1	286.568	313.549	155.865	155.924	149.89	153.893	533.977	468.816	518.918	507.237	352.973	314.554	313.018	326.848	299.828	305.804	296.993	300.875	220.85	197.075
AT5G01010	expressed protein	putative protein	---	245862_at	223.828	310.546	379.275	304.55	283.328	242.261	550.347	358.645	414.257	381.399	397.828	493.99	465.932	532.12	497.348	545.002	523.449	552.794	540.415	408.561	399.484	393.776	400.607	651.315	564.845	554.629	590.263	475.309	452.929	413.658	447.298	631.479	643.949	630.337	635.255	547.78	581.459	483.718	537.653	477.651	485.472	502.952	488.692	683.827	522.676
AT1G58050 /// AT1G58060	helicase domain-containing protein	hypothetical protein contains similarity to maleless protein (mle) GI:157905 from [Drosophila melanogaster]	---	245863_s_at	256.841	271.793	197.998	242.211	233.403	231.882	237.304	234.196	242.074	269.884	255.979	62.2579	69.521	65.1407	65.6398	55.3713	57.9176	58.1049	57.1313	57.9156	60.5149	70.3264	62.919	80.4478	66.4522	80.9437	75.9479	51.9848	49.4683	57.5095	52.9875	61.7986	60.9776	60.23	61.0021	72.8392	79.8653	77.1842	76.6296	58.7454	57.9544	57.0597	57.9198	57.6409	61.3367
AT1G58080	ATP phosphoribosyl transferase 1 (ATP-PRT1)	ATP phosphoribosyl transferase identical to ATP phosphoribosyl transferase GI:6683617 from [Arabidopsis thaliana];supported by full-length cDNA: Ceres:95544.	ATP-PRT1	245867_at	458.229	815.848	756.546	676.875	670.133	922.873	611.172	734.726	634.582	534.556	584.569	356.389	364.104	336.188	352.227	345.701	354.503	360.328	353.511	526.826	490.036	522.654	513.172	338.959	326.373	329.284	331.539	560.736	523.823	571.311	551.957	362.803	392.858	396.68	384.114	322.003	289.768	327.731	313.167	316.472	308.413	292.814	305.9	890.765	1050.58
AT1G58030	amino acid permease family protein	hypothetical protein	---	245868_at	718.525	835.337	837.254	797.038	830.169	902.856	1045.84	926.288	879.127	737.541	808.334	693.286	679.386	704.348	692.34	866.523	767.299	816.097	816.64	839.108	747.017	744.131	776.752	2225.47	2220.27	2306.08	2250.61	786.777	766.263	788.266	780.435	1390.9	1612.1	1598.84	1533.95	1509.72	1564.83	1502.01	1525.52	3137.86	3186.49	3062.18	3128.84	578.374	522.453
AT1G26300	BSD domain-containing protein	hypothetical protein similar to hypothetical protein GI:6358777 from [Arabidopsis thaliana]	---	245870_at	110.431	129.415	148.753	129.533	119.863	131.77	184.151	145.261	173.208	188.61	180.909	267.373	226.233	259.167	250.924	229.548	245.129	247.366	240.681	240.113	262.251	244.383	248.915	208.894	231.11	199.062	213.022	170.46	178.997	158.546	169.334	200.905	228.047	199.804	209.585	355.718	438.339	375.556	389.871	222.309	231.973	239.436	231.239	216.801	213.296
AT1G26300	BSD domain-containing protein	hypothetical protein contains similarity to arginine metabolism regulation protein i GI:695715 from [Saccharomyces cerevisiae]	---	245872_at	156.788	166.04	156.55	159.793	282.973	188.495	212.003	227.824	231.787	184.994	208.391	108.167	105.066	105.432	106.222	83.2887	73.5966	75.4271	77.4375	82.8654	98.8504	113.602	98.4391	92.8135	78.4317	75.7642	82.3365	63.6993	66.6511	62.4108	64.2537	87.9588	92.581	84.5334	88.3577	144.475	160.497	149.536	151.503	74.1096	72.4693	73.7935	73.4574	94.7108	96.5592
AT1G26260	basic helix-loop-helix (bHLH) family protein	bHLH transcription factor GBOF-1, putative similar to bHLH transcription factor GBOF-1 GI:5923912 from [Tulipa gesneriana]	---	245873_at	155.638	203.339	167.479	175.485	62.7393	64.4456	84.4653	70.5501	48.9744	58.2726	53.6235	114.574	129.352	131.976	125.301	68.7375	70.9116	67.8206	69.1566	71.4102	67.336	85.4264	74.7242	30.7555	38.9747	40.4107	36.7136	39.4261	42.3305	40.6277	40.7947	37.2765	42.9882	43.2713	41.1787	45.5549	48.4649	46.4791	46.8329	36.9239	44.1971	41.0604	40.7271	32.4515	42.6913
AT1G26230	chaperonin, putative	chaperonin precursor, putative similar to chaperonin precursor GI:806807 from [Pisum sativum]	---	245876_at	113.282	187.458	218.34	173.027	49.9699	58.1882	70.7514	59.6365	53.8947	63.3046	58.5997	121.055	127.918	112.294	120.423	187.494	169.032	186.197	180.908	109.316	77.799	92.1602	93.0919	66.3513	66.8781	65.3577	66.1957	453.454	382.74	452.722	429.639	117.774	110.298	111.399	113.157	59.527	56.1928	60.1397	58.6198	55.2595	61.6605	66.5386	61.1529	300.537	367.495
AT1G26220	GCN5-related N-acetyltransferase (GNAT) family protein	unknown protein	---	245877_at	128.535	204.218	211.588	181.447	269.115	269.95	258.391	265.819	243.329	212.332	227.83	60.1793	85.1831	71.3851	72.2492	107.784	118.477	112.789	113.017	112.029	125.726	139.762	125.839	180.392	184.913	191.716	185.673	251.861	228.411	242.927	241.066	103.287	113.494	123.707	113.496	41.4542	37.6871	41.7363	40.2926	179.759	171.814	158.695	170.089	294.008	278.229
AT1G26190	phosphoribulokinase/uridine kinase family protein	hypothetical protein contains similarity to uridine kinase GI:6899310 from [Ureaplasma urealyticum]	---	245878_at	203.811	164.349	197.465	188.542	112.834	69.6891	72.369	84.9639	78.2362	102.182	90.2089	211.114	194.885	195.397	200.465	139.314	135.02	156.33	143.555	142.172	150.34	141.291	144.601	81.5165	97.7086	92.8261	90.6837	102.738	105.931	97.3593	102.009	84.7091	83.6791	86.7754	85.0545	176.33	165.62	170.933	170.961	85.2033	91.8928	77.4367	84.8443	99.161	104.445
AT5G09420	chloroplast outer membrane translocon subunit, putative	putative subunit of TOC complex chloroplast gene Toc64 - Pisum sativum, EMBL:AF179282	---	245879_at	52.0153	57.7692	77.8008	62.5284	63.4482	40.8765	86.2728	63.5325	55.59	58.4662	57.0281	82.7735	69.4572	83.1776	78.4694	58.7468	60.9584	69.2739	62.993	44.9098	42.1241	37.7063	41.5801	40.7595	42.835	44.9148	42.8364	71.4903	66.3205	75.7597	71.1902	91.3725	78.5143	71.5165	80.4677	30.313	34.1038	29.597	31.3379	36.5974	29.7507	35.89	34.0793	47.9657	49.6776
AT5G09460	expressed protein	putative protein	---	245881_at	110.781	188.144	187.043	161.989	90.2147	92.9833	127.706	103.635	83.7905	121.88	102.835	336.421	320.248	308.113	321.594	292.888	283.531	284.019	286.813	200.721	211.536	218.395	210.218	111.595	94.6142	132.595	112.935	205.867	171.994	185.334	187.732	115.356	117.201	125.507	119.355	93.0586	113.775	130.273	112.369	94.5065	116.583	90.9966	100.695	307.699	299.404
AT5G09440	phosphate-responsive protein, putative	putative protein phi-1 - Nicotiana tabacum, EMBL:AB018441;supported by full-length cDNA: Ceres:38576.	---	245885_at	107.635	98.0121	270.01	158.552	166.096	148.335	93.3421	135.924	190.762	312.381	251.572	502.094	478.909	531.336	504.113	915.35	940.583	924.785	926.906	203.66	217.582	209.206	210.149	6462.92	6595.16	6688.59	6582.22	3359.12	3203.25	2824.31	3128.89	4161	3457.8	3944.91	3854.57	589.179	585.717	547.118	574.005	3749.83	3764.38	3806.42	3773.54	348.501	306.735
AT5G09510	40S ribosomal protein S15 (RPS15D)	ribosomal protein S15-like ribosomal protein S15 - Arabidopsis thaliana, EMBL:Z23161;supported by full-length cDNA: Ceres:164.	---	245886_at	181.515	349.671	635.816	389	86.9072	121.924	135.458	114.763	110.542	135.211	122.877	659.581	609.569	704.326	657.826	578.54	653.554	699.15	643.748	363.153	418.44	481.352	420.982	150.119	157.872	148.994	152.329	362.473	380.929	364.514	369.305	225.341	182.217	189.851	199.136	259.807	234.219	248.967	247.664	126.728	134.637	123.143	128.169	574.542	722.809
AT5G09390	CD2-binding protein-related	putative protein CD2 cytoplasmic domain binding protein - Homo sapiens, EMBL:AF104222;supported by full-length cDNA: Ceres:13887.	---	245887_at	831.177	713.796	602.772	715.915	919.47	696.394	739.966	785.277	726.138	643.57	684.854	379.337	402.852	391.533	391.241	371.709	377.843	362.881	370.811	310.499	343.733	347.199	333.81	408.73	439.17	420.025	422.642	292.692	312.65	286.325	297.222	345.219	389.642	323.864	352.908	399.889	332.167	364.31	365.456	384.235	395.37	375.693	385.099	328.845	327.105
AT5G09450	pentatricopeptide (PPR) repeat-containing protein	putative protein DNA-binding protein - Triticum aestivum, EMBL:AF091837;supported by full-length cDNA: Ceres:249741.	---	245888_at	594.077	480.125	476.392	516.865	681.154	342.613	528.653	517.473	570.962	472.959	521.961	220.809	182.063	215.528	206.133	228.398	208.024	221.409	219.277	236.013	247.267	235.189	239.49	236.853	210.314	206.86	218.009	207.551	215.18	221.213	214.648	239.995	231.728	239.73	237.151	229.406	242.195	240.357	237.319	179.104	146.333	154.842	160.093	288.697	242.162
AT5G09220	amino acid permease 2 (AAP2)	amino acid transport protein AAP2 ;supported by full-length cDNA: Ceres:114602.	AAP2	245891_at	63.6504	58.7778	55.8603	59.4295	106.892	109.19	110.077	108.72	96.5876	84.7486	90.6681	75.2771	81.7274	74.0249	77.0098	213.677	230.812	211.743	218.744	49.387	55.923	63.5027	56.2709	559.587	552.626	604.104	572.106	157.035	175.878	164.715	165.876	568.202	507.862	531.387	535.817	311.867	297.067	297.751	302.228	1105.17	1074.79	1031.06	1070.34	1316.79	1183.83
AT5G09270	expressed protein	hypothetical protein ;supported by full-length cDNA: Ceres:38657.	---	245893_at	411.787	398.774	440.974	417.179	211.421	224.948	186.294	207.554	209.403	172.54	190.972	401.366	389.029	424.408	404.934	360.456	333.384	324.115	339.318	294.52	332.651	331.576	319.582	188.714	202.351	169.984	187.016	294.675	305.107	295.72	298.501	308.396	262.081	287.371	285.95	185.991	153.89	161.684	167.188	146.915	143.654	132.946	141.171	253.997	318.5
AT5G09310	expressed protein	putative protein ; supported by full-length cDNA: Ceres: 8242.	---	245894_at	621.323	687.652	764.088	691.021	937.423	718.031	1025.17	893.541	868.767	685.645	777.206	436.641	483.916	435.096	451.884	292.185	378.114	378.426	349.575	497.753	453.666	438.784	463.401	344.044	370.585	355.377	356.669	370.275	375.458	379.618	375.117	445.959	411.333	449.886	435.726	459.327	398.768	411.597	423.231	297.757	286.692	282.989	289.146	368.623	370.94
AT5G09230	transcriptional regulator Sir2 family protein	SIR2-family protein sirtuin type 4 (SIRT4) - Homo sapiens, EMBL:AF083109; supported by cDNA: gi_15028032_gb_AY045873.1_	---	245895_at	607.837	532.274	468.055	536.055	1461.26	1138.59	941.414	1180.42	1101.11	1098.18	1099.64	203.531	214.653	205.373	207.852	214.686	198.056	200.877	204.54	428.287	432.607	443.036	434.643	439.512	415.392	431.925	428.943	306.195	334.481	319.517	320.064	418.683	471.924	401.941	430.849	404.703	380.54	373.334	386.192	305.406	304.33	288.515	299.417	290.844	228.606
AT5G09250	transcriptional coactivator p15 (PC4) family protein	putative transcriptional co-activator (KIWI) ; supported by cDNA: gi_2997683_gb_AF053302.1_AF053302	---	245896_at	229.717	281.01	366.325	292.351	287.064	303.794	293.496	294.785	401.774	349.186	375.48	215.956	240.072	211.402	222.477	157.166	178.2	163.502	166.289	164.283	186.505	170.135	173.641	161.294	129.655	152.463	147.804	119.244	127.409	125.525	124.059	127.938	149.096	115.973	131.002	276.453	254.512	278.779	269.915	179.216	178.044	174.142	177.134	86.7063	90.5912
AT5G11020	protein kinase family protein	ser/thr specific protein kinase-like protein protein kinase 1, Populus nigra, EMBL:AB041503	---	245898_at	70.9942	104.704	107.338	94.3455	74.2945	77.1204	65.3792	72.2647	70.1909	65.0638	67.6273	106.864	115.245	95.4019	105.837	106.986	102.775	126.6	112.12	72.8687	67.6978	86.7395	75.7687	42.0618	41.4136	38.0563	40.5106	104.566	89.764	107.896	100.742	53.6783	70.1851	65.1133	62.9922	51.6654	49.5325	48.0067	49.7349	42.4078	43.82	43.9336	43.3871	56.35	63.0406
AT5G11030	expressed protein	putative protein	---	245899_at	205.247	151.661	147.302	168.07	289.692	277.595	254.168	273.818	245.534	239.582	242.558	115.707	121.449	130.249	122.468	106.796	110.226	111.672	109.565	137.109	128.366	124.511	129.995	180.398	176.919	165.869	174.395	121.201	118.657	126.904	122.254	181.278	203.542	192.105	192.308	132.236	113.644	137.548	127.81	164.836	180.058	179.135	174.676	108.632	107.246
AT5G11040	expressed protein	putative protein predicted proteins, Arabidopsis thaliana	---	245900_at	539.544	572.607	446.761	519.637	554.549	583.983	526.872	555.134	628.388	553.3	590.844	290.847	284.693	287.48	287.673	242.628	238	247.237	242.622	435.864	407.36	386.767	409.997	234.654	213.025	211.714	219.797	200.268	195.511	211.325	202.368	244.547	237.83	260.408	247.595	361.273	358.732	315.695	345.234	215.612	213.394	234.797	221.268	223.734	224.384
AT5G11110	sucrose-phosphate synthase, putative	sucrose-phosphate synthase -like protein sucrose-phosphate synthase isoform 1, Citrus unshiu, PIR:S72648	---	245904_at	772.904	1358.69	732.453	954.682	3331.24	3985.02	4001.99	3772.75	4550.95	3943.96	4247.46	66.6771	65.3793	58.588	63.5481	59.2243	60.7923	60.2223	60.0796	93.475	94.2364	96.3384	94.6833	424.448	474.549	461.776	453.591	187.84	176.013	184.26	182.704	757.927	807.745	830.753	798.808	874.547	814.168	820.404	836.373	619.19	642.52	594.067	618.593	175.87	145.522
AT5G11090	serine-rich protein-related	putative protein predicted proteins, Arabidopsis thaliana;supported by full-length cDNA: Ceres:32958.	---	245905_at	992.533	643.321	438.692	691.515	972.177	864.441	1205.91	1014.18	1010.21	1139.64	1074.93	561.162	485.054	505.655	517.29	716.587	716.415	636.005	689.669	390.374	400.337	364.533	385.081	1541.94	1846.04	1707.64	1698.54	864.413	793.911	761.871	806.732	1718.54	1660.17	1718.01	1698.91	772.445	841.342	801.311	805.033	1476.17	1360.21	1586.21	1474.2	543.151	421.186
AT5G09380	DNA-directed RNA polymerase III RPC4 family protein	putative protein DNA-directed RNA polymerase III chain C53 - Saccharomyces cerevisiae, EMBL:X63501	---	245909_at	88.9145	99.0579	113.484	100.485	83.0764	99.7136	119.919	100.903	121.049	94.086	107.567	102.441	94.3361	107.37	101.382	113.606	96.4262	107.245	105.759	71.5495	73.8839	79.5231	74.9855	127.691	113.681	107.833	116.402	100.679	93.4024	94.2671	96.1162	87.7964	89.4098	97.7137	91.64	68.3509	79.6442	70.2847	72.7599	76.9443	81.6755	76.5492	78.3897	95.3517	97.1255
AT5G09410	calmodulin-binding protein	putative protein ER66 - Lycopersicon esculentum, EMBL:AF096260	---	245910_at	1226.02	1372.8	911.676	1170.16	1031.19	1413	1115.63	1186.61	1203.73	1049.61	1126.67	602.903	596.812	597.852	599.189	539.384	532.368	555.047	542.267	674.799	670.56	697.793	681.051	602.37	653.525	598.771	618.222	431.798	434.796	455.085	440.56	524.325	532.008	577.311	544.548	757.736	707.736	774.106	746.526	549.02	568.263	552.69	556.658	459.376	414.473
AT5G19690	oligosaccharyl transferase STT3 subunit family protein	oligosaccharyl transferase STT3-like protein integral membrane protein 1/OLIGOSACCHARYL TRANSFERASE STT3 - Mus musculus, SISSPROT:P46978; supported by cDNA: gi_15215735_gb_AY050397.1_	---	245911_at	1041.93	1230.71	1057.6	1110.08	852.472	1023.54	992.62	956.21	1035.12	880.944	958.033	1422.51	1262.99	1376.96	1354.15	1224.19	1141.17	1138.91	1168.09	1130.71	1101.42	1061.85	1097.99	344.297	354.889	389.279	362.822	544.7	521.667	531.673	532.68	486.206	568.749	504.653	519.869	846.514	832.966	833.725	837.735	297.845	267.515	279.868	281.743	1069.17	960.358
AT5G19860	expressed protein	predicted protein	---	245913_at	1109.05	945.547	816.706	957.1	2021.73	1718.03	1985.78	1908.51	1406.35	1231.96	1319.15	536.501	590.5	552.46	559.821	603.084	625.838	643.985	624.302	635.777	659.269	685.074	660.04	2007.83	2135.74	2084.13	2075.9	1040.82	1010.14	1017.87	1022.95	1813.56	1685.97	1689.39	1729.64	915.914	897.668	888.319	900.633	1932.77	1840.47	1853.23	1875.49	879.941	1141.36
AT5G19620	outer membrane OMP85 family protein	putative protein outer membrane protein (IAP75) - Pisum sativum, L36858; supported by cDNA: gi_13430585_gb_AF360205.1_AF360205	---	245914_at	380.432	470.703	440.773	430.636	287.399	282.323	300.663	290.129	277.181	299.958	288.569	293.483	331.349	322.147	315.66	285.552	282.249	316.75	294.851	346.799	341.898	326.83	338.509	173.054	189.205	182.759	181.673	256.021	205.129	254.991	238.714	161.093	179.721	165.082	168.632	192.533	164.633	169.547	175.571	137.665	168.314	159.786	155.255	297.52	318.066
AT5G19770 /// AT5G19780	tubulin alpha-3/alpha-5 chain (TUA3)	tubulin alpha-5 chain-like protein tubulin alpha-5 chain - Arabidopsis thaliana, EMBL:M84698; supported by cDNA: gi_13605804_gb_AF367301.1_AF367301	TUA3	245915_s_at	2443.05	1807.54	2008.32	2086.31	1637.17	995.209	1629.51	1420.63	2349.31	1900.07	2124.69	3953.71	3728.52	3805.61	3829.28	3334.72	3300.14	3514.19	3383.01	4468.24	4293.67	4372.05	4377.98	3253.11	3255.44	3414.5	3307.68	2019.73	2058.02	2001.1	2026.28	891.342	874.361	929.452	898.385	1793.5	1746.25	1665.82	1735.19	3221.5	3202.12	3152.88	3192.17	4223.76	4180.01
AT5G28740	transcription-coupled DNA repair protein-related	putative protein HCNP, Homo sapiens, EMBL:AF226051	---	245917_at	370.292	509.462	481.509	453.755	508.638	379.379	605.117	497.711	618.143	462.238	540.19	700.305	679.681	702.06	694.015	702.878	672.143	677.784	684.269	525.659	498.109	463.099	495.622	335.841	386.687	398.25	373.593	379.19	342.821	372.92	364.977	308.257	331.573	352.963	330.931	458.801	480.475	479.795	473.023	347.092	312.257	338.333	332.561	393.627	376.558
AT5G28790	hypothetical protein	putative protein	---	245920_at	28.6176	22.8611	16.4435	22.6407	28.3555	35.9878	27.3636	30.569	25.551	22.4888	24.0199	15.2627	15.5846	14.519	15.1221	16.7957	17.09	14.0708	15.9855	21.937	16.1911	14.577	17.5684	16.5256	20.61	19.7066	18.9474	16.3347	16.0952	17.9726	16.8008	15.108	19.6661	17.9068	17.5603	17.3552	17.2069	14.7807	16.4476	19.8757	21.874	18.7316	20.1604	15.6366	18.3822
AT5G28750	thylakoid assembly protein, putative	Tha4 protein - like Tha4 protein, Pisum sativum, EMBL:AF144708; supported by cDNA: gi_13358198_gb_AF325006.2_AF325006	---	245924_at	778.216	1153.42	1052.06	994.564	790.27	965.058	918.567	891.298	878.034	820.553	849.294	507.631	545.895	508.257	520.594	626.619	639.331	609.463	625.137	551.386	638.421	621.209	603.672	520.374	519.374	518.621	519.456	1174.95	1235.52	1180.86	1197.11	755.36	637.15	739.679	710.73	301.502	236.605	241.869	259.992	379.701	365.338	376.625	373.888	1098.98	1286.14
AT5G28770	bZIP transcription factor family protein	bZIP transcription factor family protein similar to seed storage protein opaque-2(bZIP family)GI:168428 from Zea mays; supported by cDNA: gi_15450640_gb_AY052688.1_	---	245925_at	820.888	929.437	755.57	835.298	367.508	314.414	705.15	462.358	507.914	601.257	554.585	273.072	273.848	285.92	277.613	225.067	197.089	193.982	205.379	294.473	325.425	361.832	327.243	596.691	571.81	556.46	574.987	247.621	247.462	241.009	245.364	154.51	154.82	167.966	159.099	62.8635	59.5854	79.0752	67.1747	279.159	273.75	263.709	272.206	637.429	625.329
AT5G24740	expressed protein	VPS13 - like protein VPS13, Saccharomyces cerevisiae, EMBL:AF001317	---	245926_at	211.203	297.181	304.167	270.85	230.456	266.661	325.388	274.168	320.509	251.014	285.762	140.904	144.476	131.847	139.076	105.073	106.067	100.596	103.912	151.649	142.972	158.071	150.897	163.788	141.944	155.664	153.798	115.416	141.464	138.258	131.713	153.854	127.682	143.207	141.581	125.037	112.878	122.426	120.114	121.963	122.182	113.272	119.139	106.038	98.7995
AT5G24770 /// AT5G24780	vegetative storage protein 2 (VSP2)	vegetative storage protein Vsp1 ;supported by full-length cDNA: Ceres:32606.	VSP2	245928_s_at	5676.8	7643.65	7076.11	6798.85	7456.05	8819.64	8721.37	8332.35	9326.1	9773.39	9549.75	7858.14	7524.45	7948.13	7776.91	7296.4	8092.58	7432.67	7607.22	5618.73	5803.04	5685.25	5702.34	4950.92	4858.39	4994.33	4934.54	5605.95	6081.4	5907.6	5864.98	2445.93	2167.86	2378.96	2330.92	5227.8	5075.74	5088.42	5130.65	7761.18	6755.79	6848.08	7121.69	1523.46	1338.92
AT5G09240	transcriptional coactivator p15 (PC4) family protein	transcriptional co-activator-like protein putative transcriptional co-activator (KIWI) - Arabidopsis thaliana, EMBL:AF053302	---	245930_at	329.917	415.352	434.967	393.412	103.755	97.6864	109.206	103.549	153.537	109.881	131.709	382.689	389.574	366.461	379.574	405.859	400.481	359.458	388.599	239.842	240.664	239.565	240.024	111.817	79.2062	114.362	101.795	186.119	207.361	170.141	187.874	70.902	71.712	77.1356	73.2498	97.4461	109.665	102.458	103.19	96.5043	85.9911	73.7935	85.4296	387.149	484.832
AT5G09330	no apical meristem (NAM) family protein	putative protein NAC1 - Medicago truncatula, EMBL:AF254124	---	245934_at	947.03	844.231	680.251	823.837	1375.53	1263.73	1308.4	1315.89	1326.9	1438.23	1382.56	849.376	812.647	849.81	837.278	758.006	804.773	777.547	780.109	746.945	717.226	718.152	727.441	639.648	631.326	695.07	655.348	724.748	733.82	722.52	727.03	1064.62	1038.02	1065.25	1055.96	554.431	463.506	586.664	534.867	641.718	632.467	625.946	633.377	962.832	774.737
AT5G19840	transcription factor jumonji (jmjC) domain-containing protein	hypothetical protein	---	245935_at	91.2666	104.843	89.7246	95.2782	71.2104	74.3171	103.07	82.8658	76.1956	77.3376	76.7666	57.6257	49.0748	53.6132	53.4379	62.8824	55.5231	57.8596	58.755	58.9211	61.6686	58.2494	59.6131	53.425	48.7608	59.3699	53.8519	57.1132	60.2842	48.806	55.4011	67.4074	75.7533	65.7929	69.6512	36.8615	38.4149	49.8141	41.6968	48.3631	50.1614	58.6492	52.3912	62.0338	54.8489
AT5G19850	hydrolase, alpha/beta fold family protein	putative protein predicted proteins - different species	---	245936_at	67.6433	95.0805	91.8338	84.8526	152.689	119.003	122.36	131.35	122.93	107.495	115.213	57.1908	66.0731	60.2618	61.1752	75.7798	75.9577	69.4217	73.7197	108.073	112.063	107.019	109.052	157.827	153.486	177.337	162.884	430.945	396.436	403.828	410.403	349.204	395.854	325.542	356.867	50.0208	59.043	44.7358	51.2665	131.817	137.114	135.348	134.76	142.132	154.773
AT5G19750	peroxisomal membrane 22 kDa family protein	putative protein 22kDa peroxisomal membrane protein-like - Homo sapiens, EMBL:AF250136;supported by full-length cDNA: Ceres:6789.	---	245937_at	74.2979	95.286	164.899	111.494	37.1067	43.6061	41.2127	40.6418	32.3009	37.4271	34.864	254.352	244.741	262.801	253.965	299.184	329.136	322.928	317.083	98.904	94.4394	104.283	99.2088	48.7543	44.9951	51.7314	48.4936	161.062	130.902	143.514	145.159	111.717	110.781	119.714	114.07	73.9459	77.6373	73.9715	75.1849	64.9907	53.2071	67.3302	61.8427	486.878	476.897
AT5G19680	leucine-rich repeat family protein	putative protein protein phosphatase-1 regulatory subunit 7 alpha2 - Homo sapiens, EMBL:AF067136;supported by full-length cDNA: Ceres:110392.	---	245938_at	692.587	564.167	637.105	631.286	669.326	385.589	554.418	536.444	662.998	525.076	594.037	340.52	345.706	335.374	340.534	321.054	334.963	358.93	338.316	341.081	351.871	367.684	353.545	241.662	238.992	258.304	246.319	288.655	280.167	277.614	282.145	308.077	291.969	305.475	301.84	601.332	572.839	500.239	558.137	222.337	228.367	209.626	220.11	342.044	353.579
AT5G19760	dicarboxylate/tricarboxylate carrier (DTC)	oxoglutarate/malate translocator-like protein oxoglutarate/malate translocator - Solanum tuberosum, PIR:T07405;supported by full-length cDNA: Ceres:19510.	---	245939_at	7910.76	8043.36	8310.47	8088.2	5439.42	8328.02	8152.73	7306.72	8872.57	8779.92	8826.24	4466.19	4442.77	4427.54	4445.5	4606.12	4446	4368.39	4473.5	6824.26	6918.1	6631.24	6791.2	4700.68	5307.92	4874.43	4961.01	7588.26	7305.48	6984	7292.58	6210.18	6354.34	6018.89	6194.47	6208.96	6245.79	6130.38	6195.05	3855.6	4182.12	4225.04	4087.59	4222.44	3909.81
AT5G19630	expressed protein	putative protein predicted proteins - different species; supported by full-length cDNA: Ceres: 28323.	---	245940_at	163.936	194.02	233.371	197.109	203.683	215.475	254.566	224.575	270.248	238.916	254.582	253.272	242.041	246.086	247.133	215.734	206.529	208.05	210.104	252.341	245.247	258.774	252.121	245.247	239.469	196.062	226.926	222.348	243.884	211.488	225.907	281.122	265.538	299.645	282.102	231.64	236.559	230.892	233.03	195.815	148.626	186.698	177.046	322.936	338.172
AT5G19820	PBS lyase HEAT-like repeat-containing protein	putative protein karyopherin beta 3 - Homo sapiens, EMBL:U72761; supported by cDNA: gi_14334741_gb_AY035044.1_	---	245941_at	413.043	344.635	371.835	376.505	411.967	302.738	444.991	386.565	430.476	357.141	393.809	466.713	429.049	509.695	468.486	586.081	566.343	559.309	570.578	356.392	380.803	371.548	369.581	504.363	466.467	474.694	481.841	441.329	449.314	438.915	443.186	357.784	352.145	360.815	356.915	380.816	380.307	342.259	367.794	474.073	426.347	449.982	450.134	788.646	677.702
AT5G19490	repressor protein-related	putative protein transcription regulator, Homo sapiens, PIR:S70618	---	245942_at	26.73	25.4851	23.1018	25.1056	40.8645	37.5257	36.0375	38.1426	44.8966	43.2412	44.0689	23.104	22.9615	27.5612	24.5422	18.2481	21.1251	19.2659	19.5464	22.7761	21.5354	19.2469	21.1861	54.5502	34.4654	44.8817	44.6324	18.844	21.4617	19.8275	20.0444	27.2547	27.8194	31.2917	28.7886	18.1903	18.827	22.769	19.9288	24.2166	24.1715	28.3044	25.5642	16.1979	16.8198
AT5G19500	tryptophan/tyrosine permease family protein	putative protein permease family protein TC0205, Chlamydia muridarum, PIR:D81729	---	245943_at	305.148	321.691	255.294	294.044	747.849	873.144	504.258	708.417	550.526	522.168	536.347	186.318	180.356	187.433	184.702	250.551	244.355	237.904	244.27	186.907	176.042	153.712	172.22	214.981	222.592	219.387	218.987	306.148	296.436	289.637	297.407	255.75	270.898	253.237	259.962	130.452	128.324	172.615	143.797	244.519	240.564	253.641	246.241	232.536	222.276
AT5G19540	expressed protein	putative protein ;supported by full-length cDNA: Ceres:120101.	---	245948_at	1169.96	675.834	789.222	878.338	993.989	771.75	1150.45	972.062	991.52	1233	1112.26	283.461	278.431	287.306	283.066	423.376	406.835	383.233	404.481	466.259	502.432	491.419	486.704	922.216	878.971	877.736	892.974	1336.81	1277.51	1256.69	1290.34	1729.21	1733.02	1703.66	1721.96	371.148	346.906	363.565	360.54	589.245	616.068	632.641	612.651	788.409	782.329
AT5G19510	elongation factor 1B alpha-subunit 2 (eEF1Balpha2)	elongation factor 1B alpha-subunit ;supported by full-length cDNA: Ceres:26936.	eEF1Balpha2	245949_at	2824.92	3272.37	5056.2	3717.83	921.667	1104.19	1393.39	1139.75	1458.28	1092.44	1275.36	5334.67	5110.53	5511.11	5318.77	5549.24	5266.37	5301.37	5372.33	4243.23	3835.82	3775.86	3951.64	1703.28	1568.19	1764.05	1678.51	2706.39	2613.07	2829.11	2716.19	1461.51	1407.36	1403.84	1424.24	2369.06	2577.64	2500.2	2482.3	1164.48	1223.6	1242.07	1210.05	4246.35	3909.84
AT5G19570	expressed protein	putative protein predicted protein, D. melanogaster; supported by cDNA: gi_15027866_gb_AY045790.1_	---	245950_at	472.91	403.591	390.593	422.365	483.713	348.328	363.924	398.655	335.067	317.719	326.393	190.93	179.945	174.263	181.713	173.166	166.908	186.043	175.372	209.949	215.525	199.81	208.428	104.578	96.8877	106.486	102.651	110.379	133.041	114.965	119.462	85.6205	88.8634	80.3618	84.9486	142.469	121.903	125.827	130.066	100.404	123.144	116.734	113.427	198.887	206.241
AT5G19550	aspartate aminotransferase, cytoplasmic isozyme 1 / transaminase A (ASP2)	aspartate aminotransferase Asp2 ; supported by cDNA: gi_693689_gb_U15033.1_ATU15033	ASP2	245951_at	1786.87	1381.12	1173.06	1447.02	2640.84	2505.74	3216.19	2787.59	3564.73	3447.75	3506.24	481.815	529.214	480.617	497.215	555.523	541.312	517.24	538.025	612.163	576.28	586.229	591.557	1096.93	1191.59	1215.88	1168.13	1062.08	1062.2	1093.15	1072.48	1980.46	2185.57	2039.86	2068.63	675.262	693.171	757.602	708.679	834.469	858.487	848.714	847.223	1068.86	923.335
AT5G28500	expressed protein	putative protein predicted proteins, Arabidopsis thaliana and Synechocystis sp.	---	245952_at	714.513	646.06	1091.22	817.266	262.994	267.029	254.631	261.551	309.413	241.924	275.669	477.832	484.849	512.395	491.692	600.57	775.99	827.278	734.613	607.616	648.906	778.107	678.21	335.204	329.008	357.516	340.576	990.687	1056.08	1068.56	1038.44	373.647	350.225	337.845	353.906	241.16	238.042	234.223	237.808	351.941	321.798	337.906	337.215	1354.49	1656.82
AT5G28530	far-red impaired responsive protein, putative	far-red impaired response protein (FAR1) - like far-red impaired response protein (FAR1), Arabidopsis thaliana, EMBL:AF159587	---	245954_at	133.661	164.246	162.139	153.348	184.831	170.497	254.678	203.336	177.255	194.062	185.658	121.189	123.769	117.485	120.814	89.1684	105.844	107.738	100.917	100.098	115.154	110.272	108.508	118.872	102.058	109.982	110.304	102.701	90.7628	74.7332	89.399	101.015	113.999	104.893	106.636	101.352	112.875	97.3278	103.852	88.4075	51.5347	71.8156	70.5859	60.2784	58.3846
AT5G28540 /// AT5G42020	luminal binding protein 1 (BiP-1) (BP1)	luminal binding protein ; supported by cDNA: gi_1303694_dbj_D84414.1_ATHBIPA	BiP-1/BP1	245956_s_at	2012.33	4471.59	3272.45	3252.12	1504.52	1926.38	1512.21	1647.7	4816.91	3200.78	4008.85	4706.38	4760.7	4774.7	4747.26	3568.55	3754.32	3751.17	3691.34	3622.12	3528.71	3504.43	3551.75	864.136	807.012	921.114	864.087	2246.74	2397.68	2582.32	2408.91	3336.24	3363.32	3514.5	3404.69	5553.9	5248	5778.55	5526.82	980.943	918.88	957.499	952.441	2326.39	2371.24
AT5G19590	expressed protein	putative protein predicted proteins - Arabidopsis thaliana	---	245957_at	1824.02	1574.24	1342.47	1580.24	3362.21	2653.11	3188.35	3067.89	3005.23	3251.39	3128.31	791.993	716.974	785.868	764.945	786.169	797.63	791.533	791.777	532.277	604.95	619.823	585.683	1914.45	1995.3	1951.93	1953.89	1162.43	1196.18	1165.75	1174.79	1983.09	1841.85	1938.84	1921.26	659.49	559.065	595.554	604.703	1796.33	1754.7	1655.81	1735.61	932.392	1393.33
AT5G19660	subtilase family protein	subtilisin-like protein subtilisin/kexin isozyme SKI-1 precursor - Rattus norvegicus, EMBL:AF094821	---	245960_at	705.025	711.718	470.041	628.928	1223.84	960.323	1107.28	1097.14	909.257	702.758	806.008	279.231	259.213	285.044	274.496	234.779	240.544	240.547	238.623	347.629	289.284	301.737	312.883	285.152	270.319	280.447	278.639	211.553	232.388	231.203	225.048	273.359	293.83	296.848	288.013	347.801	337.642	336.004	340.483	277.986	245.153	231.322	251.487	296.847	214.922
AT5G19710	hypothetical protein	putative protein HPt phosphotransmitter - Arabidopsis thaliana, EMBL:AB041766	---	245963_at	16.4045	16.3776	14.9604	15.9142	15.2418	20.3025	20.8133	18.7858	18.1663	20.0813	19.1238	12.2464	10.6112	9.8746	10.9107	9.83441	10.5041	10.6884	10.3423	13.1466	12.6651	12.004	12.6053	11.1193	14.4143	13.8993	13.1443	12.2912	10.3483	11.9492	11.5296	13.0772	13.3494	11.5441	12.6569	15.1138	14.6424	12.3656	14.0406	13.3643	12.9066	13.5859	13.2856	11.6195	12.0296
AT5G19730	pectinesterase family protein	pectin methylesterase-like protein pectin methyl esterase - Solanum tuberosum, EMBL:AF152172	---	245965_at	603.077	2035.12	1797.16	1478.45	4495.85	5793.96	5467.32	5252.38	5191.91	4588.52	4890.21	404.575	412.741	452.171	423.162	249.164	241.851	246.934	245.983	527.081	548.87	534.331	536.761	333.167	328.669	368.395	343.41	156.265	148.042	152.996	152.434	113.532	96.229	102.553	104.105	207.347	196.726	193.608	199.227	403.694	402.309	386.615	397.539	63.0947	61.0683
AT5G19830	peptidyl-tRNA hydrolase family protein	putative protein nuclear gene for chloroplast product CRS2 - Zea mays, EMBL:AF225708	---	245969_at	114.639	121.845	140.526	125.67	164.008	130.827	151.201	148.679	134.249	169.216	151.732	84.0415	87.8696	85.8744	85.9285	84.538	82.6266	72.2495	79.8047	58.2734	66.045	69.5059	64.6081	68.2137	66.4312	57.2889	63.9779	86.2081	69.0304	86.866	80.7015	68.8829	72.7872	81.3261	74.3321	50.9158	50.7804	57.3317	53.0093	59.1626	62.8813	61.0797	61.0412	93.6372	89.0255
AT5G20730	auxin-responsive factor (ARF7)	putative protein ; supported by cDNA: gi_4103242_gb_AF022368.1_AF022368	---	245971_at	601.868	592.459	479.897	558.075	920.074	735.805	1134.89	930.257	996.915	910.856	953.886	335.149	365.583	332.008	344.247	341.06	328.005	327.451	332.172	440.983	470.926	456.959	456.289	726.914	776.612	776.065	759.864	429.043	397.61	423.238	416.63	599.53	643.186	668.339	637.018	267.233	296.33	291.319	284.961	537.642	605.451	557.544	566.879	316.563	344.911
AT5G20680	expressed protein	putative protein predicted proteins, Arabidopsis thaliana; supported by cDNA: gi_15810384_gb_AY056231.1_	---	245972_at	118.651	203.39	191.428	171.157	99.2628	108.913	106.978	105.051	124.836	98.9938	111.915	126.995	122.976	121.492	123.821	109.673	102.668	107.765	106.702	168.953	169.98	157.088	165.341	183.415	163.946	171.09	172.817	142.429	130.947	131.918	135.098	150.281	163.318	155.087	156.229	338.949	369.926	338.771	349.216	176.933	184.299	179.573	180.268	106.675	106.468
AT5G13070	MSF1-like family protein	putative protein CGI-107 protein - Homo sapiens, EMBL:AF151865	---	245975_at	556.473	543.056	559.02	552.85	429.364	283.264	534.379	415.669	551.29	471.97	511.63	330.738	377.637	341.695	350.023	307.724	301.257	316.961	308.647	388.921	394.035	373.645	385.534	281.448	291.104	295.721	289.424	287.742	325.499	309.344	307.528	415.708	411.609	364.289	397.202	645.924	635.746	588.516	623.395	321.576	306.981	334.07	320.876	272.449	294.057
AT5G13110	glucose-6-phosphate 1-dehydrogenase, putative / G6PD, putative	glucose-6-phosphate 1-dehydrogenase	---	245977_at	692.912	900.016	761.686	784.871	740.312	1102.28	636.418	826.336	660.586	521.265	590.926	295.205	319.229	298.387	304.274	257.872	239.893	248.531	248.765	931.587	930.122	966.515	942.741	406.263	388.633	368.951	387.949	703.487	657.415	688.838	683.247	967.104	929.386	999.102	965.197	632.683	624.505	623.272	626.82	502.375	539.804	490.054	510.744	461.852	522.236
AT5G13140	expressed protein	putative protein ;supported by full-length cDNA: Ceres:14064.	---	245980_at	160.532	554.109	772.564	495.735	62.0089	27.3276	31.9077	40.4148	48.3859	30.7869	39.5864	547.309	518.848	544.182	536.779	438.566	436.673	416.431	430.557	1338.64	1342.61	1419.78	1367.01	1299.34	1415.32	1309.99	1341.55	243.941	251.053	262.506	252.5	39.8519	39.2526	57.5142	45.5396	230.859	238.685	221.217	230.254	707.255	689.813	693.778	696.949	612.871	831.89
AT5G13100	expressed protein	putative protein ;supported by full-length cDNA: Ceres:39563.	---	245981_at	239.717	321.132	316.446	292.432	120.781	235.318	149.422	168.507	248.865	236.302	242.584	849.244	804.31	878.062	843.872	582.419	651.72	589.261	607.8	933.85	906.756	839.112	893.24	245.781	281.579	249.739	259.033	660.123	702.662	689.358	684.047	182.858	180.925	184.958	182.914	927.49	894.734	855.651	892.625	1002.62	1056.3	993.915	1017.61	556.661	517.411
AT5G13050	5-formyltetrahydrofolate cyclo-ligase (5-FCL)	5-formyltetrahydrofolate cyclo-ligase-like protein 5-formyltetrahydrofolate cyclo-ligase (EC 6.3.3.2) - Homo sapiens, EMBL:L38928;supported by full-length cDNA: Ceres:106858.	5-FCL	245983_at	257.439	189.41	224.11	223.653	223.535	160.91	230.826	205.091	219.573	220.341	219.957	256.147	294.68	278.075	276.3	256.334	278.58	275.535	270.149	277.655	289.746	303.185	290.195	370.003	415.489	388.506	391.332	259.62	282.501	274.841	272.321	313.858	337.425	311.203	320.829	250.386	220.627	254.215	241.743	261.693	287.336	284.368	277.799	292.589	292.568
AT5G13090	expressed protein	putative protein predicted proteins - Arabidopsis thaliana;supported by full-length cDNA: Ceres:2537.	---	245984_at	365.497	388.603	320.002	358.034	496.464	484.09	491.106	490.553	586.517	556.73	571.624	246.73	264.703	269.143	260.192	186.27	196.897	203.329	195.499	178.702	182.247	185.265	182.071	197.058	214.889	215.641	209.196	248.689	274.452	272.176	265.106	151.47	148.849	138.108	146.142	156.175	136.16	152.2	148.178	238.584	220.71	241.158	233.484	352.141	435.888
AT5G13120	peptidyl-prolyl cis-trans isomerase cyclophilin-type family protein	peptidylprolyl isomerase-like protein chloroplast stromal cyclophilin (ROC4) - Arabidopsis thaliana, EMBL:L14845;supported by full-length cDNA: Ceres:620.	---	245985_at	858.071	1146.73	1364.49	1123.1	832.588	904.044	1084.22	940.284	937.475	914.193	925.834	862.871	925.611	886.237	891.573	978.51	1022.09	1071.3	1023.97	1392.28	1327.61	1234.84	1318.24	534.87	547.732	559.607	547.403	1409.84	1462.31	1395.62	1422.59	758.072	688.982	699.551	715.535	605.273	637.051	622.718	621.681	562.901	589.412	548.148	566.82	1493.26	1623.87
AT5G13160	protein kinase family protein	protein kinase-like protein kinase 1 PnPK1 - Populus nigra, EMBL:AB041503; supported by cDNA: gi_13937146_gb_AF372927.1_AF372927	---	245986_at	197.06	292.095	319.087	269.414	456.964	379.23	546.003	460.732	592.096	510.469	551.283	196.914	187.746	167.853	184.171	178.463	172.657	174.537	175.219	334.585	321.697	348.701	334.994	477.52	480.494	480.045	479.353	314.342	324.773	314.287	317.801	453.559	560.258	539.448	517.755	232.874	224.561	223.412	226.949	402.423	350.234	371.316	374.658	341.572	306.896
AT5G20610	expressed protein	putative protein predicted protein, Plasmodium falciparum	---	245988_at	216.045	166.04	149.833	177.306	205.008	218.647	193.328	205.661	225.729	200.664	213.197	113.546	118.7	118.979	117.075	95.21	107.72	100.135	101.022	120.436	107.986	116.036	114.819	168.905	181.726	183.332	177.988	131.037	103.743	136.752	123.844	192.244	180.789	194.087	189.04	120.332	106.851	127.856	118.346	188.413	178.623	177.088	181.375	146.523	134.789
AT5G20620	polyubiquitin (UBQ4)	polyubiquitin (UBQ4) identical to GI:17677	---	245989_s_at	664.09	863.753	746.558	758.134	488.225	629.481	1302.72	806.809	886.765	1172.14	1029.45	638.042	637.927	662.475	646.148	532.178	567.529	554.436	551.381	634.771	628.294	620.627	627.897	826.351	829.16	719.214	791.575	688.364	670.007	685.283	681.218	947.16	918.949	968.125	944.745	869.736	841.766	723.681	811.727	719.882	749.33	795.596	754.936	518.612	526.748
AT5G20660	24 kDa vacuolar protein, putative	24 kDa vacuolar protein - like 24 kDa vacuolar protein VP24, Ipomoea batatas, EMBL:AB025531	---	245991_at	1841.58	1651	1089.08	1527.22	1310.02	2030.05	1655.62	1665.23	1586.33	1766.96	1676.64	357.85	382.077	381.04	373.656	342.921	361.237	342.016	348.724	476.985	453.054	441.679	457.24	433.94	458.228	454.008	448.725	382.901	397.266	422.17	400.779	469.891	447.891	515.513	477.765	458.081	450.726	570.182	492.996	483.964	525.607	552.895	520.822	522.375	529.746
AT5G20690	leucine-rich repeat transmembrane protein kinase, putative	receptor protein kinase - like receptor-like protein kinase PRK1, tomato, PIR:T07865	---	245992_at	27.1481	33.3827	24.9648	28.4985	28.1001	41.1673	33.6924	34.3199	33.8952	44.6829	39.289	15.6993	14.5143	15.1769	15.1302	15.7865	18.5862	16.9897	17.1208	20.0249	24.179	19.848	21.3506	19.4606	22.2004	22.7525	21.4712	17.9183	18.1216	21.3501	19.13	21.6418	22.1524	23.5714	22.4552	177.208	257.175	165.264	199.882	247.374	245.549	251.091	248.005	18.6204	16.245
AT5G20700	senescence-associated protein-related	putative protein predicted proteins, Arabidopsis thaliana	---	245993_at	275.885	407.572	297.153	326.87	379.818	322.683	148.417	283.64	157.67	78.6751	118.173	400.081	347.53	391.188	379.6	389.676	399.772	424.76	404.736	812.134	1010.5	1131.52	984.72	2411.84	2254.23	1893.25	2186.44	819.363	962.874	769.376	850.538	725.517	701.591	663.738	696.949	1312.64	1467.35	1073.27	1284.42	1702.96	1669.42	1704.98	1692.45	1427.4	1931.06
AT5G20830	sucrose synthase / sucrose-UDP glucosyltransferase (SUS1)	sucrose-UDP glucosyltransferase	SUS1	245998_at	6380.87	5437.61	4584.96	5467.81	11954.9	10891	17092.4	13312.8	10729.7	13941.4	12335.5	1141.25	1082.81	1193.19	1139.08	1505.9	1406.47	1440.9	1451.09	532.673	532.669	532.921	532.754	7410.68	6929.7	7123.77	7154.72	1917.95	1961.36	1902.42	1927.24	5287.4	5645.54	5866.57	5599.84	4278.82	4365.89	4235.78	4293.5	7179.22	6523.06	6710.87	6804.38	648.433	716.15
AT5G20650	copper transporter family protein	putative protein predicted protein, Arabidopsis thaliana;supported by full-length cDNA: Ceres:29453.	---	245999_at	2359.97	1781.74	1388.52	1843.41	2943.91	1986.01	2262.63	2397.51	2563.78	2337.71	2450.75	1092.67	1066.89	1143.45	1101.01	1255.09	1289.83	1261.1	1268.67	1507.43	1532.04	1541.12	1526.86	2430.36	2941.36	2899.89	2757.2	1278.67	1205.93	1303.4	1262.67	1398.42	1320.06	1396.97	1371.82	1730.13	1755.94	1657.76	1714.61	2336.75	2346.34	2295.84	2326.31	1380.62	1462.31
AT5G20720	20 kDa chaperonin, chloroplast (CPN21) (CHCPN10) (CPN20)	chloroplast Cpn21 protein ; supported by cDNA: gi_14334611_gb_AY034979.1_	---	246003_at	3813.68	5766.75	6247.18	5275.87	2439.17	4197.46	2992.06	3209.57	3516.33	2518.53	3017.43	3721.58	3919.08	3652.82	3764.5	4538.51	4570.29	4568.21	4559	4394.33	4364.52	4279.53	4346.13	1919.71	2052.88	2006.96	1993.18	3907.57	4103.55	4116.39	4042.5	1645.14	1494.28	1621.86	1587.09	1726.63	1553.09	1613.96	1631.23	1599.8	1578.07	1519.25	1565.71	5735.72	5582.46
AT5G20630	germin-like protein (GER3)	germin-like protein ; supported by cDNA: gi_14517363_gb_AY039516.1_	GER3	246004_at	131.912	94.1477	65.5431	97.2009	157.415	108.532	111.89	125.945	103.644	100.186	101.915	3961.13	4072.11	4030.93	4021.39	5332.5	6043.37	6006.22	5794.03	1855.09	1774.58	1810.63	1813.43	122.059	118.718	122.742	121.173	2072.48	2277.54	2359.08	2236.36	58.6856	67.8007	61.8744	62.7869	196.944	195.99	216.624	203.186	66.2819	66.304	50.4328	61.0062	7253.73	6358.33
AT5G08415	lipoic acid synthase family protein	lipoic acid synthase - like protein lipoic acid synthase, Arabidopsis thaliana, PIR:T44259;supported by full-length cDNA: Ceres:152427.	---	246005_at	1378.77	1040.38	942.607	1120.58	671.87	1041.35	717.953	810.39	522.767	523.925	523.346	358.295	343.174	355.671	352.38	277.602	300.874	287.976	288.817	1186.12	1107.92	1128.89	1140.98	250.665	214.095	180.632	215.131	287.841	295.236	276.188	286.422	157.462	128.836	156.962	147.753	461.441	502.509	415.203	459.718	275.064	249.346	246.388	256.933	302.204	313.439
AT5G08290	yellow-leaf-specific protein 8 (YLS8) / mitosis protein DIM1, putative	putative protein DIM1 protein, Homo sapiens, EMBL:AF023611; supported by full-length cDNA: Ceres: 12591.	---	246006_at	1281.52	1642.83	2010.27	1644.87	1372.3	1373.69	1615.81	1453.93	1812.21	1545.91	1679.06	2304.35	2250.52	2219.19	2258.02	2142.89	1997.18	1946.02	2028.69	2172.22	2256.46	2273.31	2233.99	3051.39	3036.66	2846.52	2978.19	1989.61	2020.73	2200.33	2070.22	2990.51	2926.8	2854.8	2924.04	2130.46	2071.52	2069.02	2090.33	2320.96	2367.97	2521.67	2403.53	1908.65	2236.94
AT5G08410	ferredoxin-thioredoxin reductase, putative	Expressed protein ; supported by full-length cDNA: Ceres: 31366.	---	246007_at	693.174	555.756	601.682	616.871	892.282	707.827	744.417	781.509	946.924	872.232	909.578	253.25	249.325	243.543	248.706	358.634	364.211	388.224	370.356	452.237	446.758	440.445	446.48	496.972	504.024	476.082	492.359	1209.55	1208.5	1084.52	1167.52	745.701	665.637	721.393	710.91	332.969	294.217	353.446	326.877	450.062	437.833	449.492	445.796	1029.56	1043.4
AT5G08320	expressed protein	putative protein predicted proteins, Homo sapiens and Caenorhabditis elegans; supported by full-length cDNA: Ceres: 31390.	---	246008_at	459.894	422.957	419.532	434.128	522.955	412.662	451.085	462.234	416.055	382.343	399.199	172.601	160.098	166.377	166.359	160.233	173.682	166.505	166.807	121.652	136.287	150.914	136.284	132.823	116.533	141.97	130.442	130.619	131.549	147.229	136.466	152.443	156.335	156.243	155.007	79.965	93.4244	82.9048	85.4314	91.0748	96.5739	85.4515	91.0334	325.561	319.732
AT5G08335	isoprenylcysteine carboxyl methyltransferase family protein / ICMT family protein	Expressed protein ; supported by cDNA: gi_14334709_gb_AY035028.1_	---	246009_at	154.973	179.793	186.18	173.649	226.933	178.803	244.784	216.84	225.229	212.566	218.897	115.224	112.588	103.315	110.376	92.1582	93.3151	97.1382	94.2038	138.008	132.23	131.361	133.867	146.053	125.158	140.763	137.324	123.667	124.885	138.906	129.153	178.399	172.347	182.44	177.729	109.08	137.134	125.163	123.792	91.1516	116.249	111.152	106.184	95.1436	112.815
AT5G08440	expressed protein	putative protein predicted proteins, Arabidopsis thaliana; supported by cDNA: gi_13877640_gb_AF370521.1_AF370521	---	246010_at	98.6692	108.105	105.958	104.244	101.357	113.61	162.956	125.974	121.681	95.8428	108.762	133.102	115.615	121.432	123.383	116.119	105.982	105.201	109.101	121.992	113.458	92.628	109.359	137.389	153.539	134.847	141.925	111.531	107.413	115.665	111.536	136.991	168.332	148.353	151.225	110.51	132.992	92.418	111.973	142.725	141.984	134.342	139.683	85.9454	62.3231
AT5G10650	zinc finger (C3HC4-type RING finger) family protein	Pspzf zinc finger protein - like DNA binding zinc finger protein (Pspzf), Pisum sativum, EMBL:AB018422	---	246012_at	73.6039	56.1969	69.378	66.3929	124.978	94.6533	108.972	109.535	118.236	150.247	134.242	50.7104	42.2093	53.5579	48.8258	66.383	64.6337	71.9602	67.659	50.4142	60.2314	63.687	58.1109	1333.46	1116.66	970.467	1140.2	135.825	170.012	136.832	147.556	585.328	518.347	532.964	545.546	1204.22	1397.31	1263.51	1288.35	1270.23	1274.93	1212.79	1252.65	62.1244	69.1631
AT5G10700	expressed protein	putative protein predicted proteins, Drosophila melanogaster and Caenorhabditis elegans	---	246015_at	290.763	411.45	342.039	348.084	204.313	221.102	253.182	226.199	224.434	199.857	212.146	116.487	135.291	110.124	120.634	128.355	124.799	110.308	121.154	166.604	176.743	179.961	174.436	132.931	147.161	150.01	143.367	128.334	151.872	132.183	137.463	116.912	136.577	108.695	120.728	125.729	129.005	134.026	129.587	134.262	122.463	137.502	131.409	193.787	230.936
AT5G10730	expressed protein	putative protein predicted proteins from various species;supported by full-length cDNA: Ceres:10217.	---	246017_at	678.02	884.691	998.412	853.708	682.019	902.785	848.562	811.122	1266.31	1125.75	1196.03	429.481	414.375	405.848	416.568	392.537	420.018	392.861	401.805	542.825	594.661	607.074	581.52	606.37	633.976	542.217	594.188	554.733	596.538	564.806	572.025	869.505	822.587	769.563	820.552	2568.8	2322.78	2451.99	2447.86	549.32	543.805	509.582	534.236	233.402	257.242
AT5G10695 /// AT5G10700	expressed protein	Expressed protein ; supported by full-length cDNA: Ceres: 103171.	---	246018_at	284.199	197.797	123.196	201.731	502.817	439.542	507.258	483.205	477.429	913.061	695.245	668.752	753.529	670.615	697.632	283.585	265.191	243.283	264.02	848.499	948.22	986.529	927.749	1263.41	1350.1	1486.75	1366.75	1178.79	1277.68	1412.18	1289.55	1481.25	1352.87	1430.17	1421.43	431.369	387.631	459.053	426.018	775.069	843.289	791.983	803.447	293.566	494.075
AT5G10690	pentatricopeptide (PPR) repeat-containing protein / CBS domain-containing protein	putative protein predicted proteins, Arabidopsis thaliana and Oryza sativa;supported by full-length cDNA: Ceres:254744.	---	246019_at	152.674	229.259	266.418	216.117	75.5608	104.616	100.251	93.476	73.1488	89.4098	81.2793	141.556	160.63	142.13	148.105	167.103	181.49	183.223	177.272	164.979	160.898	172.976	166.284	78.4676	64.3037	85.4306	76.0673	173.081	156.5	169.484	166.355	66.473	61.9113	78.3052	68.8965	71.1361	68.1962	75.1528	71.495	81.888	59.3414	61.2931	67.5075	279.12	298.231
AT5G10710	expressed protein	putative protein ; supported by cDNA: gi_13430737_gb_AF360281.1_AF360281	---	246020_at	560.599	428.702	482.881	490.728	568.921	464.812	542.622	525.452	573.93	564.509	569.219	290.621	301.528	296.598	296.249	257.541	248.144	267.836	257.84	265.37	281.139	273.322	273.277	270.685	285.324	266.511	274.174	205.891	236.592	240.51	227.665	266.679	297.823	250.992	271.831	226.484	205.809	195.598	209.297	233.72	211.098	228.378	224.399	174.142	204.605
AT5G21070	expressed protein	putative protein predicted protein - Oryza sativa - TREMBL:AP001072_3;supported by full-length cDNA: Ceres:3689.	---	246026_at	445.159	350.665	350.195	382.006	372.747	399.353	493.161	421.754	354.032	392.108	373.07	341.32	366.843	368.049	358.737	391.171	333.892	383.655	369.573	348.389	333.568	326.598	336.185	218.472	211.187	197.384	209.014	275.061	261.333	277.019	271.138	345.934	360.963	364.169	357.022	410.242	431.537	368.88	403.553	214.8	229.073	243.984	229.286	352.958	378.888
AT5G21060	homoserine dehydrogenase family protein	homoserine dehydrogenase-like protein thrA bifunctional enzyme - Escherichia coli, PIR:B64720;supported by full-length cDNA: Ceres:123335.	---	246027_at	639.042	596.888	685.064	640.331	356.21	424.103	334.09	371.468	331.535	317.82	324.678	336.293	372.442	332.089	346.941	316.67	343.414	334.079	331.388	319.736	353.472	365.356	346.188	191.191	202.777	213.93	202.632	391.166	423.388	386.337	400.297	316.338	327.624	306.225	316.729	270.36	259.967	251.435	260.587	156.281	148.89	153.784	152.985	258.659	393.154
AT5G21170	5'-AMP-activated protein kinase beta-2 subunit, putative	AKIN beta1 ; supported by full-length cDNA: Ceres: 41668.	---	246028_at	685.028	539.78	476.353	567.054	356.996	447.618	786.948	530.52	419.698	501.331	460.514	496.143	556.329	527.48	526.651	444.113	490.169	496.507	476.93	641.582	666.439	631.466	646.496	987.577	1061.59	1074.24	1041.14	565.292	507.356	497.337	523.328	542.546	558.625	601.441	567.537	356.687	384.265	334.755	358.569	641.459	642.209	644.137	642.602	1071.92	1012.03
AT5G21090	leucine-rich repeat protein, putative	leucine-rich repeat protein ; supported by cDNA: gi_13358181_gb_AF324989.2_AF324989	---	246029_at	1898.3	1756.84	1629.79	1761.64	2111.61	2199.9	2911.28	2407.6	3040.19	2427.24	2733.72	2571.24	2362.81	2440.53	2458.19	2709.88	2727.55	2566.4	2667.94	2472.78	2319.14	2241.71	2344.54	3841.31	4030.34	3934.42	3935.36	2617.13	2694.53	2716.4	2676.02	3807.57	3679.98	4101.32	3862.96	1712.9	1767.23	1768.87	1749.67	2451.6	2434.93	2542.69	2476.41	2984.41	2399.35
AT5G21105	L-ascorbate oxidase, putative	Expressed protein genomic sequence interrupted by a stop codon in exon 4, resequencing necessary to remove ambiguity; otherwise supported by cDNA: gi_15215753_gb_AY050406.1_	---	246030_at	724.233	812.054	612.29	716.193	544.673	189.548	629.663	454.628	786.164	661.684	723.924	439.439	444.657	462.058	448.718	451.881	436.499	423.391	437.257	302.219	290.474	305.326	299.34	714.675	739.858	779.674	744.736	390.699	396.862	425.179	404.247	707.661	682.912	723.242	704.605	245.431	237.704	234.857	239.331	603.214	570.794	654.61	609.539	596.434	547.195
AT5G21160	La domain-containing protein / proline-rich family protein	putative protein KIAA0731 - Homo sapiens, EMBL:AB018274; supported by cDNA: gi_15450526_gb_AY052365.1_	---	246031_at	208.954	191.544	264.776	221.758	123.211	92.6422	155.74	123.864	134.123	132.264	133.194	427.882	397.04	426.603	417.175	378.185	393.45	391.25	387.628	341.991	354.044	344.978	347.004	203.839	183.473	190.07	192.461	247.239	258.94	240.624	248.934	208.076	212.501	238.386	219.654	121.308	150.061	127.688	133.019	135.612	123.047	151.684	136.781	533.268	484.737
AT5G08280	hydroxymethylbilane synthase / porphobilinogen deaminase, chloroplast / pre-uroporphyrinogen synthase	hydroxymethylbilane synthase ;supported by full-length cDNA: Ceres:3051.	HEMC	246033_at	1015.51	1071.97	1124.07	1070.52	432.801	341.637	504.332	426.256	466.651	432.66	449.655	840.62	775.072	812.384	809.359	1388.99	1286.24	1343	1339.41	1357.64	1418.33	1450.28	1408.75	716.218	619.875	558.167	631.42	1011.98	967.381	958.449	979.27	424.48	411.757	432.826	423.021	380.737	334.382	352.511	355.877	468.039	480.439	479.786	476.088	2345.4	2264.86
AT5G08350	GRAM domain-containing protein / ABA-responsive protein-related	putative protein FH protein interacting protein FIP1, Arabidopsis thaliana, EMBL:AF174428;supported by full-length cDNA: Ceres:19508.	---	246034_at	145.07	173.394	150.761	156.408	136.326	160.89	163.842	153.686	117.066	90.1414	103.604	170.899	159.078	162.69	164.223	100.584	109.54	99.843	103.322	238.902	241.721	265.455	248.693	194.435	177.144	159.058	176.879	94.3269	95.2514	94.1213	94.5665	88.2307	104.068	81.3488	91.2157	521.638	505.327	495.364	507.443	330.399	354.007	320.327	334.911	152.123	138.274
AT5G08300	succinyl-CoA ligase (GDP-forming) alpha-chain, mitochondrial, putative / succinyl-CoA synthetase, alpha chain, putative / SCS-alpha, putative	succinyl-CoA-ligase alpha subunit ;supported by full-length cDNA: Ceres:10292.	---	246035_at	1460.15	2192.51	2424.87	2025.84	700.3	1092.92	1172.02	988.416	1128.19	1417.62	1272.9	1499.09	1453.62	1499.18	1483.96	1543.68	1528.45	1461.49	1511.21	1504.78	1375.74	1462	1447.51	1577.12	1553.6	1586.4	1572.37	1831.26	1766.47	1856.61	1818.11	2851.35	2759.31	2815.5	2808.72	1374.73	1467.7	1456.39	1432.94	1160.36	1154.77	1210.96	1175.36	2055.51	1918.61
AT5G19420	zinc finger protein, putative / regulator of chromosome condensation (RCC1) family protein	putative protein predicted chromosome condensation regulator protein, Arabidopsis thaliana, EMBL:AB025608	---	246037_at	120.802	155.802	108.325	128.31	283.936	269.489	266.544	273.323	327.684	339.892	333.788	97.5861	98.9146	106.514	101.005	85.8085	95.2637	92.5573	91.2098	129.209	143.782	126.613	133.201	164.351	160.321	167.129	163.934	122.089	113.129	117.902	117.707	148.695	150.798	142.639	147.377	93.5264	96.1825	98.0341	95.9143	124.198	140.057	135.348	133.201	72.3795	62.2843
AT5G19460 /// AT5G19470	MutT/nudix family protein	putative protein thiamin pyrophosphokinase, Schizosaccharomyces pombe, PIR:S52350	---	246038_s_at	271.231	192.578	161.927	208.579	208.793	132.219	160.852	167.288	148.44	128.182	138.311	102.366	103.912	105.082	103.787	110.871	108.67	107.682	109.074	158.319	161.49	170.504	163.438	182.827	149.45	160.259	164.179	155.029	153.751	149.479	152.753	158.633	150.402	152.405	153.813	95.6995	97.5418	106.434	99.8916	137.603	129.986	130.256	132.615	177.096	151.842
AT5G19480	expressed protein	putative protein serine-arginine-rich splicing regulatory protein SRRP86, Rattus norvegicus, EMBL:AF234765	---	246039_at	353.166	388.71	277.62	339.832	472.311	380.833	411.092	421.412	353.745	258.78	306.263	280.083	283.083	258.152	273.773	224.015	233.057	213.746	223.606	351.871	300.123	312.854	321.616	296.905	267.431	285.179	283.172	225.532	230.146	219.92	225.199	290.877	248.621	277.822	272.44	186.787	206.174	278.913	223.958	232.918	225.922	258.419	239.086	269.408	197.312
AT5G19370	rhodanese-like domain-containing protein / PPIC-type PPIASE domain-containing protein	peptidyl-prolyl cis-trans isomerase - like protein peptidyl-prolyl cis-trans isomerase A.thaliana;supported by full-length cDNA: Ceres:25533.	---	246040_at	1578.29	1769.7	1874.51	1740.83	1171.69	1320.35	1354.72	1282.25	1283.92	1246.11	1265.02	904.405	901.942	883.735	896.694	1030.4	1062.67	1104.6	1065.89	1182.53	1210.96	1147.37	1180.29	546.609	508.803	521.458	525.623	1319.57	1403.89	1235.45	1319.64	945.393	828.566	913.864	895.941	632.021	548.968	558.067	579.686	415.005	415.223	356.795	395.674	1532.12	1415.04
AT5G19290	esterase/lipase/thioesterase family protein	phospholipase - like protein various predicted phospholipase proteins;supported by full-length cDNA: Ceres:253499.	---	246041_at	486.034	735.318	903.181	708.178	959.266	795.928	824.4	859.865	1037.94	672.29	855.115	2158.35	2013.54	2153.5	2108.46	1543.78	1572.73	1512.54	1543.02	1581.92	1477.6	1431.98	1497.16	636.119	665.374	588.804	630.099	728.469	759.783	707.528	731.927	283.425	274.993	281.339	279.919	880.28	798.286	901.801	860.122	453.394	488.944	456.58	466.306	550.561	534.871
AT5G19440	cinnamyl-alcohol dehydrogenase, putative (CAD)	cinnamyl-alcohol dehydrogenase - like protein cinnamyl-alcohol dehydrogenase, apple tree, PIR:T16995;supported by full-length cDNA: Ceres:6748.	CAD	246042_at	1798.71	2093.76	2133.26	2008.58	2631.84	2709.46	3657.8	2999.7	4952.51	5183.96	5068.23	1627.96	1680.22	1586.49	1631.56	1651.38	1688.92	1685.28	1675.19	33.2575	31.1745	35.7185	33.3835	58.6153	69.1266	85.8329	71.1916	1712.08	1555.66	1627.56	1631.77	2668.42	2729.13	2746.44	2714.66	184.249	229.966	227.044	213.753	149.903	122.668	138.192	136.921	931.263	908.428
AT5G19380	expressed protein	putative protein predicted protein, Arabidopsis thaliana, EMBL:ATZ86095;supported by full-length cDNA: Ceres:158575.	---	246043_at	481.126	424.612	371.617	425.785	374.661	370.5	451.33	398.831	392.226	399.101	395.663	172.047	185.798	202.709	186.851	177.584	174.917	171.783	174.761	232.67	237.219	200.045	223.311	163.601	191.955	194.354	183.303	177.672	165.929	179.984	174.528	201.711	183.931	209.851	198.498	444.007	439.153	392.252	425.137	202.545	190.29	211.466	201.434	193.987	186.372
AT5G19450	calcium-dependent protein kinase 19 (CDPK19)	calcium-dependent protein kinase ; supported by cDNA: gi_836941_gb_U20624.1_ATU20624	---	246044_at	591.63	592.059	483.615	555.768	716.374	496.248	947.708	720.11	777.932	580.913	679.423	335.841	308.885	328.024	324.25	333.592	327.604	333.289	331.495	460.161	463.8	457.546	460.502	663.247	629.194	662.84	651.761	352.912	352.396	372.479	359.262	463.434	447.448	490.761	467.215	336.419	296.756	319.107	317.427	632.919	576.088	603.279	604.095	415.107	492.645
AT5G19430	zinc finger (C3HC4-type RING finger) family protein	putative protein predicted proteins, Drosophila melanagoster and Homo sapiens; supported by cDNA: gi_13605552_gb_AF361602.1_AF361602	---	246045_at	136.457	170.052	160.883	155.798	242.591	145.952	267.838	218.793	207.673	213.558	210.615	180.594	185.479	185.298	183.79	158.41	147.104	152.291	152.602	163.558	163.65	178.001	168.403	265.322	286.041	282.836	278.066	157.513	173.467	149.896	160.292	206.675	195.923	175.379	192.659	182.269	172.876	166.475	173.873	186.091	203.006	199.425	196.174	94.3552	114.487
AT5G28850 /// AT5G28900	calcium-binding EF hand family protein	protein phosphatase 2A regulatory subunit B-like protein protein phosphatase 2A 62 kDa B'' regulatory subunit, Arabidopsis thaliana, TREMBL:AF165429	---	246050_s_at	775.32	888.02	832.154	831.831	774.115	558.484	801.157	711.252	821.064	672.133	746.599	780.142	696.906	746.922	741.323	674.976	653.99	688.877	672.614	762.738	753.094	746.736	754.189	543.98	503.453	504.499	517.311	543.562	520.908	497.76	520.744	555.522	554.159	528.493	546.058	419.593	382.655	296.755	366.334	381.696	357.621	399.054	379.457	556.514	539.98
AT5G28840	NAD-dependent epimerase/dehydratase family protein	epimerase/dehydratase - like protein dTDP-glucose 4-6-dehydratase homolog D18, Arabidopsis thaliana, PIR:S58282; supported by cDNA: gi_16323112_gb_AY057660.1_	---	246051_at	1187.42	1246.59	1243.72	1225.91	1496.01	1582.65	1418.97	1499.21	2077.21	1863.71	1970.46	1179.07	1182.79	1201.69	1187.85	1204.62	1201.68	1191.9	1199.4	1264.05	1179.97	1263.34	1235.79	1188.28	1123.61	1137.96	1149.95	1233.09	1262.73	1284.65	1260.16	1304.69	1323.1	1368.24	1332.01	699.737	675.344	661.178	678.753	729.298	646.669	713.98	696.649	1158.29	1002.19
AT5G08310	pentatricopeptide (PPR) repeat-containing protein	putative protein predicted proteins, Arabidopsis thaliana and others	---	246052_at	63.5331	57.0194	78.4105	66.321	47.9963	54.5862	63.8712	55.4846	53.1566	45.1599	49.1583	49.614	49.1143	44.3206	47.6829	43.6348	41.047	40.1694	41.6171	44.5556	43.4692	41.1643	43.063	37.3441	37.0217	43.6634	39.343	42.3684	40.9678	39.8581	41.0647	38.5003	45.8665	39.9718	41.4462	31.2586	40.7473	31.6625	34.5561	35.5794	32.1641	42.5348	36.7594	47.1191	40.3016
AT5G08340	riboflavin biosynthesis protein-related	putative protein farnesyl cysteine carboxyl methyltransferase, Rattus norvegicus, EMBL:AF075595	---	246053_at	205.594	208.004	216.427	210.008	153.502	124.376	196.537	158.138	168.997	167.28	168.138	123.581	119.835	122.122	121.846	101.741	107.708	106.998	105.482	152.561	155.208	140.098	149.289	105.926	109.621	90.8918	102.146	111.031	98.2783	105.568	104.959	92.7331	89.5715	87.659	89.9879	77.6823	71.9808	69.7592	73.1408	101.585	81.0939	103.061	95.2466	172.913	155.433
AT5G08380	alpha-galactosidase, putative / melibiase, putative / alpha-D-galactoside galactohydrolase, putative	alpha-galactosidase - like protein alpha-galactosidase, coffee, PIR:T50781	---	246055_at	203.21	408.565	500.787	370.854	30.9451	52.7476	54.4382	46.0436	53.2241	50.9401	52.0821	436.362	440.685	424.812	433.953	450.705	486.566	469.503	468.925	242.626	231.423	260.297	244.782	72.5913	63.1964	57.9626	64.5834	391.537	411.538	476.348	426.474	487.671	451.706	475.708	471.695	67.8897	79.4581	71.0565	72.8015	49.2033	45.2166	42.6131	45.6777	438.798	459.785
AT5G08390	transducin family protein / WD-40 repeat family protein	katanin p80 subunit - like protein katanin p80 subunit, Strongylocentrotus purpuratus, EMBL:AF052433	---	246056_at	470.905	388.49	390.717	416.704	543.528	493.723	530.15	522.467	475.46	446.54	461	420.059	396.574	387.699	401.444	374.818	398.381	374.006	382.402	498.881	507.654	488.153	498.23	283.112	297.843	332.03	304.328	290.269	295.891	277.696	287.952	245.657	207.009	254.595	235.754	278.455	298.85	297.243	291.516	295.833	325.513	320.49	313.945	368.966	346.844
AT5G08400	expressed protein	putative protein predicted proteins, Arabidopsis thaliana and Synechocystis sp.	---	246057_at	423.258	377.877	497.637	432.924	128.663	129.71	126.974	128.449	122.118	118.307	120.213	250.32	254.113	233.627	246.02	410.933	360.671	369.914	380.506	253.772	232.363	227.93	238.022	116.838	120.567	117.237	118.214	298.167	300.812	303.518	300.832	239.917	270.585	230.478	246.993	141.261	113.3	143.314	132.625	107.136	114.382	121.916	114.478	389.314	350.564
AT5G08430	SWIB complex BAF60b domain-containing protein / plus-3 domain-containing protein / GYF domain-containing protein	putative protein predicted proteins, Arabidopsis thaliana	---	246058_at	372.839	439.627	364.786	392.417	430.554	464.188	418.22	437.654	402.133	318.648	360.39	295.313	290.83	280.398	288.847	216.846	217.705	207.063	213.871	245.292	244.707	247.509	245.836	183.388	173.85	163.176	173.471	205.504	190.474	194.037	196.672	158.76	167.226	141.232	155.739	243.853	251.585	264.689	253.376	173.852	167.094	154.492	165.146	171.551	151.481
AT5G08450	expressed protein	putative protein KED, Nicotiana tabacum, EMBL:AB009883	---	246059_at	415.737	501.008	642.691	519.812	597.333	584.501	733.582	638.472	580.136	576.045	578.091	381.812	431.457	421.606	411.625	306.812	299.897	310.39	305.7	423.243	394.546	373.124	396.971	405.3	444.647	417.117	422.355	290.726	293.617	320.739	301.694	325.167	348.414	316.038	329.873	397.71	351.096	452.546	400.451	406.129	348.696	319.041	357.955	267.17	253.265
AT5G08420	expressed protein	rev interacting protein mis3 - like rev interacting protein mis3, Schizosaccharomyces pombe, PIR:T39981;supported by full-length cDNA: Ceres:3036.	---	246060_at	281.989	290.894	321.827	298.237	277.726	269.744	377.038	308.17	318.916	367.845	343.381	440.275	444.575	458.42	447.757	430.631	482.594	473.06	462.095	340.998	327.028	335.667	334.564	263.674	268.618	270.894	267.729	367.091	324.203	365.225	352.173	253.499	270.056	274.439	265.998	196.51	229.81	211.027	212.449	223.919	219.481	220.005	221.135	388.392	365.284
AT5G19320	RAN GTPase activating protein 2 (RanGAP2)	RAN GTPase activating protein 2 ; supported by cDNA: gi_6708467_gb_AF214560.1_AF214560	---	246061_at	305.323	299.699	370.703	325.242	285.709	261.939	432.546	326.731	300.396	315.077	307.736	264.7	282.446	282.997	276.714	228.611	209.167	246.835	228.205	188.337	202.133	207.91	199.46	143.431	111.563	128.402	127.799	171.916	175.344	165.233	170.831	157.053	165.502	174.86	165.805	175.223	205.319	177.738	186.093	117.211	106.28	118.264	113.918	213.008	201.047
AT5G19330	armadillo/beta-catenin repeat family protein / BTB/POZ domain-containing protein	putative protein VAC8 protein, Saccharomyces cerevisiae, PIR:S50446	---	246062_at	584.001	594.728	578.063	585.597	811.076	613.87	956.634	793.86	896.087	746.694	821.39	606.769	533.77	570.508	570.349	614.375	560.099	604.343	592.939	463.024	472.657	557.766	497.816	485.579	436.582	385.139	435.766	417.992	422.958	401.211	414.054	395.69	381.908	411.573	396.39	406.922	413.863	431.873	417.552	311.992	327.79	361.222	333.668	475.375	428.256
AT5G19350	RNA-binding protein 45 (RBP45), putative	DNA binding protein ACBF - like DNA binding protein ACBF, Nicotiana tabacum, PIR:T03934	---	246064_at	850.178	799.837	744.298	798.104	711.626	737.151	609.873	686.217	582.635	697.627	640.131	540.611	629.099	583.256	584.322	542.725	555.284	538.573	545.527	317.679	307.543	319.379	314.867	520.321	604.013	598.953	574.429	420.44	426.908	404.815	417.388	489.885	517.147	565.086	524.039	316.236	235.673	308.642	286.851	466.301	445.318	452.48	454.7	413.056	484.121
AT5G19400	expressed protein	putative protein predicted proteins, Homo sapiens	---	246066_at	138.359	195.276	159.48	164.372	210.017	229.188	313.427	250.877	280.871	228.29	254.581	163.93	146.486	163.707	158.041	173.859	155.261	162.149	163.756	182.976	187.849	183.578	184.801	344.418	262.784	292.346	299.849	206.535	203.579	180.347	196.821	342.523	302.492	386.078	343.698	198.681	205.031	199.215	200.976	318.406	294.226	300.94	304.524	173.095	157.236
AT5G20290	40S ribosomal protein S8 (RPS8A)	putative protein ribosomal protein S8 - Zea mays, PIR:T04088;supported by full-length cDNA: Ceres:29997.	---	246068_at	5092.71	8268.84	10196	7852.5	1936.03	3114.33	2924.92	2658.43	3177.65	2591.5	2884.57	13473.5	12441.7	13617.4	13177.5	12952.2	13301.9	13321.4	13191.8	11329.9	11653.2	11063	11348.7	3985.91	4077.99	4255.87	4106.59	7179.82	7154.95	7286.46	7207.08	4602.11	4354.12	4464.67	4473.63	7454.84	7417.6	6643.82	7172.08	3120.1	2965.65	2881.4	2989.05	9827.66	8991.07
AT5G20220	zinc knuckle (CCHC-type) family protein	zinc finger protein ;supported by full-length cDNA: Ceres:152664.	---	246069_at	63.9283	117.792	133.934	105.218	179.515	195.688	188.186	187.796	181.939	153.938	167.938	44.729	45.3912	45.3288	45.1497	52.9459	61.6341	60.0988	58.2263	47.7526	65.1039	59.3407	57.399	122.106	121.346	112.877	118.776	187.32	199.286	201.594	196.067	202.59	210.444	213.649	208.894	33.9414	32.9804	38.1803	35.034	77.7843	79.6287	74.6702	77.3611	93.1878	87.0111
AT5G20160	ribosomal protein L7Ae/L30e/S12e/Gadd45 family protein	ribosomal protein L7Ae-like NHP2/RS6 FAMILY PROTEIN YEL026W HOMOLOG - Homo sapiens, EMBL:D50420;supported by full-length cDNA: Ceres:30288.	---	246070_at	523.333	820.073	1316.72	886.708	331.293	387.473	385.065	367.944	414.96	496.567	455.764	2802.55	2603.36	2650.28	2685.4	2550.35	2603.3	2467.62	2540.42	1113.06	1046.34	1096.84	1085.41	546.94	600.203	544.74	563.961	1252.13	1313.88	1316.73	1294.25	953.918	977.174	944.184	958.425	673.863	575.61	694.372	647.948	420.684	400.889	461.362	427.645	1241.2	1351.18
AT5G20150	SPX (SYG1/Pho81/XPR1) domain-containing protein	ids4-like protein ids-4 protein - Hordeum vulgare, PIR:T05905;supported by full-length cDNA: Ceres:32843.	---	246071_at	147.166	74.7931	57.9641	93.3078	174.937	87.4078	140.041	134.129	177.305	207.348	192.326	141.429	136.173	138.341	138.648	172.503	186.915	166.253	175.224	289.125	297.61	287.78	291.505	393.182	401.904	438.409	411.165	188.822	191.558	190.251	190.21	1320.73	899.267	1038.6	1086.2	286.578	248.321	287.67	274.19	239.452	289.363	291.749	273.521	48.3782	58.0802
AT5G20240	floral homeotic protein PISTILLATA (PI)	PISTILLATA ; supported by full-length cDNA: Ceres: 1480.	---	246072_at	49.3431	49.1317	56.0836	51.5195	70.577	106.372	66.5492	81.1662	61.0788	86.8216	73.9502	29.8633	27.105	26.3135	27.7606	29.2948	28.2429	34.4719	30.6698	3674.25	3891.57	4016.52	3860.78	5740.58	5250.44	5544.08	5511.7	182.269	176.612	174.562	177.814	111.99	119.041	116.405	115.812	2459.05	2834.32	2742.86	2678.75	4324.87	4745.68	4532.92	4534.49	28.2759	25.1629
AT5G20180	ribosomal protein L36 family protein	ribosomal protein L36-like ribosomal protein L36 - Synechocystis sp., PIR:S77481;supported by full-length cDNA: Ceres:28109.	---	246073_at	1373.69	1190.05	1221.17	1261.63	1001.6	757.415	806.478	855.165	854.598	756.899	805.748	950.344	952.659	919.797	940.933	785.661	758.406	777.116	773.728	753.581	789.353	761.509	768.148	562.466	579.503	571.962	571.31	978.72	1028.27	967.71	991.568	955.853	935.421	899.535	930.27	673.562	614.139	649.176	645.626	450.798	466.596	427.467	448.287	645.835	674.089
AT5G20130	expressed protein	hypothetical protein ; supported by full-length cDNA: Ceres: 38847.	---	246074_at	986.49	833.358	834.408	884.752	613.702	445.396	576.743	545.281	624.879	491.639	558.259	370.003	338.335	360.168	356.168	526.827	487.753	531.935	515.505	445.486	466.512	483.871	465.29	317.101	331.55	330.976	326.542	460.491	428.751	441.293	443.512	256.833	235.767	231.749	241.45	155.07	146.154	150.518	150.581	233.877	226.758	229.876	230.171	530.723	495.276
AT5G20410	1,2-diacylglycerol 3-beta-galactosyltransferase, putative / monogalactosyldiacylglycerol synthase, putative / MGDG synthase, putative	monogalactosyldiacylglycerol synthase ; supported by cDNA: gi_13937144_gb_AF372926.1_AF372926	MGD2	246075_at	49.8596	57.1687	62.1675	56.3986	60.1932	50.5658	48.8903	53.2165	45.3587	62.205	53.7818	60.6456	59.4838	65.0512	61.7268	132.812	137.922	136.831	135.855	138.258	125.881	113.96	126.033	170.983	145.146	170.032	162.054	108.195	98.6568	92.9	99.9174	196.753	182.727	187.691	189.057	3094.39	2753.18	3168.73	3005.43	2993.63	3181.97	2874.17	3016.59	38.2703	37.5156
AT5G20280	sucrose-phosphate synthase, putative	sucrose-phosphate synthase-like protein sucrose-phosphate synthase (EC 2.4.1.14) isoform 1 - Citrus unshiu, EMBL:AB005023; supported by cDNA: gi_14532573_gb_AY039911.1_	---	246076_at	2475.62	3130.79	2497.8	2701.41	3380.3	3025.5	4591.86	3665.88	3701.02	4151.13	3926.07	712.688	694.906	725.093	710.896	948.955	954.591	956.397	953.315	1363.2	1370.89	1323.2	1352.43	4678.05	4435.28	4728.2	4613.84	2191.92	2274.6	1991.68	2152.73	3188.11	2761.53	3014.93	2988.19	1452.58	1304.93	1421.52	1393.01	2982.04	2608.32	2575.59	2721.99	921.396	859.875
AT5G20420	SNF2 domain-containing protein / helicase domain-containing protein	putative protein XNP-1, Caenorhabditis elegans, EMBL:AF134186	---	246077_at	111.947	117.791	150.478	126.739	115.928	94.062	121.244	110.411	74.8294	85.3059	80.0677	41.759	39.9264	35.3155	39.0003	36.2224	33.9998	34.1453	34.7892	38.6938	34.7951	30.2236	34.5708	27.435	27.9358	26.3227	27.2312	22.5888	24.8041	22.7722	23.3884	22.8957	25.98	24.4426	24.4394	54.1348	50.7858	59.7284	54.883	25.1471	24.2652	24.1449	24.5191	30.1151	25.7133
AT5G20450	expressed protein	putative protein unconventional myosin heavy chain, Zea mays, PIR:A59310	---	246079_at	99.9132	117.601	138.095	118.536	72.92	72.8741	104.927	83.5738	90.5415	88.2207	89.3811	145.146	115.493	138.336	132.992	93.8126	83.3449	104.457	93.8714	100.004	97.9829	116.137	104.708	68.5517	64.185	71.8143	68.1837	73.9678	63.9317	67.5379	68.4791	65.5869	61.0016	64.5968	63.7284	76.0403	75.8877	75.507	75.8117	73.1183	64.105	62.1174	66.4469	72.5091	76.5041
AT5G20470 /// AT5G20490	myosin, putative	myosin-like protein unconventional myosin heavy chain, Zea mays, PIR:A59310	---	246081_s_at	150.903	238.007	214.614	201.174	310.095	321.158	437.202	356.152	429.87	336.189	383.03	122.433	98.7196	118.751	113.301	100.588	103.769	99.5181	101.292	205.567	178.508	207.919	197.331	577.964	438.338	392.8	469.701	241.578	231.853	238.563	237.331	423.919	428.846	432.741	428.502	115.261	114.625	90.2195	106.702	443.594	468.809	452.384	454.929	253.357	244.516
AT5G20480	leucine-rich repeat transmembrane protein kinase, putative	receptor protein kinase - like protein kinase Xa21, Oryza sativa, PIR:A57676	---	246082_at	95.4352	64.8301	60.0351	73.4335	180.166	148.233	227.817	185.405	179.738	172.323	176.03	97.7662	102.746	93.9283	98.1467	124.24	129.475	130.903	128.206	73.828	71.8847	77.4574	74.39	292.675	237.016	260.129	263.273	135.038	156.012	135.47	142.173	194.283	187.937	174.071	185.431	56.8354	49.9229	59.0958	55.2847	145.42	116.004	112.859	124.761	87.2151	73.7994
AT5G20580	expressed protein	putative protein predicted protein, Arabidopsis thaliana	---	246087_at	40.6387	67.9273	95.659	68.075	48.7498	58.9649	45.9119	51.2089	39.5928	41.0747	40.3338	158.595	154.972	169.048	160.872	138.583	132.487	137.133	136.068	131.413	138.741	140.269	136.808	125.916	109.949	118.492	118.119	123.432	111.608	96.4974	110.512	116.855	120.235	120.046	119.045	143.995	124.352	140.869	136.406	108.078	95.2495	100.295	101.208	107.922	112.374
AT5G20600	expressed protein	putative protein	---	246088_at	176.949	182.165	263.888	207.667	164.826	113.251	151.356	143.145	153.371	130.033	141.702	273.82	264.177	267.4	268.466	264.907	278.839	267.384	270.377	159.032	160.625	178.772	166.143	118.538	115.063	125.26	119.62	127.493	121.523	140.12	129.712	114.651	135.426	108.641	119.573	123.269	144.638	128.351	132.086	121.106	117.587	106.724	115.139	146.826	171.062
AT5G20570	ring-box protein-related	ring-box protein - like ring-box protein-like, Homo sapiens, PIR:T51146;supported by full-length cDNA: Ceres:29408.	---	246089_at	1334.74	1280.58	1587.02	1400.78	1524.07	1280.34	1579.9	1461.44	1639.51	1659.65	1649.58	1438.88	1360.03	1421.87	1406.93	1295.2	1266.27	1269.71	1277.06	1096.46	1124.63	1087.69	1102.93	1045.41	1248.88	1219.13	1171.14	937.862	944.278	957.086	946.409	1088.74	1128.85	1012.75	1076.78	1177.57	1151.06	1119.93	1149.52	1062.8	1244.17	1210.32	1172.43	1158.9	1187.78
AT5G20520	expressed protein	putative protein BEM46 bem1/bud5 suppressor, Schizosaccharomyces pombe, bem1/bud5 suppressor, EMBL:SP29892;supported by full-length cDNA: Ceres:36716.	---	246090_at	596.515	529.032	557.714	561.087	605.692	625.391	1049.8	760.293	831.217	680.859	756.038	435.355	416.808	462.254	438.139	492.761	477.166	475.182	481.703	419.47	370.914	379.172	389.852	367.612	368.945	388.962	375.173	439.152	373.379	375.41	395.98	357.795	372.32	382.456	370.857	517.64	528.794	498.807	515.08	516.188	536.867	540.629	531.228	468.558	426.441
AT5G20500	glutaredoxin, putative	glutaredoxin ;supported by full-length cDNA: Ceres:115597.	---	246092_at	3620.07	3428.78	3179.84	3409.56	2618.65	2410.58	2767.19	2598.81	2664.63	1992.59	2328.61	2377.94	2320.56	2384.33	2360.94	2002.81	2104.75	2028.19	2045.25	2894.5	2924.74	3014.48	2944.57	1294.17	1346.35	1213.97	1284.83	1519.49	1493.91	1545.11	1519.51	1332.6	1218.58	1264.31	1271.83	2000.44	1827.01	1868.18	1898.54	1209.39	1275.02	1241.16	1241.85	1527.63	1785.4
AT5G19310	homeotic gene regulator, putative	homeotic gene regulator - like protein homeotic gene regulator, mouse, PIR:I53078	---	246095_at	174.477	285.476	170.365	210.106	281.428	362.76	290.095	311.427	340.788	277.877	309.332	122.793	129.176	119.831	123.933	88.7906	109.499	112.639	103.643	119.44	125.094	134.719	126.417	95.1434	90.158	87.0531	90.7848	91.8922	79.4169	84.4939	85.2677	70.1724	58.5866	62.0014	63.5868	116.308	147.497	142.461	135.422	96.9997	95.4431	90.9521	94.465	64.4143	59.7182
AT5G20270	expressed protein	putative protein CGI-45 protein - Homo sapiens, EMBL:AF151803;supported by full-length cDNA: Ceres:24749.	---	246097_at	1555.53	1580	1152.09	1429.21	3818.04	4285.2	3023.8	3709.01	3609.15	3573	3591.08	953.975	872.955	945.193	924.041	836.429	829	828.046	831.158	1586.99	1404.21	1354.29	1448.49	2185.52	2241.7	2004.04	2143.75	724.291	734.381	728.991	729.221	247.705	237.226	229.19	238.04	2245.29	2314.89	2153.08	2237.75	2372.68	2522.12	2406.17	2433.66	223.281	236.691
AT5G20230	plastocyanin-like domain-containing protein	blue copper binding protein ;supported by full-length cDNA: Ceres:7767.	---	246099_at	28.009	43.2484	35.9341	35.7305	105.612	50.3213	53.5919	69.8419	211.469	489.026	350.247	1084.04	1130.34	1117.02	1110.47	1815.89	1824.99	1910.61	1850.49	434.644	545.833	531.503	503.993	1754.13	1868.17	1916.79	1846.36	1993.37	2063.48	1984.32	2013.73	6008.32	5984.46	5525.78	5839.52	10807.5	10728.1	10458.4	10664.7	4485.15	4566.63	4682.35	4578.04	2775.5	2559.63
AT5G28640	SSXT protein-related / glycine-rich protein	putative protein	---	246103_at	442.848	496.325	403.031	447.401	807.83	880.904	1427.1	1038.61	1273.62	1121.25	1197.43	422.078	368.411	431.059	407.182	264.206	282.315	238.491	261.671	72.4857	68.9954	63.9299	68.4703	22.5949	27.909	26.673	25.7256	21.856	21.5436	19.5788	20.9928	16.3606	18.6257	19.5747	18.187	79.1076	65.3596	61.0514	68.5062	74.1819	63.8547	58.6607	65.5658	18.7775	20.3297
AT5G20120	expressed protein	hypothetical protein (fragment?)	---	246109_at	1132.91	769.552	748.154	883.537	1241.59	947.171	1145.96	1111.57	1128.29	929.447	1028.87	254.83	268.538	275.833	266.4	275.617	265.902	246.365	262.628	384.326	391.474	380.34	385.38	554.178	539.132	571.093	554.801	257.929	241.425	251.694	250.349	263.841	255.45	304.159	274.483	426.085	413.48	443.127	427.564	498.116	525.393	527.811	517.107	192.164	246.638
AT5G20140	SOUL heme-binding family protein	putative protein predicted proteins - Arabidopsis thaliana	---	246110_at	248.517	174.53	181.368	201.472	242.601	191.098	239.636	224.445	189.356	213.634	201.495	79.9612	75.0324	86.813	80.6022	84.3501	84.9813	82.0473	83.7929	93.6623	90.5487	98.0727	94.0946	114.462	113.288	96.8969	108.216	276.336	212.614	233.113	240.688	159.267	155.752	150.49	155.17	56.8623	54.9279	49.6668	53.819	82.0545	84.8148	81.8862	82.9185	154.265	152.073
AT5G20170	expressed protein	putative protein	---	246111_at	315.698	298.455	245.007	286.387	371.024	257.912	344.582	324.506	320.895	317.368	319.131	218.105	252.589	219.937	230.21	213.152	184.064	200.437	199.218	190.149	187.298	194.086	190.511	154.817	160.787	138.458	151.354	144.469	143.198	152.897	146.855	144.864	160.134	174.983	159.994	193.606	185.576	190.239	189.807	137.462	119.194	124.466	127.041	180.666	170.771
AT5G20200	nucleoporin-related	putative protein predicted proteins - Arabidopsis thaliana	---	246112_at	324.021	250.673	231.916	268.87	254.74	217.697	241.813	238.083	270.497	253.64	262.069	180.652	188.644	173.753	181.017	161.024	154.167	156.694	157.295	190.864	180.574	171.221	180.886	158.04	151.285	171.856	160.394	154.048	165.233	139.609	152.964	144.915	140.595	151.944	145.818	151.911	156.44	145.928	151.426	159.079	146.924	142.499	149.501	157.478	168.059
AT5G20250	raffinose synthase family protein / seed imbibition protein, putative (din10)	seed imbitition protein-like seed imbitition protein Sip1 - Hordeum vulgare, EMBL:M77475	---	246114_at	2298.39	1875.44	1407.22	1860.35	890.274	714.67	1417.22	1007.39	623.787	985.461	804.624	1573.34	1516.81	1513.61	1534.59	1761.57	1683.52	1731.45	1725.52	4284.75	4361.95	3926.54	4191.08	12240.7	11763.1	12207.8	12070.5	3958.22	3798.94	3700.82	3819.33	2434.1	2502.99	2630.24	2522.44	1470.85	1494.58	1489.12	1484.85	6633.64	6642.41	6496.45	6590.83	6623.31	5983.48
AT5G20300	chloroplast outer membrane protein, putative	putative protein chloroplast outer envelope protein OEP86 precursor -Pisum sativum, PIR:S49910	---	246115_at	602.946	569.947	481.649	551.514	709.384	471.103	585.586	588.691	420.162	488.562	454.362	213.852	216.814	231.698	220.788	217.94	238.871	250.507	235.772	288.387	294.538	293.511	292.145	535.728	459.219	506.728	500.558	260.785	268.12	245.208	258.038	489.076	468.964	432.512	463.517	289.361	308.301	307.055	301.572	375.408	359.717	389.219	374.782	233.666	238.357
AT5G20320	DEAD/DEAH box helicase, putative	CAF-like protein CAF protein - Arabidopsis thaliana, EMBL:AF187317	---	246117_at	148.075	224.685	253.555	208.772	102.26	157.625	200.682	153.523	224.643	217.521	221.082	318.858	320.118	293.88	310.952	328.378	294.26	299.947	307.528	233.285	213.129	243.24	229.885	154.601	186.274	178.822	173.232	170.896	173.991	195.034	179.974	181.02	215.663	212.966	203.216	179.454	179.96	206.977	188.797	201.215	180.426	185.857	189.166	239.405	261.497
AT5G20350	zinc finger (DHHC type) family protein / ankyrin repeat family protein	ankyrin-repeat protein patsas protein - Drosophila melanogaster, EMBL:AF163011	---	246119_at	773.327	896.242	727.78	799.116	1171.64	1414.59	1478.55	1354.93	1410.4	1277.8	1344.1	637.716	597.541	601.025	612.094	629.025	643.106	628.191	633.441	648.641	633.296	636.603	639.513	973.024	921.074	849.564	914.554	792.185	769.156	739.443	766.928	908.761	952.013	1016.34	959.037	733.594	649.446	697.528	693.522	1076.06	1049.68	1094.11	1073.28	904.301	774.461
AT5G20360	octicosapeptide/Phox/Bem1p (PB1) domain-containing protein / tetratricopeptide repeat (TPR)-containing protein	tetratricopeptide repeat protein tetratricopeptide repeat protein - Homo sapiens, EMBL:U46570	---	246120_at	93.6836	137.112	133.587	121.461	200.184	149.115	156.586	168.628	230.785	165.049	197.917	63.0671	82.2153	79.2355	74.8393	69.0973	76.9874	88.148	78.0775	129.416	147.64	152.759	143.272	180.001	156.885	149.352	162.08	166.072	182.126	173.219	173.806	167.323	145.202	181.959	164.828	215.783	220.226	192.163	209.391	174.477	168.314	167.811	170.201	118.573	124.498
AT5G20380	transporter-related	putative protein brain specific Na+-dependent inorganic phosphate cotransporter - Rattus norvegicus, EMBL:U07609	---	246122_at	248.612	290.78	320.511	286.634	383.461	459.401	444.33	429.064	436.719	338.581	387.65	171.079	168.42	171.402	170.3	186.708	180.317	193.057	186.694	189.052	184.662	201.066	191.593	421.49	423.967	402.406	415.954	848.272	831.065	804.612	827.983	1072.69	1023.07	1156.88	1084.21	101.175	101.658	91.9591	98.2638	403.828	388.493	391.912	394.744	205.021	222.448
AT5G20060	phospholipase/carboxylesterase family protein	putative protein acyl-protein thioesterase, Homo sapiens, EMBL:AF098668;supported by full-length cDNA: Ceres:42475.	---	246124_at	1238.14	1406.29	1596.48	1413.63	798.176	1199.22	803.942	933.779	808.737	714.127	761.432	1327.62	1372.42	1346.33	1348.79	1336.3	1350.25	1375.91	1354.15	1518.21	1545.77	1443.09	1502.36	585.067	650.111	654.983	630.053	743.588	742.591	758.657	748.279	478.767	481.265	443.713	467.915	920.898	910.034	979.945	936.959	717.213	690.912	717.145	708.423	1024.49	1076.35
AT5G20070	MutT/nudix family protein	putative protein predicted protein, Oryza sativa; supported by cDNA: gi_15146277_gb_AY049280.1_	---	246126_at	234.618	660.52	673.367	522.835	1082.55	1380	1018.5	1160.35	1790.87	1318.24	1554.55	462.918	532.659	486.054	493.877	507.756	496.761	525.023	509.847	816.958	783.896	799.955	800.27	449.958	546.802	499.567	498.776	474.842	481.723	494.934	483.833	591.492	533.861	570.557	565.303	497.542	536.621	551.357	528.507	502.83	457.702	455.247	471.926	358.272	385.947
AT5G20990	molybdopterin biosynthesis CNX1 protein / molybdenum cofactor biosynthesis enzyme CNX1 (CNX1)	MOLYBDOPTERIN BIOSYNTHESIS CNX1 PROTEIN ; supported by cDNA: gi_1263313_gb_L47323.1_ATHCNX1R	CNX1	246131_at	724.76	727.905	663.051	705.239	573.059	572.456	581.946	575.82	643.273	564.767	604.02	340.081	362.793	335.26	346.045	402.067	399.307	408.583	403.319	345.25	299.177	300.234	314.887	451.278	428.83	473.261	451.123	515.1	460.349	515.596	497.015	618.226	601.451	626.026	615.234	323.686	280.849	279.669	294.735	387.552	416.585	363.758	389.298	690.954	613.815
AT5G20930	protein kinase, putative	protein kinase tousled ; supported by cDNA: gi_433051_gb_L23985.1_ATHTGPA	---	246134_at	253.37	277.714	280.982	270.689	432.046	413.343	491.449	445.612	498.207	452.506	475.357	250.352	250.205	261.483	254.013	196.263	190.93	202.105	196.433	233.443	248.557	234.184	238.728	195.061	191.689	169.914	185.555	143.82	158.454	145.433	149.236	178.2	157.5	179.127	171.609	181.011	155.712	150.08	162.268	187.866	152.111	195.693	178.557	145.199	129.872
AT5G20885	zinc finger (C3HC4-type RING finger) family protein	putative protein non-consensus donor splice site GA at exon 1; predicted proteins, Arabidopsis thaliana; supported by cDNA: gi_16209695_gb_AY057610.1_	---	246135_at	833.816	905.542	646.749	795.369	566.992	453.367	563.477	527.945	486.714	584.343	535.529	796.918	779.561	754.537	777.005	621.15	594.961	584.453	600.188	723.14	750.69	667.372	713.734	475.596	571.467	539.467	528.843	301.995	321.459	313.794	312.416	218.756	197.077	222.528	212.787	550.662	604.336	564.718	573.239	657.609	663.932	664.552	662.031	422.913	510.954
AT5G19900	PRLI-interacting factor, putative	putative protein predicted protein, Drosophila melanogaster	---	246139_at	913.319	589.264	590.281	697.621	1264.2	603.057	1302.34	1056.53	1301.24	1004.8	1153.02	246.405	245.612	250.25	247.422	264.619	260.295	254.13	259.681	281.313	299.595	338.247	306.385	380.934	368.578	345.306	364.939	285.356	253.244	277.867	272.156	397.577	367.023	359.032	374.544	809.253	916.317	804.759	843.443	707.392	676.432	667.005	683.61	261.101	286.141
AT5G19910	SOH1 family protein	SOH1 - like protein SOH1, Saccharomyces cerevisiae, PIR:S47895	---	246140_at	139.063	151.344	174.911	155.106	157.028	129	216.773	167.6	173.885	201.233	187.559	114.047	140.894	120.617	125.186	108.137	120.776	112.407	113.773	147.198	156.603	144.596	149.465	121.496	134.395	120.019	125.304	106.536	105.739	110.447	107.574	117.123	130.189	122.838	123.383	228.04	255.736	226.614	236.797	127.65	130.273	122.891	126.938	85.2898	100.571
AT5G19970	expressed protein	putative protein	---	246142_at	25.2645	21.3348	22.1957	22.9317	31.8831	26.0801	22.8295	26.9309	23.9513	23.6107	23.781	15.8766	15.0665	17.1834	16.0421	15.3974	13.8383	16.3954	15.2104	18.2628	17.4388	15.687	17.1295	18.3295	23.2369	18.549	20.0385	15.3933	17.2755	15.8558	16.1749	20.9675	20.6869	23.0328	21.5624	18.5985	24.8205	20.94	21.453	21.4246	21.8863	25.2311	22.8473	26.7072	27.6971
AT5G19980	integral membrane family protein	lipophosphoglycan biosynthetic protein - like lipophosphoglycan biosynthetic protein (LPG2), Leishmania donovani, TREMBL:LD26175	---	246143_at	378.444	288.215	254.313	306.99	316.204	206.153	317.555	279.97	327.159	230.242	278.7	262.465	241.083	266.754	256.767	250.316	241.905	245.998	246.073	351.228	346.029	324.783	340.68	226.739	249.818	242.505	239.687	349.375	345.79	367.727	354.297	523.287	524.099	502.942	516.776	396.192	407.808	342.955	382.318	193.188	204.552	223.666	207.136	536.184	547.368
AT5G19990 /// AT5G20000	26S proteasome AAA-ATPase subunit (RPT6a)	26S proteasome AAA-ATPase subunit RPT6a - like protein 26S proteasome AAA-ATPase subunit RPT6a, Arabidopsis thaliana, EMBL:AF123395;supported by full-length cDNA: Ceres:36085.	---	246147_s_at	1128.67	1091.79	1464.07	1228.18	1488.93	1054.48	2107.67	1550.36	1927.79	1747.12	1837.45	629.219	605.569	646.742	627.177	570.169	593.274	558.912	574.118	670.044	664.318	791.936	708.766	1054.66	933.983	994.716	994.454	637.789	650.395	642.028	643.404	908.812	838.96	960.324	902.698	703.394	703.465	676.886	694.581	687.846	646.449	729.071	687.789	692.42	610.779
AT5G19960	RNA recognition motif (RRM)-containing protein	glycine-rich RNA-binding protein - like glycine-rich RNA-binding protein (GRRBP2), Euphorbia esula, TREMBL:AF031933;supported by full-length cDNA: Ceres:152904.	---	246148_at	165.642	207.465	212.635	195.247	184.305	136.571	190.845	170.574	182.994	178.74	180.867	85.3834	101.188	93.1751	93.2489	72.2943	86.7062	81.0234	80.008	102.57	111.708	122.885	112.388	115.938	108.114	102.897	108.983	91.6823	87.1486	84.8957	87.9089	131.035	145.19	124.132	133.452	72.6761	84.7997	81.9758	79.8172	94.2483	99.8061	106.512	100.189	73.4839	96.4607
AT5G19930	integral membrane family protein	putative protein predicted proteins from various organisms;supported by full-length cDNA: Ceres:12566.	---	246150_at	303.271	280.719	220.205	268.065	517.597	393.82	311.985	407.8	249.097	251.764	250.431	242.632	239.938	229.382	237.317	236.248	259.918	231.752	242.639	391.22	358.931	355.94	368.697	169.55	182.024	182.727	178.1	228.389	222.423	217.083	222.632	371.171	372.32	362.327	368.606	197.687	204.527	200.905	201.04	171.549	216.153	198.976	195.56	276.069	265.669
AT5G20010 /// AT5G20020	Ras-related GTP-binding nuclear protein (RAN-1)	RAN1 small Ras-like GTP-binding nuclear protein (Ran-1) ;supported by full-length cDNA: Ceres:9480.	---	246153_s_at	851.014	1118.55	1546.65	1172.07	1054.2	736.627	1180.28	990.37	879.349	770.089	824.719	1278.5	984.182	1172.65	1145.11	1045.15	1125.32	1133.98	1101.48	560.471	609.825	741.894	637.397	1215.35	1071.49	983.479	1090.1	1148.67	1353.62	1291.06	1264.45	1568.43	1655.68	1391.65	1538.59	809.981	688.272	702.386	733.546	1082.03	1044.28	1039.71	1055.34	1397.07	1605.65
AT5G19940	plastid-lipid associated protein PAP-related / fibrillin-related	putative protein predicted protein, Arabidopsis thaliana;supported by full-length cDNA: Ceres:32193.	---	246154_at	496.769	572.739	854.603	641.37	904.733	810.403	1123.88	946.337	856.224	726.811	791.518	605.004	535.355	579.463	573.274	859.761	905.907	878.647	881.438	1249.08	1263.73	1247.95	1253.59	1180.21	1274.74	1220.19	1225.05	1697.45	1749.17	1577.7	1674.77	1084.34	1017.39	1053.1	1051.61	328.306	337.629	321.431	329.122	804.925	809.69	776.435	797.017	2624.35	2504.28
AT5G20030	agenet domain-containing protein	putative protein predicted proteins, Arabidopsis thaliana;supported by full-length cDNA: Ceres:142064.	---	246155_at	193.46	178.832	150.325	174.206	184.914	146.853	169.442	167.07	183.17	118.393	150.781	79.3718	75.967	83.3671	79.5686	90.7626	97.9916	82.8525	90.5356	71.9004	84.3453	73.6726	76.6394	99.7812	93.5631	87.331	93.5584	59.3367	62.0948	58.6366	60.0227	78.8642	70.2864	63.9333	71.028	124.847	112.33	119.884	119.021	129.884	111.289	109.191	116.788	93.5454	86.9351
AT5G20090	expressed protein	putative protein predicted proteins from various species; supported by full-length cDNA: Ceres: 17786.	---	246156_at	3245.19	3006.58	2711.35	2987.71	3297.28	2999.88	2988.05	3095.07	2836.57	2846.5	2841.53	2004.23	2073.99	2010.06	2029.43	1674.56	1818.1	1746.94	1746.53	2135.91	2240.74	2064.4	2147.02	2715.42	2759.84	2696.79	2724.02	1972.29	2099.46	1954.37	2008.71	2663.42	2454.59	2568.49	2562.17	2437.19	2207.01	2396.28	2346.83	2077.21	2150.14	2144.63	2123.99	1838.08	1801.14
AT5G20080	NADH-cytochrome b5 reductase, putative	cytochrome-b5 reductase - like protein cytochrome-b5 reductase, Saccharomyces cerevisiae, PIR:S37800;supported by full-length cDNA: Ceres:33544.	---	246157_at	1602.24	1796.3	2006.95	1801.83	748.546	927.149	899.616	858.437	1185.43	890.541	1037.99	902.813	937.197	861.138	900.382	858.664	815.042	891.962	855.223	1058.19	1152.24	1155.67	1122.03	752.42	824.441	573.641	716.834	955.937	905.356	849.418	903.57	1040.04	1143.64	1035.27	1072.98	987.545	1043.43	857.536	962.836	562.386	554.734	605.331	574.15	1131.41	1232.26
AT5G19855	expressed protein	Expressed protein ; supported by full-length cDNA: Ceres: 42402.	---	246158_at	253.945	346.867	266.126	288.979	806.903	853.873	787.385	816.054	644.077	785.326	714.702	172.643	191.456	173.733	179.277	230.683	225.262	208.975	221.64	276.6	273.585	285.466	278.551	712.791	732.837	761.245	735.624	944.612	988.382	934.676	955.89	1248.54	1203.42	1292.53	1248.17	586.517	585.393	545.28	572.397	724.345	674.784	719.236	706.122	365.479	428.787
AT5G21040	F-box family protein / WD-40 repeat family protein	putative protein predicted protein, Oryza sativa; supported by cDNA: gi_15081722_gb_AY048254.1_	---	246160_at	504.537	445.623	408.061	452.74	754.707	577.838	728.566	687.037	697.91	629.669	663.789	269.736	264.812	275.16	269.903	226.309	271.904	275.14	257.784	288.846	280.657	287.583	285.695	305.967	347.584	377.031	343.527	271.538	267.903	286.31	275.25	345.604	369.061	389.416	368.027	359.594	412.626	392.952	388.391	327.46	338.894	311.986	326.114	260.273	235.26
AT5G20900	expressed protein	putative protein predicted proteins, Arabidopsis thaliana; supported by cDNA: gi_15293158_gb_AY051013.1_	---	246161_at	1469.99	2133.64	2633.19	2078.94	2145.08	2641.89	3234.17	2673.71	3177.97	3337.48	3257.73	2459.94	2297.45	2254.38	2337.26	2071.05	2019.86	2002.42	2031.11	1789.71	1829.77	1879.22	1832.9	1905.51	2119.8	2003.79	2009.7	1905.58	1748.74	1731.9	1795.41	2398.39	2680.85	2496.03	2525.09	1192.08	1329.55	1127.81	1216.48	1508.77	1558.32	1651.11	1572.73	1672.56	1500.18
AT4G36400	FAD linked oxidase family protein	actin interacting protein ; supported by cDNA: gi_16604325_gb_AY058061.1_	---	246162_at	443.037	410.909	349.284	401.077	737.299	414.336	724.3	625.312	615.482	491.657	553.57	83.5588	77.668	88.4359	83.2209	103.135	114.421	119.253	112.27	180.799	199.987	216.64	199.142	820.911	743.749	670.961	745.207	201.049	178.691	170.284	183.341	363.069	324.544	378.512	355.375	194.561	222.481	167.077	194.706	538.382	495.191	474.794	502.789	114.453	104.024
AT5G34970	---	putative protein	---	246167_at	202.771	244.754	105.715	184.414	157.185	268.996	290.489	238.89	363.537	309.528	336.532	91.4985	76.7014	84.8906	84.3635	69.9437	51.8458	59.5363	60.4419	185.36	150.594	147.753	161.236	78.4358	109.659	103.888	97.3274	98.8451	107.777	86.4218	97.6812	104.715	112.766	135.215	117.565	90.2234	92.895	87.051	90.0565	117.591	138.712	111.926	122.743	85.1298	80.1258
AT5G32470	expressed protein	putative protein predicted protein, Haemophilus influenzae	---	246169_at	847.106	648.776	589.494	695.125	1014.92	721.385	1214.12	983.474	1033.73	859.763	946.749	314.466	290.265	311.788	305.506	345.3	294.627	333.769	324.565	383.765	408.615	423.54	405.306	391.97	391.94	371.027	384.979	422.73	411.718	398.272	410.907	430.155	424.495	427.103	427.251	351.917	393.473	346.835	364.075	342.986	301.471	345.92	330.126	411.291	365.948
AT5G32450	RNA recognition motif (RRM)-containing protein	putative protein various predicted proteins, Arabidopsis thaliana and others;supported by full-length cDNA: Ceres:5850.	---	246170_at	853.396	730.266	785.976	789.88	247.098	279.33	381.835	302.754	353.413	307.596	330.505	1471.23	1548.55	1485.83	1501.87	1318.31	1328.38	1325.45	1324.05	1268.6	1326.04	1379.33	1324.65	1199.66	1328.79	1271.48	1266.64	1024.3	1089.58	1052.54	1055.47	514.517	517.614	511.128	514.42	448.562	452.844	431.316	444.241	1012.68	888.013	827.368	909.353	2268.84	2332.29
AT5G32440	expressed protein	putative protein centrosomal Nek2-associated protein 1, Homo sapiens, EMBL:AF049105; supported by cDNA: gi_13877754_gb_AF370140.1_AF370140	---	246171_at	545.79	844.846	683.461	691.366	1059.45	1141.96	1424.79	1208.73	1251.15	1200.26	1225.71	319.398	344.226	324.712	329.445	329.013	366.615	354.7	350.109	323.979	363.317	367.288	351.528	548.243	544.713	544.201	545.719	371.673	329.087	334.361	345.04	583.038	575.307	534.484	564.276	850.424	824.332	801.678	825.478	1114.32	1093.08	936.21	1047.87	305.134	448.723
AT3G61510 /// AT5G28360	1-aminocyclopropane-1-carboxylate synthase, putative / ACC synthase, putative	fragment of 1-aminocyclopropane-1-carboxylate synthase 1-aminocyclopropane-1-carboxylate synthase - Arabidopsis thaliana, EMBL:U26542	---	246172_s_at	74.8917	57.9297	47.8388	60.2201	78.5197	69.4814	51.0261	66.3424	50.2246	55.4593	52.842	39.1587	40.4508	39.3703	39.6599	35.0826	32.7769	36.7379	34.8658	47.1126	46.0348	40.0605	44.4026	45.1846	39.4658	47.3893	44.0132	39.4328	42.9362	38.6897	40.3529	42.5101	39.9909	39.2842	40.5951	38.3305	47.9418	37.6279	41.3001	46.8099	52.4163	44.6917	47.9726	37.5521	39.0446
AT3G61520 /// AT5G28370 /// AT5G28460	pentatricopeptide (PPR) repeat-containing protein	putative protein hypothetical protein F2A19.120 - Arabidopsis thaliana, PIR:T47944	---	246173_s_at	211.899	271.677	300.694	261.423	49.1404	62.7739	74.9503	62.2882	85.6103	82.6305	84.1204	366.526	327.638	358.485	350.883	295.044	312.637	329.971	312.551	202.01	219.607	224.118	215.245	234.956	186.837	172.895	198.229	210.552	201.601	215.445	209.199	208.162	184.206	204.715	199.028	132.437	131.472	123.82	129.243	107.476	119.888	121.905	116.423	225.083	215.449
AT3G60930 /// AT5G28430	expressed protein	putative protein predicted proteins - Arabidopsis thaliana	---	246178_s_at	20.8957	26.3507	39.9446	29.0637	43.0917	42.5612	57.8549	47.8359	55.0241	53.4117	54.2179	14.4138	13.7949	13.4665	13.8917	12.4442	12.2252	11.9299	12.1998	13.3862	16.5519	15.8344	15.2575	16.2029	14.258	15.2328	15.2312	14.8384	11.9502	14.712	13.8335	13.6939	15.1751	13.914	14.261	22.132	25.3089	18.4369	21.9593	16.6261	16.9335	16.5621	16.7073	15.8773	18.9969
AT5G20840	phosphoinositide phosphatase family protein	putative protein predicted proteins, Arabidopsis thaliana and others	---	246180_at	282.494	322.546	261.804	288.948	437.039	296.692	445.55	393.094	386.064	363.466	374.765	186.415	165.227	187.859	179.834	190.31	185.845	183.14	186.432	233.258	216.341	227.058	225.553	282.716	298.674	307.325	296.239	246.817	233.037	224.008	234.62	292.67	332.758	319.25	314.892	195.2	214.23	203.79	204.407	294.855	304.995	319.229	306.36	318.469	255.676
AT5G20870	glycosyl hydrolase family 17 protein	beta-1,3-glucanase - like protein probable beta-1,3-glucanase, wheat, PIR:T06268	---	246182_at	43.1818	59.5443	48.9046	50.5436	50.0364	50.2105	42.6714	47.6394	30.8228	36.0327	33.4278	33.9493	41.8123	32.9204	36.2273	39.029	28.8589	27.2353	31.7077	41.9425	44.4777	49.7446	45.3883	45.4132	46.4547	51.3193	47.7291	42.312	41.3838	41.6146	41.7701	37.5522	38.157	39.8909	38.5334	36.1198	44.2953	37.8537	39.4229	44.6331	44.6957	38.7747	42.7011	63.9524	60.6676
AT5G20950	glycosyl hydrolase family 3 protein	beta-D-glucan exohydrolase - like protein beta-D-glucan exohydrolase, Nicotiana tabacum, EMBL:AB017502	---	246184_at	255.239	473.708	439	389.315	39.4264	76.5893	118.813	78.2762	131.389	110.538	120.964	1759.68	1730.66	1771.02	1753.79	1471.18	1406.02	1554.5	1477.24	679.228	743.566	742.931	721.908	244.802	227.448	225.604	232.618	461.049	483.423	456.028	466.834	797.49	764.383	819.975	793.95	350.478	352.619	350.091	351.063	188.898	133.771	130.332	151	969.925	1017.08
AT5G20980	5-methyltetrahydropteroyltriglutamate--homocysteine methyltransferase, putative / vitamin-B12-independent methionine synthase, putative / cobalamin-independent methionine synthase, putative	5-methyltetrahydropteroyltriglutamate-homocysteine S-methyltransferase - like protein 5-methyltetrahydropteroyltriglutamate-homocysteine S-methyltransferase, Arabidopsis thaliana, EMBL:U97200	---	246185_at	89.8076	118.717	143.965	117.497	91.777	123.756	110.598	108.71	107.678	126.206	116.942	114.992	106.265	118.951	113.403	119.135	116.072	116.305	117.17	146.465	157.797	160.616	154.959	77.5587	97.6265	86.748	87.311	130.158	113.006	130.838	124.667	88.9461	105.999	105.456	100.134	497.434	523.021	510.552	510.336	99.9648	76.0717	89.2829	88.4398	161.337	167.01
AT5G20910	zinc finger (C3HC4-type RING finger) family protein	ABI3-interacting protein 2 ;supported by full-length cDNA: Ceres:30983.	---	246189_at	357.409	502.842	447.456	435.902	988.979	793.646	902.308	894.978	1139.77	1378.31	1259.04	151.149	179.415	154.213	161.592	150.178	169.349	152.234	157.254	272.423	268.544	303.17	281.379	738.969	723.156	698.347	720.157	333.63	303.042	332.298	322.99	620.78	632.724	668.06	640.521	516.614	458.918	495.582	490.371	475.292	492.203	512.977	493.491	172.952	171.736
AT5G21010	speckle-type POZ protein-related	hypothetical protein (fragment) ;supported by full-length cDNA: Ceres:113260.	---	246190_at	163.045	192.588	163.317	172.983	196.621	190.224	305.121	230.655	255.603	309.189	282.396	170.112	167.328	155.023	164.155	139.368	141.967	151.588	144.308	160.713	168.911	175.97	168.531	189.837	185.911	175.7	183.816	140.784	122.712	134.836	132.777	154.495	169.571	174.434	166.167	154.706	146.362	140.267	147.111	111.658	120.953	123.813	118.808	120.657	149.193
AT5G20890	chaperonin, putative	T-complex protein 1, beta subunit T-COMPLEX PROTEIN 1, BETA SUBUNIT, Homo sapiens, EMBL:AF026293;supported by full-length cDNA: Ceres:12972.	---	246191_at	1718.16	1669.21	2336.28	1907.88	913.369	792.58	1115.53	940.491	1039.94	914.49	977.217	3074.89	2944.14	3072.39	3030.47	2834.7	2744.32	2791.15	2790.06	2353	2232.09	2273.92	2286.34	825.835	800.452	693.152	773.146	1204.35	1091.54	1169.37	1155.09	683.185	739.831	756.471	726.496	1435.58	1394.63	1500.67	1443.63	667.521	729.577	702.771	699.956	1719.28	1634.05
AT5G20920	eukaryotic translation initiation factor 2 subunit 2, putative / eIF-2-beta, putative	translation initiation factor eIF-2 beta chain - like protein translation initiation factor eIF-2 beta chain, apple tree, PIR:T17104;supported by full-length cDNA: Ceres:3855.	---	246192_at	1044.36	925.403	1346.52	1105.43	936.686	826.912	1115.47	959.689	837.253	772.556	804.905	1799.15	1705.62	1664.93	1723.23	1710.55	1670.23	1627.95	1669.58	1207.33	1271.36	1200.98	1226.56	854.19	1027.57	878.51	920.091	1066.32	1027.51	1079.27	1057.7	1090.51	1092.3	1024.67	1069.16	1120.49	1096.22	1038.88	1085.19	723.044	874.535	817.273	804.951	1044.95	1076.67
AT5G20880	retrotransposon family	Expressed protein ; supported by full-length cDNA: Ceres: 37542.	---	246193_at	132.749	148.796	136.846	139.463	239.042	149.754	208.493	199.096	254.04	261.137	257.589	92.8129	78.5335	82.2261	84.5241	78.3698	79.2137	79.6259	79.0698	100.305	85.7184	81.1913	89.0717	137.498	126.214	130.367	131.36	68.483	75.2154	79.3392	74.3459	130.791	106.566	140.899	126.086	105.013	100.371	90.0154	98.4667	131.741	132.361	108.378	124.16	67.1618	65.2872
AT4G37000	accelerated cell death 2 (ACD2)	putative protein ;supported by full-length cDNA: Ceres:18266.	---	246194_at	460.653	474.404	532.654	489.237	781.19	618.284	935.353	778.276	755.123	751.628	753.376	458.498	479.038	442.275	459.937	561.163	600.482	574.514	578.72	609.872	608.091	552.075	590.013	726.592	825.658	826.814	793.021	1301.59	1199.48	1281.82	1260.96	997.634	1019.25	1048.78	1021.89	329.342	356.062	349.484	344.963	648.158	659.775	653.357	653.764	898.861	910.231
AT4G37090	expressed protein	hypothetical protein ;supported by full-length cDNA: Ceres:108940.	---	246196_at	75.7582	96.4803	122.079	98.1057	56.0066	55.7019	77.7409	63.1498	66.8643	80.7631	73.8137	92.5053	107.78	106.999	102.428	80.0897	80.6788	90.277	83.6819	68.6543	58.6143	63.7099	63.6595	57.0977	53.6654	69.8867	60.2166	61.3059	71.8977	80.9	71.3679	74.3662	77.4057	82.1278	77.9666	58.8313	47.3958	52.671	52.966	55.6312	36.9245	50.1743	47.5766	63.4683	80.1041
AT4G37010	caltractin, putative / centrin, putative	caltractin-like protein ;supported by full-length cDNA: Ceres:26540.	---	246197_at	13.2246	15.8105	12.2442	13.7598	14.3235	16.4128	14.0607	14.9323	18.5519	17.8856	18.2188	9.74464	9.68832	10.5516	9.99484	10.0036	10.368	9.71937	10.0303	10.6193	12.6067	10.9555	11.3938	65.4167	58.392	36.1217	53.3101	13.9729	12.7752	13.1182	13.2888	225.813	146.65	146.937	173.133	12.8494	12.5014	11.7328	12.3612	29.8267	20.951	27.4906	26.0894	11.2907	12.5523
AT4G36810	geranylgeranyl pyrophosphate synthase (GGPS1) / GGPP synthetase / farnesyltranstransferase	geranylgeranyl pyrophosphate synthase ;supported by full-length cDNA: Ceres:36701.	GGPS1	246198_at	653.102	512.057	676.883	614.014	768.261	371.923	735.974	625.386	504.861	421.387	463.124	270.61	259.427	308.062	279.366	350.723	383.627	407.42	380.59	355.711	356.851	373.611	362.058	282.906	293.865	335.659	304.143	447.562	442.673	451.465	447.233	388.383	362.655	350.823	367.287	236.355	237.896	205.773	226.675	291.101	282.217	261.198	278.172	437.451	470.336
AT4G36530	hydrolase, alpha/beta fold family protein	putative protein ;supported by full-length cDNA: Ceres:36845.	---	246199_at	1234.58	1149.23	922.788	1102.2	1695.22	1981.32	1826.29	1834.28	1820.28	1643.5	1731.89	341.844	350.549	314.015	335.47	423.924	409.294	417.892	417.037	848.335	823.546	797.267	823.049	1298.08	1339.49	1284.22	1307.26	2261.48	2172.46	2332.69	2255.54	2114.29	1900.19	2068.26	2027.58	191.086	170.406	210.382	190.625	917.256	953.153	824.824	898.411	1075.91	965.451
AT4G37240	expressed protein	putative protein ;supported by full-length cDNA: Ceres:16131.	---	246200_at	167.657	143.248	148.774	153.227	110.462	77.9959	52.1778	80.2121	130.996	84.6688	107.832	697.79	591.842	638.442	642.691	377.513	423.76	433.626	411.633	1397.13	1495.59	1481.48	1458.07	664.751	732.376	644.341	680.489	286.251	287.019	291.6	288.29	71.3297	79.5248	67.2818	72.7121	292.686	301.244	304.578	299.503	751.914	690.918	713.98	718.937	526.703	491.897
AT4G36750	quinone reductase family protein	minor allergen ;supported by full-length cDNA: Ceres:35084.	---	246201_at	555.329	494.115	470.332	506.592	934.079	585.871	810.745	776.898	933.05	833.084	883.067	250.995	252.413	239.016	247.475	294.169	275.124	292.499	287.264	296.805	309.971	316.791	307.856	656.647	680.153	693.434	676.745	418.475	400.561	389.591	402.876	524.845	544.76	559.536	543.047	261.847	286.343	265.226	271.138	593.599	595.465	647.074	612.046	550.921	501.748
AT4G37040	metallopeptidase M24 family protein	methionyl aminopeptidase-like protein ;supported by full-length cDNA: Ceres:18909.	---	246202_at	555.843	677.455	650.952	628.083	360.331	410.6	444.287	405.073	373.925	340.03	356.977	236.727	217.651	230.577	228.318	253.724	261.842	284.565	266.71	288.091	303.561	294.774	295.475	293.351	284.439	264.391	280.727	585.833	576.447	561.286	574.522	416.094	359.88	384.256	386.743	208.988	203.771	204.281	205.68	217.383	237.386	206.36	220.376	632.159	668.105
AT4G36610	hydrolase, alpha/beta fold family protein	putative protein ; supported by full-length cDNA: Ceres: 38141.	---	246203_at	90.2801	144.339	74.8329	103.151	122.542	109.274	135.825	122.547	240.202	144.865	192.534	54.6641	59.7024	50.3713	54.9126	298.222	308.38	310.485	305.695	64.5624	64.788	53.2413	60.8639	49.3436	48.3933	54.3334	50.6901	43.7004	54.7567	48.5301	48.9957	63.9465	82.2621	58.514	68.2409	57.027	58.6513	65.9674	60.5486	78.5434	79.8478	58.1203	72.1705	55.0468	56.6087
AT4G37020	expressed protein	putative protein ; supported by cDNA: gi_13358194_gb_AF325002.2_AF325002	---	246204_at	382.489	423.011	544.922	450.14	363.894	403.366	441.473	402.911	354.692	369.289	361.99	363.682	428.923	402.564	398.39	343.304	372.123	331.422	348.949	341.555	316.127	289.934	315.872	253.475	276.42	308.03	279.309	263.455	254.354	252.657	256.822	236.764	232.645	261.603	243.671	216.786	216.002	256.911	229.9	266.025	307.614	305.532	293.057	329.006	389.298
AT4G36970	remorin family protein	hypothetical protein ; supported by cDNA: gi_15028060_gb_AY045887.1_	---	246205_at	170.065	163.777	180.492	171.445	66.9674	90.1356	71.5445	76.2158	68.9047	86.6206	77.7626	340.551	355.236	318.229	338.005	217.108	203.999	189.116	203.407	291.441	273.418	295.361	286.74	124.371	131.471	131.513	129.118	160.26	131.232	161.873	151.122	111.604	123.059	110.1	114.921	104.842	109.422	112.13	108.798	98.4962	76.324	94.4554	89.7585	468.287	405.872
AT4G36960	RNA recognition motif (RRM)-containing protein	RNA-binding like protein non-consensus TA donor splice site at exon 6; supported by cDNA: gi_15081786_gb_AY048286.1_	---	246207_at	404.285	564.975	467.884	479.048	551.413	497.091	608.456	552.32	462.434	639.065	550.749	362.649	382.304	373.857	372.936	315.913	315.542	340.057	323.837	488.046	473.531	415.233	458.937	354.837	357.279	380.069	364.062	270.815	305.729	288.112	288.219	326.007	323.07	332.263	327.113	416.613	443.835	430.3	430.249	369.546	350.434	361.194	360.391	269.765	239.591
AT4G36420	ribosomal protein L12 family protein	ribosomal protein ; supported by cDNA: gi_15450414_gb_AY052308.1_	---	246210_at	163.602	155.787	240.337	186.576	97.0667	70.3853	111.459	92.9704	88.1065	93.1508	90.6286	259.535	239.272	255.005	251.271	189.194	252.419	235.64	225.751	169.457	202.825	227.053	199.778	108.422	90.1202	95.1589	97.9002	130.656	138.847	124.609	131.37	103.389	120.394	107.032	110.272	130.36	143.361	133.998	135.906	67.8881	61.9277	57.0402	62.2853	180.905	177.074
AT4G36730	G-box binding factor 1 (GBF1)	G-box-binding factor 1 ; supported by cDNA: gi_15450987_gb_AY054574.1_	---	246211_at	568.233	622.702	647.168	612.701	521.036	577.576	1045.12	714.577	495.277	598.339	546.808	420.443	391.501	423.271	411.738	373.029	381.985	371.215	375.41	631.012	623.655	672.161	642.276	621.976	571.416	573.521	588.971	580.504	617.566	574.997	591.022	415.184	438.13	406.166	419.827	248.431	252.566	239.951	246.982	334.447	289.9	326.214	316.854	591.413	523.14
AT4G36930	basic helix-loop-helix (bHLH) protein SPATULA (SPT)	putative protein ; supported by cDNA: gi_11245493_gb_AF319540.1_AF319540	---	246212_at	255.265	184.429	221.482	220.392	159.731	129.481	310.745	199.986	187.434	363.68	275.557	204.998	223.735	224.751	217.828	99.7824	108.619	122.057	110.153	65.1086	53.3485	59.724	59.3937	87.0352	90.5803	112.332	96.6492	65.4028	61.966	55.6123	60.9937	92.249	93.2292	95.0894	93.5225	107.142	107.465	94.1912	102.933	78.8063	70.4142	80.4304	76.5503	39.1712	34.9801
AT4G36480	aminotransferase class I and II family protein	serine C-palmitoyltransferase like protein ; supported by cDNA: gi_14488274_dbj_AB063254.1_AB063254	---	246213_at	197.496	209.385	193.361	200.081	223.93	247.195	266.852	245.993	252.011	208.018	230.015	162.112	148.668	164.657	158.479	166.616	159.439	175.404	167.153	189.323	190.378	199.779	193.16	215.824	198.643	195.532	203.333	144.649	135.203	128.158	136.003	157.03	158.268	171.795	162.364	195.629	195.393	190.288	193.77	154.8	140.591	172.856	156.082	142.442	140.52
AT4G36990	heat shock factor protein 4 (HSF4) / heat shock transcription factor 4 (HSTF4)	heat shock transcription factor HSF4 ; supported by cDNA: gi_1619920_gb_U68017.1_ATU68017	---	246214_at	155.176	185.638	137.116	159.31	245.321	250.891	577.599	357.937	288.24	268.11	278.175	288.9	324.989	274.321	296.07	134.838	132.076	136.006	134.307	528.985	466.963	505.206	500.385	400.737	364.603	413.313	392.885	334.042	392.103	374.406	366.85	754.072	855.251	847.812	819.045	516.866	557.126	597.767	557.253	222.231	225.288	215.758	221.092	137.281	146.774
AT4G37180	myb family transcription factor	putative cytoskeletal protein ; supported by cDNA: gi_1732508_gb_U62741.1_ATU62741	---	246215_at	771.475	894.194	1108.14	924.604	980.143	863.734	1286.61	1043.5	1094.08	884.354	989.219	231.585	233.943	241.122	235.55	227.525	226.343	236.662	230.176	242.655	272.564	272.512	262.577	424.52	465.663	471.228	453.804	385.963	366.456	386.442	379.621	623.134	593.11	652.391	622.879	351.771	321.007	298.06	323.612	524.599	515.738	487.86	509.399	240.114	288.325
AT4G36380	cytochrome P450 90C1 (CYP90C1) / rotundifolia3 (ROT3)	cytochrome P450 like protein ; supported by cDNA: gi_4176419_dbj_AB008097.1_AB008097	rot3	246216_at	339.59	444.875	268.103	350.856	252.945	196.519	252.542	234.002	182.429	133.877	158.153	222.447	220.898	235.742	226.362	249.825	246.854	281.967	259.549	49.31	53.6008	57.3581	53.423	385.695	404.105	369.63	386.476	35.0952	35.835	32.709	34.5464	41.2082	37.2729	36.6022	38.3611	186.442	218.497	179.44	194.793	180.311	188.835	175.382	181.509	32.2433	31.4361
AT4G36920	floral homeotic protein APETALA2 (AP2)	APETALA2 protein ; supported by cDNA: gi_533708_gb_U12546.1_ATU12546	AP2	246217_at	940.373	1126.14	866.92	977.811	2232.06	2861.42	2444.45	2512.65	2080.11	3023.51	2551.81	129.301	118.945	130.807	126.351	131.301	142.951	141.584	138.612	289.286	306.985	321.445	305.905	349.789	367.023	395.707	370.84	175.968	182.023	198.665	185.552	166.389	194.454	181.376	180.74	148.104	163.44	161.193	157.579	391.565	384.016	373.794	383.125	117.844	132.96
AT4G36800	RUB1-conjugating enzyme, putative (RCE1)	RUB1-conjugating enzyme RCE1, putative similar to gi:6635457; supported by cDNA: gi_6635456_gb_AF202771.1_AF202771	---	246218_at	216.206	210.598	304.461	243.755	456.249	235.205	481.96	391.138	526.714	383.926	455.32	102.464	85.4156	90.5143	92.798	83.25	97.7486	104.969	95.3226	87.0863	106.805	122.333	105.408	519.669	438.048	383.188	446.969	186.84	211.649	186.904	195.131	281.062	207.548	233.252	240.62	124.744	153.197	125.078	134.34	317.198	244.883	314.494	292.192	188.041	218.132
AT4G36760	aminopeptidase P	aminopeptidase-like protein ; supported by cDNA: gi_13430673_gb_AF360249.1_AF360249	---	246219_at	801.406	912.974	1047.67	920.682	683.539	471.103	1385.59	846.743	1035.43	1251.39	1143.41	247.258	266.169	270.346	261.258	387.457	417.914	416.408	407.26	463.697	486.644	477.376	475.906	1644.67	1528.4	1619.4	1597.49	987.441	994.768	1039.74	1007.32	1466.18	1418.52	1444.16	1442.95	907.454	884.681	925.932	906.023	1167.05	1178.15	1192.76	1179.32	533.77	525.812
AT4G37210	tetratricopeptide repeat (TPR)-containing protein	putative protein ; supported by cDNA: gi_13877852_gb_AF370189.1_AF370189	---	246220_at	655.668	869.964	926.266	817.299	752.817	954.716	1046.92	918.15	1010.56	1007.89	1009.23	799.513	863.419	829.305	830.746	718.842	670.351	662.501	683.898	411.884	421.665	424.878	419.476	434.099	317.927	346.545	366.19	313.574	316.585	326.212	318.79	330.644	301.023	321.533	317.733	273.084	266.508	305.552	281.714	341.656	323.742	349.969	338.456	315.092	307.53
AT4G37120	expressed protein	step II splicing factor - like protein ; supported by cDNA: gi_15912280_gb_AY056418.1_	---	246221_at	575.739	860.773	694.86	710.457	894.279	922.078	967.243	927.867	1154.01	1287.1	1220.56	375.008	437.135	382.361	398.168	403.664	432.587	425.32	420.524	380.518	400.288	414.079	398.295	787.839	753.528	900.733	814.033	383.772	391.024	422.199	398.998	696.611	663.282	656.479	672.124	444.376	469.463	429.958	447.932	655.712	590.604	629.216	625.177	492.485	437.032
AT4G36890	glycosyl transferase family 43 protein	UDP-glucuronyltransferase-like protein	---	246223_at	436.729	472.338	363.765	424.277	611.026	601.868	603.338	605.411	493.052	420.492	456.772	217.878	204.327	234.669	218.958	227.457	223.387	214.706	221.85	278.926	284.75	279.504	281.06	285.33	292.51	259.557	279.132	271.035	244.457	237.721	251.071	228.579	229.634	242.443	233.552	328.125	316.631	332.174	325.643	274.954	253.866	293.011	273.944	260.301	235.017
AT4G36910	CBS domain-containing protein	putative protein ;supported by full-length cDNA: Ceres:13475.	---	246225_at	881.05	936.89	1105.13	974.356	443.852	508.66	584.66	512.391	672.214	585.053	628.634	394.747	385.77	353.873	378.13	348.071	375.402	384.172	369.215	613.028	653.069	597.994	621.364	310.959	285.687	292.532	296.392	412.938	412.399	385.728	403.688	344.032	356.163	331.036	343.744	292.591	292.032	267.775	284.133	213.572	210.273	199.934	207.926	233.686	262.374
AT4G37200	thioredoxin family protein	thiol-disulfide interchange like protein	---	246226_at	1732.34	1487.43	1098.55	1439.44	3489.02	2808.53	2453.71	2917.09	1528.33	1176.33	1352.33	269.741	248.121	266.352	261.405	326.766	375.567	326.047	342.793	695.343	744.195	748.373	729.304	1128.34	1280.08	1228.76	1212.39	1010.44	1086.09	1010.38	1035.64	1492.45	1373.4	1270.78	1378.87	315.095	285.106	265.16	288.454	785.753	861.326	828.09	825.057	604.867	653.821
AT4G36710	scarecrow transcription factor family protein	SCARECROW-like protein	---	246230_at	105.864	229.312	172.379	169.185	1099.75	1268.72	960.393	1109.62	636.475	988.567	812.521	63.0245	71.786	70.6109	68.4738	56.3206	45.2458	52.377	51.3145	142.659	141.156	136.441	140.085	278.644	256.909	305.528	280.36	177.51	162.134	179.559	173.068	377.765	397.634	415.802	397.067	286.085	254.296	282.561	274.314	217.345	199.561	196.638	204.514	126.08	119.615
AT4G36630	expressed protein	hypothetical protein	---	246232_at	282.112	245.297	223.443	250.284	343.833	270.362	531.69	381.962	486.633	336.497	411.565	140.064	140.977	155.177	145.406	132.598	119.411	133.414	128.475	175.518	213.101	231.498	206.706	290.018	243.16	233.043	255.407	179.594	201.738	173.51	184.947	235.724	206.76	225.657	222.714	262.564	268.663	254.272	261.833	231.917	198.612	219.517	216.682	201.589	192.571
AT4G36550	U-box domain-containing protein	putative protein	---	246233_at	192.517	152.088	143.171	162.592	249.103	235.162	192.792	225.686	248.022	194.771	221.396	133.793	132.838	124.902	130.511	143.315	140.389	131.812	138.505	164.187	138.254	144.161	148.867	245.371	339.771	321.342	302.161	175.176	173.069	181.38	176.542	210.931	231.384	258.292	233.536	90.6746	86.7663	108.542	95.3276	271.318	256.396	291.716	273.143	233.965	216.598
AT4G37280	MRG family protein	putative protein	---	246234_at	258.28	291.565	268.967	272.938	234.662	196.066	218.5	216.409	269.38	301.83	285.605	193.68	202.756	192.877	196.438	222.825	208.836	215.843	215.835	242.571	243.031	250.966	245.522	156.743	164.62	162.609	161.324	193.7	156.638	165.683	172.007	136.991	124.491	146.418	135.967	1087.03	1280.72	1193.79	1187.18	1118.58	1202.49	1114.27	1145.11	214.034	215.088
AT4G36390	radical SAM domain-containing protein / TRAM domain-containing protein	putative protein	---	246237_at	465.492	441.674	451.554	452.907	267.515	232.397	355.154	285.022	256.027	245.637	250.832	269.898	268.562	252.522	263.66	338.301	347.818	376.026	354.049	306.861	314.803	336.776	319.48	282.262	296.113	292.732	290.369	627.875	556.284	703.542	629.234	339.386	354.669	362.582	352.212	117.432	162.521	147.477	142.477	200.53	172.558	171.822	181.637	775.918	764.32
AT4G36670	mannitol transporter, putative	sugar transporter like protein	---	246238_at	440.557	234.864	123.867	266.43	476.933	359.887	180.769	339.196	1040.49	431.657	736.071	67.3223	64.4801	74.4012	68.7345	82.6038	90.6649	86.1071	86.4586	36.6859	33.9665	34.825	35.1591	33.9967	53.289	36.5123	41.266	48.7448	41.9158	41.731	44.1305	84.5706	81.3515	59.1401	75.0207	33.5626	34.2271	37.4557	35.0818	45.2088	50.1682	53.5255	49.6342	395.85	467.769
AT4G36790	transporter-related	putative protein	---	246239_at	601.937	549.304	402.921	518.054	818.79	386.976	620.984	608.917	502.297	576.61	539.454	141.759	149.281	134.629	141.889	196.477	178.537	189.999	188.338	495.081	471.778	487.742	484.867	686.819	755.398	686.705	709.641	208.072	230.605	217.968	218.882	362.592	341.454	352.649	352.231	285.887	275.451	306.893	289.41	537.454	482.377	517.671	512.5	201.228	166.577
AT4G37130	hydroxyproline-rich glycoprotein family protein	nucleoporin-like protein	---	246240_at	349.114	392.801	351.664	364.527	395.043	430.264	445.273	423.527	385.505	453.143	419.324	214.304	226.065	228.703	223.024	192.217	202.208	207.424	200.616	193.894	197.854	191.201	194.316	189.694	172.714	190.889	184.432	155.616	140.025	173.274	156.305	150.575	128.829	146.122	141.842	131.015	121.725	132.31	128.35	153.74	148.775	133.047	145.187	182.558	175.11
AT4G36520	trichohyalin-related	trichohyalin like protein	---	246243_at	156.891	144.626	158.12	153.212	84.5484	122.646	132.469	113.221	86.6152	100.464	93.5394	137.679	115.434	128.091	127.068	106.426	111.35	109.757	109.178	61.3115	65.7954	76.143	67.75	95.6246	90.9003	88.7198	91.7482	108.19	108.825	103.741	106.919	106.195	72.1135	102.828	93.7123	64.467	51.8073	54.2486	56.841	72.6402	73.1734	58.1407	67.9848	164.629	155.435
AT4G36440	expressed protein	putative protein	---	246245_at	657.178	568.451	528.077	584.569	325.5	353.396	491.512	390.136	330.16	287.759	308.96	357.544	378.311	371.908	369.254	359.071	346.358	360.07	355.166	383.137	366.108	375.718	374.987	324.38	347.286	342.394	338.02	320.485	305.225	287.229	304.313	301.611	356.6	307.663	321.958	504.644	498.052	512.626	505.107	387.339	378.635	325.992	363.989	485.41	477.536
AT4G36640	SEC14 cytosolic factor family protein / phosphoglyceride transfer family protein	putative protein	---	246247_at	174.303	144.015	144.053	154.123	239.947	202.29	166.398	202.878	269.355	265.087	267.221	112.109	108.723	101.186	107.339	153.5	162.343	146.101	153.981	82.1074	61.6742	75.5969	73.1262	137.655	124.771	152.539	138.321	360.643	332.94	341.826	345.136	696.559	717.98	668.201	694.247	654.522	675.246	611.008	646.925	335.563	357.105	302.289	331.652	158.947	141.726
AT4G36680	pentatricopeptide (PPR) repeat-containing protein	salt-inducible like protein	---	246249_at	158.604	235.725	336.093	243.474	68.8147	44.6067	75.9569	63.1261	113.029	85.6662	99.3474	232.143	221.445	224.592	226.06	189.14	204.008	203.96	199.036	135.475	138.299	147.172	140.315	95.0195	67.5573	68.0363	76.871	115.527	123.873	123.168	120.856	109.695	96.2063	91.3416	99.081	82.0586	97.8939	103.438	94.4634	74.1318	66.8365	59.9902	66.9862	138.716	184.785
AT4G37260	myb family transcription factor (MYB73)	myb-related protein	---	246253_at	1301.73	601.708	374.735	759.39	860.907	593.805	2015.57	1156.76	1156.73	1756.83	1456.78	770.173	738.199	762.924	757.098	621.441	608.784	619.828	616.684	532.038	502.492	469.62	501.384	870.737	942.358	867.856	893.65	480.949	485.428	472.575	479.651	647.487	604.524	661.928	637.98	419.174	416.762	379.223	405.053	790.973	725.991	759.772	758.912	943.656	853.508
AT4G36650	transcription factor IIB (TFIIB) family protein	transcription initiation factor like protein	---	246255_at	134.759	171.952	172.401	159.704	239.43	208.935	212.699	220.355	302.42	272.544	287.482	193.475	181.363	185.732	186.857	128.25	145.282	134.089	135.874	211.649	207.898	212.223	210.59	175.258	206.029	208.934	196.74	153.5	149.441	146.685	149.875	174.513	165.887	193.909	178.103	126.004	114.775	136.745	125.841	149.347	153.817	124.657	142.607	106.959	99.722
AT4G36690	U2 snRNP auxiliary factor large subunit, putative	splicing factor-like protein	---	246257_at	715.824	735.89	801.356	751.023	1159.91	739.84	1246.47	1048.74	1037.72	948.001	992.861	761.286	742.671	818.572	774.176	717.089	692.508	685.093	698.23	726.636	690.011	719.766	712.137	740.412	711.005	769.92	740.446	477.88	458.112	456.872	464.288	508.889	513.712	491.54	504.714	848.503	771.805	709.165	776.491	891.318	970.188	919.152	926.886	433.351	370.367
AT1G31840	pentatricopeptide (PPR) repeat-containing protein	PPR-repeat protein, putative contains multiple PPR domains: Pfam profile: PF01535: PPR repeat	---	246258_at	29.5673	24.731	27.7285	27.3422	33.2197	22.9013	34.342	30.1543	32.0947	28.0654	30.0801	25.131	20.8698	20.181	22.0606	18.8215	19.5858	21.0545	19.8206	26.0138	24.6034	22.6488	24.422	17.9103	25.127	24.4518	22.4964	20.1859	26.2249	21.3743	22.595	23.4593	30.4489	25.0885	26.3322	25.415	25.3393	24.9031	25.2191	26.3064	23.0706	23.4956	24.2909	22.8081	16.245
AT1G31830	amino acid permease family protein	amino acid permease, putative contains Pfam profile: PF00324: Amino acid permease	---	246259_at	718.243	648.448	711.963	692.885	505.321	417.235	550.477	491.011	367.678	398.217	382.947	460.368	465.743	449.765	458.625	525.553	509.13	513.119	515.934	317.34	310.854	309.33	312.508	284.613	311.456	308.01	301.36	122.336	112.234	114.395	116.322	321.206	350.183	333.951	335.113	429.391	442.706	437.147	436.415	325.457	341.289	314.168	326.972	196.355	218.952
AT1G31810	formin homology 2 domain-containing protein / FH2 domain-containing protein	unknown protein	---	246261_at	154.308	168.614	170.079	164.334	224.253	159.878	199.504	194.545	204.87	160.711	182.791	136.135	143.006	129.682	136.274	105.783	114.269	118.114	112.722	117.113	138.13	132.087	129.11	144.464	120.764	124.871	130.033	99.6279	112.632	113.711	108.657	111.18	90.5067	112.217	104.635	88.7755	97.2806	81.0972	89.0511	108.806	85.7487	99.0694	97.8747	103.241	91.4115
AT1G31780	conserved oligomeric Golgi complex component-related / COG complex component-related	unknown protein	---	246263_at	626.888	771.924	705.378	701.396	773.506	889.635	1191.55	951.564	1195.12	1079.94	1137.53	478.193	447.808	458.241	461.414	393.954	427.584	450.838	424.125	628.342	596.458	555.36	593.387	317.96	369.392	314.313	333.888	290.49	261.147	278.915	276.851	254.76	241.482	231.433	242.558	627.878	622.685	622.557	624.374	291.519	298.171	316.028	301.906	560.487	470.936
AT1G31814	expressed protein	hypothetical protein	---	246264_at	169.362	131.338	119.526	140.075	145.767	110.822	152.841	136.476	149.416	141.134	145.275	64.706	67.7769	67.4296	66.6375	71.2256	70.7331	69.5154	70.4914	68.2775	62.6381	62.3198	64.4118	87.2298	87.0193	97.23	90.4931	74.6096	68.6705	67.1394	70.1398	99.6432	96.0271	96.1078	97.2593	153.19	155.919	156.95	155.353	125.339	152.161	157.202	144.901	55.4354	51.7026
AT1G31860	histidine biosynthesis bifunctional protein (HISIE)	phosphoribosyl-ATP pyrophosphohydrolase (At-IE) identical to phosphoribosyl-ATP pyrophosphohydrolase (At-IE) [Arabidopsis thaliana] GI:3461884 (Plant Physiol. 118 (1), 275-283 (1998)); supported ...	---	246265_at	128.181	216.602	311.642	218.808	103.273	126.448	99.596	109.772	107.275	92.5942	99.9345	725.744	715.583	714.704	718.677	715.818	712.477	752.05	726.781	389.954	419.407	449.432	419.598	99.7757	101.159	94.8039	98.5795	223.223	204.409	217.814	215.149	79.4167	74.8666	63.1309	72.4714	165.667	183.355	190.832	179.951	80.973	76.5583	75.4268	77.6527	450.703	534.664
AT1G31817	chloroplast 30S ribosomal protein S11, putative	30S ribosomal protein S11, putative contains Pfam profile: PF00411: Ribosomal protein S11; supported by full-length cDNA: Ceres: 36981.	---	246266_at	323.345	466.71	499.217	429.757	233.969	147.747	236.352	206.022	265.86	241.924	253.892	260.752	263.685	262.027	262.155	225.398	247.018	252.367	241.594	265.694	301.712	324.56	297.322	229.062	210.671	190.246	209.993	214.904	243.637	227.852	228.798	169.372	152.297	141.774	154.481	248.991	235.457	206.906	230.451	162.892	151.037	175.234	163.054	202.267	227.041
AT1G31812	acyl-CoA binding protein / ACBP	Acyl CoA binding protein, putative contains Pfam profile: PF00887: Acyl CoA binding protein;supported by full-length cDNA: Ceres:5663.	---	246267_at	10941.9	11207.8	9963.15	10704.3	12408.9	13164.7	12017.9	12530.5	10937.2	8984.59	9960.88	6195.43	6229.79	5934.65	6119.96	4279.74	4517.7	4474.63	4424.02	5879.07	5768.11	5894.29	5847.16	3627.01	4055.9	3718.09	3800.34	3719.48	3695.67	3728	3714.38	4027.56	3511.07	3696.51	3745.05	3277.98	3178.14	3289.62	3248.58	3677.33	3798.24	3883.88	3786.48	3682.99	4507.29
AT1G31800	cytochrome P450 family protein	cytochrome P450, putative contains Pfam profile: PF00067: Cytochrome P450; supported by cDNA: gi_15912336_gb_AY056446.1_	---	246268_at	465.87	472.184	506.428	481.494	218.785	286.614	274.22	259.873	345.219	342.427	343.823	412.339	373.914	427.557	404.604	675.491	708.668	623.536	669.232	768.697	694.748	702.392	721.946	711.175	723.174	676.923	703.757	982.26	1023.89	1005.07	1003.74	636.802	652.803	625.35	638.318	196.958	205.839	201.415	201.404	585.963	583.874	587.216	585.684	1135.06	879.183
AT4G37110	expressed protein	putative protein	---	246269_at	41.0489	43.5603	70.6535	51.7542	39.0466	41.0874	32.4312	37.5217	42.7921	45.1633	43.9777	94.5045	100.493	97.9377	97.6451	92.5478	98.0348	88.9234	93.1687	59.9615	57.3665	58.4718	58.6	32.0614	21.9401	29.8061	27.9359	40.6166	38.4726	34.4953	37.8615	20.5057	18.4141	19.454	19.4579	28.1815	20.7849	31.7088	26.8917	24.8016	20.7871	19.2351	21.6079	104.242	88.8314
AT4G36540	basic helix-loop-helix (bHLH) family protein	putative protein ; supported by full-length cDNA: Ceres: 123997.	---	246275_at	1731.03	1375.09	978.584	1361.57	613.498	832.474	897.005	780.992	534.082	516.419	525.25	270.725	281.56	277.991	276.758	335.184	363.87	358.094	352.383	939.409	987.322	940.825	955.852	1325.78	1474.76	1431.92	1410.82	573.927	578.918	573.716	575.52	97.4464	94.8019	115.749	102.666	234.981	256.243	204.837	232.02	740.16	807.524	775.809	774.498	855.361	875.385
AT4G37270	cadmium/zinc-transporting ATPase, putative (HMA1)	Cu2+-transporting ATPase-like protein	HMA1	246276_at	324.196	468.569	399.194	397.32	639.651	718.3	759.24	705.73	729.491	643.911	686.701	223.093	223.363	221.965	222.807	253.018	233.722	246.851	244.53	280.059	264.456	276.177	273.564	392.333	399.038	361.577	384.316	457.64	463.748	465.675	462.355	579.621	634.517	587.949	600.696	277.889	279.015	268.228	275.044	318.262	306.697	325.047	316.669	362.141	348.772
AT4G37190	expressed protein	tubulin-like protein	---	246278_at	124.994	187.122	336.336	216.151	91.7716	61.6226	92.2465	81.8802	115.115	121.693	118.404	124.676	136.09	128.559	129.775	111.875	111.089	123.63	115.531	75.577	79.1358	81.9397	78.8841	50.9433	47.8838	61.2064	53.3445	97.1573	96.4832	89.6819	94.4408	97.7445	74.0048	100.78	90.8432	45.4089	42.4173	49.5228	45.783	64.9907	46.6115	74.3295	61.9772	193.176	204.748
AT4G36740	homeobox-leucine zipper family protein	homeodomain protein	---	246279_at	51.9799	45.4897	89.5278	62.3325	138.803	74.0143	1054.93	422.582	281.406	1271.62	776.514	18.9157	19.5046	16.0528	18.1577	27.5453	27.5571	23.9492	26.3505	21.6858	17.5604	18.1074	19.1178	43.0736	49.0981	39.2927	43.8215	21.4548	25.5724	20.4396	22.4889	23.7023	28.2548	23.5291	25.1621	44.3583	33.405	32.1336	36.6323	91.9169	56.0115	77.5465	75.1583	18.8881	17.5632
AT4G36940	nicotinate phosphoribosyltransferase family protein / NAPRTase family protein	hypothetical protein	---	246281_at	417.887	307.263	370.767	365.306	234.632	142.286	385.596	254.171	306.199	305.425	305.812	203.628	162.739	194.679	187.015	194.056	185.609	193.357	191.007	278.343	282.105	298.886	286.445	257.943	214.394	191.117	221.151	229.558	244.091	212.358	228.669	223.965	221.685	197.192	214.281	265.675	245.788	239.61	250.358	182.453	202.517	186.703	190.558	245.277	217.798
AT4G36860	LIM domain-containing protein	putative protein	---	246283_at	1143.26	834.935	704.281	894.159	1943.54	1200.6	1668.98	1604.37	1548.36	1281.39	1414.87	305.369	302.197	279.464	295.676	372.195	329.026	365.425	355.548	355.643	326.393	316.503	332.846	719.43	766.474	692.975	726.293	510.399	484.554	510.655	501.869	539.371	563.248	555.373	552.664	423.381	430.277	432.596	428.751	770.772	751.018	840.385	787.392	738.448	596.41
AT4G36780	brassinosteroid signalling positive regulator-related	putative protein	---	246284_at	121.477	266.071	242.252	209.934	205.073	254.592	583.969	347.878	393.856	405.82	399.838	131.286	106.648	134.437	124.124	193.808	198.896	206.548	199.751	107.197	108.569	111.625	109.13	458.426	395.701	352.376	402.168	197.266	157.049	158.648	170.987	151.926	149.085	151.29	150.767	92.6047	91.0734	101.98	95.2194	177.043	152.474	189.562	173.026	181.864	173.878
AT4G36980	expressed protein	putative protein	---	246285_at	802.921	895.664	691.728	796.771	844.639	871.537	916.533	877.569	771.504	806.879	789.192	516.415	581.424	568.228	555.355	462.656	467.929	438.312	456.299	577.328	560.735	568.488	568.85	595.41	658.979	703.45	652.613	401.241	440.43	419.066	420.246	438.111	413.766	476.817	442.898	537.557	491.632	541.847	523.678	526.076	551.717	504.408	527.4	298.799	307.251
AT1G31910	GHMP kinase family protein	unknown protein	---	246286_at	4204.49	3720.63	3174.64	3699.92	7112.16	7076.4	5847.56	6678.71	6530.21	5556.58	6043.4	1573.62	1623.97	1706.32	1634.64	1846.77	1965.93	1888.22	1900.31	1670.58	1707.01	1814	1730.53	1851.63	1634.66	1608.22	1698.17	1728.58	1722.6	1719.59	1723.59	2292.05	1947.42	2030.96	2090.14	1736.03	1443.46	1609.33	1596.28	1372.14	1430.94	1190.62	1331.24	2021.7	1624.17
AT1G31870	expressed protein	unknown protein	---	246287_at	319.223	337.689	318.463	325.125	452.558	294.529	481.415	409.501	351.797	310.514	331.156	176.58	181.11	178.739	178.81	154.683	154.797	169.418	159.633	156.145	164.547	186.789	169.16	204.05	199.696	200.717	201.488	104.777	125.288	136.55	122.205	181.658	177.119	164.356	174.378	173.185	146.761	161.626	160.524	192.201	173.183	177.317	180.9	138.448	147.204
AT1G31850	dehydration-responsive protein, putative	unknown protein	---	246288_at	586.713	425.031	428.403	480.049	185.147	141.163	417.561	247.957	257.145	343.406	300.275	1047.83	993.673	1072.77	1038.09	966.287	941.96	916.561	941.603	1337.55	1327.24	1322.17	1328.99	666.138	632.678	656.786	651.867	488.942	493.146	473.349	485.146	385.362	362.925	351.133	366.473	876.099	868.415	806.424	850.313	522.708	486.982	509.96	506.55	942.296	911.124
AT3G56880	VQ motif-containing protein	putative protein predicted protein At2g41010 - Arabidopsis thaliana, EMBL:AC004261;supported by full-length cDNA: Ceres:39584.	---	246289_at	98.0989	112.911	125.366	112.125	83.7446	71.0146	105.624	86.7945	246.025	485.698	365.862	4435.08	4515	4336.63	4428.9	2273.29	2309.6	2234.07	2272.32	3292.08	3047.73	3097.09	3145.63	2013.01	2259.28	2321.67	2197.98	3253.17	3247.53	3453.36	3318.02	2000.61	1922.66	1901.04	1941.44	999.972	966.022	1037.07	1001.02	1502.74	1370.99	1419.2	1430.98	1238.33	1340.99
AT3G56800	calmodulin-2/3/5 (CAM3)	calmodulin-3 ;supported by full-length cDNA: Ceres:16715.	CAM3	246290_at	960.315	771.083	792.111	841.17	932.178	1133.68	668.762	911.54	1109.41	1099.9	1104.65	1182.91	1098.17	1165.03	1148.7	1107.55	1098.88	1084.98	1097.14	1181.22	1220.9	1236.19	1212.77	1097.94	1074.4	1118.1	1096.82	1037.79	1080.9	1074.46	1064.38	1446.67	1432.11	1330.1	1402.96	2480.88	2558.21	2346.65	2461.91	1968.45	1975.54	1830.74	1924.91	1537.63	1638.39
AT3G56820	expressed protein	hypothetical protein ; supported by full-length cDNA: Ceres: 8960.	---	246291_at	532.538	400.92	434.643	456.034	580.026	474.512	595.367	549.968	607.986	473.66	540.823	255.071	227.681	233.462	238.738	267.002	279.122	266.506	270.877	184.426	206.314	189.453	193.398	397.043	422.742	395.68	405.155	208.316	223.979	222.743	218.346	312.289	309.511	347.832	323.21	322.755	355.517	339.082	339.118	384.51	379.972	351.628	372.037	181.827	153.58
AT3G56860	UBP1 interacting protein 2a (UBA2a)	putative protein hnRNP A/B related protein - Felis catus, EMBL:AF153444; supported by cDNA: gi_14194148_gb_AF367280.1_AF367280	UBA2A	246292_at	792.514	1269.92	1095.74	1052.72	824.077	891.522	1160.26	958.62	983.228	846.254	914.741	867.771	770.137	854.251	830.72	914.358	909.192	875.785	899.778	899.198	869.634	883.067	883.966	1204.55	1160.76	1122.09	1162.46	606.329	691.102	662.979	653.47	751.012	706.681	701.576	719.756	613.551	619.585	599.71	610.949	951.388	928.692	924.725	934.935	710.409	608.806
AT3G56710	sigA-binding protein	SigA binding protein ; supported by cDNA: gi_14596086_gb_AY042831.1_	---	246293_at	48.1518	41.5617	37.2786	42.3307	71.6986	51.6699	85.825	69.7312	67.7833	81.6796	74.7315	144.594	148.985	150.544	148.041	133.529	152.346	155.185	147.02	80.2227	84.3969	84.9902	83.2033	129.505	115.381	108.166	117.684	328.428	287.257	329.656	315.114	488.188	505.46	517.691	503.78	19.599	17.6142	24.2089	20.4741	41.3208	38.7023	34.5093	38.1775	232.395	343.585
AT3G56910	expressed protein	ribosomal protein, chloroplast ribosomal protein PsCL18 precursor, chloroplast - Pisum sativum, PIR:R5PM18; supported by cDNA: gi_14596188_gb_AY042882.1_	---	246294_at	2232.44	3376.77	3213.34	2940.85	599.964	641.378	574.492	605.278	675.826	536.214	606.02	1699.11	1705.63	1628.75	1677.83	2241.26	2370.28	2220.6	2277.38	1829.05	1722.98	1717.95	1756.66	906.834	959.232	914.418	926.828	2525.19	2701.16	2804.73	2677.03	799.127	894.445	754.58	816.05	563.569	521.803	561.056	548.809	827.989	855.287	840.017	841.097	3513.48	4058.17
AT3G51770	tetratricopeptide repeat (TPR)-containing protein	putative protein sequence in GenBank Accession Number AC002330	---	246298_at	130.792	164.913	140.74	145.482	225.179	184.753	313.933	241.289	235.687	197.027	216.357	89.5331	90.7705	92.0659	90.7898	93.2452	92.7664	90.0329	92.0149	146.009	156.939	163.537	155.495	183.656	188.551	169.107	180.438	126.505	112.848	136.785	125.38	169.352	177.6	172.078	173.01	656.689	757.86	625.451	680	532.229	569.194	596.573	565.998	123.438	125.867
AT3G51830	phosphoinositide phosphatase family protein	putative transmembrane protein G5p yeast Sac1 protein, PIR:A33622	---	246300_at	331.165	378.356	331.708	347.076	312.726	264.84	437.562	338.376	337.538	429.304	383.421	176.342	216.652	198.444	197.146	172.403	184.923	180.972	179.433	270.754	231.098	238.135	246.663	643.414	609.521	604.477	619.137	242.769	218.249	212.759	224.592	332.402	355.829	389.175	359.135	265.201	244.654	257.729	255.861	364.978	413.056	415.303	397.779	202.599	180.439
AT3G51850	calcium-dependent protein kinase, putative / CDPK, putative	calcium-dependent protein kinase	---	246301_at	435.385	413.043	416.719	421.715	288.206	236.775	392.685	305.889	311.622	336.009	323.815	856.796	801.379	857.238	838.471	643.584	622.009	696.685	654.093	630.344	637.415	608.76	625.506	514.685	500.948	511.899	509.178	486.711	481.742	488.479	485.644	379.637	334.272	370.736	361.548	512.772	538.088	482.012	510.957	474.564	425.806	417.504	439.291	588.585	534.158
AT3G51860	cation exchanger, putative (CAX3)	Ca2+/H+-exchanging protein-like Arabidopsis thaliana high affinity calcium antiporter CAX1 encoded by GenBank Accession Number U57411	---	246302_at	215.068	159.412	93.6427	156.041	663.337	404.344	572.889	546.856	439.552	454.516	447.034	431.292	407.782	440.474	426.516	846.224	786.701	780.32	804.415	147.126	134.33	136.849	139.435	1519.84	1691.34	1738.33	1649.83	2789.08	3039.73	2855.56	2894.79	7092.18	6876.93	6849.73	6939.61	1946	2185.4	2098.51	2076.64	2379.5	2523.6	2587.3	2496.8	123.46	110.438
AT3G51870	mitochondrial substrate carrier family protein	putative carrier protein peroxisomal Ca-dependent solute carrier - Oryctolagus cuniculus, EMBL:AF004161	---	246303_at	95.1677	129.604	148.089	124.287	80.3438	64.0351	62.5147	68.9645	72.7623	60.6748	66.7186	162.636	157.057	166.409	162.034	232.991	226.472	223.618	227.693	97.5752	86.0886	85.3777	89.6805	349.378	314.551	315.016	326.315	255.73	264.138	228.114	249.327	337.244	322.284	313.835	324.454	125.755	112.168	135.815	124.579	257.872	254.638	236.124	249.545	259.402	273.954
AT3G51840	short-chain acyl-CoA oxidase	acyl-coA dehydrogenase Mus musculus glutaryl-CoA dehydrogenase precursor encoded by GenBank Accession Number U18992;supported by full-length cDNA: Ceres:3844.	---	246304_at	2139.9	2188.65	2156.26	2161.6	1489.69	1196.58	1774.51	1486.92	1803.95	1605.94	1704.95	1312.13	1247.12	1317.44	1292.23	1331.86	1366.1	1336.82	1344.93	1929.09	1971.89	2009.48	1970.16	5505.11	6056.83	5489.2	5683.71	2295.64	2398.32	2116.67	2270.21	4204.09	3998.81	4301.5	4168.13	2436.23	2319.08	2215.89	2323.73	3794.77	4105.58	3944.99	3948.45	1815.15	1589.5
AT3G51780	BAG domain-containing protein	putative protein hypothetical proteins - Oryza sativa, Arabidopsis thaliana;supported by full-length cDNA: Ceres:21630.	---	246306_at	499.191	480.339	652.483	544.005	680.005	656.114	686.988	674.369	491.49	664.897	578.193	317.483	368.509	363.291	349.761	318.223	357.899	352.965	343.029	231.525	224.27	253.993	236.596	317.618	321.401	347.002	328.674	355.535	347.586	336.859	346.66	410.907	378.281	401.334	396.841	182.422	227.13	231.273	213.608	247.383	281.601	234.455	254.48	277.345	293.23
[truncated: 11,653 more rows]
[truncated: 34 more columns]
