# Supplementary material for: Uncovering the Arabidopsis thaliana nectary transcriptome: investigation of differential gene expression in floral nectariferous tissues
Source: BMC Plant Biol. 2009 Jul 15;9:92. doi: 10.1186/1471-2229-9-92 (PMC2720969; doi:10.1186/1471-2229-9-92)
Supplement: Additional file 4 — ILN versus reference tissues. List comparing gene expression between ILN and reference tissues (includes p and q values). [file 1471-2229-9-92-S4.txt]

AGI Locus	TAIR Annotation	Affy Annotation	Probe Set	AtILN_3	AtILN_2	AtILN_1	carpel_immature_ATGE_37_A_3	carpel_immature_ATGE_37_C_3	carpel_immature_ATGE_37_B_3	Carpel Immature Avg	ILN avg/Carpel Immature avg	p-value Carpel Immature	Q.value.Carpel.Immature	mature_carpel_ATGE_45_B_3	mature_carpel_ATGE_45_C_3	mature_carpel_ATGE_45_A_3	Mature Carpel Avg	ILN avg/Mature Carpel Avg	p-value mature carpel	Q.value.mature.carpel	petal_immature_ATGE_35_C_3	petal_immature_ATGE_35_B_3	petal_immature_ATGE_35_A_3	Petal Immature Avg	ILN avg/Petal Immature avg	p-value petal immature	Q.value.petal.immature	mature_petal_ATGE_42_D_3	mature_petal_ATGE_42_B_3	mature_petal_ATGE_42_C_3	Mature Petal Avg	ILN avg/Mature Petal avg	p-value mature petal	Q.value.mature.petal	sepal_immature_ATGE_34_C_3	sepal_immature_ATGE_34_A_3	sepal_immature_ATGE_34_B_3	Sepal Immature Avg	ILN avg/Sepal Immature avg	p-value immature sepal	Q.value.immature.sepal	mature_sepal_ATGE_41_A_3	mature_sepal_ATGE_41_C_3	mature_sepal_ATGE_41_B_3	Mature Sepal Avg	ILN avg/Mature Sepal avg	p-value mature sepal	Q.value.mature.sepal	stamen_immature_ATGE_36_A_3
---	---	hypothetical protein	244901_at	39.67506687	45.38516586	49.43816724	124.5338801	115.809096	123.9645209	121.4358324	0.369189218	4.36E-05	0.000958725	85.43740025	97.96642004	92.8175146	92.0737783	0.486922562	0.000510604	0.003350637	174.1947442	171.0604303	163.560545	169.6052398	0.264336173	7.94E-06	0.000377905	176.5914046	182.4998661	182.7587681	180.6166796	0.248220707	2.56E-06	0.000187604	231.4272029	255.3344886	260.0439409	248.9352108	0.180098267	2.55E-05	0.000511884	474.7758275	442.9588039	490.7471621	469.4939312	0.095491756	7.72E-06	0.000241165	127.350289
---	---	hypothetical protein	244903_at	274.8996065	555.2041797	325.8212179	772.1865676	797.1566861	700.9294673	756.7575736	0.509156893	0.015021744	0.029310032	659.5979971	690.3528441	665.914694	671.9551784	0.573413744	0.029780456	0.048252466	899.8554802	749.8552586	771.4571255	807.0559548	0.477424561	0.012655027	0.029365881	317.5545711	452.4019681	405.5393985	391.8319792	0.983350914	0.94846116	0.955125898	666.6524137	747.4310037	413.4677526	609.1837233	0.632499392	0.166327753	0.201361062	706.6267059	765.927511	655.4712375	709.3418181	0.543191343	0.024343211	0.040500554	325.2033019
AT2G07686	---	hypothetical protein	244910_s_at	20.53044689	26.03066323	30.9744801	15.54056931	13.85795286	17.3695088	15.58934366	1.657875874	0.032193271	0.052544273	11.11017099	13.70100668	14.22055365	13.01057711	1.986475813	0.015426774	0.02891514	21.54221453	19.74351417	18.79751428	20.02774766	1.290469462	0.135861681	0.184848135	16.82143572	16.65400024	20.17685493	17.88409696	1.445149665	0.069179526	0.098271657	15.36767362	18.02587153	16.40208697	16.59854404	1.557076131	0.041168954	0.060852936	17.68948407	20.46348235	20.21723645	19.45673429	1.328341969	0.111957344	0.143329312	13.63036031
AT2G07683	---	hypothetical protein	244911_at	14.71518168	17.53845427	21.2329536	13.39974698	12.29729583	15.36704344	13.68802875	1.302515031	0.118604301	0.152843248	11.67549119	10.16309738	10.92539522	10.92132793	1.63248126	0.023455932	0.039853987	17.70846879	15.40293546	15.30013486	16.1371797	1.104831421	0.45446581	0.511125422	11.85319675	14.36249992	12.58796338	12.93455335	1.378390324	0.073360642	0.102921175	15.91527954	14.20823811	14.48524798	14.86958854	1.199015234	0.205566807	0.243192613	12.3464151	16.43610498	16.16325336	14.98192448	1.1900249	0.28402052	0.322893028	12.30029846
AT2G07783	---	cytochrome c biogenesis orf382 Protein sequence is in conflict with the conceptual translation	244912_at	960.4295373	1407.396661	1630.884469	2422.699819	1944.410896	2120.675838	2162.595518	0.616344362	0.026419538	0.04502444	2560.26991	2338.086607	2193.952493	2364.103003	0.563809425	0.01001158	0.021178212	2297.19428	2159.64593	2329.449963	2262.096724	0.58923367	0.010353831	0.025557625	1263.938954	2221.095253	2003.27302	1829.435742	0.728587249	0.22937867	0.270951517	1116.030842	1118.593494	960.0243207	1064.882886	1.251690279	0.259091139	0.299355789	1100.500122	1202.96951	1237.038248	1180.169293	1.129417248	0.490300671	0.527853274	833.262295
AT2G07751	NADH-ubiquinone oxidoreductase chain 3, putative	NADH dehydrogenase subunit 3 Protein sequence is in conflict with the conceptual translation	244920_s_at	97.69850837	709.4021744	422.3083929	617.8355516	502.1441998	524.1427388	548.0408301	0.747760026	0.485819476	0.528551241	527.4351266	539.4642179	457.8478145	508.249053	0.806303569	0.610669109	0.648040042	570.3526339	572.2863144	552.802883	565.1472771	0.725126072	0.429214762	0.486495423	332.5180122	742.6144796	843.3796572	639.5040497	0.640813808	0.385247857	0.427908266	537.7398932	511.145498	458.3115401	502.3989771	0.815692396	0.630813837	0.66607274	654.9697818	550.472078	615.1038262	606.848562	0.67529702	0.333478442	0.37256355	353.9234134
AT2G07674 /// AT2G07751	expressed protein	hypothetical protein	244921_s_at	100.0167925	502.8726283	230.3766056	406.3403794	347.4892596	361.9205295	371.9167228	0.746821331	0.476497075	0.519315169	448.5903435	364.3705793	338.3401861	383.7670363	0.723760292	0.438241206	0.481281719	338.8540995	407.0064841	422.5972596	389.4859477	0.713133153	0.409598468	0.467679296	283.9529284	635.5481155	677.463938	532.3216606	0.521781026	0.213404218	0.254541643	357.4929285	355.8374582	305.8776124	339.7359997	0.817562291	0.632427616	0.667720172	483.0420833	464.6373859	502.2196294	483.2996995	0.574706217	0.159671482	0.194983745	224.4937626
---	---	hypothetical protein	244924_at	102.5389601	201.5525821	227.4454434	100.9240687	86.00347176	110.9033578	99.27696609	1.784693894	0.114700497	0.148487779	89.21722133	67.57836114	77.85713655	78.21757301	2.265207016	0.062260732	0.087132878	168.0211254	150.376709	152.1249996	156.8409447	1.129673094	0.625031601	0.672496893	64.98476456	72.16880665	81.3894178	72.84766301	2.432185027	0.052983188	0.079264985	96.33590099	110.3522646	80.86416464	95.85077674	1.848487839	0.105398857	0.135043978	98.83836432	97.19036688	99.09498877	98.37457332	1.801064942	0.107204345	0.138058978	61.60777606
---	---	NADH dehydrogenase subunit 4	244929_at	380.9793632	763.6544575	743.0962202	728.6122524	767.4593238	696.4820112	730.8511958	0.860973274	0.465074995	0.507976788	709.5811414	660.8471972	801.4127396	723.9470261	0.869184242	0.509514202	0.551922074	801.5400035	776.9514503	882.2647321	820.252062	0.767134124	0.210721542	0.267162516	388.7208738	864.5473521	783.3767921	678.8816727	0.926882213	0.809199698	0.830583834	810.9330059	816.5994431	883.8757865	837.1360785	0.751661962	0.17554059	0.211075328	957.4947884	1124.106789	1011.927221	1031.176266	0.610218997	0.039612685	0.060241713	493.0455571
---	---	PSI 9KDa protein	244932_at	239.0315142	412.8530808	107.3117698	492.9202635	275.2954979	470.439989	412.8852501	0.612919582	0.227664908	0.269182179	543.5887452	505.8003011	486.3048866	511.8979776	0.494366975	0.045292251	0.067330844	347.0242972	414.9154404	465.5413278	409.1603551	0.618499451	0.175380123	0.2283935	248.0819503	491.3215159	181.0578831	306.8204497	0.82479983	0.698893763	0.730533823	757.651677	861.9343566	535.4623856	718.3494731	0.352287382	0.023619351	0.038922293	568.2588181	544.6340792	605.5403827	572.8110933	0.44179566	0.023942298	0.040004365	107.2100916
---	---	NADH dehydrogenase ND4L	244933_at	219.1576839	370.7186505	234.8745658	314.5315307	224.0161995	327.1044008	288.5507103	0.952750962	0.825839237	0.848361507	361.2038368	293.2989506	356.1042897	336.8690257	0.816094523	0.306060886	0.34788651	476.4917935	528.7027017	514.5051409	506.5665454	0.542706519	0.010182147	0.025289046	188.915463	415.6336527	311.9752122	305.5081093	0.899867985	0.725805596	0.754489259	734.7001885	856.0766077	727.3955294	772.7241085	0.355776355	0.0014462	0.005172503	757.3258757	648.0887415	723.846928	709.7538484	0.387341284	0.001688637	0.005730519	129.1020085
---	---	NADH dehydrogenase ND6	244934_at	812.7478034	1212.736981	360.4309833	462.5036168	329.9671522	460.5076482	417.6594724	1.904195423	0.205516221	0.245756962	384.6590249	294.4689344	307.9898341	329.0392644	2.41705274	0.133020547	0.166499366	885.1786506	746.9813586	726.1683726	786.1094606	1.011697856	0.972552032	0.977523097	272.1794319	460.9184593	437.0652146	390.0543686	2.038960001	0.18479724	0.224544585	1017.656468	1039.835571	918.2924974	991.928179	0.801777057	0.473930564	0.515508799	935.7953493	894.5228053	1176.342861	1002.220338	0.793543321	0.47291778	0.510773247	176.7023379
---	---	NADH dehydrogenase subunit	244935_at	2234.121053	4093.832698	4878.149792	4187.631087	3523.854559	4029.206931	3913.564193	0.954466993	0.836482196	0.857598883	5330.089731	5353.549203	5475.834359	5386.491097	0.693469604	0.103365428	0.133841537	4626.518575	4697.955165	4623.83233	4649.435357	0.80340247	0.308648139	0.367547755	3066.952025	3916.142665	3266.11744	3416.404043	1.093362436	0.71868587	0.74808611	7363.293093	7214.527677	7887.705875	7488.508881	0.498813303	0.009788764	0.019691241	6119.049098	6102.649791	6334.245628	6185.314839	0.603909089	0.035845198	0.055559166	1986.27928
---	---	NADH dehydrogenase ND1	244936_at	280.7108924	503.1355051	721.9892641	818.6927293	631.0161323	775.6395803	741.782814	0.676674103	0.160597475	0.197904451	1039.992266	1193.179998	1079.1008	1104.091021	0.454623044	0.01127781	0.023074172	746.2540199	809.6676074	865.0648785	806.9955019	0.621992588	0.081834114	0.122038517	718.9056886	764.7695356	582.4233062	688.6995101	0.728830518	0.249275906	0.29106312	1880.044224	2282.477986	1802.35005	1988.290754	0.252450613	0.001617745	0.005551898	1292.910806	1287.632588	1281.293436	1287.278943	0.389927314	0.003518953	0.009623259	245.2131047
---	---	NADH dehydrogenase 49KDa protein	244937_at	76.97748773	151.7138258	63.31627074	131.2549943	64.39148251	114.0816201	103.242699	0.942786874	0.870555035	0.887351224	215.1211839	266.5024442	266.1016869	249.2417717	0.390527883	0.009327846	0.020124517	91.36504945	121.0541475	145.0220494	119.1470821	0.816938692	0.527435617	0.581068313	88.96029745	115.4522496	69.98694038	91.46649582	1.064169569	0.856650498	0.873249809	349.0228344	411.2152823	224.8005546	328.3462237	0.296442762	0.019628318	0.033625429	215.1167731	199.3776619	198.5258471	204.340094	0.476342452	0.018748483	0.032992738	34.45904636
---	---	ribosomal protein S15	244938_at	308.8993628	794.5192669	337.3459016	382.4660972	324.9500178	335.7942954	347.7368035	1.381087187	0.449705604	0.492657014	692.3552175	679.0140393	639.8227452	670.397334	0.716373439	0.295514389	0.337245769	378.7888088	348.6495718	357.0949418	361.5111075	1.328464973	0.493106193	0.547856711	75.86067467	263.0663527	229.1884437	189.3718237	2.536041711	0.157565536	0.195533702	384.6892903	402.8215546	482.812036	423.4409603	1.134171912	0.740776465	0.768616763	307.1260364	325.8274326	367.8807044	333.6113911	1.439563686	0.406875075	0.445579134	115.0402073
---	---	ribosomal protein S12 (trans-splice part 1 of 2)	244939_at	171.6923598	307.1777373	182.7660014	436.9172693	372.7852021	331.7174721	380.4733145	0.579660538	0.039560857	0.061848873	824.6378849	874.1912885	878.9302974	859.2531569	0.256670999	0.000166587	0.001825013	359.9016786	350.7054607	359.8091903	356.8054432	0.618110991	0.035203254	0.062675164	235.0166208	641.5139616	433.902851	436.8111445	0.504898671	0.159004508	0.19710362	610.4835375	641.051611	518.0661811	589.8671099	0.373889919	0.002931409	0.008253664	601.0673028	703.3990824	589.7840486	631.4168113	0.349286497	0.001899865	0.006196055	154.2788402
---	---	ribosomal protein S12 (trans-splice part 2 of 2)	244940_at	1109.664686	2254.906571	1860.359217	2261.567721	1943.043805	2007.240213	2070.617246	0.841122856	0.400089428	0.444353731	3411.62163	3536.621061	3628.256301	3525.499664	0.494013234	0.00642557	0.01552597	1792.104825	1759.790385	1996.072059	1849.322423	0.941773846	0.769866365	0.801494142	1135.375274	2617.944754	1732.023323	1828.447784	0.952525692	0.881425963	0.896014587	3221.457046	3634.094848	2921.85867	3259.136855	0.534387959	0.018320485	0.031902208	3291.636601	3556.691903	3153.462373	3333.930292	0.522399492	0.011063911	0.022120725	635.8909608
---	---	ribosomal protein L16	244944_s_at	270.5117596	630.8329158	614.8091259	891.5730252	977.7624832	832.2457497	900.527086	0.561209772	0.034055043	0.054914418	687.0354047	774.623149	834.8053641	765.4879726	0.660212333	0.106149066	0.13697646	987.4711919	873.6016491	879.5998656	913.5575689	0.553204984	0.029578676	0.054903518	228.8127004	431.1529906	516.2846833	392.0834581	1.288972003	0.47878291	0.520350882	612.6476264	615.7808517	636.6385252	621.6890011	0.812921894	0.379271266	0.421082292	758.2610341	633.0380488	655.188438	682.162507	0.740856607	0.226182915	0.264272194	348.1579877
---	---	cytochrome c biogenesis orf206	244945_at	120.2706208	139.1693913	157.8851254	161.7914245	144.2751335	150.4475705	152.1713762	0.914156017	0.337853322	0.382142359	101.2710146	105.9980478	103.3500822	103.5397149	1.343526774	0.031375987	0.050262856	177.7036242	138.9558061	171.7924332	162.8172879	0.854383346	0.217680461	0.274422648	122.01243	153.7878353	125.6578643	133.8193765	1.039523444	0.7386822	0.766277533	147.9362369	127.5453667	138.0054012	137.8290016	1.009282354	0.922488197	0.931905918	154.5875368	130.7758892	153.9208432	146.4280897	0.950011568	0.613582101	0.645254861	113.333063
---	---	hypothetical protein	244947_at	28.72830795	32.37787777	30.2192883	32.62414262	28.84598061	30.74183316	30.7373188	0.99038647	0.855379117	0.873954506	27.35279121	25.35042454	21.13709267	24.61343614	1.236797028	0.051144601	0.074399387	41.36900934	38.41440399	37.97090909	39.25144081	0.77555942	0.004231688	0.013830551	23.45276802	30.67011058	33.64324048	29.25537303	1.040555	0.730066431	0.75828626	29.32079791	32.44943919	40.04329305	33.93784338	0.8969876	0.356253971	0.398222567	31.06797333	34.6503021	41.49173067	35.7366687	0.851837224	0.177135841	0.21315044	28.88448544
AT2G07723	pseudogene, similar to orf454~homology with two ORFs from Marchantia polymorpha mtDNA (orf169 and orf322), high similarity to 3'-terminal part of ccl1 of Rhodobacter	cytochrome c biogenesis orf452	244951_s_at	124.6712479	184.3630708	172.9872327	820.3969614	686.302618	722.5589135	743.0861643	0.21622506	0.000188731	0.001974076	542.8893466	573.8865761	595.0742455	570.6167227	0.281579288	6.62E-05	0.001152304	676.1359318	676.6968296	678.988785	677.2738488	0.237236165	9.41E-06	0.000409125	272.0745856	326.8212718	297.820017	298.9052915	0.537541004	0.004635197	0.012433657	684.8811891	684.3242756	675.5558486	681.5871044	0.235734874	9.56E-06	0.00033015	643.991918	594.4610865	632.7079044	623.720303	0.257605612	4.02E-05	0.000577005	276.8218021
---	---	hypothetical protein	244952_at	34.9555713	46.07098078	24.46416413	17.79674269	24.06111536	30.52566049	24.12783951	1.457385857	0.202124384	0.242222878	19.33902476	15.19085479	14.84110667	16.45699541	2.13669453	0.043182907	0.064836764	40.58302309	38.8376251	35.83554907	38.41873242	0.915271532	0.637300123	0.683397087	20.96861269	22.35371936	20.90573089	21.40935431	1.642439634	0.092804337	0.125306961	21.91598192	24.50345563	23.55202665	23.3238214	1.507624821	0.132641093	0.164816539	27.399544	28.19512912	30.30406385	28.63291232	1.228082274	0.358340409	0.397844009	21.42515413
AT2G07731	---	NADH dehydrogenase subunit 6	244953_s_at	47.62189784	65.88925688	85.38062794	123.1481802	130.9544194	136.8202189	130.3076062	0.508775066	0.005263316	0.014182196	75.05921678	63.15865601	78.51729509	72.24505596	0.917671943	0.642167269	0.677487012	242.4623969	286.066622	290.3320524	272.9536904	0.242888311	0.000387847	0.003095571	106.2326281	112.8701735	98.10741091	105.7367375	0.627003088	0.028079537	0.047827277	155.0296354	155.0761405	147.6672249	152.5910003	0.434476875	0.001514877	0.005338464	142.0446538	110.040511	122.720082	124.9350823	0.530653678	0.014961427	0.027742277	144.796306
AT2G07737	---	hypothetical protein	244956_s_at	59.4999604	56.89504571	61.93044178	54.8917458	44.90701596	59.1666494	52.98847039	1.121787731	0.222153172	0.263464829	56.92381043	51.05253136	44.86819966	50.94818048	1.166711262	0.087474579	0.116197853	58.1662274	51.86429373	54.47360042	54.83470719	1.084018116	0.11983973	0.166656962	35.15969936	47.33063249	51.34568953	44.61200713	1.332417432	0.043244665	0.067211977	56.77420302	56.25311685	48.27506701	53.76746229	1.105535084	0.142215814	0.175472219	58.40772387	69.95741206	62.54651444	63.63721679	0.934073157	0.317660029	0.356552506	51.10291123
---	---	hypothetical protein	244957_at	44.12511087	72.81836273	35.6259258	33.80213699	37.2377903	40.90374792	37.3145584	1.362912189	0.301948746	0.346338267	28.96737417	27.23363788	25.4210988	27.20737028	1.869216537	0.104455194	0.13504224	52.23874052	49.17610895	44.85310815	48.75598587	1.043081492	0.863415394	0.884412022	31.25283405	43.55827028	39.18041983	37.99717472	1.338427576	0.33757204	0.38075341	38.75676188	33.43844409	36.79222693	36.3291443	1.399880659	0.270055696	0.3103562	41.88306797	45.35309392	46.24072365	44.49229518	1.143039851	0.604294554	0.636884573	27.03571361
AT2G07708	expressed protein	hypothetical protein	244959_s_at	77.63251974	171.6876933	107.623285	385.807292	369.7998672	356.9621511	370.8564368	0.3208281	0.000963042	0.00485925	535.0073286	616.9673663	645.0555968	599.0100972	0.19862965	0.00037048	0.002801179	391.5231373	418.2480336	463.7935801	424.5215837	0.280271182	0.000933127	0.005230811	150.3891863	536.1082449	476.066875	387.5214354	0.307031186	0.094391359	0.127119406	238.3057734	261.6959921	258.8773824	252.959716	0.470356181	0.009532905	0.019322786	341.7898555	313.6854319	287.5861273	314.3538049	0.378494436	0.003579604	0.009736148	103.7307887
---	---	ribosomal protein L32	244960_at	1355.919328	2235.514915	1940.203333	673.4488667	616.3275344	668.1392263	652.6385425	2.825268617	0.010047108	0.021976727	617.1409646	797.7263001	760.2091245	725.0254631	2.543192324	0.013324168	0.025969318	546.0122393	637.4173622	664.8036219	616.0777411	2.992932659	0.009270406	0.023719151	675.1555595	766.2690703	731.8201606	724.4149301	2.545335712	0.012557468	0.025708787	883.3057285	979.0506016	1098.451272	986.9358674	1.868286738	0.03216936	0.049904462	775.855605	768.8361752	828.064013	790.9185977	2.331313485	0.015303073	0.028241373	509.0563549
---	---	hypothetical protein	244961_at	2967.118462	4973.138894	4994.422364	3428.621482	3181.512889	3172.647408	3260.92726	1.322188311	0.195881255	0.235601726	4199.601116	4087.598565	3894.102818	4060.434166	1.061847017	0.729924474	0.759150679	4062.16406	3874.310955	3879.157908	3938.544308	1.094709002	0.609996864	0.658707856	2152.326191	4218.571709	3325.711437	3232.203112	1.333938418	0.296570433	0.338797889	6180.813225	6445.584418	6197.4935	6274.630381	0.687141655	0.044261619	0.064642599	5757.06513	5670.086173	5629.782628	5685.644644	0.758323845	0.110839044	0.142101923	1241.764411
---	---	NADH dehydrogenase ND4	244962_at	622.0488859	1088.222584	1066.657569	2425.217224	2053.607315	2523.14879	2333.99111	0.396592347	0.002511604	0.008752006	2755.703943	2679.458904	2465.638148	2633.600331	0.351474368	0.000617182	0.003703092	2570.405734	2773.790104	2856.109851	2733.43523	0.338637259	0.000485065	0.003499879	1240.684263	2615.030271	1571.595449	1809.103328	0.511658455	0.115749695	0.150690947	3831.17922	4259.109322	3654.098518	3914.795687	0.236447336	0.000220899	0.001607144	2982.183513	3094.902944	3192.804662	3089.963706	0.299564364	0.000188903	0.001426555	633.9651232
---	---	PSII cytochrome b559	244963_at	2625.90497	2805.917971	2496.720631	3485.58158	2980.966516	3483.963114	3316.83707	0.796797612	0.024004854	0.041876204	3419.002205	3549.603068	3692.059335	3553.554869	0.743719446	0.001586469	0.006308419	3835.573482	3519.28038	3656.081918	3670.311927	0.720060831	0.001313391	0.006512019	4083.269917	3939.028446	3287.257265	3769.851876	0.701048196	0.012428162	0.02549849	5662.936674	5421.451061	5159.689427	5414.692387	0.488088273	8.43E-05	0.000963746	4942.137681	4476.450415	4975.496602	4798.028233	0.550819572	0.000306116	0.001925658	1876.767777
---	---	PSII cytochrome b559	244964_at	1246.923577	1513.003051	1130.359049	2084.799406	1558.946626	2018.976221	1887.574084	0.686999203	0.042080172	0.064892466	2021.231213	2119.136314	2217.21281	2119.193446	0.61191294	0.002894614	0.009143665	2076.342811	1910.197957	2009.410235	1998.650334	0.64881879	0.004675333	0.014889413	2363.796861	2227.004409	2067.97574	2219.592337	0.584234263	0.00288256	0.008942282	3295.999769	3925.621646	2896.963449	3372.861621	0.384469343	0.002914284	0.008223164	2973.490626	2965.542758	3140.503224	3026.512203	0.428467426	0.000167178	0.001326782	918.2657874
---	---	hypothetical protein	244965_at	524.3864779	1386.710553	1339.328322	1357.442815	1134.313025	1180.182468	1223.979436	0.885206962	0.651212471	0.687829393	1619.402397	1786.156849	1664.024084	1689.86111	0.64116223	0.099865486	0.129930385	1451.837521	1401.975254	1383.0838	1412.298858	0.767171276	0.306332506	0.365173887	387.2177654	1695.007505	1336.30012	1139.508463	0.95082674	0.912721941	0.923986453	1978.669484	2273.730146	1827.753325	2026.717652	0.534595984	0.037934706	0.057001405	1898.425172	1814.106521	2081.729868	1931.42052	0.560973183	0.043426943	0.064943823	482.5747347
---	---	cytochrome b6-f complex, subunit V	244966_at	297.527191	420.5033339	267.9782087	184.0472132	74.58061259	164.551456	141.0597606	2.33000238	0.031164187	0.051324495	151.7222178	190.2096688	195.8413957	179.2577608	1.833502641	0.037403894	0.057809812	207.6884388	179.8103416	207.9890249	198.4959351	1.655800043	0.052273609	0.08528492	88.40852511	182.0268156	125.9086328	132.1146578	2.487760127	0.022028517	0.039477428	225.840153	292.287722	183.7584444	233.9621065	1.404798336	0.168317103	0.203389963	324.0715661	255.8380678	347.2951184	309.0682508	1.063420707	0.735772476	0.761250344	43.43786598
---	---	PSI J protein	244967_at	434.8423697	815.0406672	676.1049814	2327.681181	1948.282888	2307.748412	2194.570827	0.292538294	0.000726641	0.004118362	2470.828475	3217.428813	2794.709531	2827.655606	0.227041796	0.000846101	0.004398202	1721.372453	1983.834345	1899.49909	1868.235296	0.34363766	0.000822808	0.004825386	997.339552	2865.014181	2435.755506	2099.369746	0.305804162	0.064531161	0.092992894	2898.864851	3349.833226	3196.122276	3148.273451	0.203920027	0.000131366	0.001223205	3281.885181	3321.35645	3574.666891	3392.636174	0.1892322	4.43E-05	0.000605302	1791.104435
---	---	ribosomal protein L33	244968_at	1188.167275	1830.213595	1837.219152	1935.378152	1707.927762	1982.064287	1875.1234	0.863160974	0.329397916	0.374208038	2085.10462	2345.403885	2444.100913	2291.536472	0.706309221	0.04881278	0.071616585	1994.253995	2042.254212	1909.422978	1981.977062	0.816625667	0.171832302	0.22473567	1538.250972	1516.288517	1375.770817	1476.770102	1.095995469	0.556352741	0.595877156	2172.855238	2537.322838	2121.062158	2277.080078	0.710793334	0.059163024	0.082326404	1433.813035	1517.204863	1414.24708	1455.088326	1.112326525	0.494157587	0.531363242	700.6090148
---	---	ribosomal protein S18	244969_at	1200.341188	2214.865902	1547.30021	802.2952121	650.8604952	636.9518896	696.7025323	2.374283174	0.033971918	0.05480164	725.3547619	947.6731159	951.7982956	874.9420578	1.890604167	0.064079098	0.089306751	717.1779943	787.0089286	658.9771109	721.054678	2.294096621	0.035856678	0.06361142	529.6976872	491.9265657	445.515358	489.046537	3.382436997	0.017531218	0.033128103	770.1071604	946.5783776	822.6435395	846.4430258	1.954259235	0.05567542	0.078268253	493.7228819	532.7246286	493.9783845	506.8086317	3.263892911	0.018296335	0.032393147	327.9605772
---	---	ribosomal protein L20	244970_at	535.8710668	1481.703423	963.1647488	633.353869	529.9005474	517.6856428	560.313353	1.773257305	0.191432918	0.230919662	986.9180829	913.4510121	950.0099823	950.1263591	1.045734324	0.881798034	0.896539011	735.5572506	734.1605246	783.3162805	751.0113519	1.322988985	0.425917455	0.483381513	157.4364602	443.2793394	423.1604522	341.2920839	2.911229978	0.086631652	0.118175431	819.9460367	994.1227738	950.0779347	921.3822484	1.078357813	0.808190601	0.83036839	841.7629381	675.3352255	799.9447445	772.347636	1.286441105	0.470693787	0.508678491	209.2754433
---	---	ATP-dependent protease subunit	244971_at	2820.303066	5464.831887	4414.431732	4936.089649	4204.983346	4179.248858	4440.107284	0.953397885	0.810471641	0.834224422	6052.843402	5848.35593	5754.776103	5885.325145	0.719278679	0.099632628	0.129681554	4636.717551	4441.8262	4543.441868	4540.661873	0.932284547	0.710354045	0.748917151	3150.276165	5488.439479	4036.622185	4225.11261	1.001911496	0.994104186	0.995061897	6993.43364	7038.302348	6711.884348	6914.540112	0.612215538	0.02587769	0.041847346	6135.492474	6849.599205	6597.449158	6527.513612	0.648514756	0.045022248	0.066927164	1550.121214
---	---	PSII 47KDa protein	244972_at	233.118222	337.4837859	239.5560508	1260.317146	500.2182476	1072.529436	944.3549433	0.285965238	0.043322365	0.066364817	2141.736188	2050.861415	1995.780829	2062.79281	0.13091605	5.03E-06	0.00035217	1265.089415	1287.097299	1329.751173	1293.979296	0.208699387	1.22E-05	0.000458826	1314.518577	1664.545475	942.1114224	1307.058491	0.206611019	0.007999079	0.018345963	2314.487301	2880.637511	2145.043534	2446.722782	0.110373226	0.000638309	0.003080281	2987.592072	3363.505401	2909.501661	3086.866378	0.087484411	4.04E-05	0.000577663	154.6127487
---	---	PSII T protein	244973_at	278.0277233	530.2501139	210.7755532	405.1375684	256.0390694	378.0834205	346.4200195	0.980556678	0.953051506	0.958355204	513.9691177	516.0781765	535.4669815	521.8380919	0.650938421	0.135048372	0.168698838	457.8281662	474.8627695	454.4709291	462.3872883	0.734631925	0.276430193	0.335298341	437.8311626	537.3689896	469.711503	481.6372184	0.705270379	0.234778466	0.276527015	658.565291	885.911273	715.807635	753.4280663	0.450851884	0.02529942	0.041114855	890.7150904	812.9470276	794.3302401	832.6641194	0.407948962	0.008332784	0.017869479	163.1532342
---	---	PSII low MW protein	244974_at	490.2969063	1078.285024	896.7320292	241.4323795	151.3497281	193.114219	195.2987755	4.207764834	0.02349578	0.041190296	356.9946633	458.6532454	408.7502929	408.1327339	2.013490347	0.078824778	0.106501565	284.1371312	298.2932914	215.3429687	265.9244637	3.090243403	0.034068164	0.061152011	271.2492964	579.8429007	336.5878216	395.8933396	2.07573919	0.097360722	0.130413997	365.7005897	462.7930544	371.5626375	400.0187605	2.054331949	0.075366891	0.101178965	563.862135	844.0148987	454.2787492	620.7185943	1.323903178	0.390541151	0.429578039	107.6857067
---	---	PSII 10KDa phosphoprotein	244975_at	511.8813702	859.1702863	469.4018465	1791.068565	1284.758638	1521.268905	1532.365369	0.400351322	0.008642875	0.01984283	2154.817457	2062.460032	1969.065362	2062.114284	0.297502668	0.000422534	0.003010363	2040.935108	1988.755678	2044.172569	2024.621119	0.303012003	0.000348159	0.002886201	2005.623321	2129.896892	1858.714396	1998.078203	0.307037282	0.000694047	0.003525407	3101.849774	3321.822104	2629.30921	3017.660363	0.203298061	0.000546606	0.002773511	3036.313028	2887.315417	2636.019063	2853.215836	0.215015104	0.000191516	0.001438447	595.184352
---	---	cytochrome B6	244976_at	2653.992884	4257.529574	5555.95889	5989.99262	5049.05592	5714.949611	5584.66605	0.744149619	0.18153461	0.220408367	6292.760908	6433.682557	6132.16401	6286.202491	0.661102967	0.065022544	0.090429568	6792.673035	6962.748286	7047.934296	6934.451872	0.599301458	0.030000233	0.055512453	6298.93922	6583.48982	6416.917333	6433.115458	0.646005368	0.054072151	0.080536564	7116.664568	7839.627519	7465.97866	7474.090249	0.556031166	0.018509046	0.032172144	8789.952894	8129.555818	7710.610673	8210.039795	0.506188425	0.01062525	0.021426416	3671.424169
---	---	cytochrome b/f	244977_at	183.9121115	202.7349908	184.8525935	150.045581	105.599805	156.418865	137.3547503	1.386918895	0.036049708	0.057454654	81.9956958	81.08220095	74.20289952	79.09359876	2.4085375	7.22E-05	0.00117913	462.0680371	353.953961	340.338529	385.4535091	0.494222764	0.007491449	0.020411579	96.78025618	163.3656039	170.2904539	143.4787713	1.327721843	0.124192379	0.159912277	382.2327297	448.0655151	363.2888854	397.8623767	0.478808527	0.001421497	0.005131731	363.7293286	341.6951784	505.496018	403.640175	0.471954752	0.014569354	0.027221745	99.54438056
---	---	RNA polymerase alpha subunit	244978_at	4604.681389	6783.972183	5673.569619	2779.183802	2984.465299	2897.728834	2887.125978	1.969920181	0.011411737	0.024025927	3069.802176	3458.591799	3443.081464	3323.825146	1.711103166	0.021158683	0.036757205	3531.696854	3157.425576	3000.895981	3230.006137	1.760804001	0.019284516	0.040006547	1260.065366	1957.29466	1869.573974	1695.644667	3.354127101	0.003903156	0.010986672	3443.042061	3513.565979	4400.770641	3785.792894	1.502302923	0.053293607	0.075413085	2178.949809	2229.082491	2125.363959	2177.798753	2.611539621	0.00508331	0.012402878	1686.877555
---	---	ribosomal protein S11	244979_at	3689.637666	4246.795523	2539.583919	4837.036053	4064.85737	4516.850596	4472.914673	0.780700272	0.149242122	0.185817975	5599.246456	5488.685491	5537.444792	5541.792246	0.630122088	0.015225225	0.02867151	4214.667045	4159.574356	4331.886104	4235.375835	0.824485439	0.215141029	0.271660761	2505.04198	1995.758941	1769.580837	2090.127252	1.670714402	0.062658404	0.090850678	5873.334642	5722.841496	5463.815705	5686.663948	0.614069292	0.013182291	0.024730504	2266.829953	2401.039563	2489.261226	2385.710248	1.463717443	0.094429085	0.124139797	1537.544045
---	---	ribosomal protein L36	244980_at	1217.525879	1707.015873	982.9588943	2650.565533	2027.104442	2420.567042	2366.079006	0.550488894	0.019219226	0.035109935	2798.153813	3257.982354	3064.157121	3040.097762	0.42844024	0.002302704	0.00796451	2285.066509	1942.785324	2135.738575	2121.196803	0.61404025	0.025325274	0.048765331	976.7764307	1119.744067	995.8559316	1030.792143	1.263591525	0.280540719	0.323001356	2762.557191	2859.64344	2465.087978	2695.76287	0.483165723	0.004658214	0.011381268	1203.709134	1333.565521	1201.917376	1246.397344	1.045012028	0.809347822	0.828417096	730.1460281
---	---	ribosomal protein S8	244981_at	622.986305	1102.467102	538.6817578	1290.151183	1052.063225	1279.246496	1207.153635	0.625199395	0.077921679	0.107189021	1530.152573	1808.97118	1750.860405	1696.661386	0.444821653	0.008463378	0.018806166	911.7703988	982.6875479	1035.523853	976.6605999	0.772747177	0.283218031	0.342001202	662.1925367	641.1356778	434.2199392	579.1827179	1.303063262	0.407952494	0.450830629	1376.267513	1566.635552	1232.256036	1391.7197	0.542287158	0.033631829	0.05178089	721.666754	695.3365157	747.809956	721.6044086	1.045880142	0.860124233	0.875216595	338.1211665
---	---	ribosomal protein L14	244982_at	665.3376694	1663.941565	651.1920382	1398.183232	1020.445656	1303.050609	1240.559832	0.800840393	0.523572192	0.565137052	2143.297241	2279.661934	2198.947298	2207.302158	0.450092626	0.022846837	0.039090759	1054.133616	1107.116683	1126.18416	1095.811486	0.906625306	0.775875722	0.806538144	500.2518805	721.0321363	546.1400905	589.1413691	1.686336211	0.302479593	0.3447272	1406.270336	1604.853653	1306.227052	1439.117014	0.690347216	0.267865881	0.308038351	673.6817229	815.0053016	686.8801379	725.1890541	1.369974379	0.472074175	0.509992272	316.9484032
---	---	ribosomal protein L16	244983_at	2675.5942	4782.392888	4643.496881	4415.669625	4058.833802	3824.812468	4099.771965	0.983915209	0.929641758	0.938600165	5080.781113	5565.366518	5346.130888	5330.759507	0.75670793	0.135264004	0.168951272	4789.590752	4430.576797	4848.216925	4689.461491	0.860190023	0.397500095	0.4560625	2330.016523	2682.918498	2607.68613	2540.207051	1.587991809	0.09594785	0.128881469	5289.084764	5256.96123	5479.350003	5341.798666	0.755144146	0.12834407	0.160340067	2584.532203	2950.24382	2972.452925	2835.742983	1.422494215	0.158354698	0.193603292	1372.017615
---	---	ribosomal protein S3	244984_at	3257.960604	4510.122825	3574.990768	1706.34204	1620.335473	1660.606955	1662.428156	2.274398878	0.004914226	0.013540198	1793.908816	1959.379853	1946.154752	1899.814474	1.990207352	0.007728798	0.017652071	1735.959867	1698.043555	1846.660915	1760.221446	2.148039238	0.005929148	0.017403504	1146.751798	954.3054979	920.5428677	1007.200055	3.753995758	0.001917881	0.006818403	1796.320103	1993.264318	1960.458338	1916.68092	1.972693886	0.008065454	0.017070121	915.1910167	770.4208265	755.643118	813.7516537	4.64641112	0.001441218	0.005202405	767.2057602
---	---	ribosomal protein L22	244985_at	2404.819577	2790.079845	1399.014862	2525.544157	1915.922122	2302.806222	2248.090834	0.977705792	0.916921268	0.927563126	2692.015746	2833.347012	2933.951966	2819.771575	0.779485632	0.213356254	0.251878499	1998.42344	2239.866197	2157.893922	2132.061186	1.03091386	0.883092021	0.901456633	1174.590718	1070.102421	923.5990646	1056.097401	2.081220373	0.053414663	0.079795593	2269.218939	2751.372392	2234.044352	2418.211894	0.908924248	0.648035723	0.682523179	906.4803551	754.5809251	846.2365667	835.765949	2.629888704	0.030889162	0.049150453	593.9043463
---	---	ribosomal protein S19	244986_at	2532.859854	3896.773888	3095.348657	1368.728176	1284.349472	1248.952742	1300.676797	2.441032346	0.009189904	0.020643485	1477.009614	1555.715604	1635.073685	1555.932968	2.040572569	0.015294107	0.028738949	1400.286269	1335.927411	1572.848937	1436.354206	2.210453466	0.012399541	0.028972541	808.1875743	909.2669811	904.0328445	873.8291333	3.633426733	0.004408633	0.012009456	1594.083043	1698.658221	1570.599818	1621.113694	1.958526502	0.017433972	0.030627978	733.5526961	689.3748678	700.6998894	707.8758178	4.485241695	0.003379584	0.009342939	508.1442392
---	---	ribosomal protein L2	244987_s_at	7536.097219	9661.500766	9204.274608	7343.377074	7160.138471	7255.4435	7252.986348	1.213379396	0.075321471	0.104217967	8582.731642	8729.978654	8712.819916	8675.176737	1.014460508	0.855833349	0.87291641	9103.420373	8285.407626	8412.91471	8600.580903	1.023259277	0.787500396	0.816919456	5489.188018	6623.169782	6217.734105	6110.030635	1.440356804	0.020735748	0.037703559	8520.643903	8565.4212	8642.023967	8576.02969	1.026188635	0.745936044	0.773306527	6777.996813	6627.851849	6437.653539	6614.500734	1.330504682	0.028675679	0.046372032	3271.32644
---	---	ribosomal protein L23	244988_s_at	2822.810935	4576.129783	2595.142713	4133.416047	3665.766861	4031.951447	3943.711452	0.844727406	0.39402733	0.43828466	4603.416849	5163.962331	5118.950554	4962.109911	0.671359805	0.066456544	0.092084929	4392.100001	4215.836858	4151.462075	4253.132978	0.783272275	0.21724282	0.274009457	3492.532566	3951.704616	3167.381063	3537.206082	0.941805783	0.772665657	0.797681163	4800.629905	5417.223406	4656.858789	4958.237367	0.671884159	0.071527065	0.096672027	3327.5515	2857.170968	3646.384311	3277.035593	1.016577651	0.938953086	0.946391841	1715.600336
---	---	hypothetical protein	244989_s_at	151.3332022	275.7314002	252.5314071	75.0595031	77.43476239	83.08262275	78.52562942	2.88481614	0.018025572	0.033498708	82.88789663	58.87090211	71.45727455	71.07202443	3.187358247	0.016062371	0.029814745	197.9408322	150.6544644	144.594975	164.3967572	1.377959073	0.210889113	0.267266259	69.41362804	93.82353131	81.66434187	81.63383374	2.774976904	0.020278455	0.037044949	187.5249665	172.3801258	179.7556476	179.8869133	1.259302297	0.291716089	0.332886344	163.5824621	167.0283545	219.8244819	183.4784328	1.234651941	0.366383692	0.405762291	70.18408114
---	---	hypothetical protein	244990_s_at	21.25488988	36.55291158	24.61907942	28.97727267	20.27273957	26.47910634	25.24303953	1.088443685	0.695974095	0.729009915	18.45847342	18.99861303	21.20852167	19.55520271	1.405029003	0.168428145	0.204614841	27.92127259	43.72134045	48.33414776	39.9922536	0.687023723	0.180681916	0.234124104	10.36714224	20.82254911	18.0261165	16.40526928	1.674804996	0.119010574	0.154169483	55.89501338	60.88381064	59.00084948	58.5932245	0.468921572	0.003065195	0.008519138	49.44657207	28.44653258	52.9147333	43.60261265	0.63013717	0.145665531	0.180120782	16.27850404
---	---	NADH dehydrogenase ND2	244991_s_at	106.3397682	223.9529715	189.3159406	101.4806641	76.7291711	108.8182075	95.67601423	1.810306322	0.099037535	0.131124561	90.27086573	71.08012583	78.28801122	79.87966759	2.168297624	0.057540193	0.081802865	296.0460573	219.4095752	210.2261029	241.8939118	0.716028329	0.1955088	0.250704898	76.20150217	94.82213815	72.34162769	81.121756	2.135097931	0.060803734	0.088729044	235.0695213	244.0907292	223.0311482	234.0637995	0.739981551	0.16091294	0.19544691	224.285118	191.631951	295.6285014	237.1818568	0.730253552	0.240709468	0.278840997	50.47115462
---	---	ribosomal protein S7	244992_s_at	5569.672604	9977.243931	10028.74812	6175.163	5846.14211	5531.950084	5851.085065	1.457032577	0.147030071	0.183537337	7460.782787	7610.531451	7143.305698	7404.873312	1.151298772	0.492361759	0.535388663	6117.928769	5631.307625	5706.616885	5818.61776	1.465162673	0.14255651	0.192453737	2896.346038	7129.238363	5540.619534	5188.734645	1.643025156	0.158189813	0.196249726	8020.190739	9407.902849	8329.051982	8585.71519	0.992954153	0.970482196	0.974311299	8301.661296	8078.508536	9024.681283	8468.283705	1.006723658	0.971637605	0.975392726	2750.851594
---	unknown protein	hypothetical protein	244993_s_at	3464.230006	5765.685961	4638.216824	2121.230058	1962.925943	1853.185009	1979.11367	2.335748068	0.016792434	0.031818056	2282.092736	2327.220607	2439.537826	2349.617056	1.967431637	0.026959894	0.044521319	2016.108382	2003.980019	1998.359595	2006.149332	2.304270603	0.0169883	0.036454252	702.0503647	764.8793093	643.9409448	703.6235396	6.569863955	0.004153531	0.011484529	1489.703091	1665.094023	1733.956165	1629.584426	2.836742212	0.011005512	0.021591931	666.4378761	661.7929077	743.1656733	690.4654857	6.695064455	0.004094095	0.010684312	657.3216581
---	---	NADH dehydrogenase ND5	244994_at	195.7642754	297.3165856	216.1948689	48.05328023	48.20316214	61.24329266	52.49991167	4.503345544	0.004199235	0.012229867	35.82037839	27.39856414	32.50420597	31.90771616	7.409657341	0.00277043	0.008907097	97.45242398	86.98439718	90.09094707	91.50925608	2.583621083	0.009663482	0.024399778	26.39242431	39.12319924	53.81415708	39.77659354	5.943828323	0.003559139	0.010298988	79.03747927	90.31594458	94.78565689	88.04636025	2.685235853	0.009097907	0.018665905	111.9190477	80.35555766	104.2085576	98.827721	2.392296826	0.013238687	0.025393511	41.50017964
---	---	ATPase a subunit	244995_at	138.0310022	286.0633482	58.34815319	60.08560882	42.23021369	59.40139341	53.90573864	2.983247645	0.185646349	0.224722202	83.72171151	90.12609415	88.36018486	87.4026635	1.839922966	0.333115925	0.375048704	88.33705664	95.47492426	94.6763876	92.82945617	1.732361413	0.366056289	0.425785037	64.79960175	108.5988883	77.39297596	83.59715534	1.923679905	0.319408593	0.362100958	201.7351734	219.9778877	195.7148073	205.8092895	0.781374681	0.539299388	0.578606382	148.8593896	123.590147	153.674213	142.0412499	1.132165255	0.794306946	0.814827958	19.25975771
---	---	ribosomal protein S2	244996_at	477.1452398	938.5400621	1296.521175	1171.787465	1041.894319	1125.062912	1112.914899	0.812343178	0.433624384	0.477557532	1484.840204	1382.663099	1471.809837	1446.437714	0.625031287	0.086083437	0.11461857	1219.319393	1300.787781	1399.180313	1306.429162	0.692015191	0.172817779	0.225622206	494.8922099	858.9167292	799.6228711	717.8106034	1.259481013	0.517309842	0.557991099	1401.526084	1490.698618	1434.538619	1442.25444	0.626844196	0.087089764	0.114491267	885.2179055	974.9314239	957.6148737	939.2547344	0.962538482	0.889964287	0.901973234	302.4861998
---	---	RNA polymerase beta' subunit-2	244997_at	625.5776129	1215.022173	1249.079004	707.6615498	623.8956838	761.6891844	697.748806	1.47602249	0.182730536	0.22157988	1082.438211	1126.938906	1035.377212	1081.584776	0.95220731	0.812559891	0.83355247	876.7565691	724.3123493	785.6737079	795.5808755	1.294516952	0.321295862	0.380392822	262.1152354	387.270576	381.5443969	343.6434028	2.996981527	0.029275418	0.049291585	825.4073781	958.2635026	1000.489451	928.0534438	1.109734506	0.651803972	0.686086275	481.6978944	441.66571	482.4723468	468.6119837	2.197752012	0.050483441	0.07360004	200.7217178
---	---	RNA polymerase beta' subunit-1	244998_at	318.2339695	785.8351937	949.8754508	1875.120966	1424.887259	1761.692889	1687.233705	0.405781489	0.012535984	0.025669018	2511.690998	2792.889763	2424.733883	2576.438215	0.265734377	0.000995115	0.004873171	1619.019436	1574.283577	1643.323781	1612.208931	0.424664689	0.008195595	0.021740995	489.0941226	883.1174753	660.7378609	677.6498196	1.010327436	0.976248867	0.979469773	2093.086828	2442.354545	2089.323531	2208.254968	0.310040378	0.002380523	0.007193495	1376.277357	1189.182421	1400.675597	1322.045125	0.517870526	0.033654716	0.052736202	410.4019522
---	---	RNA polymerase beta subunit	244999_at	57.3323388	82.48266248	79.12288872	140.3740528	78.23875029	137.5991869	118.73733	0.614628076	0.103145601	0.135498826	216.3806133	193.1087861	196.8949815	202.128127	0.361054633	0.000268534	0.002326673	185.591484	155.6094672	163.4602784	168.2204098	0.433831405	0.001341535	0.006569622	70.60143812	75.12947162	60.09113873	68.60734949	1.063724181	0.654447083	0.68915931	167.5315136	185.2312092	124.1456507	158.9694578	0.459077471	0.012192172	0.023350538	147.3096074	126.2283196	205.3812899	159.639739	0.457149937	0.025489382	0.042098505	38.06505882
---	---	hypothetical protein	245000_at	1182.690514	1965.096782	550.988892	350.8064818	287.6833701	338.7581356	325.7493292	3.784890053	0.091055591	0.122073237	277.2744	251.1855004	285.8340059	271.4313021	4.542311024	0.078503564	0.106181649	581.2278347	539.6152369	556.72004	559.1877039	2.204850692	0.174984832	0.227926336	263.2484288	350.8481363	335.9912998	316.695955	3.893088549	0.089081634	0.121040738	746.5270004	846.8214649	750.8678332	781.4054328	1.577830591	0.332901745	0.374909128	878.0820161	863.0307856	1158.832315	966.6483721	1.275464203	0.56066272	0.595024072	230.916171
---	---	PSII low MW protein	245001_at	7140.152259	9506.344519	10650.13479	4865.363817	4586.449494	5333.074387	4928.295899	1.846252209	0.016838283	0.031876665	5260.391534	5470.202544	5400.618693	5377.070924	1.692162391	0.022866171	0.039114475	4894.380228	5510.619539	5213.485067	5206.161611	1.747713165	0.020620811	0.041900305	5572.717013	5826.88331	6568.382262	5989.327528	1.519181769	0.04454464	0.068812114	6336.203152	6415.754705	6459.750329	6403.902729	1.420833135	0.059672574	0.082933636	6748.424069	5739.988021	6650.037022	6379.483037	1.426271868	0.06586217	0.091816301	5189.055546
---	---	PSII D2 protein	245002_at	234.9226174	362.4263611	398.1663218	1369.382298	796.5115138	1084.238478	1083.37743	0.306299932	0.012125518	0.025046547	2995.863302	2691.779564	2571.055418	2752.899428	0.12054143	5.81E-05	0.001077501	1392.448024	1575.817958	1532.097552	1500.121178	0.221207752	9.53E-05	0.001353529	2064.866972	3213.840812	1346.617744	2208.441842	0.150259077	0.026370921	0.045432174	4429.731812	5149.621743	3533.148798	4370.834118	0.075921077	0.001008948	0.00414954	5676.318939	6775.876952	5447.525335	5966.573742	0.055616246	0.000167115	0.001326782	273.5722048
---	---	PSII 43 KDa protein	245003_at	1095.665147	2110.317033	2551.667763	3616.724602	3397.575654	3062.164823	3358.821693	0.571395812	0.035248703	0.056430512	6415.051112	5691.339196	5671.0001	5925.796803	0.323874866	0.001272613	0.005563783	4420.877627	4685.605744	4607.470751	4571.318041	0.419838793	0.0037588	0.012732514	3982.215878	5849.432472	4815.637887	4882.428746	0.393086463	0.012761913	0.026037825	8355.481145	8758.072562	8905.431214	8672.994973	0.221286494	0.000126631	0.001194643	9853.682377	10376.94824	9817.67247	10016.10103	0.191613148	6.52E-05	0.000761053	707.2203168
---	---	hypothetical protein	245004_at	3368.002376	5521.450908	5042.049919	2253.496319	1982.022702	2237.196593	2157.571871	2.152342855	0.019523216	0.035545481	3359.44051	3864.303521	3683.15135	3635.631793	1.277311528	0.206416352	0.244499247	2733.003617	2664.003014	2629.463426	2675.490019	1.735694907	0.039466009	0.068475118	2353.828044	4034.955643	3361.802549	3250.195412	1.428786215	0.162564223	0.200737915	3493.64521	4119.709073	3819.308518	3810.8876	1.218570288	0.286172665	0.327039486	5275.312255	4895.127108	5416.402032	5195.613798	0.893798997	0.457122518	0.495040698	1014.471388
---	---	ribosomal protein S14	245005_at	406.2696638	499.9611863	83.81422106	121.0551288	102.7142494	159.9855874	127.9183219	2.579888626	0.187199183	0.226382096	65.1739992	49.81302808	52.16970004	55.71890911	5.922855077	0.095301167	0.124878082	468.2478659	349.8269362	315.3722421	377.8156814	0.873481541	0.739821497	0.775199128	107.6110205	134.6446266	134.2963242	125.5173238	2.629238848	0.180877068	0.220231961	335.5553225	396.9896	321.6103444	351.3850889	0.939183346	0.875646704	0.8905027	444.398909	340.1049173	508.2329295	430.912252	0.765852032	0.497049684	0.534288771	98.45364036
---	---	PSI P700 apoprotein A2	245006_at	3626.467831	7594.884861	7167.933962	7927.349913	7900.127444	7869.710519	7899.062626	0.776011346	0.232267245	0.273792948	10269.55971	10454.12754	10158.86371	10294.18365	0.595458797	0.029838132	0.048327076	9904.274798	9473.374545	9359.587107	9579.078817	0.63991145	0.05304109	0.086299923	8218.688113	11163.5874	11753.06207	10378.44586	0.59062429	0.063331599	0.091560572	11937.74739	12430.04375	12614.46306	12327.41807	0.497246235	0.008246887	0.017360763	13265.73865	14005.18696	14299.24036	13856.72199	0.44236741	0.003959358	0.010432222	3473.784379
---	---	PSI P700 apoprotein A1	245007_at	196.5351608	276.6539503	219.3675209	2467.381163	1136.595679	2045.264567	1883.08047	0.122592855	0.013691691	0.027365823	4288.925292	4188.793397	3881.918682	4119.879123	0.056033734	6.31E-06	0.00039515	1581.772822	1590.757959	1605.750015	1592.760266	0.144938454	6.62E-07	0.000118947	3582.492438	3593.154182	2503.339206	3226.328609	0.071552603	0.001167659	0.004869021	5272.21914	4779.652605	3266.341714	4439.404486	0.052000716	0.002230202	0.006879307	4965.930394	6030.717765	5542.416367	5513.021509	0.041873991	6.84E-05	0.000780518	310.3833752
---	---	hypothetical protein	245008_at	296.2830283	720.6155531	579.092162	502.6055751	441.3962209	430.8208855	458.2742271	1.160870245	0.591950985	0.630969042	870.7922745	1023.575791	970.194648	954.8542378	0.55714987	0.033193185	0.052592786	767.6207261	630.5724728	727.2689404	708.4873798	0.750891166	0.249754157	0.307306309	381.6044401	526.605576	434.5134313	447.5744824	1.188622085	0.55649152	0.595974598	798.5266522	860.1676267	869.7834447	842.8259078	0.631206171	0.070225383	0.095149976	422.0905642	400.0507658	480.4438066	434.1950455	1.225248699	0.484273659	0.521860327	160.0939518
---	---	ribosomal protein S4	245009_at	3615.603793	6683.122664	6714.522058	5288.166824	4657.902571	5046.49972	4997.523038	1.134778728	0.553973874	0.594248151	6403.126246	6232.730567	6234.579423	6290.145412	0.901582152	0.5799816	0.618898544	6050.788761	6028.590145	6066.256077	6048.544994	0.937594553	0.732044945	0.768212808	2361.145047	5181.973889	4853.486089	4132.201675	1.372411921	0.321058662	0.363740063	6356.25419	6551.890838	6553.715616	6487.286882	0.874184068	0.472403042	0.514089302	4865.503018	4727.636563	4659.901955	4751.013845	1.193657401	0.422015891	0.460300422	1921.219991
---	---	NADH dehydrogenase subunit	245010_at	233.3340823	472.1792339	545.7649543	235.7350425	183.158159	218.9872021	212.6268012	1.961618923	0.09914925	0.131216734	378.6528259	385.163209	351.0800872	371.6320407	1.122327225	0.656856506	0.690879612	523.5854398	496.1463942	517.3349852	512.3556064	0.814068884	0.37121082	0.430976488	192.098084	646.7372071	503.3442733	447.3931881	0.932273374	0.862418774	0.878555215	1712.407144	1724.37679	1665.812729	1700.865554	0.245223825	0.00018068	0.001433939	1450.532449	1463.57193	1373.217341	1429.10724	0.291855464	0.00050464	0.002622708	139.9359751
---	---	photosystem II G protein	245011_at	292.3051443	391.0199505	339.8442404	223.7022643	194.1010179	220.9146889	212.9059904	1.601910987	0.012968779	0.026308939	422.6446171	384.4012232	359.4819829	388.8426077	0.877106671	0.231553519	0.271029785	549.4129191	520.4041754	484.3701597	518.0624181	0.658330798	0.006592976	0.018686343	328.678538	614.6232882	586.1779258	509.826584	0.668965597	0.151298738	0.188964528	1592.258284	1749.792925	1482.679464	1608.243558	0.212067658	0.000105299	0.001079661	1377.51562	1270.53995	1455.164319	1367.739963	0.249357666	7.13E-05	0.000800076	144.8606696
---	---	NADH dehydrogenase D3	245012_at	2623.768456	3652.401804	3977.384292	1415.643031	1282.780173	1508.081364	1402.168189	2.437547467	0.008169728	0.01906066	1556.411589	1725.221445	1670.964705	1650.865913	2.070338657	0.012652999	0.025058787	1817.790108	1699.862283	1791.405945	1769.686112	1.931332056	0.015805804	0.034646056	1681.267604	1872.230694	1885.262662	1812.92032	1.885273986	0.017788178	0.033510744	2279.155435	2444.486704	2509.804183	2411.148774	1.417519962	0.071719857	0.096890582	2076.496279	2105.19326	2064.262513	2081.984017	1.641631967	0.030703917	0.048953509	1440.644332
---	---	ATPase epsilon subunit	245013_at	10576.46984	12922.90789	12381.31202	7873.403915	7631.565024	7523.508964	7676.159301	1.558100796	0.003938925	0.011774732	8917.728896	9757.54181	9185.841985	9287.037564	1.287841234	0.023628085	0.040113693	9672.2963	9079.490393	8690.041011	9147.275901	1.307518221	0.021227485	0.042763659	8105.789075	9621.356403	10031.25424	9252.799907	1.292606566	0.04224315	0.065984414	10870.47933	12020.18288	11421.0461	11437.2361	1.04572729	0.540823218	0.580041624	10928.10562	10878.93164	11082.45975	10963.16567	1.090946746	0.233981547	0.272058372	5384.17784
---	---	ATPase beta subunit	245014_at	9854.828902	11923.62731	9612.762668	9244.917886	8817.255921	9145.057228	9069.077012	1.1537822	0.134347056	0.170365566	10035.78024	10784.8663	10810.53794	10543.72816	0.992413638	0.922867418	0.932742458	10621.37927	10758.10648	10425.48364	10601.65646	0.986991011	0.861149071	0.882235548	10430.5854	10721.4904	11022.51622	10724.86401	0.97565243	0.746209916	0.773314374	12199.07967	12405.97931	12793.84402	12466.301	0.839362023	0.056572121	0.079332772	11104.71937	11946.33456	11981.91053	11677.65482	0.896048033	0.197973024	0.234431348	6341.54108
---	---	large subunit of riblose-1,5-bisphosphate carboxylase/oxygenase	245015_at	267.9094708	570.4897209	452.5152363	441.1275272	400.44946	426.7026898	422.7598924	1.017846814	0.936408798	0.944743882	945.5430644	948.1549485	985.3512913	959.6831014	0.448382189	0.004005519	0.011259734	774.8355654	692.4952113	715.5527116	727.6278294	0.591380362	0.03128948	0.057319606	311.1242697	641.2692902	622.3099628	524.9011742	0.819782524	0.532371295	0.572701062	1413.304631	1565.345962	1596.45866	1525.036418	0.28216035	0.00047217	0.002543354	1572.626205	1540.013103	1483.193539	1531.944282	0.280888029	0.000276932	0.001803023	147.7415295
---	---	carboxytransferase beta subunit	245016_at	278.4351561	621.2221737	677.0980325	975.6550511	677.9939307	815.7720301	823.1403373	0.638512167	0.120846393	0.155475475	1314.723561	1257.288317	1199.41717	1257.143016	0.418079021	0.004768205	0.012614042	1186.564419	1253.612636	1369.249098	1269.808718	0.413908893	0.005363859	0.016315344	460.1581981	1045.359383	666.7439708	724.087184	0.725858892	0.401862334	0.444514633	1463.038145	1481.169381	1193.634108	1379.280545	0.381057445	0.005360917	0.012623776	1498.478164	1442.312531	1676.380398	1539.057031	0.341498145	0.002104049	0.006621222	238.3791916
---	---	PSI I protein	245017_at	734.2911142	2191.902981	2036.484687	1496.601555	1424.195078	1515.380672	1478.725768	1.118683596	0.723904571	0.754778574	1931.433259	2021.498203	1941.355501	1964.762321	0.841947264	0.539170595	0.580315865	1788.306996	1756.675764	1820.144098	1788.37562	0.924988153	0.786197047	0.815771037	738.1414798	1523.907285	1493.640048	1251.896271	1.321376458	0.489148322	0.530183542	2990.722121	3130.494883	2664.803421	2928.673475	0.564838066	0.057435447	0.080325872	2294.839309	1997.950846	2472.113028	2254.967728	0.733591989	0.280989272	0.319913637	576.3739606
---	---	hypothetical protein	245018_at	318.9408264	560.7999798	485.4805277	1464.47178	852.1720382	1243.665383	1186.769734	0.383455834	0.019172387	0.035034636	2445.175683	2247.811606	2226.843004	2306.610098	0.197291158	4.95E-05	0.00100949	1505.590272	1424.125811	1505.95143	1478.555838	0.307782612	0.000180147	0.001948944	1504.886156	1430.631916	1104.533976	1346.684016	0.337921719	0.00330305	0.009803006	2724.748623	3126.464107	2287.853236	2713.021989	0.167736856	0.000864647	0.003748407	2067.377271	2142.856802	1844.15831	2018.130794	0.225492708	0.000167685	0.001328467	322.701631
---	---	hypothetical protein	245019_at	359.0571265	679.6784351	524.9954455	1690.550261	1276.495952	1478.397723	1481.814645	0.351760371	0.003145168	0.010138044	2327.256118	2486.173454	2301.829153	2371.752908	0.219771489	7.08E-05	0.001170276	1929.186457	1647.700508	1675.087532	1750.658166	0.297741546	0.000673686	0.004263714	1668.981905	1938.173667	1765.362644	1790.839405	0.29106109	0.000474494	0.002790441	2863.33295	3099.333406	2846.954887	2936.540414	0.177502638	4.01E-05	0.000649774	2561.841603	2526.646308	2486.286079	2524.924663	0.206439296	3.00E-05	0.000490485	469.695825
---	---	cytochrome f	245020_at	2069.403101	3762.337487	4008.135874	2282.971071	2197.915777	2116.501603	2199.129484	1.491480536	0.151786077	0.188417842	2907.367299	3284.906876	2977.513008	3056.595728	1.073075772	0.737010018	0.765498243	3199.00094	2844.138041	2944.963257	2996.03408	1.09476686	0.670033261	0.71352705	2275.322308	2669.193411	2844.961368	2596.492362	1.263226832	0.340524611	0.383776408	4184.497256	4526.803496	4789.997295	4500.432682	0.728809662	0.126593711	0.158518669	3375.884141	3699.799602	3674.096666	3583.260136	0.915356043	0.649405091	0.679773543	1006.33723
---	---	PSII component	245021_at	2330.063187	3503.157097	3099.147199	1567.130164	1387.804667	1523.425589	1492.786806	1.994561993	0.01302333	0.026368666	1427.696107	1559.544405	1678.178324	1555.139612	1.914590693	0.015534598	0.029077521	1489.188179	1577.155281	1585.11465	1550.486037	1.92033708	0.014482993	0.032389947	1936.396335	1780.079218	1618.179708	1778.21842	1.674403883	0.028108219	0.047856517	2148.522974	2339.842097	2330.952206	2273.105759	1.309862428	0.114232722	0.144814802	1945.462588	2101.031467	1701.692696	1916.06225	1.553945248	0.043129364	0.064600782	1052.961585
---	---	PSII L protein	245022_at	439.4247059	731.6795436	757.0204289	362.0582723	328.2313893	368.7933126	353.0276581	1.820560547	0.047762651	0.071730274	343.0899536	367.6206497	374.4134543	361.7080192	1.776870271	0.051610341	0.074927542	445.8405072	419.7218652	427.6025576	431.0549766	1.491012193	0.107106834	0.152044632	485.1186043	460.7707887	468.0456197	471.3116709	1.363658627	0.168703709	0.207292583	542.3511643	621.9536795	659.4294355	607.9114264	1.057239917	0.762584627	0.788252788	542.3498713	511.1640221	533.2420703	528.9186545	1.215136242	0.328446542	0.367369829	300.4168795
---	---	PSII I protein	245023_at	2503.04319	3676.157532	5265.686817	2135.827177	1837.163962	2168.050989	2047.014043	1.863671882	0.093731487	0.125122503	2286.061535	2670.434651	2462.492786	2472.996324	1.542647871	0.172159707	0.208646825	2019.043612	2072.323033	1904.281128	1998.549258	1.908865893	0.086231133	0.127174091	1970.475191	2657.635024	2630.279793	2419.463336	1.57678046	0.168568805	0.207167655	2168.452144	2387.780528	1912.129031	2156.120568	1.769364186	0.110651614	0.140919747	2190.431861	2939.327712	2354.030084	2494.596552	1.529290381	0.187779753	0.224020473	1224.042061
---	---	ATPase alpha subunit	245024_at	417.3646677	774.3166333	737.0578463	3947.512346	2882.392126	3637.152919	3489.019131	0.184267562	0.001063959	0.005143932	5468.559501	5696.046944	5348.119661	5504.242035	0.116803194	5.76E-06	0.000384415	3413.632932	4237.611831	3979.197821	3876.814195	0.165835404	0.000272032	0.002472081	2418.170922	6076.562536	5199.026785	4564.586748	0.14084803	0.024060837	0.042265426	5711.315483	6838.092459	5387.377741	5978.928561	0.107529809	0.000299809	0.001923839	6458.801682	6095.966342	6361.184342	6305.317455	0.101963629	3.51E-06	0.000181848	1199.112944
---	---	ATPase I subunit	245025_at	235.6995245	867.4242621	367.0125283	1349.416427	795.7898292	1135.719109	1093.641788	0.448085876	0.074009957	0.102676771	2489.872592	2403.471427	2321.866898	2405.070306	0.203755141	0.000645391	0.003774186	1466.471022	1322.821734	1416.198691	1401.830482	0.349575391	0.009820596	0.024661267	1014.585556	2437.822617	2015.90843	1822.772201	0.268846232	0.045325861	0.069768251	2933.700154	2829.105207	2187.453987	2650.086449	0.184916774	0.002032524	0.006460909	2576.536455	3146.069899	2443.119811	2721.908722	0.180037425	0.001512987	0.005369747	340.8120843
---	---	ATPase III subunit	245026_at	498.1664022	1552.433537	1025.135414	2213.471193	1544.415114	1996.26338	1918.049896	0.534524738	0.069508347	0.097385107	3558.323794	3334.39403	3501.520452	3464.746092	0.29590772	0.001438477	0.005968894	2498.734628	2275.431891	2143.829771	2305.998763	0.444599162	0.016348471	0.035486352	2021.379644	4036.510548	3057.732087	3038.540759	0.337413647	0.037428201	0.059927419	4382.677321	5066.024083	3629.117987	4359.27313	0.235187172	0.002925232	0.008246055	4331.237553	5021.765415	4793.159462	4715.387477	0.217425423	0.000543765	0.002742768	749.5917841
AT2G26550	heme oxygenase 2 (HO2)	heme oxygenase 2 (HO2)	245027_at	173.2269401	116.225832	143.1785899	120.2885152	100.0675016	111.3472434	110.5677534	1.304272264	0.126457072	0.161759185	116.0622895	126.512738	127.0456306	123.206886	1.170473978	0.28051182	0.321868339	121.8267443	123.6442588	126.5296304	124.0002112	1.162985552	0.288319346	0.347018593	76.84538718	78.84979007	62.06530763	72.58682829	1.986730339	0.014355	0.02850847	94.15877314	99.10311648	106.0664557	99.77611509	1.445340439	0.057486969	0.080361871	53.95130778	52.79477914	68.0678985	58.27132847	2.474809787	0.007477435	0.016448998	56.40936619
AT2G26570	expressed protein	unknown protein	245028_at	116.151481	144.2677726	134.6572753	62.87781444	68.995199	64.10677916	65.32659753	2.015904414	0.001426099	0.006171868	68.02250588	71.55120869	73.2043505	70.92602169	1.856754026	0.001929711	0.007086785	105.3284446	102.758339	91.59467026	99.89381795	1.318321584	0.026486834	0.050541452	205.8468046	224.4423859	251.1029892	227.1307266	0.579807841	0.003538793	0.010264857	140.2077495	120.1529399	125.3193033	128.5599976	1.024363556	0.774292394	0.798831408	194.5356774	203.2207665	215.1667332	204.3077257	0.644577565	0.002050204	0.006519241	125.1013206
AT2G26580	plant-specific transcription factor YABBY family protein	hypothetical protein predicted by genscan	245029_at	2586.788481	3882.203753	5920.653139	79.85418575	85.5709679	79.91593314	81.78036226	50.49967592	0.014010385	0.027806667	50.18940303	56.55407488	60.52450501	55.75599431	74.07063298	0.013710767	0.026532026	103.1613601	87.65475309	82.82235219	91.21282178	45.27742603	0.014121837	0.03175885	320.9440912	302.9455092	292.8326228	305.5740744	13.51515766	0.016944585	0.032293654	121.4001138	116.2909142	114.2226533	117.3045604	35.20648963	0.014432444	0.026438982	70.13965186	70.36167727	59.21993926	66.57375613	62.034682	0.013834531	0.026182291	63.45439657
AT2G26360	mitochondrial substrate carrier family protein	putative mitochondrial carrier protein	245031_at	77.98722034	84.45833333	98.76924907	55.07994772	51.17354124	50.78363504	52.345708	1.663395229	0.005259807	0.014179302	85.075301	86.19552904	82.03985	84.43689335	1.031203275	0.695659131	0.727069011	63.73079312	58.6861711	62.19521767	61.53739396	1.414938061	0.015591239	0.034290275	55.24579246	58.66815233	65.33262443	59.74885641	1.457293179	0.016021359	0.030981737	38.54932834	50.31352491	51.68449154	46.84911493	1.858553807	0.005617662	0.013064869	52.62501143	40.71754492	53.15444602	48.83233412	1.783072681	0.006539202	0.014818977	46.51632
AT2G26400	acireductone dioxygenase (ARD/ARD') family protein	unknown protein similar to GP|2244827|gnl|PID|e326818|Z97336	245035_at	116.3893274	112.7501633	108.7713622	356.7812608	322.2283477	316.3548567	331.788155	0.339484545	6.83E-05	0.001184079	273.5291599	312.315764	281.093304	288.9794093	0.389775006	0.000127795	0.001589056	142.7397912	135.7227892	118.2116513	132.2247439	0.851859854	0.061897249	0.097416675	149.5326784	168.952997	145.8965426	154.7940727	0.727656744	0.004894955	0.012922934	238.2153386	223.469952	286.371518	249.3522696	0.45171817	0.002023967	0.006442385	267.9057661	259.7188959	268.2748269	265.2998296	0.424564732	1.76E-06	0.000132023	85.20692113
AT2G26600	glycosyl hydrolase family 17 protein	putative beta-1,3-glucanase ;supported by full-length cDNA: Ceres:95083.	245039_at	378.6239381	509.5853107	542.8670842	193.5772192	169.1713027	184.7059791	182.4848337	2.614055287	0.004348161	0.012528974	191.4482795	195.9334945	172.4074175	186.5963971	2.556455814	0.004580232	0.01229494	184.5607131	213.5643797	222.4409461	206.8553463	2.306082259	0.006278584	0.018083018	450.2638379	414.938787	392.9709967	419.3912072	1.137423571	0.336649598	0.379850424	314.4962873	324.6209195	331.7878675	323.6350248	1.473961122	0.038227881	0.057355622	666.6253941	655.7707317	673.5227296	665.3062851	0.717001259	0.020190171	0.034991834	173.854106
AT2G26540	uroporphyrinogen-III synthase family protein	hypothetical protein predicted by genefinder;supported by full-length cDNA: Ceres:33364.	245042_at	450.0790169	357.5017928	336.0249462	253.4229745	296.1198962	288.1376508	279.2268405	1.365205143	0.052492508	0.077251722	296.013591	293.2680441	282.7106571	290.6640974	1.311486083	0.06196732	0.086809949	497.7385313	436.5796833	432.1428062	455.4870069	0.836910632	0.143461062	0.193495513	361.059188	346.0393068	355.1648183	354.087771	1.076574651	0.484840989	0.526367488	476.1840248	447.8006621	475.7668672	466.5838513	0.817006241	0.077950347	0.104131786	297.7583903	306.6019035	289.3256725	297.8953221	1.27965057	0.077926097	0.105320605	255.9998818
AT2G26430	ania-6a type cyclin (RCY1)	putative cyclin ;supported by full-length cDNA: Ceres:22595.	245043_at	491.6751722	413.6146605	411.9974148	311.6432048	306.9828426	302.4540367	307.0266947	1.430154956	0.00750401	0.018065263	289.2807006	309.5574391	313.627551	304.1552302	1.443656743	0.007851958	0.017874423	345.0730725	341.0183743	375.3130963	353.8015144	1.241079338	0.039947728	0.069176149	336.4655446	277.7996571	295.9648982	303.4100333	1.447202468	0.012566305	0.025722655	224.0569014	232.4021235	248.4241761	234.961067	1.868802159	0.001698066	0.005748435	281.1744073	268.6505449	223.4081565	257.7443696	1.703609471	0.004572384	0.011507566	453.9762361
AT2G26500	cytochrome b6f complex subunit (petM), putative	unknown protein Alternative splice forms exist.;supported by full-length cDNA: Ceres:9368.	245044_at	5737.032779	5339.018163	6762.062417	4241.371909	4202.66209	4104.512834	4182.848944	1.421528213	0.014370016	0.028305558	5117.027482	5238.728999	5101.221297	5152.325926	1.154049234	0.135970192	0.169765307	4327.447331	4423.555647	4090.273631	4280.425536	1.389123052	0.01867605	0.038958172	3492.928947	4098.559487	4095.59777	3895.695401	1.526309728	0.011976988	0.024817864	10385.19507	9865.614647	9184.571829	9811.79385	0.606009245	0.00213246	0.006678601	6075.438398	7182.009157	6334.414772	6530.620776	0.910485847	0.339711537	0.378949937	1454.385998
AT2G26590	adhesion regulating molecule family	unknown protein similar to glycoprotein SP|Q16186|G100_HUMAN; supported by cDNA: gi_13926226_gb_AF372873.1_AF372873	245045_at	1055.276255	1037.031955	950.2636962	686.5592336	784.1971486	715.6356286	728.7973369	1.39159487	0.002777867	0.009365724	690.8158346	663.9026762	689.344955	681.3544886	1.488491898	0.000579735	0.003589732	587.9984096	612.5743054	603.1623476	601.2450209	1.686817521	0.000239563	0.002279819	613.5539088	639.5009549	609.5649316	620.8732651	1.633490589	0.000309078	0.002117354	567.8990879	589.6977171	515.9962366	557.8643472	1.817987905	0.000307552	0.001950836	734.1342695	750.8796487	676.7019924	720.5719702	1.407479999	0.001735425	0.005827438	505.6435556
AT2G26510	xanthine/uracil permease family protein	putative membrane transporter ; supported by cDNA: gi_13877634_gb_AF370518.1_AF370518	245046_at	1113.883497	1124.558741	1118.516155	860.0429471	815.5157257	838.9439336	838.1675355	1.335038741	2.91E-05	0.000773362	719.1943849	654.8857747	708.1635	694.0812199	1.61218327	2.96E-05	0.000797893	803.6368374	758.6585004	750.2812322	770.8588567	1.451609619	3.24E-05	0.000753183	1085.719157	1098.376898	1090.574204	1091.556753	1.025128678	0.004677277	0.012514225	672.3710697	676.5642235	672.0921956	673.6758296	1.661015702	2.07E-08	2.55E-05	1008.752375	1091.274904	1093.789577	1064.605619	1.051080429	0.125122572	0.157658234	399.332631
---	---	PSII 32 KDa protein	245047_at	252.0314522	615.5633124	717.4269969	945.2748348	762.8046665	974.6083834	894.2292949	0.590833459	0.078929058	0.108308111	1729.013909	1956.114378	1684.144927	1789.757738	0.295202292	0.001552368	0.00623347	2154.915072	1757.869819	1971.355789	1961.380226	0.269371833	0.001405476	0.00673203	1336.356831	3875.356733	3344.881986	2852.198517	0.185239766	0.041701455	0.065307569	6130.269522	6278.206743	7019.827681	6476.101316	0.081583126	4.31E-05	0.000668837	9215.657774	9273.094638	8901.160319	9129.97091	0.057868814	1.21E-06	0.000118382	698.3229927
---	---	orf within trnK intron orf within trnK intron	245048_at	2700.51923	4315.18698	3684.81315	2793.070887	2475.376907	2784.452556	2684.300117	1.328778315	0.140636235	0.176898022	3198.366436	3379.00205	2973.84086	3183.736449	1.12033136	0.473116357	0.51621727	2506.785358	2578.086171	2742.312537	2609.061355	1.367096937	0.113955692	0.160017971	1379.821123	2470.753072	2215.965607	2022.179934	1.763858758	0.054559976	0.081115335	2981.29915	3590.704927	3518.045498	3363.349859	1.060502159	0.709002605	0.73924105	2416.486868	2417.20945	2460.143143	2431.27982	1.467062638	0.073093656	0.099882914	1106.437466
---	---	ribosomal protein S16	245049_at	195.8681989	328.1683207	145.4147405	119.4923934	96.71036657	93.56623546	103.2563318	2.161130616	0.095177292	0.12675395	132.7802147	156.771608	149.2339335	146.2619187	1.525690501	0.234309115	0.273946553	134.4641431	145.5319015	140.0227467	140.0062638	1.59386026	0.20237617	0.258289087	68.12751621	85.6689113	70.05942931	74.61861894	2.990546102	0.053441254	0.079816717	154.539336	176.0775747	149.9789137	160.1986081	1.392961041	0.31685268	0.359105464	140.1082359	114.2868863	151.5639333	135.3196852	1.649061035	0.189297777	0.225544538	38.05234629
---	---	PSII K protein	245050_at	3141.15321	4528.077219	6836.403648	3665.592068	2635.474859	3648.955062	3316.673996	1.457849449	0.250261608	0.29273494	4192.86602	4516.144204	4411.624602	4373.544942	1.10555886	0.691555231	0.72322686	3988.194201	3795.413102	3767.285063	3850.297455	1.25580203	0.413364836	0.471401516	3806.588713	5252.085426	4032.128329	4363.600823	1.108078295	0.70691697	0.737992195	3980.68948	4290.050255	2750.395158	3673.711631	1.316165188	0.379167827	0.421042436	3584.279729	4922.71988	3942.482229	4149.827279	1.165159664	0.583137796	0.616515055	1492.438299
AT2G26440	pectinesterase family protein	putative pectinesterase	245052_at	1392.476575	1324.040944	920.8133001	1502.749986	1442.758261	1539.648181	1495.052143	0.810970783	0.132333572	0.168292021	781.8736043	740.0834026	769.9099908	763.9556659	1.587060167	0.038512482	0.059186856	34.55814641	33.56003563	28.72778056	32.28198753	37.55789836	0.001311587	0.006507309	50.60550398	45.40618446	41.8999472	45.97054521	26.37435777	0.001371457	0.005443109	380.750897	406.6745558	467.1466162	418.1906897	2.899260162	0.006014417	0.013693149	1353.289119	1186.196707	1414.685486	1318.057104	0.919871835	0.550507097	0.585342187	44.27807677
AT2G26460	RED family protein	unknown protein	245054_at	290.4518286	281.7063809	342.6031044	169.9809544	159.6380963	158.6773026	162.7654511	1.873373225	0.001828462	0.007214324	141.9964367	162.6699729	147.9266436	150.8643511	2.021156329	0.001522314	0.006178454	151.8610424	149.7724476	151.3687819	151.0007573	2.019330521	0.001267258	0.006345451	252.7970648	185.2563835	219.8193457	219.2909313	1.390483574	0.034699148	0.056397989	128.4404551	126.2028014	146.9824296	133.8752287	2.277646439	0.001049599	0.004241945	215.603326	198.1604003	176.0083211	196.5906825	1.551042166	0.00815622	0.017581561	197.8137357
AT2G26470	expressed protein	hypothetical protein predicted by genscan; similar to SP|Q04471|YM04_YEAST	245055_at	52.39697985	43.08643226	31.72048179	47.49081562	44.10704079	54.63935203	48.74573615	0.869846295	0.399625681	0.44399688	42.65976997	41.5343096	36.12510208	40.10639389	1.057220405	0.7344819	0.763266407	26.14300121	26.97828445	30.41579523	27.84569363	1.522723712	0.076121545	0.114915053	32.03872	24.01270692	25.41228783	27.15457158	1.561479173	0.077981476	0.108367481	34.04729987	28.81586638	36.35396235	33.0723762	1.282075945	0.217556348	0.256137162	47.28755659	37.02703499	50.73462227	45.01640461	0.941907696	0.736868526	0.762050164	26.73182535
AT2G39720	zinc finger (C3HC4-type RING finger) family protein	unknown protein ;supported by full-length cDNA: Ceres:253849.	245059_at	472.8024169	612.5652504	435.3332342	281.6217669	303.8350707	282.1813619	289.2127332	1.752690122	0.016130111	0.030884436	302.786794	304.5312904	357.3340896	321.5507247	1.576424065	0.031022574	0.049799274	386.965814	357.074339	355.9408062	366.6603198	1.382479295	0.062934209	0.098657494	589.5141287	629.3264832	649.2582484	622.6996201	0.81403663	0.110723877	0.145117765	356.2238516	403.3345433	364.6758041	374.744733	1.352654903	0.077113663	0.103193426	641.9714417	645.4134191	639.2585752	642.2144787	0.789300642	0.066213986	0.092158515	741.8510653
AT2G39770	GDP-mannose pyrophosphorylase (GMP1)	GDP-mannose pyrophosphorylase updated per Conklin PL et al, PNAS 1999, 96(7):4198-203;supported by full-length cDNA: Ceres:37775.	245060_at	1552.04421	1543.537534	2035.780782	2883.073925	3200.657957	3123.063919	3068.931934	0.5573451	0.001972525	0.007539375	2776.998052	2596.787819	2783.703817	2719.163229	0.629036961	0.004385799	0.011949769	2414.717628	2576.379201	2669.394516	2553.497115	0.669847702	0.00922153	0.023637754	1626.994562	1663.38943	1600.2107	1630.198231	1.049230788	0.649641134	0.684734606	2215.744777	2061.496468	1946.950209	2074.730485	0.824422347	0.11353549	0.144144343	1368.814983	1518.292613	1577.530596	1488.212731	1.14933446	0.2709217	0.309752568	3319.291887
AT2G39730	ribulose bisphosphate carboxylase/oxygenase activase / RuBisCO activase	hypothetical protein ;supported by full-length cDNA: Ceres:7114.	245061_at	4108.135222	3595.848577	2145.544783	3643.328902	3397.316449	3581.098764	3540.581372	0.927298613	0.686303203	0.720271745	6735.815261	6866.81378	6727.187239	6776.605427	0.484486847	0.004061762	0.011354719	4990.846593	5065.420202	4650.676407	4902.314401	0.669719631	0.054535785	0.088133787	5978.549996	6385.655011	6857.036983	6407.080663	0.512429352	0.008162806	0.018628438	11576.64246	12462.13891	12151.62427	12063.46855	0.272158557	0.000165979	0.001370342	9838.367451	10468.54388	10372.92126	10226.61086	0.321042449	0.000360999	0.002136182	1162.630844
AT2G39760	speckle-type POZ protein-related	hypothetical protein predicted by genscan; similar to SP|P34568|YNV5_CAEEL;supported by full-length cDNA: Ceres:8256.	245062_at	667.250623	656.1319949	592.9394338	359.4703269	357.4409402	387.7341777	368.2151483	1.734784732	0.000421441	0.003072822	358.7761068	373.1515631	375.0519009	368.9931903	1.731126845	0.000339938	0.002662278	333.4331916	339.4694627	322.1300264	331.6775602	1.925888555	0.000204385	0.00208689	438.3431672	403.9223314	400.4933808	414.2529598	1.541990231	0.00100456	0.004400862	311.6866	310.8603087	295.5304049	306.0257712	2.087320995	0.000150064	0.001297502	349.9408864	301.9828005	369.9167953	340.6134941	1.875363215	0.000628401	0.002998432	552.3396737
AT2G39725	complex 1 family protein / LVR family protein	Expressed protein ; supported by full-length cDNA: Ceres: 5605.	245064_at	341.5132307	345.3754716	397.2721351	134.4397165	147.4202109	154.6134123	145.4911132	2.483910789	0.000336576	0.002717895	124.2787382	123.3097706	126.6230619	124.7371903	2.897186838	0.00019348	0.001943843	238.2541896	262.8802659	264.8987322	255.3443959	1.415292255	0.005984477	0.017496726	462.386305	501.6492799	489.7382287	484.5912712	0.745756202	0.004520299	0.012209508	192.0754603	203.3531794	180.0108282	191.813156	1.884057139	0.000906988	0.003862133	399.3528156	402.2708531	368.258927	389.9608652	0.926726187	0.245524725	0.283602212	603.4661405
AT2G39750	dehydration-responsive family protein	unknown protein ; supported by cDNA: gi_15450748_gb_AY053416.1_	245065_at	377.1174318	469.519371	442.7256793	514.9567557	496.9549766	502.7757632	504.8958318	0.851239933	0.054842827	0.079974312	478.5257803	495.4948051	481.2800373	485.1002076	0.885976727	0.118904881	0.151137329	646.8914197	661.8023747	654.3251709	654.3396551	0.656826299	0.001273266	0.006367862	573.2914215	594.1414283	563.0155605	576.8161368	0.745103104	0.007073574	0.016824365	363.2495644	387.3331825	342.7147015	364.4324828	1.179333661	0.097417453	0.126455055	307.3476939	289.4693258	304.8468539	300.5546245	1.429981304	0.009928054	0.020365742	656.7636666
AT2G39840	serine/threonine protein phosphatase PP1 isozyme 4 (TOPP4) / phosphoprotein phosphatase 1	putative serine/threonine protein phosphatase PP1 isozyme 4 (TOPP4) identical to GB:P48484; contains a Ser/Thr protein phosphatase signature (PDOC00115); contains a metallo-phosphoesterase motif ...	245066_at	539.2247838	495.2378096	614.761049	499.4472217	489.9785853	502.3309986	497.2522685	1.105557981	0.209137092	0.249643012	459.4629413	426.3333524	451.3468095	445.7143677	1.233393523	0.045655545	0.067773942	487.1631658	489.3696309	474.2866229	483.6064732	1.136753217	0.133603743	0.182330502	523.0833547	552.2001021	641.8618616	572.3817728	0.960445004	0.673897332	0.706835361	500.711517	527.7614239	482.4850003	503.6526471	1.091508637	0.28418326	0.32509376	653.7535128	551.4885719	611.9746294	605.7389047	0.90755474	0.288741548	0.327662658	432.1737166
AT2G39780	ribonuclease 2 (RNS2)	S-like ribonuclease RNS2 identical to ribonuclease 2 precursor SP:P42814, GI:289210; contains a ribonuclease T2 family histidine active site signature (PDOC00459); supported by cDNA: gi_289209_gb ...	245067_at	1821.237996	2577.831713	1935.458443	1253.655676	1258.851642	1251.734658	1254.747325	1.682816406	0.021999643	0.039078437	1175.810664	1219.058364	1228.003982	1207.624337	1.748481974	0.018625988	0.03336621	1767.33269	1743.811587	1685.926259	1732.356845	1.218865149	0.184481137	0.238353452	3374.895901	3427.611266	3894.288508	3565.598558	0.59218932	0.007197661	0.017025315	2132.461844	2316.462544	2224.729881	2224.551423	0.949184344	0.663961234	0.69723479	4310.543326	3844.124167	4141.481216	4098.716236	0.515163593	0.001869215	0.006129767	2215.745833
AT2G23330	---	putative retroelement pol polyprotein	245079_at	108.8488261	135.7944505	167.0007199	69.16873129	75.99198835	70.16470679	71.77514214	1.911729624	0.018087442	0.033577473	77.6340375	76.33751896	69.45640512	74.47598719	1.842401433	0.020979577	0.036496912	96.65407643	75.05538723	72.94037554	81.5499464	1.682584374	0.03915891	0.068093904	144.436963	113.6358285	140.7172486	132.9300134	1.032232391	0.836053947	0.854629877	119.1585114	124.725833	136.6787192	126.8543546	1.081670913	0.587299108	0.624568857	203.6298185	190.3941493	187.8771601	193.9670426	0.707412268	0.031572969	0.050070183	75.00075702
AT2G23310	RER1C protein	putative integral membrane protein ;supported by full-length cDNA: Ceres:25204.	245083_at	561.7889318	742.5472025	986.3328311	304.2401347	281.5981333	314.2284166	300.0222282	2.54499917	0.019828457	0.035987862	333.9925217	322.5888595	292.4774711	316.3529508	2.413621621	0.022409285	0.038442345	428.4234174	405.9323359	359.5253533	397.9603689	1.918674274	0.042702747	0.072658965	272.2634159	289.448208	272.532417	278.081347	2.745802011	0.016922855	0.032257171	273.0423114	272.3172988	271.6359155	272.3318419	2.803771739	0.016217272	0.029009605	332.9017828	266.916787	303.5544232	301.124331	2.535684577	0.020563898	0.035462058	397.2835014
AT2G23290	myb family transcription factor	putative MYB family transcription factor ;supported by full-length cDNA: Ceres:40307.	245084_at	96.58344895	96.20461204	158.4892397	97.86463637	95.80583299	95.61232943	96.4275996	1.214304142	0.374863887	0.419189924	75.1062251	91.78704526	89.94646403	85.6132448	1.36769064	0.21458285	0.253186238	79.66425323	77.79898313	82.2659204	79.90971892	1.465309041	0.147456572	0.197875682	137.706899	152.3432804	158.9489389	149.6663728	0.782356326	0.206529394	0.24728786	132.8035798	129.3267155	151.8961668	138.0088207	0.848441665	0.392744951	0.435020441	161.2479818	193.6570793	186.4726978	180.459253	0.64885802	0.050561516	0.073688017	119.4203944
AT2G23350	polyadenylate-binding protein, putative / PABP, putative	putative poly(A) binding protein ; supported by cDNA: gi_15292850_gb_AY050859.1_	245085_at	1252.227773	1169.628763	633.4115549	1407.401358	1412.800632	1349.390689	1389.864226	0.732749773	0.12956767	0.165128254	1360.596132	1396.039419	1446.412513	1401.016021	0.726917238	0.122068921	0.154748887	1097.939132	1074.627805	1044.79029	1072.452409	0.949620411	0.795029381	0.823975588	337.6850019	330.9161768	362.5285112	343.7098966	2.96302989	0.025489305	0.044243444	725.8914142	736.2632802	750.0154621	737.3900522	1.381118031	0.221222582	0.259987101	396.0376208	429.3041908	447.7050118	424.3489411	2.399965213	0.03790415	0.058029094	1163.599759
AT2G39830	LIM domain-containing protein	hypothetical protein predicted by genscan	245087_at	251.4768412	145.6494347	82.45973581	110.0580378	110.4752535	110.7186862	110.4173259	1.447798185	0.372696911	0.416993954	79.72528352	75.21955261	73.55302205	76.16595273	2.098864364	0.165068665	0.201042895	278.2416473	265.3218413	253.0693975	265.5442954	0.602016337	0.101285795	0.145169708	265.9656986	306.6311447	314.9663239	295.8543891	0.540340146	0.057780319	0.085154257	205.6827541	194.9120047	219.3067552	206.633838	0.773648718	0.400879141	0.443060113	208.9514756	254.3850024	239.4891219	234.2752	0.682368445	0.218948185	0.256612706	128.2357532
AT2G40900	nodulin MtN21 family protein	putative integral membrane protein nodulin	245090_at	137.755236	190.3136383	122.1448032	59.96888336	56.71486504	50.82968962	55.83781267	2.687627231	0.010560318	0.022728473	69.66812825	64.14671405	52.73751303	62.18411844	2.413336871	0.014342169	0.027451361	99.31945417	75.79826543	58.85577334	77.99116432	1.924208045	0.038465774	0.067113248	65.45245526	97.28128992	91.19621216	84.64331911	1.772983709	0.045546631	0.070038899	89.73774738	99.44958773	91.32123231	93.50285581	1.604990827	0.053278821	0.07540072	157.7899932	140.5621337	161.8323182	153.394815	0.978333106	0.885302121	0.89802778	271.7269876
AT2G40950	bZIP transcription factor family protein	putative TGACG-sequence-specific bZIP DNA-binding protein	245092_at	415.2388485	532.8877362	409.8612123	410.1585799	363.3328883	402.7706566	392.0873749	1.154494197	0.228938432	0.270457113	301.260371	298.7083439	279.2622004	293.0769718	1.544517798	0.017287737	0.031554854	301.4993592	296.062433	273.3251148	290.2956357	1.559315895	0.016755778	0.036125029	174.4198228	226.7603944	225.1132402	208.7644858	2.168293124	0.00503825	0.013177277	256.9545379	270.4311528	256.6231977	261.3362961	1.732107655	0.009064799	0.018618382	307.5781644	333.5728169	338.6289343	326.5933052	1.386013099	0.037876819	0.058001496	282.6881453
AT2G40820	proline-rich family protein	hypothetical protein predicted by genscan	245093_at	222.754492	157.8976232	113.1846005	193.0166346	198.9704153	183.3650889	191.7840463	0.858320813	0.445365875	0.488632676	164.1121728	195.3073125	183.9102699	181.1099184	0.908907916	0.644228851	0.679087362	182.6368042	165.8416537	143.5832678	164.0205752	1.003607251	0.986856226	0.988997944	53.47239578	55.69021608	50.68869008	53.28376731	3.089350602	0.02497696	0.043584708	101.1173283	87.96988275	86.70789303	91.93170138	1.790592757	0.086547026	0.113994118	65.98320211	70.42756883	64.19028549	66.86701881	2.46178522	0.03737338	0.057435141	50.44545812
AT2G40840	glycoside hydrolase family 77 protein	4-alpha-glucanotransferase	245094_at	972.9864344	785.772244	748.3860603	848.7364082	816.2475149	861.283164	842.089029	0.992430591	0.932556281	0.941314096	845.0329252	775.050627	800.4701645	806.8512389	1.035773229	0.710602834	0.740877692	1151.303738	1101.220853	1110.147357	1120.890649	0.745581126	0.016037253	0.034999557	712.0024689	666.9783251	673.0799946	684.0202629	1.221769234	0.099122551	0.132304889	1341.30254	1326.988846	1284.49585	1317.595745	0.634272626	0.002531511	0.007493561	1047.229305	1016.982185	980.432044	1014.881178	0.823460845	0.067881249	0.094006821	1427.21692
AT2G40880	cysteine protease inhibitor, putative / cystatin, putative (FL3-27)	putative cysteine proteinase inhibitor B (cystatin B) ;supported by full-length cDNA: Ceres:11739.	245096_at	1088.530338	1470.204262	1213.079948	162.6180112	190.2075827	180.4925817	177.7727252	7.072353279	0.00066298	0.00392313	174.2578832	191.3686002	178.8940631	181.5068488	6.92685441	0.000667911	0.003852612	723.6588418	809.7270658	764.9971238	766.1276772	1.641073092	0.012975704	0.02991514	1659.40696	1536.487927	1668.882429	1621.592439	0.775331388	0.038735987	0.061617796	798.3260131	866.5660116	799.0450445	821.3123564	1.530807988	0.01905088	0.032861977	1402.473385	1336.400163	1239.351503	1326.075017	0.948114925	0.602755538	0.635369974	351.1621267
AT2G40935	expressed protein	Expressed protein ; supported by full-length cDNA: Ceres: 1297.	245097_at	303.0599397	344.4362187	382.3021781	204.4957318	218.5116628	233.0412012	218.6828653	1.569698256	0.006874811	0.017023862	240.1940696	209.4403618	236.0484172	228.5609495	1.501858095	0.009881762	0.020973349	218.0174031	194.6156546	183.8777379	198.8369318	1.726369991	0.004460876	0.014367916	149.5326784	185.292782	188.2577515	174.3610706	1.968708445	0.002915658	0.009002581	203.8324662	202.3026538	203.9855084	203.3735428	1.687860218	0.00362821	0.009545584	191.7413608	180.1148055	206.2490453	192.7017372	1.781333771	0.00334586	0.009282429	145.4996364
AT2G40940	ethylene response sensor / ethylene-responsive sensor (ERS)	ethylene response sensor (ERS) identical to GB:U21952:ATU21952; supported by cDNA: gi_15450903_gb_AY054532.1_	245098_at	624.6330183	823.0731841	1058.937296	122.0692852	157.3049148	134.6233127	137.9991709	6.054730818	0.005196372	0.014032568	193.2654802	212.1495014	207.2958451	204.2369423	4.091071006	0.007363832	0.0170433	205.5666635	211.6786156	204.8343756	207.3598849	4.029457448	0.007471272	0.020376339	335.4171065	294.4428186	316.3521414	315.4040221	2.649134996	0.014548905	0.028783838	253.0493666	227.7334637	219.2704712	233.3511005	3.580646635	0.008764522	0.018170279	237.6076139	210.3555572	259.5931012	235.8520908	3.542677235	0.008991122	0.018943347	193.503574
AT2G40830	zinc finger (C3HC4-type RING finger) family protein	unknown protein ; supported by cDNA: gi_3790582_gb_AF079180.1_AF079180	245099_at	370.861687	435.4727524	266.4273516	276.4926606	269.9261346	301.3153948	282.5780633	1.265445942	0.209189334	0.249681468	221.7117589	225.0718098	234.5499992	227.1111893	1.574503065	0.057501654	0.081776049	345.8938035	359.5935909	334.2314973	346.5729639	1.031780609	0.835761591	0.860306589	432.6376375	421.6974688	379.0551371	411.1300811	0.869766724	0.36044417	0.403666389	349.166324	326.4743992	307.938437	327.8597201	1.090671533	0.588932402	0.626198976	549.5861155	595.056653	568.8023666	571.1483784	0.626084704	0.013817508	0.026165961	189.665981
AT2G40930	ubiquitin-specific protease 5, putative (UBP5)	ubiquitin-specific protease 5 (UBP5), putative similar to GI:6648604; supported by cDNA: gi_6648603_gb_AF048705.1_AF048705	245100_at	346.114557	391.2338704	279.7058507	281.9197746	249.7388528	255.3819767	262.346868	1.292251344	0.086363438	0.11676202	216.481442	227.9721648	204.6331712	216.3622593	1.566900317	0.020700177	0.036121736	241.2367481	251.648736	233.0262001	241.9705614	1.401071646	0.041737537	0.071457469	221.2596314	216.9581495	221.9404442	220.0527417	1.540621989	0.021417157	0.038593599	144.954089	123.1783081	143.0953212	137.0759061	2.473214311	0.003664708	0.009607145	179.7541048	185.2163711	177.0901823	180.6868861	1.876273924	0.008190342	0.017636819	120.1186261
AT2G40890	cytochrome P450 98A3, putative (CYP98A3)	putative cytochrome P450 ; supported by cDNA: gi_15810181_gb_AY056105.1_	245101_at	205.0624705	170.8803415	216.1427118	306.2173486	282.4456162	299.1148456	295.9259368	0.666929852	0.003013379	0.00987676	357.1261037	341.9616776	348.1566596	349.0814803	0.565374712	0.000448571	0.003125944	361.3564696	346.0289116	336.2631312	347.8828375	0.567322731	0.000622585	0.004074745	159.1156187	187.9489328	180.5487912	175.8711143	1.122195888	0.253677224	0.295648498	570.5297109	577.7781591	576.078587	574.7954857	0.34336011	1.06E-05	0.000342082	696.9873315	629.0435654	750.2214883	692.0841284	0.285170304	0.000193109	0.001445188	1172.969822
AT2G41600	expressed protein	hypothetical protein predicted by genefinder	245104_at	433.2516021	395.4933648	466.8493358	465.4427758	422.4582405	454.0496263	447.3168809	0.965456002	0.559284769	0.599532499	437.9606217	456.8320138	431.8861295	442.226255	0.976569714	0.661295742	0.6950211	348.5687841	352.1727823	312.8535434	337.8650366	1.278216805	0.017607894	0.037450567	214.3460699	214.0544641	239.8363047	222.7456129	1.938825021	0.000721863	0.003621806	218.9872021	236.2782571	224.8650942	226.7101845	1.904920013	0.000641126	0.003081719	194.3291138	182.1320441	190.6152532	189.0254704	2.284690876	0.000314966	0.001961466	328.5173064
AT2G41650	expressed protein	unknown protein	245106_at	601.6568644	347.5755979	153.2262619	889.4223139	936.7020651	936.861981	920.9954533	0.399009832	0.013347927	0.026859601	610.7362656	701.7722312	704.0057595	672.1714187	0.546715066	0.084443748	0.112820901	301.3964403	332.9109898	366.7009764	333.6694688	1.101348118	0.809310385	0.83648196	114.8933982	88.7740163	86.25350126	96.64030526	3.802618798	0.105909938	0.139837457	101.3976612	119.7683732	133.7776642	118.3145662	3.106010132	0.128126462	0.160100293	63.44879919	58.92946099	61.93921303	61.43915774	5.981303373	0.077907932	0.105307469	141.3029655
AT2G41520	DNAJ heat shock N-terminal domain-containing protein	hypothetical protein predicted by genefinder; similar to EGAD|88596|96521	245109_at	146.9802569	149.4747918	121.7594929	181.0873258	155.7371442	167.0942342	167.9729014	0.829924625	0.067806536	0.095322121	162.0646823	136.3221647	125.8742958	141.4203809	0.985747926	0.89194112	0.90574376	167.7224682	148.2639825	146.3080654	154.098172	0.904649584	0.259203391	0.317273501	167.258768	161.7865642	145.9279912	158.3244411	0.880501117	0.158241402	0.196255227	114.5275768	116.8202941	111.2323	114.1933903	1.2207786	0.048738168	0.069991647	99.56441342	118.8886422	107.5636178	108.6722245	1.282801083	0.042680853	0.064036688	119.66813
AT2G41550	expressed protein	hypothetical protein predicted by genefinder	245110_at	110.0353689	94.42382156	101.637665	198.322139	228.8029901	195.2801205	207.4684166	0.491796712	0.000816478	0.004380313	151.7102087	140.7748987	142.6299107	145.0383394	0.703484924	0.001583982	0.006305584	74.70543569	71.74646055	77.27924814	74.57704813	1.368145934	0.004573525	0.014655027	44.37842634	45.58023686	48.21171334	46.05679218	2.215358046	0.000273247	0.001963972	31.008935	30.40078793	36.60446163	32.67139485	3.122985278	0.00014742	0.001287138	21.95823681	28.91393376	24.20140442	25.024525	4.077291582	0.000100053	0.000978655	61.80149736
AT2G41540	NAD-dependent glycerol-3-phosphate dehydrogenase family protein	glycerol-3-phosphate dehydrogenase ;supported by full-length cDNA: Ceres:105456.	245112_at	1429.857853	1480.398328	1176.748479	1133.746862	1051.921766	1114.911729	1100.193452	1.238268492	0.054168058	0.079166258	1205.348369	1274.393476	1210.870003	1230.203949	1.107405717	0.242811279	0.28305796	5238.634075	5565.881374	4947.678783	5250.731411	0.259456213	4.27E-05	0.000853656	3293.313334	3376.267282	3379.317866	3349.632827	0.406711707	3.50E-05	0.000608772	554.7786378	572.4200448	576.0000294	567.732904	2.399605302	0.001080068	0.004321658	371.0212315	369.4875348	359.8513991	366.7867218	3.714242653	0.00044978	0.002435023	1386.167785
AT2G41630	transcription initiation factor IIB-1 / general transcription factor TFIIB-1 (TFIIB1)	transcription factor IIB (TFIIB) identical to GB:P48512; contains a transcription factor TFIIB repeat signature (PDOC00624);supported by full-length cDNA: Ceres:2657.	245114_at	689.1099707	861.4273289	1284.239853	561.8642116	567.6879068	603.0053329	577.5191504	1.636180751	0.106911126	0.139656226	545.7974854	506.2611732	586.5475564	546.2020716	1.729992921	0.089006044	0.11782278	672.4810485	739.9524885	738.3195998	716.9177123	1.318039297	0.269873488	0.32852789	709.0075239	748.8608323	655.4465463	704.4383008	1.3413889	0.249949685	0.291740561	512.7302654	460.2249067	477.4479381	483.4677034	1.954475368	0.060038316	0.083367605	406.0755982	440.2418093	388.6185704	411.645326	2.295485113	0.039734759	0.060372042	1464.626116
AT2G41530	esterase, putative	putative esterase D ;supported by full-length cDNA: Ceres:37276.	245115_at	3139.245569	2959.849483	2496.743251	1312.556244	1326.202562	1374.239866	1337.666224	2.141998791	0.001360302	0.006005136	1480.527515	1486.685052	1425.719815	1464.310794	1.956742685	0.001889767	0.00698743	706.6331079	724.3973176	743.3141687	724.7815314	3.953300837	0.000366189	0.002982132	606.1924291	677.497535	658.8325834	647.5075158	4.42509062	0.000324735	0.002185022	818.3683852	781.3808831	803.9012916	801.2168533	3.576159716	0.000421949	0.002372964	1028.97005	995.0674995	1107.353742	1043.797097	2.745054037	0.00072089	0.00329595	754.6305808
AT2G41620	nucleoporin interacting component family protein	unknown protein ; supported by cDNA: gi_14334431_gb_AY034907.1_	245116_at	558.1317103	377.0480263	214.6064499	503.8202044	505.2090217	470.5364579	493.1885614	0.777110607	0.332775962	0.377408858	423.5868233	395.8805325	405.3157238	408.2610265	0.938767203	0.814091788	0.834849187	306.9297109	318.1655395	321.5970027	315.5640844	1.214530047	0.532882388	0.586198837	277.6853632	219.8286747	239.516645	245.6768943	1.560024858	0.243456972	0.285149979	249.8607062	199.9325998	247.0731787	232.2888282	1.649937559	0.207562654	0.245367514	253.3531378	246.458721	262.4348951	254.0822513	1.508417295	0.263266907	0.301775471	200.4531396
AT2G41560	calcium-transporting ATPase 4, plasma membrane-type / Ca2+-ATPase, isoform 4 (ACA4)	putative Ca2+-ATPase ; supported by cDNA: gi_11493642_gb_AF200739.1_AF200739	245117_at	369.451947	311.3819216	270.8700731	237.5422488	238.4168187	229.5826475	235.1805717	1.348898189	0.04618708	0.0698182	229.2167504	221.5235508	228.673632	226.471311	1.400771894	0.034158136	0.053834362	246.7815265	254.4819398	238.3216825	246.5283829	1.286807805	0.071262499	0.109030286	98.11054531	108.1139814	120.2206224	108.8150497	2.91535636	0.002067607	0.007151458	315.7457092	316.546192	334.178908	322.1569364	0.984720834	0.874457836	0.889438758	108.1972196	103.6613663	117.8148138	109.8911333	2.886808406	0.002001436	0.006421488	197.3388147
AT2G41680	thioredoxin reductase, putative / NADPH-dependent thioredoxin reductase, putative	putative thioredoxin reductase The last 2 exons encode thioredoxin. There is an EST match to exons 5-7, and the distance between exon 7 and exon 8 is only 90bp. It is unlikely this is two separat ...	245118_at	485.8012544	583.5452677	493.9138488	218.3459523	229.2847445	215.1559605	220.9288858	2.358617745	0.000686257	0.003994516	294.0681857	299.1037207	309.8303398	301.0007487	1.731181044	0.002249904	0.00785105	288.9629241	324.5503424	340.3344719	317.9492461	1.638899279	0.004296555	0.013975854	208.4874893	220.5786983	187.2136898	205.4266258	2.536607844	0.000651857	0.003383681	608.1835237	685.4614351	637.0487844	643.564581	0.809688422	0.033728292	0.051884558	404.5999063	409.8010221	376.2312251	396.8773845	1.312966701	0.01972466	0.034328177	101.8681814
AT2G41640	expressed protein	unknown protein ; supported by cDNA: gi_16930450_gb_AF419579.1_AF419579	245119_at	141.1251309	403.8073625	439.2548067	23.42990963	20.85280974	24.16791508	22.81687815	14.37805957	0.031489525	0.051679794	28.11369941	29.22220751	27.28662033	28.20750908	11.63032271	0.033248935	0.052654353	27.69406177	21.50616901	22.322377	23.84086926	13.76050637	0.031831052	0.057987954	198.4375448	222.5997867	213.0807008	211.3726774	1.552056951	0.283555897	0.325841007	555.3053204	530.7370601	582.3502701	556.1308835	0.589901484	0.07470828	0.10044892	496.662409	465.7693647	474.5556004	478.9957914	0.684896275	0.185372933	0.221594413	20.366108
AT2G39810	expressed protein	hypothetical protein predicted by genscan	245120_at	218.2245874	232.9181098	209.6415945	224.8789265	229.0037163	233.295255	229.0592992	0.961591305	0.289819179	0.333869124	194.0559491	174.4387034	186.2399692	184.9115406	1.191171897	0.016335527	0.030169064	160.0063389	171.6240944	160.9429443	164.1911258	1.341494124	0.001937201	0.008260267	93.7349014	87.37486812	113.7749543	98.29490793	2.24082239	0.000309552	0.002119437	139.7655257	139.5219493	128.9075005	136.0649918	1.618795751	0.000393504	0.002266147	117.5597031	108.3531411	121.3052723	115.7393721	1.903081263	0.000180266	0.001384816	103.6224231
AT2G47610	60S ribosomal protein L7A (RPL7aA)	60S ribosomal protein L7A ;supported by full-length cDNA: Ceres:6394.	245121_at	2977.305726	1598.697544	715.2856002	4861.880445	4651.040111	4663.293983	4725.404846	0.373251185	0.011026543	0.023432579	4729.305048	4786.805259	4559.028215	4691.712841	0.375931566	0.011468948	0.023342286	3413.4018	3212.314825	3090.794193	3238.836939	0.544566766	0.090755183	0.132560406	885.9404215	952.7704906	1002.151034	946.9539821	1.862564591	0.282952234	0.325297229	1835.363731	1795.132458	1895.562249	1842.019479	0.957515909	0.911175185	0.921747035	951.6698639	901.2068228	954.1594385	935.6787084	1.885009182	0.276917269	0.315796626	2315.221334
AT2G47420	dimethyladenosine transferase, putative	putative dimethyladenosine transferase ; supported by cDNA: gi_14532649_gb_AY039949.1_	245122_at	222.6613587	156.8701654	154.9767149	220.5247475	219.3652196	214.8766749	218.2555473	0.81633395	0.146914705	0.183448427	234.2397308	262.5819743	268.5753593	255.1323548	0.698341115	0.035421909	0.055452995	152.3360889	162.0507728	148.6680042	154.351622	1.154308654	0.351537509	0.411160381	118.1810476	111.8598792	121.1097476	117.0502248	1.522162074	0.052650626	0.078890519	156.8184113	150.8152509	145.9924401	151.2087008	1.178301329	0.296438086	0.33784187	130.065501	142.2278519	128.7247632	133.6727054	1.332878036	0.121085449	0.153235444	117.068832
AT2G47450	chloroplast signal recognition particle component (CAO)	unknown protein ; supported by cDNA: gi_15215824_gb_AY050442.1_	245123_at	1068.963097	1067.411104	730.5130818	496.0122709	500.7170085	529.9399664	508.8897486	1.877870594	0.016798063	0.03181985	890.7201871	887.4020331	853.4839234	877.2020479	1.089405909	0.526497614	0.568196334	589.690125	481.5320857	546.1372259	539.1198122	1.772572761	0.023499112	0.04601648	466.9259203	561.3262226	601.5343739	543.2621723	1.75905694	0.025980978	0.044915534	1192.523038	1353.089092	1356.360348	1300.657493	0.734727705	0.050693423	0.072357825	497.9298643	498.1694903	509.8616643	501.9870063	1.903692889	0.015762245	0.028866579	165.3622565
AT2G47580	small nuclear ribonucleoprotein U1A / spliceosomal protein U1A / U1snRNP-specific protein	small nuclear ribonucleoprotein U1A identical to GB:Z49991; supported by cDNA: gi_15450590_gb_AY052663.1_	245124_at	1088.840775	1000.17368	705.9888185	738.461845	799.3582997	750.1088107	762.6429851	1.221630273	0.222714693	0.264030312	614.6596306	671.798381	616.2135165	634.2238427	1.468988857	0.064155499	0.089376669	584.2023217	538.0435735	543.951751	555.3992154	1.677474026	0.032076169	0.058349238	333.648379	337.7391092	330.4967131	333.9614004	2.789746829	0.006675498	0.01614238	507.6279137	484.8866432	503.0330723	498.5158764	1.868882822	0.020176561	0.034399202	403.3310814	381.056397	405.4237759	396.6037515	2.349114839	0.009926694	0.020365742	547.3758768
AT2G47600	magnesium/proton exchanger (MHX1)	putative Na+/Ca2+ antiporter ; supported by cDNA: gi_6492236_gb_AF109178.1_AF109178	245127_at	304.7634274	314.5069349	422.1471245	377.3728678	302.8413746	356.8406399	345.6849608	1.004206725	0.975040187	0.978493324	424.357681	381.9262866	405.9768579	404.0869418	0.859070478	0.223459457	0.262442776	438.0518925	420.5434382	443.0749897	433.8901068	0.800062405	0.085772697	0.126634631	712.1474541	721.3774092	579.3479173	670.9575935	0.517378692	0.005476613	0.013980838	655.1956237	649.9734864	572.9809611	626.0500237	0.554491093	0.003751568	0.009781378	1446.027709	1524.756982	1449.121442	1473.302045	0.23561982	1.59E-05	0.000362885	3011.70755
AT2G45330 /// AT5G23600	tRNA 2'phosphotransferase, putative	unknown protein	245131_s_at	476.375931	459.9794051	430.0423884	195.7789315	202.9223301	215.2442098	204.6484905	2.225601113	6.93E-05	0.001190838	228.1631318	186.4880811	208.0981481	207.5831203	2.194137497	0.000165835	0.001821096	184.6876605	190.3135475	209.6310984	194.8774355	2.337191615	7.38E-05	0.001178893	469.4676566	486.2782202	477.6469587	477.7976118	0.953261165	0.196048882	0.236533526	265.9086346	265.468513	261.9670436	264.4480638	1.7223265	0.000150032	0.001297502	519.2317578	483.9151402	468.0587876	490.4018952	0.928760497	0.160617796	0.195947425	385.9879901
AT2G45320	expressed protein	hypothetical protein predicted by genefinder	245132_at	232.1522525	279.7629407	253.7541756	164.3902126	180.3009294	172.6771958	172.4561126	1.47993086	0.004669645	0.013141818	155.1964234	147.3438898	153.5863783	152.0422305	1.678633114	0.001791812	0.00676346	193.6688072	191.7633965	179.2242354	188.218813	1.355991565	0.009850621	0.024721728	166.6113751	180.9352424	164.432312	170.6596432	1.495509531	0.00453326	0.012236449	132.2869631	127.0127399	110.3166991	123.2054674	2.071524327	0.000985386	0.004081699	159.656671	161.0113374	178.3344121	166.3341402	1.53440011	0.004082767	0.010664978	202.1275484
AT2G45310	NAD-dependent epimerase/dehydratase family protein	putative nucleotide sugar epimerase	245133_at	39.4636875	44.90285126	32.32861092	75.18856949	82.83230497	72.78777863	76.9362177	0.505592612	0.001303884	0.005845676	68.56333597	78.24195877	82.99475938	76.60001804	0.507811672	0.0025247	0.0084368	121.9871243	94.47101933	112.6075116	109.6885518	0.354625734	0.001329686	0.0065493	92.93567233	108.3095947	109.044885	103.4300507	0.376083962	0.000541043	0.003008801	60.6969309	68.47903848	61.1496808	63.4418834	0.613134118	0.005185344	0.01232619	71.37993555	78.31437108	67.8790323	72.52444631	0.536348572	0.002118318	0.006656046	647.1761926
AT2G45250 /// AT4G38280	expressed protein	unknown protein	245134_s_at	273.0647062	263.011165	230.2399901	159.6173165	153.7008151	164.551456	159.2898625	1.603608769	0.00194466	0.007461153	195.2222105	175.7009961	170.149223	180.3574765	1.41629072	0.007460317	0.017215479	149.4130803	154.1731622	160.6676706	154.7513044	1.650639531	0.00164813	0.007502486	158.3611943	140.7303336	114.2281545	137.7732275	1.85405122	0.002955213	0.009090088	183.0647327	178.505928	178.2529657	179.9412088	1.419567102	0.00440284	0.010935181	160.7215381	147.0223143	138.9202957	148.8880494	1.715642199	0.001783952	0.005934449	278.1359247
AT2G45460	forkhead-associated domain-containing protein / FHA domain-containing protein	unknown protein	245137_at	140.409667	150.5432289	98.91290463	163.9051631	111.8874055	147.9062598	141.2329428	0.920148404	0.635929667	0.673527955	123.2289489	96.12927068	136.7433866	118.7005354	1.094816181	0.600145453	0.637795219	94.93687204	84.39685904	98.2263073	92.52001279	1.404617909	0.083710342	0.124235275	81.82719783	56.51582153	72.12576911	70.15626283	1.852368721	0.026518455	0.045656576	61.64433174	66.56219718	71.72610767	66.6442122	1.949985791	0.016930461	0.029962951	52.43727088	56.70402153	58.18317646	55.77482296	2.329998734	0.009525895	0.019791511	52.88491782
AT2G45270	glycoprotease M22 family protein	putative O-sialoglycoprotein endopeptidase ;supported by full-length cDNA: Ceres:112264.	245142_at	435.1400173	348.9239907	329.0288507	202.5324684	206.6804533	204.6487841	204.6205686	1.813263229	0.006950338	0.017152972	242.8738729	219.9965596	234.7997638	232.5567321	1.595442753	0.014087602	0.027055487	232.9246626	222.1641746	213.5885161	222.8924511	1.664618748	0.010961594	0.026594504	259.5594343	273.3206836	246.3763528	259.7521569	1.428403742	0.029279233	0.049291585	263.6221356	249.299222	247.4269906	253.4494494	1.463924873	0.023439818	0.038713426	235.01169	255.6642867	245.2170802	245.2976856	1.512574209	0.019138686	0.033490686	147.6216746
AT2G45240	methionyl aminopeptidase, putative / methionine aminopeptidase, putative / peptidase M, putative	putative methionine aminopeptidase ;supported by full-length cDNA: Ceres:37621.	245144_at	480.7385111	398.3944096	411.2894082	353.6248275	390.7029228	407.0922747	383.806675	1.1207225	0.198158688	0.238065381	391.8557784	379.5646451	364.0534583	378.4912939	1.136461481	0.126286925	0.159302446	315.9844359	311.2175994	280.7324436	302.6448263	1.421272525	0.01020376	0.025297371	207.3008864	208.7041267	205.7114928	207.2388353	2.075579974	0.00095605	0.004272922	256.5609203	270.3760961	259.9916188	262.309545	1.639821289	0.002925934	0.008246055	271.8346812	306.5906463	298.4752684	292.3001987	1.47157196	0.007561787	0.016572396	199.8186113
AT2G45440	dihydrodipicolinate synthase 2 (DHDPS2)	putative dihydrodipicolinate synthase ;supported by full-length cDNA: Ceres:26817.	245145_at	451.9090961	292.557674	262.2324988	376.0432598	404.5065398	371.5463377	384.0320457	0.873797973	0.462612808	0.505508895	426.2199308	470.8450668	459.3185844	452.1278607	0.742193641	0.125505849	0.158445416	393.7141105	402.4078342	421.9271659	406.0163702	0.826484959	0.301352578	0.360374443	186.1562439	191.9255881	201.160364	193.080732	1.73795914	0.073119238	0.102663363	403.6793368	401.3067835	423.0561455	409.3474219	0.819759463	0.280855475	0.321759263	273.4146673	237.2219137	269.5012089	260.04593	1.290412132	0.276147461	0.315033996	214.2894541
AT2G45200	Golgi SNARE 12 protein / Golgi SNAP receptor complex member 1	putative cis-Golgi SNARE protein ; supported by cDNA: gi_13898894_gb_AF357529.1_AF357529	245146_at	676.8407576	625.2704407	1077.778689	539.9328492	495.7975598	523.5549816	519.7617969	1.526269599	0.129507932	0.16508587	493.2339102	441.773341	467.9324804	467.6465772	1.696359319	0.086221517	0.114790163	595.2524694	579.7900934	598.5486959	591.1970862	1.341848002	0.230815834	0.288271243	263.3943312	237.5346599	240.3835826	247.1041912	3.210373022	0.018894546	0.035092607	265.1464225	240.2322123	276.1951216	260.5245855	3.044997184	0.020564896	0.034903774	201.0477846	192.9290348	190.6852532	194.8873575	4.070539204	0.013883067	0.026246259	550.0388849
AT2G45280	DNA repair family protein	putative RAD51C-like DNA repair protein ; supported by cDNA: gi_15425730_dbj_AB062456.1_AB062456	245147_at	181.8845239	136.9094324	119.6061195	86.47204861	99.37630148	91.58375197	92.47736735	1.580206733	0.04717351	0.071008007	85.62080337	82.72845215	86.12453536	84.82459696	1.722771034	0.029993649	0.048522229	48.78521668	52.09719829	50.5791723	50.48719576	2.894463762	0.006761217	0.018986228	71.87089248	68.84258288	75.69532662	72.13626733	2.025795955	0.016617981	0.031836661	86.94906561	88.69776905	75.59537524	83.7474033	1.744930025	0.030447578	0.047733915	93.57020636	80.86455023	101.7092239	92.0479935	1.587577882	0.050337214	0.073437475	91.66178077
AT2G47620	SWIRM domain-containing protein / DNA-binding family protein	putative SWI/SNF family transcription activator	245149_at	170.3117298	103.8322368	115.277592	107.6259023	108.3632682	106.826701	107.6052905	1.206327176	0.34023701	0.384524569	102.4951601	89.43005761	90.45278268	94.12600011	1.379078959	0.163660616	0.199659546	81.26543836	83.3743972	80.68152425	81.7737866	1.587393609	0.07946954	0.11908969	78.26434717	70.83752335	70.39886167	73.16691073	1.77412419	0.051951158	0.078011205	69.13262519	70.67752921	67.63942073	69.14985837	1.877186581	0.041831401	0.061648893	76.7829367	74.99253195	78.80258048	76.85934971	1.68889259	0.061548037	0.086729309	70.53037261
AT2G47590	photolyase/blue light photoreceptor (PHR2)	photolyase/blue-light receptor (PHR2) ;supported by full-length cDNA: Ceres:34800.	245150_at	714.7486092	543.598595	317.9474507	769.9055854	685.8835329	794.7860265	750.1917149	0.700396367	0.133239947	0.169185829	1067.098635	1080.415775	1044.01439	1063.842934	0.493899555	0.009548706	0.020434688	726.6359796	689.5691684	656.8901992	691.0317824	0.760358011	0.228759244	0.285989196	251.4925503	251.7218238	295.6438672	266.2860805	1.973184444	0.088907718	0.120830764	1000.330122	1019.930491	967.7047631	995.9884585	0.527547832	0.015353429	0.027775182	420.4383732	471.8729006	441.1388861	444.4833866	1.182117414	0.523292704	0.559315339	276.0961009
AT2G47490	mitochondrial substrate carrier family protein	putative mitochondrial carrier protein similar to SP:P40556:YIA6_YEAST and SP:P39953:YEA6_YEAST;supported by full-length cDNA: Ceres:120306.	245152_at	568.205982	787.8984577	422.1704754	295.8868652	308.2359245	308.6649587	304.2625828	1.948180087	0.053416765	0.078352968	398.9126025	342.0476211	351.1159144	364.0253793	1.628343348	0.101002933	0.131122925	498.6799999	528.3914436	500.5188765	509.1967733	1.164104598	0.477396632	0.533206236	369.4598747	395.7310545	402.5383358	389.2430883	1.522848633	0.12931207	0.165355841	390.3828015	391.5787757	389.1195947	390.3603906	1.518489886	0.129609571	0.161613374	431.5882381	434.3831269	437.5201996	434.4971882	1.36423968	0.210773103	0.247987076	1651.56274
AT5G12470	expressed protein	putative protein similarity to predicted proteins, Arabidopsis thaliana	245155_at	1457.796489	1136.291133	877.2947905	609.1895104	662.3655947	606.9340196	626.1630415	1.847965137	0.034709014	0.055745457	561.7048232	577.2221799	606.7928045	581.9066025	1.98851064	0.026893666	0.044439801	911.53609	904.4950766	907.7624307	907.9311991	1.27446603	0.211948523	0.268308883	413.6353698	412.9440418	412.2731343	412.9508487	2.802094909	0.011402122	0.023905902	1616.23257	1477.986087	1527.876351	1540.698336	0.751040904	0.090504914	0.118356961	1229.980072	1276.177652	1300.344368	1268.83403	0.911961252	0.545121898	0.580236674	491.786079
AT5G12480	calmodulin-domain protein kinase isoform 7 (CPK7)	calcium-dependent protein kinase-like protein strong similarity to calcium-dependent protein kinase 19, Arabidopsis thaliana, PIR:S71778~Contains EF-hand calcium-binding domain AA409-421;EF-hand ...	245156_at	162.3682069	150.7861284	168.7263641	119.9488053	115.2437363	128.1378322	121.1101246	1.326287958	0.003622775	0.011128051	98.56350914	89.62904035	118.2809475	102.1578323	1.572340526	0.004206879	0.011622123	85.1058129	99.36715635	96.48116987	93.65137971	1.715157858	0.000603251	0.00400599	117.3172274	96.43991149	98.74951746	104.1688854	1.541985394	0.002598034	0.00835068	82.38655471	77.68091744	89.10387619	83.05711611	1.933933025	0.000236286	0.001662536	128.2728752	101.2128904	116.8902239	115.4586631	1.391206995	0.008744601	0.018582734	83.19338608
AT2G33100	cellulose synthase family protein	putative cellulose synthase	245159_at	22.41927807	27.26335959	21.85479185	19.75160754	21.26342029	19.33592196	20.11698326	1.185357145	0.108952926	0.141990706	55.41940324	60.92905878	55.28911774	57.21252658	0.416793511	0.000190955	0.001934059	55.72775117	44.79839991	47.1514249	49.22585866	0.484416331	0.002458277	0.009604633	78.31612623	78.68434246	72.16013515	76.38686795	0.312171588	4.26E-05	0.000674474	37.28222545	34.96277267	38.77503432	37.00667748	0.644365057	0.002991389	0.0083606	63.49519667	79.46215393	68.33505817	70.43080292	0.338570751	0.000755178	0.003392994	692.083895
AT2G33070	jacalin lectin family protein	putative myrosinase binding protein	245161_at	46.00085629	71.09317608	39.83338013	24.21076528	25.80616588	26.79658056	25.6045039	2.042966257	0.04956708	0.073897208	25.40312864	20.67176045	23.71222717	23.26237209	2.248658791	0.039658436	0.060536408	29.84645848	31.00245192	26.79606307	29.21499116	1.790489589	0.074732907	0.11327029	30.40575329	27.68288552	37.48629041	31.85830974	1.641930722	0.110197253	0.14453994	26.84769494	29.16123925	28.5614644	28.19013286	1.85558322	0.06560166	0.089871607	32.669007	34.39729522	38.94517598	35.3371594	1.480286995	0.15640612	0.191540272	31.99138025
AT2G33210	chaperonin, putative	mitochondrial chaperonin (HSP60)	245164_at	1809.117825	1486.442625	810.9117386	2273.243393	2127.306621	2137.236147	2179.262054	0.628113567	0.052930054	0.077794638	1709.801102	1734.979236	1754.663211	1733.14785	0.789790705	0.28355231	0.324968306	1359.706941	1295.448991	1321.072503	1325.409479	1.032755601	0.890004446	0.907027582	515.5169154	509.4679604	522.6978849	515.8942535	2.653303567	0.044121571	0.06828547	1166.049768	1176.706396	1151.010618	1164.588927	1.17537101	0.525752028	0.565539643	837.7506647	866.413137	854.5133711	852.8923909	1.604920008	0.15436779	0.189304377	755.0117432
AT2G33180	expressed protein	unknown protein predicted by genscan	245165_at	442.4378215	474.3087869	213.2700746	178.1612769	186.2141284	199.188371	187.8545921	2.005126537	0.08383707	0.113951879	256.7011577	286.9807801	300.6681016	281.4500131	1.33832727	0.316437847	0.358407256	172.6140534	187.4121538	190.9975661	183.6745911	2.050758493	0.079211217	0.118788243	57.90565235	54.07820874	65.60659621	59.1968191	6.363048444	0.018176145	0.034078222	434.6296816	464.9529893	444.8352255	448.1392988	0.840524874	0.436229121	0.478481981	193.5925424	194.2024843	171.9041224	186.566383	2.018971594	0.082657757	0.110707586	63.21267779
AT2G33170	leucine-rich repeat transmembrane protein kinase, putative	putative receptor-like protein kinase	245166_at	583.7526053	743.854886	812.1996074	107.5369501	113.1740228	109.7486853	110.1532194	6.475244543	0.000878393	0.0045766	138.5956244	131.6992377	134.8926806	135.0625142	5.28102884	0.001033079	0.004969407	132.6280937	133.4225699	137.2026731	134.4177789	5.306359313	0.001027834	0.005562081	237.0232518	211.7402967	224.9151734	224.5595739	3.176302041	0.001995524	0.006992747	123.3766429	142.5955692	117.0327761	127.6683294	5.586890942	0.001006779	0.004145482	236.2871579	200.9735013	202.8845001	213.3817198	3.342690431	0.001891324	0.006177896	124.3952401
AT2G33110 /// AT2G33120	synaptobrevin-related protein / vesicle-associated membrane protein 722 (VAMP722) (SAR1)	putative synaptobrevin ;supported by full-length cDNA: Ceres:2443.	245167_s_at	577.7486807	840.9068206	685.0859833	370.628861	403.0963231	400.0162399	391.2471413	1.792338109	0.015849963	0.030514686	358.1291614	370.8264973	395.5267459	374.8274682	1.870853182	0.013377648	0.026045052	397.0007688	401.1828027	441.9467433	413.3767716	1.696387436	0.020771672	0.042110765	474.1400955	484.2722402	415.4184746	457.9436034	1.531295898	0.037435927	0.059932093	551.2043743	537.7696381	557.4154608	548.7964911	1.277790899	0.117475304	0.148542151	850.3961219	731.1877712	768.3132011	783.2990314	0.895248345	0.384601506	0.423642687	331.3848383
AT2G33150	acetyl-CoA C-acyltransferase, putative / 3-ketoacyl-CoA thiolase, putative	3-ketoacyl-CoA thiolase ;supported by full-length cDNA: Ceres:36488.	245168_at	7975.49466	8660.397685	8955.210716	2050.363711	1908.942303	2044.165746	2001.157253	4.262717322	2.43E-05	0.000702492	2450.782162	2286.518323	2440.752574	2392.684353	3.565187224	3.15E-05	0.000826267	2967.94484	2908.340673	2754.227378	2876.83763	2.965189136	4.49E-05	0.000882167	7755.042505	7163.457862	7435.467414	7451.322594	1.144812559	0.03278443	0.053868776	4721.04054	4408.541763	4251.759745	4460.44735	1.912446671	0.0002237	0.001615996	9627.40505	10088.10611	9859.924096	9858.478419	0.865282382	0.014139633	0.026638402	6576.612173
AT2G33220	expressed protein	unknown protein predicted by genefinder and 5' EST; supported by full-length cDNA: Ceres: 954.	245169_at	1888.11183	1810.875043	1717.935036	834.0513693	885.3285039	839.3496719	852.9098483	2.117035745	5.15E-05	0.00104466	931.2944575	872.3233119	942.1091763	915.2423152	1.972855282	7.79E-05	0.001224013	1178.370102	1161.488817	1223.050226	1187.636382	1.520364873	0.000298256	0.002615088	1164.032621	1225.944547	1121.781816	1170.586328	1.54250959	0.000388643	0.00244851	1360.191352	1416.864014	1353.527901	1376.861089	1.31141816	0.001281496	0.004827097	1409.0828	1455.440508	1381.755534	1415.426281	1.27568681	0.001903806	0.006205661	1443.323875
AT2G47520	AP2 domain-containing transcription factor, putative	putative AP2 domain transcription factor	245173_at	54.24280899	67.36823438	58.82238591	36.26268743	34.64813771	34.96048874	35.29043796	1.704271182	0.003044696	0.009941275	35.71817818	34.43118184	34.56992239	34.90642747	1.723020108	0.002848792	0.009062099	39.59397038	35.2193259	36.70614338	37.17314655	1.617954949	0.004787629	0.015131092	32.01117169	36.16134609	36.36388795	34.84546858	1.726034371	0.003500917	0.010186565	61.20224689	57.63170538	68.96293216	62.59896148	0.960790323	0.65529077	0.689232775	67.56308875	70.63113724	69.57072789	69.25498463	0.868449784	0.082353626	0.110335806	40.38249683
AT2G47470	thioredoxin family protein	putative protein disulfide-isomerase	245175_at	2819.218001	2801.303112	2040.400895	2976.957922	3133.084358	3031.194935	3047.079072	0.838061832	0.131355756	0.167167864	2752.297477	2769.624255	2877.801061	2799.907598	0.912044623	0.396617057	0.439752909	3360.562031	3353.931271	3435.354037	3383.282447	0.754781993	0.032412299	0.058806249	1002.120452	1077.699547	1057.25869	1045.692896	2.442056055	0.004252814	0.011669033	1700.641408	1592.481519	1637.159836	1643.427587	1.553850433	0.024449999	0.039995012	1646.399928	1901.786583	1905.222081	1817.802864	1.404795162	0.053028055	0.076646625	3020.252922
AT2G47440	DNAJ heat shock N-terminal domain-containing protein	unknown protein similar to GP|2104534|AF001308 (T10M13.11)	245176_at	298.9243538	365.7187256	260.2198304	688.2377795	719.3638165	674.5727792	694.0581251	0.444181295	0.000326303	0.002683605	673.3339136	672.1659097	625.8828469	657.1275567	0.469144283	0.000541352	0.003458022	1608.723609	1532.253169	1589.578878	1576.851885	0.195508303	5.03E-06	0.000310161	1496.482383	1571.376641	1665.113873	1577.657632	0.195408453	2.53E-05	0.0005179	1413.883644	1255.749088	1366.387781	1345.340171	0.229152183	5.03E-05	0.000722518	449.4510644	425.3018809	491.6064834	455.4531429	0.676881127	0.015561822	0.028591924	528.0859085
AT5G12390	expressed protein	putative protein similarity to cDNA clones from human and mouse	245178_at	382.7063593	401.3749128	582.4174741	174.4390361	180.3889885	177.9100755	177.5793667	2.565047902	0.012041183	0.024926028	214.9631696	235.2088903	230.6380921	226.9367173	2.007165643	0.023327403	0.039711368	199.0137786	211.7129367	203.9062505	204.8776553	2.22327604	0.017123558	0.036679948	620.9153637	619.6857968	595.482139	612.0277665	0.744246596	0.071420309	0.100822963	420.8417331	405.2708878	438.0130427	421.3752212	1.080983312	0.62416623	0.660003779	814.8700714	777.6097002	716.379239	769.6196702	0.591850234	0.010852215	0.021767281	884.4424168
AT5G12400	PHD finger transcription factor, putative	putative protein similarity to predicted proteins, Arabidopsis thaliana	245179_at	294.9996142	319.8858979	279.4999968	281.7288146	304.9208523	289.3069103	291.9855257	1.021038636	0.674918873	0.710117174	221.7758347	214.9304738	220.1067348	218.9376811	1.361704854	0.002683089	0.008743851	318.0514716	297.0300616	294.8248172	303.3021168	0.982942375	0.72858723	0.765228337	301.83524	330.9349547	336.8874433	323.2192127	0.922372468	0.191664593	0.231939643	194.1348033	165.5148244	170.7890245	176.8128841	1.686124315	0.001171884	0.004551729	262.6048885	269.9790399	268.2897944	266.9579076	1.11676221	0.059826488	0.084743996	329.5448059
AT5G12410	THUMP domain-containing protein	putative protein similarity to proteins of unknown function from human and mouse	245180_at	1005.819116	849.5514787	749.0476109	638.0839563	634.247835	654.8370618	642.3896177	1.351421907	0.039505049	0.061792617	614.6270982	566.1456922	558.0952506	579.6226803	1.497766446	0.019799103	0.034945529	474.1443912	506.8761613	509.6300226	496.883525	1.74716882	0.007970146	0.021319841	333.9716593	369.6574165	303.8314487	335.8201748	2.585131767	0.002306821	0.007700521	299.4285086	288.6465977	293.146128	293.7404114	2.955464649	0.001544039	0.005400165	260.8889976	263.6125822	255.4777103	259.9930967	3.339086356	0.001241273	0.00470401	261.2395477
AT5G12430	DNAJ heat shock N-terminal domain-containing protein	putative protein similarity to TETRATRICOPEPTIDE REPEAT PROTEIN 2 , human, SWISSPROT:TTC2_HUMAN~Contains dnaJ domains signatures and profile AA1108-1127	245182_at	75.7063723	110.2252077	114.3406868	79.7017171	71.03269056	73.0685505	74.60098605	1.341681403	0.111590937	0.144989142	85.70895378	78.69710016	68.82190516	77.74265303	1.287462566	0.165525142	0.201520112	122.0536284	111.616013	109.1000674	114.2565696	0.87601751	0.333011423	0.392103564	175.0899589	165.3130609	164.6048988	168.3359729	0.594589225	0.005807199	0.014591729	105.718203	114.5942216	109.5374143	109.9499463	0.910330191	0.474936521	0.516485699	115.5923316	111.7911997	118.7099747	115.364502	0.867604453	0.285909402	0.324773909	152.8703429
AT5G12440	zinc finger (CCCH-type) family protein	putative protein similarity to predicted proteins, Arabidopsis thaliana	245183_at	163.5036209	127.9115313	155.2770341	230.4726364	194.9386807	214.8683757	213.4265643	0.697651653	0.012291857	0.025293757	209.357487	211.2998385	211.1264085	210.594578	0.707033376	0.004606931	0.012339251	237.1585771	229.4016496	220.9698941	229.1767069	0.649705624	0.002385147	0.009443637	94.95969057	99.88510701	100.9921394	98.61231234	1.509927025	0.009984425	0.021645354	96.10543788	84.51392818	88.42467251	89.68134619	1.660293938	0.006307083	0.014209742	68.37795309	67.3691981	51.3355421	62.36089776	2.387672416	0.002017551	0.006450731	108.5404917
AT1G67650 /// AT1G67680	expressed protein	F12A21.17 similar to signal recognition particle 72kD gi|5902124	245187_s_at	509.1182566	570.0875294	376.6659854	262.7159819	261.2817799	263.7755401	262.5911007	1.848084681	0.017536424	0.03279498	210.6526707	261.3334894	252.3466356	241.4442652	2.009948714	0.01461507	0.02784546	225.8774164	261.480076	247.3440629	244.9005184	1.981582536	0.014341736	0.032131674	219.3735879	180.3249178	182.7012607	194.1332555	2.49978083	0.007601824	0.017699261	196.7810359	188.4071852	178.0417019	187.7433077	2.58486226	0.006568666	0.014640352	188.3535586	194.068534	187.3026242	189.9082389	2.555395138	0.006651005	0.015001361	340.3494024
AT1G67660	expressed protein	F12A21.19 unknown protein; similar to ESTs gb|AI996033.1, and dbj|AV563431.1	245188_at	525.8650859	476.2405666	656.196136	204.4823732	192.8613378	210.2087615	202.5174908	2.729479121	0.002893875	0.009587365	277.1670624	285.1024874	296.8291495	286.3662331	1.930280874	0.007836026	0.017845607	172.6998405	173.7821636	178.7468048	175.0762696	3.157294041	0.00215254	0.00881375	195.1451478	183.4779152	208.7932142	195.8054257	2.823043645	0.002744415	0.008660432	281.4961016	295.151292	308.886843	295.1780789	1.872656889	0.008977849	0.018486511	210.0392316	214.2673841	183.416683	202.5744329	2.728711886	0.003020984	0.008632671	89.95392717
AT1G67690	peptidase M3 family protein / thimet oligopeptidase family protein	F12A21.16 hypothetical protein	245190_at	139.7759227	110.8603196	176.5790268	100.9031849	103.2033287	102.5787678	102.2284271	1.393008713	0.102339011	0.134617688	83.94553132	73.27639816	81.49757406	79.57316784	1.78961192	0.031155566	0.049980391	68.4915132	89.82088461	78.34062775	78.88434185	1.805238991	0.033614798	0.06052994	42.59739692	41.34202273	40.73072056	41.5567134	3.426764969	0.006083494	0.01506435	39.43965514	45.81343238	39.00634879	41.4198121	3.438091157	0.00619063	0.014027853	29.99893584	33.26464575	29.81365775	31.02574645	4.589900519	0.004267915	0.011007936	54.68556544
AT1G67820	protein phosphatase 2C, putative / PP2C, putative	F12A21.5 similar to protein phosphatase 2C emb|CAA72341.1	245194_at	283.8836124	215.821903	132.4152025	88.74578618	95.63704323	86.99845915	90.46042952	2.329271562	0.051884268	0.076519169	62.9180338	58.69862519	71.63358346	64.41674748	3.27099573	0.029176007	0.047476697	85.45117139	104.0960197	88.7884946	92.7785619	2.271073205	0.055828846	0.089711825	50.92203338	52.46148037	41.6790394	48.35418439	4.357573365	0.0209124	0.03792086	61.81054508	65.63688578	58.6306776	62.02603615	3.397071924	0.027506509	0.043968097	71.22418404	86.26234442	64.75286864	74.07979903	2.844323402	0.036686061	0.056574126	73.03768718
AT1G67740	photosystem II core complex proteins psbY, chloroplast (PSBY) / L-arginine metabolising enzyme	F12A21.13 putative photosystem II Core Complex sp|049347|PSBY_ARATH; similar to ESTs gb|BE523181, dbj|AV531372.1, dbj|AV527826.1, dbj AV520274.1, dbj|AV522153.1, dbj|AV530317.1, dbj|AV526312.1, ...	245195_at	3048.362524	3169.623178	1904.477273	1916.79662	2016.467961	2011.750468	1981.671683	1.366264493	0.147076252	0.183544066	3305.777365	3285.417551	3419.98379	3337.059569	0.811339325	0.195211249	0.232886217	3071.556304	2625.241426	2696.977782	2797.92517	0.967676937	0.842300501	0.865842415	2170.95897	2328.434942	2280.097874	2259.830595	1.198093195	0.331772698	0.374720717	6720.51197	6589.645631	6879.280718	6729.812773	0.402312479	0.000614562	0.002996621	2405.404469	2175.662804	2478.882671	2353.316648	1.150498664	0.43973077	0.478200021	862.3894563
AT1G67700	expressed protein	Expressed protein ; supported by full-length cDNA: Ceres: 19973.	245198_at	854.6617007	722.2750659	668.5863627	517.0770175	523.6401193	527.1145607	522.6105659	1.432247564	0.015102846	0.029408447	672.7928061	763.4374616	774.6877913	736.9726863	1.015651901	0.865758279	0.882029271	636.3292596	636.125997	660.5444397	644.3332321	1.161677952	0.13575418	0.184779816	412.5220888	473.1781654	421.581059	435.7604377	1.717704603	0.005876257	0.014708928	1553.383578	1492.841148	1404.740276	1483.655001	0.504502536	0.000468409	0.002526981	531.863933	542.9949758	556.136854	543.6652542	1.37678048	0.021293971	0.036448824	178.7900233
AT1G67730	b-keto acyl reductase, putative (GLOSSY8)	Expressed protein ; supported by full-length cDNA: Ceres: 7434.	245199_at	2125.879869	2100.738947	1733.82388	2469.596403	2681.262296	2617.408026	2589.422242	0.767280901	0.0130236	0.026368666	2526.448728	2686.062337	2834.657829	2682.389632	0.740688157	0.010885475	0.022526158	2908.741488	3080.823803	2907.996766	2965.854019	0.669896164	0.00214961	0.008810433	1403.223256	1421.357874	1342.077938	1388.886356	1.430508856	0.009757426	0.021296361	1750.614134	1714.246978	1544.31349	1669.724867	1.189905158	0.088936781	0.116575251	899.8087112	982.666462	899.0624525	927.1792085	2.142858914	0.001222292	0.004658984	2606.925255
AT1G67850	expressed protein	F12A21.2 hypothetical protein; supported by cDNA: gi_14326581_gb_AF385745.1_AF385745	245200_at	124.2161154	152.5274689	127.7252116	270.5133075	293.8318653	280.4736706	281.6062811	0.478763938	0.000194448	0.002006935	240.1922371	237.3066529	230.7892497	236.0960466	0.571051205	0.000409486	0.002966573	332.2151479	344.889984	330.1235858	335.7429059	0.401565989	3.67E-05	0.000797192	429.5734665	456.0819726	465.3291562	450.3281984	0.299388163	2.25E-05	0.000494627	228.6414674	231.466823	229.8242732	229.9775212	0.586243957	0.000442676	0.002445407	657.2514523	604.7445498	628.9865773	630.3275265	0.213893454	9.46E-06	0.000274205	418.3028822
AT1G67840	ATP-binding region, ATPase-like domain-containing protein	F12A21.3 unknown protein; similar to ESTs gb|AI995396.1, dbj|AV557393.1, and dbj|AV557055.1; supported by cDNA: gi_15146205_gb_AY049244.1_	245201_at	139.8143853	163.3479997	132.807886	266.4983778	275.8677776	264.861725	269.0759601	0.540083267	0.000231181	0.002208368	308.4411746	282.4559868	305.6466672	298.8479429	0.486278816	0.000242672	0.002200461	353.2735949	347.019333	367.3133105	355.8687461	0.408362424	4.41E-05	0.000874726	661.2910302	615.6375783	627.0448722	634.6578269	0.228979172	7.77E-06	0.000288246	770.4053973	717.3664485	724.2349886	737.3356115	0.197092642	6.38E-06	0.000287393	651.1224871	688.2125103	670.626645	669.9872142	0.216904772	3.15E-06	0.000173697	182.6884547
AT1G67720	leucine-rich repeat family protein / protein kinase family protein	F12A21.14 similar to receptor protein kinase-like protein emb|CAB45811.1; supported by cDNA: gi_16604632_gb_AY059761.1_ which likely contains two unspliced introns.	245202_at	1010.691266	709.5361417	352.9718543	216.4358208	248.4804499	214.3824591	226.4329099	3.051969878	0.071197028	0.09933802	177.0939823	161.6394369	180.5578312	173.0970834	3.992363169	0.05279221	0.076349991	106.9414771	105.0381959	108.4900929	106.8232553	6.469250712	0.037168248	0.065360711	66.77117891	69.51495175	70.42968456	68.90527174	10.02922423	0.030705246	0.051133032	157.1372095	146.3029029	150.5373427	151.3258184	4.566744975	0.0469161	0.067891125	120.8374183	130.7088706	129.6048275	127.0503721	5.43931048	0.041280206	0.062256431	44.98982262
AT5G12290	expressed protein	putative protein similarity to NCA2 protein, yeast, PIR:S54389~Contains 'Homeobox' domain signature and profile AA305-328	245206_at	348.8230127	305.9873141	370.2843984	245.0341552	260.7253365	274.9631888	260.2408935	1.313007488	0.017254201	0.032413045	227.2379563	219.4514282	232.5097526	226.3997124	1.50926977	0.003927247	0.011112802	188.3991896	178.6119317	210.1684707	192.3931973	1.776041183	0.002095861	0.008669939	275.0258678	250.0534345	236.0639505	253.7144176	1.34678291	0.016309601	0.031395415	212.4798459	205.8162805	211.2627636	209.8529634	1.628274561	0.002269578	0.006962869	288.260233	289.5252332	304.4578221	294.0810961	1.161918417	0.072046814	0.09877718	196.1998528
AT5G12310	zinc finger (C3HC4-type RING finger) family protein	RING finger-like protein similarity to predicted protein, Arabidopsis thaliana, AF361602~Contains Zinc finger, C3HC4 type (RING finger), signature AA61-70	245207_at	862.2204617	760.4487721	638.1274673	711.390936	679.5993603	680.295794	690.4286968	1.091494174	0.390251811	0.434794627	609.3725429	565.9794217	564.3815629	579.9111758	1.299507462	0.059148378	0.083692746	880.1318584	851.779191	878.2658456	870.058965	0.866146929	0.149672349	0.200355899	796.0433503	902.0051828	756.8410453	818.2965262	0.920936209	0.45321481	0.495500022	663.192349	628.8369329	664.7386394	652.2559738	1.155372937	0.198538674	0.235795407	845.797654	841.6212615	837.8365553	841.7518236	0.895274449	0.24545317	0.283545828	750.3925044
AT5G12330	lateral root primordium 1 (LRP1)	lateral root primordia (LRP1)	245208_at	56.39091713	50.26400713	55.36573155	57.0624918	53.49693012	54.2884799	54.94930061	0.982849366	0.687992935	0.721665673	72.29131673	77.08022214	82.18993273	77.1871572	0.699687451	0.002497458	0.008386293	29.11419436	38.01736111	32.85180791	33.32778779	1.620476151	0.002959615	0.010872269	50.59481526	50.86153553	61.21978869	54.22537983	0.995970622	0.958833848	0.964480873	36.05296369	40.35816474	30.52179618	35.6443082	1.51516155	0.005808798	0.013354987	42.99139236	43.12587657	41.67511445	42.59746113	1.267842821	0.004259781	0.010998333	39.59222403
AT5G12350	zinc finger protein, putative / regulator of chromosome condensation (RCC1) family protein	putative protein similarity to UVB-resistance protein UVR8, Arabidopsis thaliana, PIR:T50662~Contains Regulator of chromosome condensation (RCC1) signatures AA300-310;Regulator of chromosome cond ...	245210_at	142.6320871	168.92593	116.3829452	108.7215821	99.80364714	98.80255216	102.4425938	1.392457787	0.060354758	0.086494612	96.42620859	91.78507575	98.33015506	95.51381313	1.493469717	0.036851423	0.057123655	133.4638662	124.4215793	124.8574587	127.5809681	1.118089865	0.38473037	0.443738969	124.1355876	119.2833518	103.7560672	115.7250022	1.232637587	0.17531217	0.214482596	92.11219942	84.90889559	100.5578827	92.5263259	1.541690822	0.033966569	0.052161003	77.90552568	94.56728936	83.7043474	85.39238748	1.670488338	0.022898355	0.03863284	73.26305194
AT5G12370	exocyst complex component Sec10-related	putative protein similarity to sec10, Drosophila melanogaster, AE003746~Contains Putative AMP-binding domain signature AA505-516	245211_at	628.5976959	726.1614474	479.0353467	416.2391661	456.416357	491.0172799	454.557601	1.344746691	0.105035417	0.137647843	407.271678	416.1498605	415.6344455	413.0186613	1.479993248	0.051036	0.074310037	608.0921791	583.0576886	615.2158787	602.1219155	1.01518449	0.905758893	0.920525096	441.9697142	392.360415	410.0551318	414.795087	1.473654942	0.055239913	0.081990395	360.891881	346.6330063	335.5994869	347.7081247	1.757982591	0.021798944	0.036550462	293.9253335	302.5198088	317.4932512	304.6461312	2.006474947	0.013187295	0.025303631	465.5921657
AT1G44575	photosystem II 22kDa protein, chloroplast / CP22 (PSBS)	photosystem II 22kDa protein, putative similar to photosystem II 22kDa protein GI:21306 from [Spinacia oleracea]; supported by cDNA: gi_15294225_gb_AF410304.1_AF410304	245213_at	6869.0407	7314.936312	5678.387219	4207.506509	4082.132995	4286.312426	4191.983977	1.579392506	0.007839749	0.01859703	5673.937561	5715.810808	5878.736728	5756.161699	1.150208841	0.153972065	0.189191259	7855.620987	7706.677602	7791.284921	7784.527837	0.850506057	0.076553023	0.115412707	4889.22986	4930.331126	5125.60879	4981.723259	1.32901563	0.029412356	0.04948229	8923.267115	9492.82773	8820.199489	9078.764778	0.729260889	0.009838138	0.019765051	4565.319511	4771.509431	4729.228375	4688.685772	1.412077584	0.017202925	0.030919139	2024.255945
AT1G67830	GDSL-motif lipase/hydrolase family protein	F12A21.4 similar to iEP4 gb|AAD11468.1	245215_at	334.785781	408.1973254	600.8976529	613.103816	578.3909338	624.5156772	605.336809	0.740018196	0.122439164	0.157265015	857.6087614	890.9172829	896.9668096	881.8309513	0.507988807	0.005677545	0.014247303	306.8954657	345.6756633	322.1682759	324.913135	1.378707737	0.199520369	0.255192856	652.3397714	692.2710367	721.603095	688.7379677	0.650407374	0.0423181	0.066068379	268.053355	292.9968778	263.5885745	274.8796024	1.629659855	0.096148779	0.124912262	149.7750901	147.0777083	156.9980533	151.2836172	2.961062548	0.020187798	0.034991834	131.3816694
AT4G16143	importin alpha-2, putative (IMPA-2)	Expressed protein non-consensus GG donor splice site at exon 1 and 6; CT acceptor splice site at exon 2; supported by cDNA: gi:13605660	245216_at	299.3611247	222.8362946	219.4686949	489.9575582	436.059134	499.2622095	475.0929672	0.520365602	0.002227111	0.008089438	557.6127166	494.0516452	561.85028	537.838214	0.459658744	0.001037575	0.004976967	554.3883155	537.3351673	522.1274327	537.9503052	0.459562966	0.000466011	0.003431911	597.0535895	577.1930051	499.3693511	557.8719819	0.443151917	0.001427861	0.005594774	510.3544654	453.1587061	438.5762846	467.3631521	0.528972036	0.002952545	0.008292933	492.0391717	468.2099102	501.2033608	487.1508142	0.50748563	0.00100192	0.004077044	207.9417229
AT1G58848 /// AT1G59218	disease resistance protein (CC-NBS-LRR class), putative / PRM1 homolog, putative	viral resistance protein, putative, 5' partial similar to viral resistance protein GI:7110565 from [Arabidopsis thaliana]	245218_s_at	276.2937826	267.1030565	214.813056	342.3503073	323.4071538	334.8721565	333.5432058	0.757732813	0.015400573	0.029852976	465.6516686	380.5463381	408.9904893	418.3961653	0.604060583	0.006258967	0.015236865	244.6736145	283.1117224	271.1420933	266.3091434	0.949034751	0.574996243	0.625735634	485.2881933	425.3475133	415.168564	441.9347569	0.57188675	0.002876489	0.008934745	627.5183652	515.4849601	507.3169672	550.1067641	0.459431965	0.002343665	0.007107958	604.5764565	633.616065	661.648709	633.2804102	0.399091189	0.000113135	0.001051877	107.676105
AT1G58807 /// AT1G59124	disease resistance protein (CC-NBS-LRR class), putative / PRM1 homolog, putative	viral resistance protein, putative similar to viral resistance protein GI:7110565 from [Arabidopsis thaliana]	245219_at	629.9765054	783.5994555	770.835326	909.3116401	975.9593581	882.8202265	922.6970749	0.78913992	0.026181651	0.044692336	847.6536933	941.4791136	906.4721425	898.5349831	0.810360319	0.038948495	0.059686558	735.8691255	750.6444485	795.8258789	760.7798176	0.957093076	0.567204233	0.618930717	746.8666747	794.0776432	718.5242523	753.1561901	0.966781001	0.66680738	0.700046684	1280.639256	1318.616148	1376.838574	1325.364659	0.549386232	0.000456749	0.002496059	1227.252941	1215.390127	1383.977059	1275.540042	0.570846129	0.001718984	0.005796316	268.5903435
AT3G29810	phytochelatin synthetase family protein / COBRA cell expansion protein COBL2	phytochelatin synthetase-like protein gene_id:K17E7.120;supported by full-length cDNA: Ceres:98007.	245228_at	132.5935681	122.4589042	94.52315343	223.6203571	254.0550374	229.8971612	235.8575186	0.494049158	0.001247402	0.005681219	526.6620777	563.1006709	495.0352363	528.2659949	0.220580559	5.45E-05	0.001055856	63.9341167	72.79760164	58.92246457	65.21806097	1.786701518	0.013203648	0.030278355	87.65500388	112.5905452	106.7652354	102.3369281	1.138642821	0.357276252	0.400298374	116.5930193	104.6241508	111.4581599	110.8917767	1.050801169	0.660597498	0.694111715	231.7393814	190.3941493	229.8399449	217.3244919	0.536180748	0.004640115	0.011630002	109.1556941
AT4G25620	hydroxyproline-rich glycoprotein family protein	putative protein contains EST gb:T4504800	245229_at	55.65066294	59.67521521	77.43564857	378.9183359	368.2448793	377.3244656	374.8292269	0.171421644	2.00E-06	0.000274444	230.4564819	254.1319748	240.26532	241.6179256	0.265931603	5.03E-05	0.001017808	496.0139265	532.8549582	536.657633	521.8421726	0.12312888	6.15E-06	0.000329673	700.6494392	623.6990695	632.1891955	652.1792347	0.098521754	2.02E-05	0.000470768	474.6318648	493.8610959	469.3637972	479.285586	0.134061704	2.02E-06	0.000182833	246.1790631	227.819376	254.2676109	242.75535	0.264685587	6.50E-05	0.000760631	142.4687472
AT4G25610	zinc finger (C2H2 type) family protein	hypothetical protein Contains Zinc finger, C2H2 type, domain, [CEKCSREFCSPVNFRRHNRMH]00	245230_at	66.61649357	82.07706122	68.27005006	41.66314314	43.6761446	38.94135064	41.42687946	1.745755475	0.003720633	0.011353121	38.0210141	37.87144786	33.97910002	36.62385399	1.974702106	0.002155378	0.007632279	50.66777504	50.90929932	56.63908503	52.7387198	1.371311285	0.020617649	0.041900305	46.590607	53.86406439	49.65460062	50.03642401	1.445371108	0.013955067	0.027850557	41.89236569	36.24210786	40.1370498	39.42384112	1.834453457	0.003144605	0.008664516	43.93953581	45.53254406	52.51057139	47.32755042	1.528099405	0.010883619	0.021823249	128.2430911
AT4G25600	ShTK domain-containing protein	hypothetical protein	245231_at	274.3870287	304.2968636	143.2001658	135.6253593	182.3579872	149.5431603	155.8421689	1.544049476	0.174227317	0.212644997	136.9552038	136.6213786	139.2677068	137.6147631	1.748562538	0.10579417	0.136603326	182.9779849	192.5250451	168.2330126	181.2453476	1.327636944	0.300466175	0.359521331	62.09147517	87.4540231	66.57791	72.04113609	3.340147483	0.028150154	0.04790175	78.0010924	83.19322741	73.15473021	78.11635	3.080379707	0.030523116	0.047832685	54.75747844	65.78217567	73.76970478	64.7697863	3.715127579	0.024170377	0.040284968	255.4288646
AT4G25550	expressed protein	putative protein similarity to predicted protein F43G9.5, Caenorhabditis elegans00	245235_at	1012.354828	923.0909755	906.7509799	741.1283685	787.969468	764.2063271	764.4347212	1.239345756	0.006723071	0.016754597	769.977177	791.0059671	802.6353837	787.8728426	1.202476944	0.009539777	0.020422723	882.6282889	819.410568	812.6001609	838.2130059	1.130260353	0.051268805	0.08406358	409.7963324	427.8228229	419.8249494	419.1480349	2.260296718	9.15E-05	0.001034627	629.2829722	592.9948525	637.5429035	619.9402427	1.52821008	0.00077235	0.003487743	619.8193723	623.5768489	564.1829887	602.5264033	1.572377447	0.00081909	0.003575523	462.1881332
AT4G25540	DNA mismatch repair protein MSH3 (MSH3)	putative DNA mismatch repair protein similarity to DNA mismatch repair protein rep-3, Mus musculus, PIR2:JC4019~Contains DNA mismatch repair proteins mutS family signature, [SLVILDELGRGTSTHDG], A ...	245236_at	120.2502635	124.027904	138.8971128	95.13780903	91.24349341	81.60610751	89.32913665	1.429825679	0.005295088	0.014233583	84.08630885	80.42355992	76.19725101	80.23570659	1.591873479	0.001496527	0.006111595	71.06351989	76.1774154	65.61861023	70.95318184	1.800132004	0.000922694	0.005186722	63.71013181	69.16230006	80.60111949	71.15785045	1.794954353	0.001706482	0.006294798	58.64672728	62.63360291	63.95933373	61.74655464	2.06853798	0.000366718	0.002187675	65.31923	76.52940871	84.18018463	75.34294111	1.695249635	0.002682347	0.007923123	129.1714676
AT4G25520	transcriptional co-regulator family protein	putative protein similarity to ALR - Homo sapiens~contains EST gb:Aa39558600	245237_at	126.289006	205.0548437	131.7625544	101.8629354	87.66975952	92.61348463	94.04872653	1.641370458	0.079007104	0.108391348	74.41695456	77.80017025	77.09786642	76.43833041	2.019520842	0.037418905	0.057825844	147.0807941	157.2266251	168.3746601	157.5606931	0.979741827	0.908654814	0.922941607	177.2703912	145.5312076	146.9456387	156.5824125	0.985862964	0.939537678	0.947363993	92.73567185	87.71834946	92.79512233	91.08304788	1.694813744	0.067710595	0.092213621	129.16537	125.5904742	136.2133274	130.3230572	1.184508748	0.400484215	0.439274848	91.95785338
AT4G25570	cytochrome B561 family protein	putative protein similarity to cytochrome b561, Homo sapiens, PIR2:S53321~contains EST gb:AA720180, R65413, T46072, AA728528, T04182, T04807, Z37601, F19849, T8828200;supported by full-length cDN ...	245238_at	644.8824489	557.061798	473.2770012	633.4671316	624.0373083	626.0461171	627.8501857	0.889395425	0.234284202	0.27591724	728.0235975	715.9650025	689.6862355	711.2249452	0.785134276	0.039663744	0.060537099	743.9957143	719.2297085	689.7125454	717.6459894	0.77810939	0.037505426	0.06580603	902.564929	1079.13013	1072.200131	1017.965063	0.548552306	0.003787569	0.010739916	939.7823339	934.8685592	922.7908324	932.4805752	0.598840445	0.001681012	0.00571086	850.4520828	771.0349385	890.2229689	837.2366634	0.66696444	0.01006769	0.02056012	400.2343181
AT1G44446	chlorophyll a oxygenase (CAO) / chlorophyll b synthase	chlorophyll a oxygenase identical to chlorophyll a oxygenase GI:5853117 from [Arabidopsis thaliana]; supported by cDNA: gi_5478806_dbj_AB021316.1_AB021316	245242_at	500.8512098	524.2042254	324.4718897	197.5775928	180.913502	201.0960115	193.1957021	2.328428825	0.015462425	0.029947603	263.2670074	275.3245103	296.7317866	278.4411014	1.615574853	0.054858431	0.078741378	306.5764659	310.97936	322.2099101	313.2552453	1.436025249	0.09682784	0.139825556	261.7631358	279.351034	243.7877175	261.6339624	1.719357982	0.04211937	0.06584056	566.6218306	499.9330559	509.1425338	525.2324734	0.856463498	0.319689391	0.36195853	332.7576781	325.7618744	337.4783145	331.999289	1.354950015	0.135390352	0.168939843	119.4203375
AT1G44350	IAA-amino acid hydrolase 6, putative (ILL6) / IAA-Ala hydrolase, putative	IAA-amino acid hydrolase, putative similar to IAA-amino acid hydrolase GI:3421384 from [Arabidopsis thaliana]	245244_at	390.6408893	178.8674504	172.9958116	520.5282642	517.8004415	530.5007405	522.9431488	0.473285451	0.018429306	0.034049264	476.0975219	470.4424566	535.9886204	494.1761996	0.500836309	0.02974536	0.048214398	575.5673307	569.8877628	571.0087194	572.1546043	0.432577807	0.010548586	0.025907625	899.1250458	980.9660817	878.4421738	919.5111004	0.269166282	0.001004269	0.004400862	683.997716	693.1681706	639.9985019	672.3881295	0.36809303	0.004436357	0.010996332	890.2870694	920.9683076	888.7944293	900.0166021	0.274996465	0.000837224	0.003615802	1377.245024
AT4G17230	scarecrow-like transcription factor 13 (SCL13)	scarecrow-like 13 (SCL13) ; supported by cDNA: gi_16930432_gb_AF419570.1_AF419570	245247_at	178.6638923	175.0760167	184.7495812	280.0330754	297.5168345	319.1955147	298.9151415	0.600493156	0.000514613	0.003418243	235.3625947	242.3814798	231.4859182	236.4099976	0.759259332	0.000181322	0.001887628	186.3076518	174.2667743	178.9401328	179.8381863	0.998100017	0.943127014	0.951984101	625.3032383	569.3877022	631.2240829	608.6383412	0.294914869	2.74E-05	0.000533746	559.6678394	518.3518302	510.0668997	529.3621898	0.33908069	2.34E-05	0.000490732	770.0296818	644.8317127	804.4880005	739.7831317	0.242633941	0.000322987	0.001989823	134.6619627
AT4G15415	serine/threonine protein phosphatase 2A (PP2A) regulatory subunit B' (B'gamma)	Expressed protein ; supported by cDNA: gi_2160693_gb_U73528.1_ATU73528	245248_at	141.7369417	181.7047363	125.1960257	172.4536258	151.3905813	181.6465211	168.4969094	0.887529046	0.375334363	0.419625972	127.1958368	135.3383938	154.2402229	138.9248178	1.076452023	0.598305858	0.636111319	120.8526885	151.9849191	178.7767242	150.5381106	0.993408916	0.968606303	0.974310882	175.1235248	138.9507705	135.665332	149.9132091	0.997549863	0.986884739	0.98886755	117.5094869	127.7880192	121.4573207	122.2516089	1.223263256	0.184431286	0.220786296	133.0470366	125.2494072	137.4139567	131.9034668	1.133752621	0.361664977	0.401177841	75.24222427
AT4G16760	acyl-CoA oxidase (ACX1)	acyl-CoA oxidase like protein ; supported by cDNA: gi_3044213_gb_AF057044.1_AF057044	245249_at	1595.619221	1604.587367	1067.406523	1146.130239	1197.29206	1143.585205	1162.335835	1.223861178	0.218541568	0.25955194	1227.259963	1160.373363	1279.056192	1222.22984	1.163887231	0.330217631	0.372344849	1701.334082	1695.977674	1758.407198	1718.572985	0.82774355	0.17294903	0.225746284	2134.114845	2237.283003	2209.056368	2193.484739	0.648528653	0.012873093	0.026206199	2565.482056	2377.736642	2314.895682	2419.37146	0.587978211	0.00666035	0.014794449	4610.811422	4885.049177	5375.901852	4957.25415	0.286960817	0.00024527	0.001682261	2529.059467
AT4G17615	calcineurin B-like protein 1 (CBL1)	calcineurin B-like protein 1 ; supported by cDNA: gi_3309081_gb_AF076251.1_AF076251	245251_at	301.4940399	350.5116953	322.0259	247.8543375	251.5252909	231.7152932	243.6983072	1.332291617	0.006348816	0.016067853	175.5982272	144.0830462	156.1165608	158.5992781	2.047154412	0.000604025	0.00366123	349.569809	298.4607517	287.0835676	311.7047095	1.041617922	0.616109096	0.664157722	706.6762387	632.7827301	685.7563204	675.071763	0.480952144	0.000180301	0.001563277	304.9076214	287.9595049	312.8838284	301.9169849	1.075385712	0.227943565	0.266879554	473.1068721	392.3671504	411.2131254	425.5623826	0.762936822	0.023288001	0.039141925	331.7837541
AT4G14680	sulfate adenylyltransferase 3 / ATP-sulfurylase 3 (APS3)	ATP-sulfurylase ; supported by cDNA: gi_459143_gb_U06275.1_ATU06275	245254_at	284.8093995	296.3194804	240.1354356	237.9842953	232.6431666	252.9536987	241.1937202	1.134999583	0.147792732	0.184323275	255.1400015	263.2387635	228.3010188	248.8932613	1.099888243	0.284329353	0.325739077	377.9950916	353.325988	349.9912832	360.4374542	0.759507006	0.010849865	0.02639534	268.7888032	253.4508905	262.3853449	261.5416795	1.046696543	0.528197944	0.568653136	354.4902383	364.7210185	349.7271978	356.3128182	0.768298972	0.009552511	0.019350237	305.8932191	305.8978867	286.7561716	299.5157592	0.913991212	0.231641745	0.269866313	239.7232265
AT4G14110	COP9 signalosome subunit, putative / CSN subunit, putative (CSN8)	COP9 protein ; supported by cDNA: gi_530869_gb_L32874.1_ATHCOP9A	245255_at	1063.400251	824.2648055	711.7091933	874.5944724	901.6237563	871.9889473	882.7357253	0.981560005	0.883347343	0.897967768	839.3164532	830.6761196	791.6413951	820.544656	1.055954819	0.683721389	0.715995152	657.0364938	619.0738455	650.2345012	642.1149468	1.349381583	0.097990828	0.141193764	423.2466204	461.5243595	466.1333003	450.3014267	1.924173524	0.016410688	0.031541307	589.488549	559.2330097	544.225981	564.3158465	1.535413348	0.04455872	0.064985159	761.4741994	645.2863279	716.2207558	707.6604277	1.2243981	0.219111829	0.256780363	550.0307543
AT4G15090	far-red impaired response protein (FAR1) / far-red impaired responsive protein (FAR1)	Expressed protein ; supported by cDNA: gi_5764394_gb_AF159587.1_AF159587	245256_at	82.48954566	122.1039233	131.661187	63.18299474	76.98163559	69.74318021	69.96927018	1.601915884	0.053831064	0.078835034	56.05842033	51.32259451	57.56038155	54.98046547	2.038631073	0.019699576	0.034809285	69.72891478	73.06907312	74.45358385	72.41719059	1.547766275	0.058559441	0.093163087	65.5657212	67.6390982	67.69969615	66.96817185	1.673703824	0.040178793	0.06341129	62.73777255	61.9255694	59.8282163	61.49718608	1.822601853	0.028432391	0.045154648	73.99644614	75.86052998	79.44953739	76.4355045	1.466398188	0.078084427	0.105500286	33.18936363
AT4G16360	5'-AMP-activated protein kinase beta-2 subunit, putative	kinase like protein ; supported by cDNA: gi_13430671_gb_AF360248.1_AF360248	245260_at	860.8376786	1168.319964	829.8316737	394.8157909	409.9980411	396.9131304	400.5756541	2.379067297	0.0069414	0.017144488	457.2554623	477.6298771	442.3268648	459.0707347	2.075925051	0.010404844	0.021764501	444.7041583	466.1982076	460.4617567	457.1213742	2.084777681	0.010168628	0.025265535	1295.81535	1214.322498	1234.831761	1248.323203	0.763421233	0.056032215	0.083001676	541.0784727	523.2522431	555.436407	539.9223743	1.76506195	0.018948775	0.032735669	671.9765128	714.7567889	691.2072806	692.6468607	1.375876356	0.07482102	0.101808194	428.6240754
AT4G14385	expressed protein	Expressed protein ; supported by cDNA: gi_13877886_gb_AF370206.1_AF370206	245261_at	411.221557	362.914902	430.833417	246.3979703	257.0069841	262.7565735	255.387176	1.572736077	0.002132383	0.007856546	225.167562	240.0805937	215.8261225	227.0247594	1.769219474	0.001223505	0.005451987	241.8385326	240.4297805	213.9225294	232.0636142	1.730803973	0.001558341	0.007236274	146.2278575	136.5630201	153.4554155	145.415431	2.762132068	0.000247849	0.00186406	186.6856869	186.3215111	186.2953037	186.4341672	2.154415316	0.000437912	0.002432021	171.2817041	175.2072172	179.2425249	175.2438154	2.291987448	0.000368621	0.002161791	296.8040982
AT4G17740	C-terminal processing protease, putative	PSII D1 protein processing enzyme ; supported by cDNA: gi_15809807_gb_AY054171.1_	245263_at	440.8325105	462.4072513	552.9046408	286.9330258	324.1272015	277.6899976	296.250075	1.638418041	0.00702568	0.017256493	282.8870396	295.5715564	278.8740351	285.7775437	1.698459092	0.004527982	0.012195913	265.664666	267.9670919	292.9302428	275.5206669	1.761688054	0.004067337	0.013462054	207.5811141	213.3853263	189.6724927	203.5463111	2.384624241	0.001300564	0.005246067	353.5985235	345.2987356	382.6457779	360.5143457	1.346358261	0.025956247	0.041947179	210.836569	212.8438901	229.6119883	217.7641491	2.228931941	0.001545338	0.00542893	247.242417
AT4G14500	expressed protein	hypothetical protein ; supported by cDNA: gi_16226250_gb_AF428283.1_AF428283	245269_at	1134.533726	1567.31475	1661.93223	967.9770495	1093.924148	1077.018862	1046.306686	1.390217216	0.070919876	0.099039988	981.5645306	925.3561937	937.9074668	948.2760637	1.53393471	0.036159212	0.056304865	1416.811992	1397.917909	1305.560142	1373.430014	1.059095515	0.650373658	0.695502081	1096.900924	1186.434858	1335.88919	1206.408324	1.205722424	0.232793719	0.274517364	946.6171957	984.5631948	965.4072284	965.5292063	1.50652467	0.039718903	0.059172575	892.1692639	861.4889452	817.5536039	857.0706043	1.697168893	0.02180439	0.037179586	1020.331801
AT4G14960	tubulin alpha-6 chain (TUA6)	tubulin alpha-6 chain (TUA6) ; supported by cDNA: gi_16226461_gb_AF428406.1_AF428406	245270_at	1474.33713	1328.059271	1249.538302	5031.895046	5044.892528	5261.05378	5112.613785	0.264178942	2.90E-06	0.000314643	4085.361589	4031.65538	4129.921031	4082.312667	0.33085288	2.84E-06	0.000279954	6434.173426	6625.734715	6283.951252	6447.953131	0.209468784	1.77E-06	0.000186575	1494.207798	1512.110152	1500.394329	1502.237426	0.899088837	0.083474965	0.114722869	1728.898488	1530.735661	1601.845966	1620.493372	0.833477584	0.037090114	0.056011444	704.3741144	720.2407652	773.6338721	732.7495839	1.843255773	0.000866008	0.003699002	3315.754717
AT4G16430	basic helix-loop-helix (bHLH) family protein	transcription factor like protein ; supported by cDNA: gi_16226918_gb_AF428368.1_AF428368	245271_at	622.6516049	632.7498419	556.3830018	311.6287907	326.3971935	298.1311849	312.0523897	1.935342172	0.000322565	0.002661642	291.2816467	290.2740514	299.4243681	293.660022	2.056555555	0.000210756	0.002032255	441.7253146	459.2454375	445.8826026	448.9511182	1.345198007	0.00320923	0.011440801	507.3503516	467.6338079	486.1138482	487.0326692	1.240015686	0.011676464	0.024352986	305.8096521	304.002453	294.8442184	301.5521078	2.00273231	0.000235611	0.00165966	441.9768796	473.4453855	458.5762684	457.9995112	1.318621821	0.004692136	0.011721409	422.3388012
AT4G14950	expressed protein	hypothetical protein ; supported by cDNA: gi_16604570_gb_AY059730.1_	245273_at	325.088106	396.6068319	400.0192918	265.7318143	269.9085018	286.3018847	273.9807336	1.364711812	0.016652533	0.031621045	275.693011	256.7165811	276.5279965	269.6458629	1.38665114	0.014544092	0.027744146	355.7032694	329.0768636	324.1672339	336.315789	1.111766844	0.226429251	0.283682649	590.1514507	689.7447765	680.5047334	653.4669868	0.572186125	0.002220705	0.007489248	311.3114024	303.5667269	308.8780059	307.9187117	1.21429692	0.054688214	0.077122636	764.08827	817.470962	859.5706411	813.7099577	0.459506166	0.00028321	0.001831464	719.8188041
AT4G14360	dehydration-responsive protein-related	ankyrin like protein ; supported by cDNA: gi_16604604_gb_AY059747.1_	245274_at	209.2931069	247.1873665	279.4725433	231.0540691	241.9868765	257.8639345	243.6349601	1.006906694	0.941975288	0.949361239	288.7327716	267.0104785	251.2932008	269.0121503	0.911920417	0.361179224	0.403221935	855.0513925	838.6547548	749.462047	814.3893981	0.301228961	0.00012282	0.001557802	410.03773	459.8682155	443.9901188	437.9653548	0.560130315	0.001536842	0.005883127	447.0511662	433.6033618	423.8634268	434.8393183	0.564157062	0.000892179	0.003826518	240.7640907	239.6664217	247.6829087	242.7044737	1.010766998	0.904417649	0.915059584	1188.021677
AT4G15550	UDP-glucose:indole-3-acetate beta-D-glucosyltransferase (IAGLU)	glucosyltransferase like protein ; supported by cDNA: gi_2149126_gb_U81293.1_ATU81293	245277_at	430.965328	468.9052107	430.3732777	55.97081204	58.63822655	67.22239036	60.61047632	7.315807965	8.39E-06	0.000473466	220.010617	261.8908561	256.7770598	246.2261776	1.800842663	0.000424481	0.003013912	65.64571244	43.06901345	53.5232367	54.07932086	8.199337535	1.09E-05	0.000440363	1837.566103	1725.265868	1672.441787	1745.091253	0.254092504	1.33E-05	0.000374234	909.9110639	1058.916594	998.2749582	989.0342053	0.44833091	0.000267783	0.00178828	1400.115346	1223.124294	1215.434173	1279.557938	0.346537341	0.000171091	0.001343553	65.38763266
AT4G17730	syntaxin 23 (SYP23) / PEP12-like protein	syntaxin ; supported by cDNA: gi_2149379_gb_U85036.1_ATU85036	245278_at	1559.986939	1879.904379	2321.882399	667.7261381	671.1404079	685.8410171	674.902521	2.845731315	0.004871613	0.013461718	621.7585666	674.7593686	666.1655923	654.2278425	2.935661117	0.004629863	0.012378856	951.5187633	931.61247	929.0107159	937.3806497	2.048891493	0.011254989	0.027083005	600.6441271	556.0888573	533.757724	563.4969028	3.408343914	0.003610595	0.010398914	545.3591293	502.445507	468.8068408	505.537159	3.799109926	0.003106542	0.008601458	437.2642905	447.8809558	438.6651736	441.27014	4.352416049	0.002586806	0.007686439	558.7846622
AT4G17270	Mo25 family protein	putative protein ; supported by cDNA: gi_14190518_gb_AF380659.1_AF380659	245279_at	1016.625336	1176.056263	939.6080301	434.8755468	450.9322731	458.5721138	448.1266446	2.329914001	0.00104259	0.00509523	402.4579188	411.9995758	432.9509108	415.8028018	2.511037777	0.000862307	0.004435332	506.3251493	500.9907027	515.1849227	507.5002582	2.057332043	0.001535634	0.007177862	433.232183	389.0828582	433.0239992	418.4463468	2.495174235	0.000922834	0.00419311	441.3366607	406.1125836	413.7399185	420.3963876	2.483600178	0.000898512	0.003840469	651.8929315	646.7587946	727.8871808	675.512969	1.545635082	0.00773928	0.016893625	430.7483743
AT4G16845	vernalization 2 protein (VRN2)	Expressed protein ; supported by cDNA: gi_14334421_gb_AY034902.1_	245280_at	652.2666764	715.5028979	595.9147489	290.6172426	272.2830203	293.0765243	285.3255957	2.294085952	0.000464788	0.003238016	231.8944675	211.1970927	248.1492691	230.4136098	2.84081067	0.00030211	0.002494577	332.1156798	336.8063297	345.2119753	338.0446616	1.936316456	0.000806139	0.004752218	378.3779393	367.0694094	322.9402271	356.129192	1.837988729	0.00148649	0.005742253	190.9732507	195.084208	202.3800338	196.1458308	3.337116258	0.00018972	0.00147747	372.3123109	360.9164903	367.7894977	367.0060996	1.783516518	0.001157556	0.004500283	387.5343674
AT4G15560	1-deoxy-D-xylulose 5-phosphate synthase, putative / 1-deoxyxylulose-5-phosphate synthase, putative / DXP-synthase, putative (DEF) (CLA1)	DEF (CLA1) protein ; supported by cDNA: gi_14334451_gb_AY034917.1_	245281_at	3335.294071	2951.496126	3519.616021	2067.884036	2080.346579	2058.353273	2068.861296	1.580000592	0.002007989	0.007611676	2117.158712	2095.179811	2189.287411	2133.875311	1.531861799	0.002601521	0.00858765	2432.100817	2249.94558	2276.374961	2319.473786	1.40928606	0.005800291	0.017153232	2215.397199	2112.185511	2046.455704	2124.679471	1.53849186	0.002793236	0.008761275	2524.673618	2509.410477	2415.005502	2483.029866	1.31645701	0.01003014	0.020048008	1276.886785	1247.571837	1300.725136	1275.061253	2.563643171	0.000288974	0.001858137	660.0205339
AT4G14990	expressed protein	hypothetical protein ; supported by cDNA: gi_14334731_gb_AY035039.1_	245282_at	456.3356211	795.6494406	854.2986647	278.1686851	292.8746555	286.820308	285.9545495	2.455266323	0.028492185	0.04781165	367.1012667	321.8022496	320.6439709	336.5158291	2.086364191	0.04302376	0.064644522	761.0875969	775.7327891	772.2351725	769.6851861	0.912184083	0.614990663	0.663238784	901.5089729	730.184675	795.3600147	809.0178875	0.867835664	0.468703381	0.510776484	510.1892535	486.4948401	442.4675694	479.717221	1.463559249	0.151390501	0.18545262	730.3354521	735.6368731	790.9037576	752.2920276	0.933273981	0.709704427	0.73695301	425.8660381
AT4G13980	heat shock transcription factor family protein	Expressed protein ; supported by cDNA: gi_14517386_gb_AY039528.1_	245283_at	164.0172772	142.4862074	122.0489144	76.55503043	79.74889494	79.14360451	78.48250996	1.820160947	0.006107226	0.015638713	63.09411945	76.83710637	80.26801383	73.39974655	1.946202901	0.006255049	0.015236865	96.53404503	101.0043238	115.2679179	104.2687623	1.370024891	0.04474259	0.075253017	137.3491031	94.2072759	116.7977361	116.1180384	1.230220573	0.198818685	0.239227115	62.8691501	55.91356682	57.15600582	58.64624091	2.435804877	0.002385769	0.007200622	95.77372267	86.99472566	98.09894387	93.62246407	1.52581756	0.01734436	0.03112399	150.5034655
AT4G14210	phytoene dehydrogenase, chloroplast / phytoene desaturase (PDS)	phytoene dehydrogenase precursor (phytoene desaturase) ; supported by cDNA: gi_14532765_gb_AY040007.1_	245284_at	639.9432676	745.1094443	578.7261259	382.9460419	383.9732803	399.4398499	388.7863907	1.683682767	0.005549805	0.014684841	461.6033721	466.6670529	430.671152	452.9805257	1.445079664	0.015570053	0.029117657	523.1295005	535.803102	522.7103471	527.2143165	1.241606924	0.059324991	0.093973318	1008.581631	995.239278	988.9310033	997.5839707	0.656178292	0.002180651	0.007402221	1397.777268	1431.877433	1396.53078	1408.728494	0.464669345	0.000112149	0.001123831	1220.019038	1216.57239	1229.893273	1222.161567	0.535602627	0.000311103	0.001944277	362.5706932
AT4G14030 /// AT4G14040	selenium-binding protein, putative	selenium-binding protein like ; supported by cDNA: gi_14532843_gb_AY040046.1_	245285_s_at	99.25998882	72.99601106	64.02741139	121.1834586	103.0125658	102.6197654	108.9385966	0.722986522	0.068935185	0.096745147	148.260589	155.3352419	155.461063	153.0189647	0.514714874	0.002373382	0.008116107	124.9738476	142.1716407	158.2287253	141.7914045	0.555471873	0.011568455	0.027554671	259.2446368	195.8106747	166.2943678	207.1165597	0.380274456	0.011991259	0.024836734	187.5963363	212.3987055	208.4887817	202.8279412	0.388315025	0.000688906	0.003231482	217.6535394	207.1025918	202.8549957	209.203709	0.376480596	0.000338642	0.002046982	138.5839274
AT4G14880	cysteine synthase / O-acetylserine (thiol)-lyase / O-acetylserine sulfhydrylase (OAS1)	cytosolic O-acetylserine(thiol)lyase (EC 4.2.99.8) ; supported by cDNA: gi_15027936_gb_AY045825.1_	245286_at	1898.509361	1687.550944	1409.215843	1516.234291	1424.741187	1622.665099	1521.213525	1.094581412	0.399701508	0.444001996	1640.510725	1699.806356	1722.200033	1687.505705	0.986717879	0.883666222	0.898291925	1467.642064	1388.289157	1349.145561	1401.692261	1.187915562	0.145367759	0.195432954	2966.831265	2793.329276	2609.089109	2789.749884	0.596860693	0.003036161	0.009266794	2701.067849	2693.23164	2708.00473	2700.768073	0.616525375	0.00186658	0.006100267	3543.27845	3463.486743	3303.690979	3436.818724	0.484486434	0.000362258	0.002138557	2122.304523
AT4G14910	imidazoleglycerol-phosphate dehydratase, putative	imidazoleglycerol-phosphate dehydratase ; supported by cDNA: gi_15081689_gb_AY048237.1_	245287_at	461.2044857	388.6497034	333.645038	233.9028801	219.0941556	239.1328631	230.7099663	1.709938018	0.011905963	0.024736468	233.2920289	232.6623588	227.1547545	231.0363807	1.707522171	0.0115194	0.02340676	264.4146363	274.3540595	257.5292114	265.4326357	1.486251837	0.025726168	0.049438018	229.0724118	248.0010499	240.9793319	239.3509312	1.648206424	0.014215145	0.028276073	448.7861089	478.3884364	427.9346305	451.7030586	0.873360795	0.223374943	0.262195329	425.5743282	421.9800823	411.5173606	419.6905904	0.939977573	0.535220514	0.570743189	158.1585729
AT4G16420	transcriptional adaptor (ADA2b)	transcriptional adaptor like protein ; supported by cDNA: gi_15215639_gb_AY050348.1_	245288_at	356.5747869	409.0663598	404.0980255	450.629195	421.2537156	450.1889129	440.6906078	0.884777326	0.058534396	0.084400006	386.1615915	411.0758911	412.3354572	403.1909799	0.967067908	0.518486512	0.560229641	442.8682001	474.8358249	476.9211846	464.8750699	0.838748048	0.020090175	0.041123675	402.8156002	443.5688022	468.766381	438.3835945	0.889433506	0.129865048	0.165965295	360.0362495	372.5110226	378.6230354	370.3901025	1.05270917	0.329563209	0.37175374	482.526184	457.7947661	414.9205844	451.7471782	0.863122287	0.07525167	0.102338331	305.4212848
AT4G15470	expressed protein	Expressed protein ; supported by cDNA: gi_15215826_gb_AY050443.1_	245289_at	1390.147939	1892.93109	2328.376097	1563.428105	1514.089954	1619.569971	1565.69601	1.1946668	0.326430889	0.371277169	1665.477559	1702.279462	1663.639296	1677.132106	1.115287839	0.515504399	0.557442224	2117.67263	2090.994939	1990.179605	2066.282391	0.905241728	0.514120911	0.568418863	2184.944784	2474.213354	2335.096165	2331.418101	0.802294981	0.179488599	0.218776406	1764.804625	1716.827868	1786.776147	1756.136213	1.065113872	0.695650494	0.726839048	2057.773289	2115.754907	2128.848021	2100.792072	0.890371335	0.444766331	0.48304413	2184.939574
AT4G16490	armadillo/beta-catenin repeat family protein	hypothetical protein ; supported by cDNA: gi_15292862_gb_AY050865.1_	245290_at	124.1293133	94.38767358	75.08087347	249.8608253	209.5106814	258.4173517	239.2629528	0.409030952	0.002427683	0.008538322	317.7164823	308.1814004	301.5830427	309.1603085	0.316554068	0.000147965	0.001722528	281.1705192	298.3998462	267.7128093	282.4277249	0.346516807	0.000390485	0.003100998	479.2631374	401.0623025	339.1701322	406.498524	0.240753527	0.001990201	0.006981943	431.1624478	410.644294	319.5488241	387.118522	0.252806177	0.001467219	0.005220687	375.6402046	386.7062819	376.4652367	379.6039077	0.257810711	4.37E-05	0.000602955	203.8837916
AT4G16155	dihydrolipoamide dehydrogenase 2, plastidic / lipoamide dehydrogenase 2 (PTLPD2)	Expressed protein ; supported by cDNA: gi_15292886_gb_AY050877.1_	245291_at	1339.069698	1821.990216	2376.353817	400.2238217	428.2835028	393.8970094	407.4681113	4.529936271	0.008669164	0.019890897	475.4509515	471.9010273	473.7943076	473.7154288	3.896441755	0.010194492	0.021477683	1712.477367	1758.107888	1774.507892	1748.364383	1.0557322	0.761798403	0.794445319	152.8204184	187.1814659	179.8482428	173.2833757	10.65194263	0.005064662	0.013213855	563.3969123	518.7543782	583.1964389	555.1159098	3.325079581	0.01266283	0.023944523	115.0417982	163.1074178	122.426909	133.525375	13.82362399	0.004661799	0.011664321	456.3377971
AT4G15093	catalytic LigB subunit of aromatic ring-opening dioxygenase family	Expressed protein ; supported by cDNA: gi_15293028_gb_AY050948.1_	245292_at	202.3126864	234.5545848	296.2550564	154.2023506	154.9068964	148.0479462	152.3857311	1.6036548	0.029176075	0.048669336	207.9227853	195.7468201	219.8010033	207.8235362	1.175873116	0.267824931	0.309050734	186.6724236	192.3367573	195.1534297	191.3875368	1.276854874	0.128037667	0.175889558	247.9790552	238.5612437	247.6843259	244.7415416	0.998498692	0.990063499	0.991494916	145.8644054	148.385491	173.9580109	156.0693024	1.565805097	0.038151827	0.057260036	230.9222271	245.5208148	261.8086985	246.0839135	0.993051946	0.95576335	0.961314734	1065.944211
AT4G16660	heat shock protein 70, putative / HSP70, putative	HSP like protein ; supported by cDNA: gi_15293148_gb_AY051008.1_	245293_at	351.7141311	497.6315024	354.3851147	362.7218281	378.2462522	373.2816545	371.4165783	1.080306066	0.571194072	0.611080528	257.1157094	266.8132046	269.4775644	264.4688261	1.517167783	0.047389935	0.069857852	275.7713727	308.8189504	326.1462454	303.5788562	1.321711228	0.124771241	0.172313672	98.62810657	79.32752945	97.77633844	91.91065815	4.365582738	0.003126221	0.009425166	254.316477	260.4727092	257.0268381	257.2720081	1.559608391	0.040541269	0.060117572	366.9619553	381.1825189	370.3665104	372.8369949	1.076190368	0.5887185	0.621782487	486.9687716
AT4G14340	casein kinase I (CKI1)	casein kinase I ; supported by cDNA: gi_15450524_gb_AY052364.1_	245294_at	420.8359136	455.4693173	339.5541321	267.4518812	259.277892	256.3526636	261.0274789	1.552658195	0.013920541	0.027692417	240.8793828	221.2698656	230.4698889	230.8730458	1.755451586	0.007440675	0.017177885	321.4378654	309.2393587	309.5934576	313.4235606	1.293095049	0.056622958	0.090788971	436.849148	441.7352143	425.0306214	434.5383279	0.932682869	0.446801584	0.489217718	221.1440284	194.1114769	176.3985955	197.2180336	2.055017216	0.004790178	0.011610408	365.5201513	329.312793	387.7983385	360.8770942	1.123059515	0.311275208	0.350110897	216.491352
AT4G16100	expressed protein	hypothetical protein ; supported by cDNA: gi_15450995_gb_AY054578.1_	245295_at	199.6809777	177.0927156	192.7122307	229.9029714	229.5998355	206.7721279	222.0916449	0.854731124	0.033705887	0.054481006	220.3848314	199.2270318	220.0453447	213.2190693	0.890298612	0.072896108	0.099689445	212.313344	184.5178594	187.9816473	194.9376169	0.973791741	0.666574156	0.710328767	228.5307251	233.8857045	227.5953768	230.0039355	0.825327797	0.0044713	0.012129715	183.471791	179.9614794	196.7245568	186.7192757	1.016652622	0.730192815	0.758783099	264.2190283	271.6780147	285.6481582	273.8484004	0.69318879	0.000786902	0.003466818	175.0031514
AT4G16510	YbaK/prolyl-tRNA synthetase-related	hypothetical protein ; supported by cDNA: gi_15451033_gb_AY054597.1_	245297_at	122.2058573	92.60496184	124.651275	97.95590995	98.51487744	107.4324459	101.3010778	1.117007182	0.33194201	0.376652073	93.34404503	101.3902156	92.6673774	95.800546	1.181141821	0.179293808	0.216067581	107.5957817	105.7204211	94.53149214	102.6158983	1.102694936	0.39529233	0.453916489	83.85939451	73.13955772	83.14821457	80.0490556	1.413558605	0.038139241	0.060808191	99.00987693	97.36983723	101.7461867	99.37530027	1.138653479	0.254965818	0.295081576	92.18799693	66.34956663	71.83669844	76.79142067	1.473524391	0.0484747	0.071154057	155.5863926
AT4G15010	mitochondrial substrate carrier family protein	hypothetical protein ; supported by cDNA: gi_15451217_gb_AY054689.1_	245298_at	740.7711697	684.7313067	658.3320092	336.249823	380.4195197	354.6148383	357.094727	1.945174327	0.000252216	0.002298751	380.4819258	328.3176393	343.637298	350.8122877	1.980009024	0.000282761	0.002395759	383.0234733	370.2280783	385.8060042	379.685852	1.829437393	0.000220604	0.002178583	349.1345248	388.5683553	409.7367378	382.4798726	1.816073328	0.000488282	0.002836859	390.5168518	371.4308427	379.172822	380.3735055	1.826130067	0.00022801	0.001634954	584.9716793	643.9074767	662.9555315	630.6115625	1.101488676	0.131133239	0.164302002	352.4338408
AT4G17530	Ras-related GTP-binding protein, putative	ras-related small GTP-binding protein RAB1c ; supported by cDNA: gi_15529160_gb_AY052204.1_	245299_at	1880.36519	2270.119381	1094.492865	873.7774575	867.865707	830.368805	857.3373232	2.039250788	0.061646378	0.087981575	908.0784697	829.6033894	826.1779833	854.6199475	2.045734852	0.061506686	0.086300861	2442.670174	2284.320252	2294.566853	2340.519093	0.746982076	0.165437816	0.217742921	3082.055114	3320.035868	2993.275907	3131.788963	0.558251476	0.018284778	0.034226371	1726.755545	1729.723088	1723.593367	1726.690667	1.012529833	0.953106066	0.958796711	2165.65285	2320.089492	2285.553614	2257.098652	0.774589897	0.218516868	0.256131269	2936.679918
AT4G17190	farnesyl pyrophosphate synthetase 2 (FPS2) / FPP synthetase 2 / farnesyl diphosphate synthase 2	farnesyl-pyrophosphate synthetase FPS2 ; supported by cDNA: gi_1146162_gb_L46349.1_ATHFPS2R	245301_at	321.764197	311.0346758	294.5411159	393.5406793	400.8607847	393.4605588	395.9540076	0.780679886	0.000469086	0.003254183	333.7661307	327.6385848	320.7494858	327.3847338	0.94418981	0.105460006	0.13622828	505.371898	494.6388291	525.3841129	508.4649467	0.607934395	7.67E-05	0.001197149	74.12439149	57.12077712	67.54411584	66.26309482	4.664939517	1.30E-05	0.000369508	88.18033205	86.16207913	93.25093226	89.19778115	3.465482275	1.15E-05	0.000355214	35.10734634	36.81526929	42.88273696	38.26845087	8.077497849	5.16E-06	0.00020691	303.9486777
AT4G17010	expressed protein	hypothetical protein ; supported by full-length cDNA: Ceres: 91870.	245303_at	286.6339557	323.2653093	260.2546999	97.14097675	87.35599655	98.32541954	94.27413095	3.076679878	0.000460497	0.003221929	79.45677366	94.02928547	88.52672648	87.3375952	3.321036273	0.000415811	0.002989811	88.04806531	95.14624734	115.8604087	99.68490711	2.909681416	0.000691326	0.004331383	80.45520402	82.74900711	81.11665701	81.44028938	3.561521255	0.000336525	0.002227702	81.48001075	96.45623795	105.2731619	94.40313685	3.072475463	0.000559814	0.002822646	115.3967706	118.0905792	109.864191	114.4505136	2.534294627	0.000677419	0.003159768	100.2796803
AT4G14690	chlorophyll A-B binding family protein / early light-induced protein, putative	Expressed protein ; supported by full-length cDNA: Ceres: 95834.	245306_at	77.32617194	73.68181684	97.66087391	376.1616239	428.1818126	417.7810155	407.3748173	0.203472619	5.04E-05	0.001035892	292.5833436	325.9191118	316.8799474	311.7941342	0.265847275	5.13E-05	0.001025121	2216.810035	2167.242703	2027.301637	2137.118125	0.038785699	3.60E-06	0.000263734	771.3309601	874.6991554	887.81639	844.6155018	0.098138882	3.50E-05	0.000608772	7659.308225	7199.914957	7715.171136	7524.798106	0.011015528	1.39E-06	0.000153412	4806.534882	5045.214888	5089.990884	4980.580218	0.016642563	6.32E-07	0.000106107	158.4107382
AT4G17486	expressed protein	putative protein ; supported by cDNA: gi_13358188_gb_AF324997.2_AF324997	245308_at	448.8201358	514.3613946	430.4826728	305.8744036	295.8995635	278.1002507	293.291406	1.58393572	0.003045851	0.009941275	250.3419104	262.0018974	262.8333887	258.3923989	1.797865326	0.001325224	0.005696475	326.4041973	333.7441685	328.1367126	329.4283595	1.410184403	0.006138947	0.017804231	299.4442147	286.8765246	317.7501169	301.356952	1.541543114	0.003774713	0.010713208	240.5638388	218.8488877	201.6013146	220.3380137	2.10837307	0.000931569	0.003929799	309.071451	301.4753513	308.7113248	306.4193757	1.516074933	0.003478687	0.009541341	316.7448927
AT4G13950	rapid alkalinization factor (RALF) family protein	hypothetical protein ;supported by full-length cDNA: Ceres:17977.	245310_at	226.9077122	216.5644519	251.7167826	284.2115233	286.3230459	263.3626829	277.9657507	0.833662594	0.022211252	0.039358995	216.8557545	224.6581398	241.1289885	227.5476276	1.018378664	0.757506469	0.78365339	199.7424963	261.5126204	232.2378385	231.1643184	1.002445579	0.979485394	0.983195325	72.26309034	79.75779381	67.347293	73.12272572	3.169051025	0.000136242	0.001321918	102.2855119	104.134545	93.94623984	100.1220989	2.314470545	0.000268953	0.001795132	72.70875692	80.86455023	69.63239232	74.40189983	3.114566287	0.000136617	0.001181244	89.0123615
AT4G14320	60S ribosomal protein L36a/L44 (RPL36aB)	ribosomal protein ; supported by full-length cDNA: Ceres: 18153.	245311_at	5759.602238	4475.417418	1711.523876	3685.2911	3753.696649	3661.31922	3700.102323	1.07623542	0.824936983	0.847574314	3177.628545	3415.674737	3428.778435	3340.693906	1.192022163	0.620460988	0.657559784	2524.9746	2674.636228	2575.611494	2591.740774	1.536488995	0.309327828	0.368181323	862.5568388	953.7868838	877.4583715	897.9340313	4.434825988	0.061216936	0.089220999	1749.020472	1669.635412	1690.023948	1702.893277	2.338479593	0.129033792	0.161056494	914.5623845	978.9679731	1013.418837	968.9830649	4.109649922	0.065203797	0.091016675	1600.870102
AT4G14600	expressed protein	Expressed protein ; supported by full-length cDNA: Ceres: 20129.	245312_at	251.8585755	171.2659418	180.2835635	94.33003651	79.95664166	94.80283343	89.69650387	2.24240654	0.012711582	0.025943363	75.50480817	80.42965763	75.3330152	77.08916033	2.609135007	0.008308024	0.018586837	98.0608746	96.69289053	96.33773847	97.0305012	2.072915469	0.015066495	0.033395388	84.21896903	100.7568309	74.27384034	86.41654676	2.327517524	0.012580919	0.025739891	68.64122351	66.10227193	71.33692625	68.69347389	2.928022351	0.006579845	0.014654683	84.02077829	78.02445362	76.16441244	79.40321478	2.53309677	0.008942211	0.018874469	115.7792247
AT4G15420	PRLI-interacting factor K	UFD1 like protein ; supported by full-length cDNA: Ceres: 207652.	245313_at	507.2702812	524.2764688	437.579662	429.1488454	480.9946337	469.8326896	459.9920562	1.064602741	0.389951348	0.434526178	262.5218809	220.2204305	240.1178024	240.9533713	2.032379964	0.001041902	0.004988646	713.4995788	723.7692718	662.1297038	699.7995181	0.699784426	0.003005501	0.010953694	673.065873	768.0022242	688.7978778	709.955325	0.689774112	0.005107305	0.013281917	466.0228454	439.7993028	429.6834778	445.168542	1.100052582	0.194981943	0.23212402	542.547746	605.8719518	600.7377903	583.052496	0.839905167	0.049091194	0.07194041	697.329403
AT4G14800	20S proteasome beta subunit D2 (PBD2) (PRCGA)	proteasome chain protein ; supported by full-length cDNA: Ceres: 24266.	245315_at	1461.62473	1176.383809	1150.510729	1241.06709	1261.347021	1198.928273	1233.780795	1.023552775	0.78857367	0.814036804	1191.834047	1225.574566	1171.195897	1196.201503	1.055708217	0.54516195	0.586359489	1318.793472	1301.326902	1279.330677	1299.817017	0.971551949	0.731121806	0.767405851	1208.5275	1317.003095	1216.693058	1247.407884	1.012371151	0.890882191	0.904742132	1090.003364	1118.662303	1099.769899	1102.811856	1.145108977	0.184882597	0.221302346	1505.771199	1360.035699	1285.699354	1383.835418	0.912564991	0.366020859	0.405504538	986.929848
AT4G14000	expressed protein	hypothetical protein ;supported by full-length cDNA: Ceres:25991.	245316_at	699.4890845	541.0015923	529.7818028	541.1169171	494.5355322	525.153933	520.2687941	1.134203768	0.283958242	0.32775332	515.3662512	561.133272	539.8509831	538.7835021	1.095228091	0.414192329	0.457287697	503.7260391	465.6700983	479.3285016	482.908213	1.221952352	0.127723847	0.175574523	362.0674224	376.4690065	338.8469901	359.1278064	1.643122075	0.01445643	0.02864691	315.2140808	284.9989143	296.0967402	298.7699117	1.975067781	0.006301751	0.014200295	259.753079	294.175195	278.2400552	277.3894431	2.127300953	0.00494398	0.012170097	228.1861979
AT4G16146	expressed protein	Expressed protein ; supported by full-length cDNA: Ceres: 30227.	245319_at	578.1336713	583.957232	1382.286028	265.7828836	283.5466152	277.1597935	275.4964308	3.078535869	0.098689448	0.130760897	263.8223336	286.8829539	265.573473	272.0929202	3.117044146	0.097334793	0.127208616	773.936058	841.7364471	833.9547322	816.5424124	1.03867923	0.9118503	0.925810223	1038.362506	1102.159612	1125.478754	1088.666957	0.779049679	0.420727232	0.463517463	270.7554025	334.3462662	315.7190613	306.9402434	2.763162089	0.113339835	0.143917004	493.3461096	449.9661439	449.1234963	464.1452499	1.82728498	0.224471854	0.262469762	916.5688857
AT4G16444	expressed protein	Expressed protein ; supported by full-length cDNA: Ceres: 30471.	245320_at	496.0328483	539.5485981	491.6986176	327.0714916	333.0931194	322.5062675	327.5569595	1.554213214	0.000310395	0.002597196	316.956111	299.3655499	315.3456258	310.5557622	1.639297726	0.000259387	0.002274578	332.8403561	343.4086269	361.6765876	345.9751902	1.471473589	0.000728747	0.004456115	323.0953322	301.9488192	291.4630986	305.5024167	1.666413511	0.000339901	0.002241082	280.5190122	272.8655615	309.7021292	287.6955676	1.76955578	0.000307381	0.001950836	314.6134306	273.3573086	303.9088235	297.2931876	1.712428592	0.000420344	0.00234734	579.6853224
AT4G15545	expressed protein	Expressed protein ; supported by full-length cDNA: Ceres: 307.	245321_at	1760.877399	2612.385595	1995.189934	622.2998737	570.3624248	602.0793182	598.2472056	3.548395417	0.003900026	0.01169445	899.7786773	898.4380442	865.3557365	887.857486	2.390944128	0.008290727	0.018561462	939.8145993	964.3536205	891.9757191	932.0479796	2.277584083	0.00950044	0.024144208	2840.10488	2823.39113	2726.673509	2796.723173	0.759037456	0.058291893	0.085712031	2069.651782	2134.17285	2007.498654	2070.441095	1.025297289	0.848212928	0.866632696	1602.281403	1468.411374	1594.611412	1555.101396	1.365067029	0.092288839	0.121788447	365.9919196
AT4G16500	cysteine protease inhibitor family protein / cystatin family protein	cysteine proteinase inhibitor like protein ; supported by full-length cDNA: Ceres: 31946.	245323_at	684.7218381	817.5154004	976.6315891	1635.221048	1754.440666	1687.147039	1692.269585	0.488273037	0.000685522	0.003992101	1360.671393	1440.116849	1418.587876	1406.458706	0.58749653	0.002701657	0.008782198	2124.074225	2069.829429	2044.40457	2079.436075	0.397362352	0.000138666	0.00168049	848.1570627	902.5261959	967.9590486	906.2141024	0.911803962	0.430364113	0.472755926	664.2795055	687.8463753	697.8050581	683.310313	1.209245044	0.167701376	0.202763844	534.9239137	508.5020029	508.8182856	517.4147341	1.59695802	0.02194671	0.03735929	1759.846608
AT4G17260	L-lactate dehydrogenase, putative	lactate dehydrogenase (LDH1) ;supported by full-length cDNA: Ceres:33509.	245324_at	187.726804	155.4815242	225.0082838	832.3402044	784.570798	818.730207	811.8804031	0.233292412	1.45E-05	0.000570484	918.1729651	878.4593478	918.4943804	905.0422311	0.209278121	7.64E-06	0.000431199	122.5919371	123.1541113	109.7229409	118.4896631	1.598498404	0.026079162	0.049985061	96.85800134	86.82212326	89.01974713	90.89995724	2.083670258	0.008350036	0.018963251	134.9664136	127.1457483	139.6745177	133.9288932	1.414224614	0.053147101	0.075239929	180.9281679	183.5116016	168.4639633	177.6345776	1.066265025	0.5986128	0.631323329	525.2884219
AT4G14100	expressed protein	Expressed protein ; supported by full-length cDNA: Ceres: 34967.	245326_at	410.7939204	401.1043778	231.3666269	187.8909569	179.192874	197.7221674	188.2686661	1.847120831	0.052662467	0.077465271	183.4729284	195.8344854	182.7639969	187.3571369	1.856107436	0.051596712	0.074923971	209.9887598	197.8544883	197.6319608	201.8250696	1.723051431	0.06686511	0.103602128	116.6824518	128.2282934	134.9755526	126.6287659	2.746255738	0.019443028	0.035855003	230.8956916	255.6456351	221.9280625	236.1564631	1.472561752	0.132142712	0.164279124	144.0990551	135.8253407	133.2097373	137.7113777	2.525245052	0.022768486	0.038450154	152.2382024
AT4G16850	expressed protein	hypothetical protein ; supported by full-length cDNA: Ceres: 35772.	245327_at	174.3771619	187.1229237	323.5390324	83.11880084	104.0915029	100.0939875	95.76809705	2.38436786	0.051251078	0.075791536	108.2896095	101.7280432	105.4778679	105.1651735	2.171311709	0.06143768	0.086239515	125.7688821	117.9515192	121.5756415	121.7653476	1.875298492	0.089599561	0.131164415	103.5984122	106.4939777	111.4585851	107.1836583	2.130421524	0.064312783	0.092742071	93.26596282	95.06040206	102.4921788	96.93951456	2.355555149	0.051488396	0.073291166	133.5936287	120.4910446	136.8153259	130.2999997	1.752466409	0.110604735	0.141874469	93.83668536
AT4G14930	acid phosphatase survival protein SurE, putative	hypothetical protein ;supported by full-length cDNA: Ceres:38042.	245330_at	1071.64453	711.3885615	368.3268903	523.8484031	529.6522248	559.5528301	537.684486	1.333718961	0.42740334	0.471414087	1273.567302	1211.821912	1199.65912	1228.349444	0.583807806	0.06663031	0.092305189	376.8887655	379.7362629	353.9269575	370.1839953	1.937198807	0.162967172	0.215240964	1251.867768	1252.209263	1203.36193	1235.812987	0.58028197	0.063548681	0.091810539	608.5882145	591.5113625	608.6929848	602.930854	1.189390109	0.604024487	0.640825162	663.5504234	650.696959	670.3411426	661.5295083	1.084033267	0.797890868	0.81796607	1486.838183
AT4G14410	basic helix-loop-helix (bHLH) family protein	hypothetical protein ;supported by full-length cDNA: Ceres:40736.	245331_at	564.910089	588.3419748	450.1127127	199.9552908	201.9626099	207.2282452	203.0487153	2.632151229	0.001493938	0.006344148	216.9038431	207.3799805	223.9727283	216.0855173	2.473349127	0.00177206	0.006742156	288.9579637	294.9339301	319.5632998	301.1517312	1.774703148	0.005942482	0.017416753	525.9042047	513.1874187	535.707046	524.9328898	1.01813953	0.836356828	0.854869399	381.6484777	334.6459671	323.0159991	346.4368146	1.542719777	0.015358142	0.027779677	509.2080881	517.368042	484.6060331	503.7273877	1.061000332	0.521908295	0.55817058	564.3638014
AT4G15940	fumarylacetoacetate hydrolase family protein	isomerase like protein ;supported by full-length cDNA: Ceres:40913.	245332_at	1210.442811	1372.053598	1651.595029	409.5347671	452.6399721	397.0395781	419.7381058	3.362486735	0.001583995	0.006596276	487.5096445	492.1426511	494.3728481	491.3417146	2.872468938	0.002036264	0.007350036	861.685736	871.2337718	804.7262575	845.8819218	1.668511617	0.012324935	0.028830636	1888.231576	2134.726525	2107.175762	2043.377955	0.690701302	0.013737741	0.027555044	1131.961005	1148.638763	1084.626301	1121.742023	1.258189302	0.090296488	0.118183562	1736.649536	1626.994562	1626.470198	1663.371432	0.848495883	0.133105637	0.166472172	1567.290834
AT4G14615	expressed protein	Expressed protein ; supported by full-length cDNA: Ceres: 42223.	245333_at	1913.431488	2431.264805	2626.263104	586.9316933	639.8071857	637.0897944	621.2762245	3.740128852	0.001337943	0.005952729	520.6995554	595.109432	536.8800547	550.8963474	4.217949789	0.001156951	0.005276103	816.5889298	855.1260086	795.6995224	822.4714869	2.825208131	0.002152218	0.00881375	678.8877772	800.1190831	850.2177204	776.4081936	2.992824073	0.002106225	0.007236267	702.1484573	699.236305	730.5670758	710.6506127	3.269754631	0.001628221	0.005572512	737.1355223	802.6334701	751.8376779	763.8688901	3.04195283	0.0018707	0.006130101	715.7144597
AT4G15800	rapid alkalinization factor (RALF) family protein	Expressed protein ; supported by full-length cDNA: Ceres: 5455.	245334_at	116.8757888	112.9462477	92.63026754	567.8999003	597.371966	557.9273538	574.39974	0.187124217	4.85E-06	0.000374086	476.3507176	436.4004793	480.9352341	464.5621437	0.231366466	2.40E-05	0.000728408	750.9512616	798.131133	706.3191413	751.800512	0.142968912	1.98E-05	0.000592637	1526.981956	1741.234967	1599.747601	1622.654842	0.066239658	1.81E-05	0.000448296	1482.754407	1639.878001	1439.297847	1520.643419	0.070683304	2.11E-05	0.000474267	1142.489669	1282.636436	1153.572178	1192.899428	0.090103238	1.85E-05	0.000388459	699.7980129
AT4G16515	expressed protein	Expressed protein ; supported by full-length cDNA: Ceres: 6580.	245336_at	508.1527198	514.7154361	366.3790318	438.8250101	449.1237104	450.7819983	446.2435729	1.037734601	0.74610958	0.774755913	613.145916	640.1834647	663.943832	639.0910709	0.724595315	0.025332473	0.04242951	1017.919511	992.8773175	952.3548818	987.7172369	0.46884106	0.000543936	0.003760678	2881.323017	2746.990015	3209.73027	2946.014434	0.157189453	6.96E-05	0.000888971	132.2873416	146.2066621	144.7623402	141.085448	3.282283203	0.002689817	0.00780648	172.5589153	178.9244336	160.7145642	170.7326377	2.712324967	0.003870017	0.010244453	622.6195401
AT4G16566	histidine triad family protein / HIT family protein	Expressed protein ; supported by full-length cDNA: Ceres: 7101.	245337_at	275.6226885	379.6707204	385.0331995	151.4554206	148.6280982	158.3552289	152.8129159	2.269281586	0.005583538	0.014742002	124.3077794	133.5927368	129.940033	129.2801831	2.682356475	0.003675654	0.010640365	162.219313	201.4125057	188.7738173	184.135212	1.88326574	0.012209971	0.02866543	246.2725211	245.5127369	239.2839972	243.6897517	1.423020598	0.044595591	0.068882288	191.5259827	197.5287026	185.8789674	191.6445509	1.809472456	0.012281162	0.023466901	233.6024901	231.1653729	234.5262898	233.0980509	1.487680977	0.033183916	0.052101381	212.7456686
AT4G14420	lesion inducing protein-related	elicitor like protein ; supported by full-length cDNA: Ceres: 1718.	245340_at	2953.43332	2984.675926	4283.770602	2291.72168	2357.931718	2394.796513	2348.14997	1.451054373	0.073506266	0.102068841	1884.636189	2104.155551	2052.114522	2013.635421	1.692110323	0.034721087	0.054590481	2121.753058	2300.625403	2163.149056	2195.175839	1.55217328	0.051665578	0.08455847	458.4258508	496.7436473	470.1385951	475.1026977	7.171698453	0.00260047	0.008354203	725.4900121	812.0969829	765.2864483	767.6244811	4.438750152	0.003853521	0.009931935	751.8484331	732.975428	750.8757102	745.2331904	4.572116924	0.003715003	0.009969578	891.4395427
AT4G16720	60S ribosomal protein L15 (RPL15A)	ribosomal protein ;supported by full-length cDNA: Ceres:23771.	245342_at	5710.879761	3196.820358	1613.232019	7500.541117	7341.381436	7340.212315	7394.044956	0.474297546	0.031229102	0.051401114	7074.223684	7100.170988	6750.303583	6974.899418	0.502799706	0.044383635	0.066209041	4646.048331	4493.756463	4335.899366	4491.901386	0.780733386	0.456609201	0.513068089	1395.120412	1266.56037	1202.032579	1287.904454	2.723010523	0.136723109	0.173432061	3553.250764	3612.904932	3512.832231	3559.662642	0.985199366	0.966902077	0.971108031	1936.77402	1720.303264	1616.997265	1758.02485	1.994839481	0.217696593	0.255337829	3245.054761
AT4G15475	F-box family protein (FBL4)	F-box protein family, AtFBL4 contains similarity to grr1 GI:2407790 from [Glycine max];supported by full-length cDNA: Ceres:100411.	245344_at	591.7113731	595.006716	654.3170588	314.4123189	302.2485912	282.6867973	299.7825691	2.047078269	0.000148933	0.001741929	299.6458966	291.3904209	271.6456301	287.5606492	2.134083312	0.000119985	0.001539246	375.4888793	371.3295485	360.4792812	369.0992363	1.662637909	0.000300842	0.002632209	454.9770086	445.5680458	443.2152983	447.9201176	1.370062113	0.001308585	0.005264743	297.4276135	326.1112556	309.261478	310.933449	1.973664733	0.000160956	0.001345942	382.0424947	404.9119916	415.581334	400.8452734	1.530960755	0.000711099	0.003265555	513.6327335
AT4G17090	beta-amylase (CT-BMY) / 1,4-alpha-D-glucan maltohydrolase	putative beta-amylase ;supported by full-length cDNA: Ceres:36882.	245346_at	181.2694413	77.33229294	38.65419155	431.6623314	389.3601375	420.3343366	413.7856019	0.239460504	0.002095362	0.007795039	306.2890507	342.114499	276.5279965	308.3105154	0.321381541	0.010917353	0.022580882	249.6939618	258.8549169	255.4204607	254.6564465	0.389094052	0.021843108	0.043680777	167.7732608	161.8242158	149.0494579	159.5489782	0.621033803	0.23185894	0.273518522	1745.506204	1814.295973	1888.337824	1816.046667	0.054560993	8.46E-06	0.000310626	1099.881605	1099.270773	1050.249774	1083.134051	0.09148019	2.74E-05	0.000465832	400.0309273
AT4G14890	ferredoxin family protein	ferredoxin ;supported by full-length cDNA: Ceres:22861.	245347_at	729.5397839	519.9872057	445.7816227	367.7738896	422.66074	366.456783	385.6304709	1.465399945	0.107974431	0.140892225	587.1531129	667.2191249	612.0694757	622.1472378	0.908310503	0.553005321	0.593617765	372.401798	376.8034108	380.4431022	376.549437	1.500740182	0.090773024	0.132570934	149.8935485	175.5074854	168.2310874	164.5440404	3.434356354	0.009338504	0.020658706	674.7773868	769.3965588	808.2307373	750.801561	0.752666084	0.118699047	0.149912856	252.3876709	259.5437163	263.4980941	258.4764937	2.186283412	0.022631095	0.038275162	117.0460027
AT4G16690	esterase/lipase/thioesterase family protein	cyanohydrin lyase like protein ;supported by full-length cDNA: Ceres:5546.	245349_at	201.5022279	141.1391287	83.45661339	165.5716592	180.6773729	167.6871224	171.3120515	0.829087361	0.442708618	0.486230713	322.533642	341.0261797	330.6195009	331.3931075	0.42859267	0.005366379	0.013716096	70.29906531	53.18752018	69.13941631	64.20866727	2.212048041	0.087238761	0.128280796	763.3377224	953.673645	886.3942483	867.8018719	0.163669452	0.000373311	0.002379571	588.5381073	604.5675198	616.7247048	603.2767773	0.235435313	0.000192456	0.001491325	1456.220782	1398.695356	1383.451194	1412.789111	0.100533516	6.24E-06	0.000223567	199.5321165
AT4G16830	nuclear RNA-binding protein (RGGA)	nuclear antigen homolog ;supported by full-length cDNA: Ceres:118826.	245350_at	394.9575782	316.098516	279.9019794	642.5995924	588.9243903	595.031684	608.8518889	0.542528263	0.001837942	0.007219392	601.1355202	622.3731717	656.5626427	626.6904449	0.527085359	0.001401845	0.005882936	384.2445364	434.0102459	467.9887119	428.7478314	0.770428055	0.077983708	0.117215295	362.9886293	367.4336573	352.2891764	360.903821	0.915255918	0.422491157	0.465173061	474.1412259	470.7411272	480.2548416	475.0457316	0.695342229	0.013193282	0.024740255	602.1674625	615.1340373	607.9185173	608.4066724	0.542925272	0.001240634	0.004703018	279.2828414
AT4G17640	casein kinase II beta chain, putative	casein kinase II beta chain CKB2 ;supported by full-length cDNA: Ceres:19505.	245351_at	712.5390956	688.3296753	721.2690637	627.7610828	595.6403191	584.6431847	602.6815289	1.173719858	0.002993077	0.009833714	584.1466104	609.928078	622.5515565	605.5420817	1.168175259	0.002453607	0.008294895	606.7496942	626.6019132	595.6826401	609.6780825	1.160250464	0.001867638	0.008068507	875.8598495	882.7360382	812.0485796	856.8814891	0.825527552	0.003685819	0.010562506	642.1401337	681.0776992	574.8903818	632.7027383	1.118027844	0.083417649	0.110420559	836.9277601	828.4889824	838.4228438	834.6131954	0.847553432	0.000249293	0.00169939	1085.209331
AT4G17600	lil3 protein	Lil3 protein ;supported by full-length cDNA: Ceres:29150.	245354_at	756.1069905	726.7582998	426.6571155	605.3209769	656.6525009	636.0492595	632.6742458	1.006058762	0.972966558	0.976726815	810.694071	890.183492	883.414403	861.4306553	0.738895771	0.106396423	0.137253037	683.7342331	777.4031958	737.291602	732.809677	0.868584966	0.425725163	0.48324302	424.185112	417.2315479	434.1269827	425.1812142	1.497026321	0.115408424	0.150340845	1114.662953	1178.459446	1079.439431	1124.187277	0.566193446	0.011103307	0.021735913	342.0880725	306.744042	336.2586416	328.3635854	1.938422824	0.043608791	0.065131098	234.7159198
AT4G17390	60S ribosomal protein L15 (RPL15B)	60S ribosomal protein L15 homolog ;supported by full-length cDNA: Ceres:31538.	245355_at	2985.752062	2261.967843	980.2450592	4950.340718	4951.856395	4888.572459	4930.256524	0.421071056	0.008251233	0.01916832	4771.322866	5025.622143	4907.804079	4901.583029	0.423534256	0.008766054	0.019268284	3751.603048	3911.712055	3688.726432	3784.013845	0.548620699	0.044364717	0.074819328	1111.752475	1078.183224	1081.910322	1090.61534	1.903501853	0.168212577	0.2068114	2246.605038	2195.706555	2277.999388	2240.103661	0.926737614	0.793607789	0.816933778	832.9842101	855.8333496	872.2738145	853.6971248	2.43176211	0.105526898	0.136342939	2794.874781
AT4G13940	adenosylhomocysteinase / S-adenosyl-L-homocysteine hydrolase / AdoHcyase (SAHH)	adenosylhomocysteinase ;supported by full-length cDNA: Ceres:16846.	245356_at	6428.39581	6104.104949	5788.798735	6640.157238	6077.513001	6656.53437	6458.068203	0.945654279	0.256243287	0.299114437	6718.92909	6927.31372	6783.952774	6810.065195	0.896775531	0.022521358	0.038618662	8719.44486	8690.621154	8361.491485	8590.519166	0.710911612	0.000335232	0.00280892	4442.766703	4085.081079	4140.873019	4222.906934	1.446183856	0.000942796	0.004248204	4052.243306	4356.902297	4204.097189	4204.414264	1.452544742	0.0007428	0.003389909	3656.60845	3522.76589	3649.424881	3609.59974	1.691904995	0.000192211	0.001440346	6413.894939
AT4G17560	ribosomal protein L19 family protein	putative protein ;supported by full-length cDNA: Ceres:2161.	245357_at	1070.247856	983.9610409	587.800495	544.4328475	529.9316275	603.221023	559.195166	1.574888073	0.099082879	0.13115674	786.7447793	817.0757998	813.0590643	805.6265478	1.093148928	0.640639456	0.676046783	524.1732312	489.4772169	506.4354969	506.695315	1.738065799	0.065916842	0.102373092	188.6627722	178.9291262	164.562049	177.3846491	4.964746396	0.00910769	0.020248695	743.9144776	789.4026888	652.7813147	728.6994937	1.208550033	0.379242442	0.421082292	112.0568197	94.11267377	114.1874195	106.7856377	8.247080944	0.006492828	0.014742775	158.0471475
AT4G15900	PP1/PP2A phosphatases pleiotropic regulator 1 (PRL1)	PRL1 protein ;supported by full-length cDNA: Ceres:123113.	245358_at	810.0325348	706.5556139	382.4826936	505.3304512	491.840721	496.4332133	497.8681285	1.271468443	0.353380296	0.397782866	451.386842	479.3723874	463.1575354	464.6389216	1.362399026	0.261925749	0.303192855	416.8588793	405.701867	423.4188077	415.326518	1.524158913	0.166476122	0.2187631	264.4109799	248.7928534	255.3057565	256.1698633	2.471108842	0.043050849	0.066983215	334.6542649	312.0716245	342.3721829	329.6993574	1.920002572	0.078560648	0.104826002	322.1927027	346.3004422	351.1929384	339.8953611	1.862407336	0.085665783	0.114296519	215.1662202
AT4G14430	enoyl-CoA hydratase/isomerase family protein	carnitine racemase like protein ;supported by full-length cDNA: Ceres:28978.	245359_at	4502.374446	4779.324424	5492.686044	327.6139013	290.2849862	317.3063364	311.7350747	15.79801367	9.79E-05	0.001382496	391.8630657	396.6072102	416.0508528	401.5070429	12.26577481	0.000105649	0.001450019	452.1002735	450.6702384	533.7060599	478.8255239	10.2851555	0.000114876	0.001487304	1132.752571	1213.666051	1160.48901	1168.969211	4.212938139	0.000222013	0.001768727	375.7614879	373.4568422	406.3888218	385.202384	12.78495455	0.000104297	0.00107469	796.6877634	786.3558458	838.3824659	807.142025	6.101522184	0.000153646	0.001267808	623.8852715
AT4G16330	oxidoreductase, 2OG-Fe(II) oxygenase family protein	naringenin 3-dioxygenase like protein ;supported by full-length cDNA: Ceres:40793.	245360_at	1609.429495	1817.396628	2180.419457	462.5033962	437.2165457	451.320984	450.3469753	4.150315118	0.001052854	0.005123725	467.3052432	474.2296346	478.5522498	473.3623759	3.948522221	0.001117485	0.005199342	536.3575483	525.6778075	503.1074359	521.7142639	3.582577647	0.001285751	0.00640508	785.7167925	734.6977361	744.4080653	754.9408646	2.475799029	0.002657163	0.008464829	694.6117669	685.9659556	677.236556	685.9380928	2.724855026	0.002091665	0.00658059	915.6026317	917.5217215	957.1428384	930.0890638	2.009572989	0.004961506	0.012201195	646.3965278
AT4G17790	expressed protein	hypothetical protein ;supported by full-length cDNA: Ceres:42815.	245361_at	451.2977423	519.4504249	817.8124986	506.5378979	515.8139486	471.3875863	497.9131443	1.197371259	0.434881435	0.478815059	535.3863031	582.1953418	550.2946663	555.9587704	1.072358096	0.740670486	0.768659865	400.8328785	397.4422834	347.5878626	381.9543415	1.560885226	0.133028818	0.181784667	599.2486454	586.9398096	553.2612044	579.8165531	1.028233646	0.892181072	0.905913642	237.6312948	252.5836732	251.3997486	247.2049056	2.411711399	0.036291916	0.054989701	520.6908654	422.1585985	529.0272606	490.6255748	1.215156566	0.420350673	0.45864463	1817.627159
AT4G15790	expressed protein	hypothetical protein ;supported by full-length cDNA: Ceres:22637.	245364_at	378.4555299	228.6645819	224.4239788	315.5223583	326.5664161	315.7705525	319.2864423	0.868127571	0.453644033	0.496491731	245.800311	241.6558232	244.5784307	244.0115217	1.135935556	0.548416962	0.58945368	220.9692619	235.3320702	223.4126308	226.571321	1.22337356	0.375896454	0.435241176	87.35433039	96.76521297	87.21519269	90.44491201	3.064642967	0.021213115	0.03830342	131.1256902	143.2663474	145.5333588	139.9751321	1.980218624	0.054189222	0.076506763	80.04972397	81.29508781	85.52356746	82.28945974	3.368370194	0.018371177	0.032471199	112.3668377
AT4G17720	RNA recognition motif (RRM)-containing protein	hypothetical protein ;supported by full-length cDNA: Ceres:39922.	245365_at	289.3808622	214.2664645	155.0941104	300.3615901	359.9588308	319.093402	326.4712743	0.672587441	0.066341894	0.093585251	299.4914806	333.7896861	311.5616324	314.9475997	0.697196865	0.076300348	0.103674013	358.2854494	387.546379	394.8818767	380.2379017	0.577481829	0.016490406	0.035701056	254.325451	257.5568427	267.0956695	259.6593211	0.84564836	0.362681321	0.405843718	288.5579728	301.8188329	344.9368572	311.771221	0.704300026	0.095458082	0.124066649	617.3522907	650.6910638	604.1355421	624.0596322	0.351858168	0.000606439	0.002927248	538.7963311
AT4G14965	cytochrome b5 domain-containing protein	Expressed protein ; supported by full-length cDNA: Ceres: 10518.	245366_at	503.8132375	438.2913338	480.0991446	231.8178511	234.7545358	255.9443459	240.8389109	1.968402462	0.000347332	0.002763584	247.7785917	245.0165128	261.6167648	251.4706231	1.885182052	0.000358691	0.002752098	366.3882912	375.4663201	372.9683376	371.6076496	1.2757216	0.006100405	0.01771936	343.9674686	344.5633639	315.471058	334.6672968	1.416534898	0.002879126	0.008936766	276.8401505	274.1954181	258.7716139	269.9357275	1.756225119	0.00051567	0.002691241	268.5461616	300.0330718	260.4935762	276.3576032	1.715414737	0.000946683	0.003925828	233.2387499
AT4G16265	DNA-directed RNA polymerase II, putative	Expressed protein ; supported by full-length cDNA: Ceres: 12256.	245367_at	228.8538372	148.5211209	103.933239	161.4951386	196.3587741	179.1074486	178.9871204	0.896355365	0.650224125	0.686916996	116.4168025	124.8491238	118.8389916	120.0349727	1.336577684	0.332013306	0.374043725	122.9848077	114.4835142	111.7420622	116.4034614	1.37827573	0.296496734	0.355453969	61.82224719	77.78896746	65.08399914	68.23173793	2.351340748	0.066725945	0.095537331	141.4256476	157.8061706	158.7246749	152.6521644	1.050991097	0.843572168	0.862635728	101.5070883	89.51308052	88.52444702	93.18153861	1.721758066	0.141525897	0.175506752	55.0002674
AT4G15510	photosystem II reaction center PsbP family protein	hypothetical protein ; supported by full-length cDNA: Ceres: 12451.	245368_at	85.17300198	93.77992136	74.48994702	46.13916604	50.99164747	56.89024396	51.34035249	1.645507923	0.006565808	0.016474642	63.93115961	64.39722446	63.71192422	64.0134361	1.319737885	0.021464933	0.037185603	84.31078175	75.0833796	77.26517287	78.88644474	1.070918547	0.42032674	0.478203649	33.68429381	32.38511946	51.41013387	39.15984905	2.15733612	0.005454069	0.013928991	118.7794497	100.7292571	105.4702735	108.3263268	0.779874656	0.037282467	0.05626895	36.19432125	34.98162493	37.14045306	36.10546642	2.3398384	0.000997156	0.004068883	35.62327581
AT4G16840	expressed protein	Expressed protein ; supported by full-length cDNA: Ceres: 14223.	245370_at	120.3406076	139.8554592	135.8312993	52.06363531	55.43880334	52.99606708	53.49950191	2.467483197	0.000201267	0.002052039	45.58914881	45.3717394	50.3494888	47.103459	2.802535627	0.000161231	0.001795069	51.50953712	54.19279624	57.59697994	54.43310443	2.425162471	0.000235318	0.002263754	59.89778022	62.99266214	58.88325501	60.59123246	2.17868356	0.00029969	0.002072399	80.05018202	79.04332113	65.40072926	74.8314108	1.764087041	0.0016682	0.005675066	105.236072	111.1653841	119.9377098	112.1130553	1.177464317	0.053152103	0.076728079	45.78789114
AT4G15750	invertase/pectin methylesterase inhibitor family protein	hypothetical protein ;supported by full-length cDNA: Ceres:14485.	245371_at	50.32847374	63.87500089	64.01083539	53.01953593	54.45086403	43.06937284	50.17992427	1.183835386	0.185716427	0.224785206	1047.042062	1117.111128	1160.230618	1108.127936	0.053608223	6.05E-06	0.000389263	53.71974488	38.12282226	37.12521678	42.98926131	1.381851379	0.079899358	0.119552048	38.79955899	36.45273198	46.71883693	40.65704263	1.461118816	0.027048549	0.046426392	39.44624729	35.47344808	32.48389285	35.80119608	1.659295681	0.008951883	0.018448277	41.14721196	40.15717933	41.50005101	40.9348141	1.451204099	0.01542588	0.028392364	47.66185777
AT4G15000	60S ribosomal protein L27 (RPL27C)	ribosomal protein ;supported by full-length cDNA: Ceres:15384.	245372_at	1962.905352	1321.421534	567.7027952	2546.784836	2293.659995	2592.471175	2477.638669	0.518239366	0.044796507	0.068095934	2489.806106	2715.661186	2599.186168	2601.551153	0.493555505	0.032102015	0.051219061	1626.283299	1694.738382	1675.904047	1665.641909	0.770879915	0.398027271	0.456541308	382.2892353	439.6911044	433.942164	418.6408346	3.067091855	0.09863408	0.131779866	975.7727611	994.914727	1043.136099	1004.607862	1.27812049	0.526942858	0.566665823	459.1692369	418.0165523	427.2448684	434.8102192	2.953035225	0.103049964	0.133655149	1078.838923
AT4G14710 /// AT4G14716	iron-deficiency-responsive protein, putative	Expressed protein ; supported by full-length cDNA: Ceres: 16319.	245373_s_at	2682.446472	1714.578064	2426.596085	1407.603374	1267.941132	1425.430234	1366.99158	1.663902134	0.036613094	0.058141203	1415.921846	1349.67705	1408.231084	1391.27666	1.634858308	0.038310293	0.058954916	1894.739902	2013.659376	2019.273724	1975.891001	1.1511466	0.364812089	0.424575481	3504.126083	3306.325969	3081.943423	3297.465158	0.689784455	0.031206552	0.051788006	2641.381639	2538.628645	2553.240262	2577.750182	0.882374181	0.356751778	0.398636061	3564.498495	3659.849507	3402.413445	3542.253815	0.642116665	0.013287785	0.025456152	1790.07985
AT4G17620	glycine-rich protein	hypothetical protein	245374_at	930.1529946	1032.949546	1182.993394	537.7429701	579.8564489	549.5711782	555.7235324	1.887086984	0.002701203	0.009196777	468.8312078	479.1996102	489.5442076	479.1916752	2.188474256	0.001506719	0.006143159	476.8941232	476.9129978	441.3621254	465.0564155	2.254992319	0.001423551	0.00678213	561.841439	601.5194587	629.3216818	597.5608599	1.754965419	0.004033821	0.011271555	416.4615212	394.0508678	416.1605761	408.8909884	2.564738952	0.000973418	0.004051385	615.5321997	597.7668974	628.0179689	613.7723553	1.708611728	0.004173822	0.010843762	449.4939295
AT4G17690	peroxidase, putative	peroxidase like protein	245376_at	27.87440045	31.44409456	31.77831387	18.83338843	20.98984549	18.29599191	19.37307528	1.567412635	0.001827316	0.007212085	20.03025024	18.1865482	15.37850071	17.86509972	1.699716399	0.002457404	0.008300979	42.42738018	37.55435702	32.9115849	37.63110737	0.806928233	0.073761352	0.112071233	23.98939428	24.03349794	27.58177208	25.20155477	1.204909905	0.040227415	0.063455897	22.9607054	26.94777485	23.55201542	24.48683189	1.240078876	0.028923151	0.045763179	19.74571727	26.32519352	23.66028949	23.24373343	1.306399553	0.035538718	0.055213205	1937.825278
AT4G17750	heat shock factor protein 1 (HSF1) / heat shock transcription factor 1 (HSTF1)	heat shock transcription factor HSF1	245379_at	93.56132785	103.4930965	111.5550365	73.52801938	62.90864398	59.77523416	65.40396584	1.572837655	0.00491885	0.01354721	68.82430084	66.64152926	58.43293444	64.63292151	1.591600965	0.003284986	0.009900219	90.25235849	79.26831556	84.09436843	84.53834749	1.2168421	0.0396945	0.06878541	93.3889218	96.00041481	94.78036895	94.72323519	1.086004084	0.196225719	0.236678172	58.90808095	55.32274194	56.7847621	57.005195	1.80456922	0.000985723	0.004081699	69.20980635	68.23239582	83.69744268	73.71321495	1.395541089	0.015601123	0.028639066	84.80284357
AT4G17810	zinc finger (C2H2 type) family protein	SUPERMAN like protein	245383_at	48.45674291	67.45711493	73.82143183	29.33981857	38.51731144	37.92664778	35.26125926	1.793614235	0.0267126	0.045418341	27.43689649	28.79021746	33.40040576	29.8758399	2.116931164	0.013035243	0.025562034	64.18413352	49.41567102	42.76891069	52.12290508	1.213383952	0.324303534	0.383407592	38.40193186	44.6478197	42.04847736	41.69940964	1.516690455	0.051311285	0.077245726	54.64169695	56.12946215	62.89307737	57.88807883	1.092540949	0.541250897	0.580450386	39.52101033	50.48864198	50.72189879	46.91051703	1.348207194	0.125959469	0.158568524	39.84793221
AT4G16790	hydroxyproline-rich glycoprotein family protein	glycoprotein homolog ;supported by full-length cDNA: Ceres:255542.	245384_at	18.11823722	20.14016949	19.37821458	15.97924638	15.45766964	14.3997393	15.27888511	1.257435144	0.006340604	0.016056751	15.26437321	15.71405014	14.97940123	15.31927486	1.254119876	0.003426583	0.010164796	16.98634624	15.85229062	16.37101573	16.40321753	1.171246255	0.014096104	0.031712419	40.3837196	41.08934273	38.25811803	39.91039345	0.481383555	3.69E-05	0.000623729	63.10091917	62.15765361	56.48179539	60.58012272	0.317137144	4.30E-05	0.000668831	134.3288591	117.5398046	118.1944604	123.3543747	0.155748081	4.66E-05	0.000624116	21.79914599
AT4G17520	nuclear RNA-binding protein, putative	nuclear RNA binding protein A-like protein ;supported by full-length cDNA: Ceres:35156.	245387_at	1034.331577	958.495197	499.9797818	690.8372464	769.521674	704.6263993	721.6617732	1.151419611	0.552394849	0.592809346	663.4086889	774.1276143	787.4274716	741.6545916	1.120380738	0.630114607	0.666689487	474.4381726	486.7695806	497.5282923	486.2453485	1.708881167	0.108040256	0.15314301	252.931506	251.9188706	264.4779374	256.4427714	3.240237633	0.026276204	0.045319091	466.917905	411.7179532	470.4906888	449.708849	1.847718853	0.085803131	0.113097942	322.0487803	322.9483887	325.1005074	323.3658921	2.569644909	0.038373793	0.05861979	319.6864463
AT4G16410	expressed protein	hypothetical protein ;supported by full-length cDNA: Ceres:2505.	245388_at	929.3328231	1014.253245	1103.496898	465.2031419	442.7495351	416.2574265	441.4033678	2.301057028	0.000388912	0.002964997	632.7275151	667.3483083	694.2865883	664.7874705	1.527848173	0.002764716	0.008903491	525.1709614	551.7379241	516.9493144	531.2860666	1.911765404	0.00070492	0.004379144	293.1933784	325.8120516	316.714687	311.9067057	3.25640425	0.000162447	0.001456067	1122.655659	1109.753583	1147.117675	1126.508972	0.901630033	0.097616045	0.126673277	420.9501105	450.5288588	487.1404012	452.8731235	2.24277898	0.000471939	0.002517816	159.2981961
AT4G17650	aromatic-rich family protein	putative protein ;supported by full-length cDNA: Ceres:39872.	245390_at	386.2459351	433.3538764	427.2717611	241.0507003	223.6246223	244.9246992	236.5333406	1.757147032	0.000378785	0.002924267	259.09152	263.5220935	266.9679568	263.1938568	1.579154858	0.000523751	0.003397569	301.0982314	314.7932052	301.6612833	305.8509066	1.358910007	0.002075674	0.008632256	426.9707409	449.6429173	448.437214	441.6836241	0.94099902	0.189937408	0.229983452	433.154722	475.6899667	450.3054921	453.0500603	0.91739058	0.124126356	0.155820319	776.0776108	812.5381668	759.9126606	782.8428127	0.530916106	6.86E-05	0.000780811	1006.942995
AT4G16520	autophagy 8f (APG8f)	symbiosis-related like protein ;supported by full-length cDNA: Ceres:17851.	245391_at	2508.690239	2609.958888	3183.251919	1070.251429	1145.235393	1089.668175	1101.718332	2.51180385	0.001398407	0.006109517	1179.306584	1194.806033	1240.655866	1204.922828	2.296661898	0.001769068	0.006736493	1064.722494	1117.843803	1125.861465	1102.809254	2.509319122	0.001393737	0.006711901	3116.479701	3016.87042	3254.218779	3129.189634	0.884350478	0.176874682	0.216033849	1933.849577	1949.216771	1923.012737	1935.359695	1.429863584	0.016696565	0.029641574	3152.54225	3104.702746	3177.977063	3145.07402	0.879884013	0.148051642	0.182600442	2118.791767
AT4G16450	expressed protein	hypothetical protein ;supported by full-length cDNA: Ceres:16090.	245394_at	6417.553809	6808.991247	6576.8756	2515.16064	2439.614602	2482.669217	2479.148153	2.662664678	3.71E-06	0.000349954	2257.600538	2390.99121	2260.73535	2303.109033	2.866186587	3.86E-06	0.000312125	2868.93223	3069.386486	2976.695322	2971.671346	2.221356082	9.08E-06	0.000400258	2489.020282	2541.274993	2393.410614	2474.56863	2.667592298	4.50E-06	0.000239917	2170.608068	2520.117519	2421.230808	2370.652132	2.784525039	1.05E-05	0.000342082	2763.457047	2677.453719	2476.133628	2639.014798	2.501365367	9.82E-06	0.000280688	3343.749753
AT4G17420	expressed protein	hypothetical protein ;supported by full-length cDNA: Ceres:26448.	245395_at	454.7163095	487.6124039	526.4142686	317.4722083	296.1074708	303.0123996	305.5306929	1.602395456	0.001051108	0.005119224	206.2604539	218.2492504	228.5803127	217.6966723	2.24891354	0.000233522	0.002148747	339.7238583	359.6206838	351.995326	350.4466227	1.397020152	0.002945884	0.0108506	223.2881302	231.9925691	234.1824386	229.821046	2.130270498	0.000244869	0.001851441	248.890508	218.6148397	259.549038	242.3514619	2.020128082	0.000507164	0.002663572	281.2558023	274.8028848	285.9914715	280.6833862	1.744246429	0.00057072	0.002821466	340.8614915
AT4G14870	expressed protein	hypothetical protein ;supported by full-length cDNA: Ceres:30327.	245396_at	473.9617459	416.9191121	530.7185859	368.6189063	392.1451311	396.458592	385.7408765	1.228458041	0.060420181	0.086548577	518.0130717	518.5243832	547.4366953	527.9913834	0.897489043	0.189295964	0.226544642	483.2936718	472.1056148	437.5022581	464.3005149	1.020602963	0.8015819	0.82980099	382.9128096	451.1051834	465.7875769	433.2685233	1.09370161	0.384432311	0.427154626	722.0636306	773.8013696	751.9416513	749.2688838	0.63243849	0.001587296	0.005497335	366.4164202	372.9105424	348.6050199	362.6439942	1.306698826	0.029772081	0.047705733	180.3119344
AT4G14900	hydroxyproline-rich glycoprotein family protein	hydroxyproline-rich glycoprotein homolog ;supported by full-length cDNA: Ceres:25333.	245398_at	454.0182337	455.575533	217.0893684	212.2003914	226.592426	232.243597	223.6788048	1.679019366	0.128539042	0.164094764	162.1546594	154.5688885	154.5333672	157.0856384	2.390804461	0.051067899	0.074330442	215.0494939	209.256484	196.9348875	207.0802885	1.813601129	0.101174287	0.145059914	347.0358806	342.8076995	364.9920749	351.611885	1.068112487	0.778313075	0.802647429	101.8320483	93.34711627	110.92848	102.0358815	3.680676242	0.026175679	0.042203332	232.6065617	231.8863956	266.5385369	243.6771647	1.541223797	0.174829035	0.210768556	204.5223541
AT4G17040	ATP-dependent Clp protease proteolytic subunit, putative	ATP-dependent Clp protease proteolytic subunit (ClpR4), putative similar to ATP-dependent Clp protease proteolytic subunit GI:7264063 from [Synechococcus sp.PCC 7942];supported by full-length cDN ...	245400_at	2580.139965	2023.811018	2062.980346	1808.681374	1592.121626	1858.974101	1753.259034	1.267531152	0.075988626	0.105012878	2141.984368	2163.275931	2197.184361	2167.481553	1.025296128	0.775846331	0.800103561	2088.490817	2065.519869	1836.978253	1996.996313	1.112826513	0.315303058	0.374221659	1898.523845	2040.171294	1886.50364	1941.732926	1.144498511	0.205803751	0.246513706	2760.073899	2791.871157	2697.761081	2749.902046	0.808141674	0.043739143	0.064006551	2875.9889	2919.74448	2962.114181	2919.28252	0.761252269	0.01828797	0.032383811	1072.96321
AT4G17670	senescence-associated protein-related	hypothetical protein ;supported by full-length cDNA: Ceres:6709.	245401_at	1082.971522	1409.112364	1979.824669	874.5319187	860.2312038	866.1652897	866.9761374	1.71935088	0.076048724	0.105084284	809.6571833	850.1779906	802.6977705	820.8443148	1.815979179	0.063202908	0.088285766	424.9536137	452.2343831	423.8064346	433.6648104	3.437300304	0.015729014	0.034496576	703.3980762	773.9840349	725.9246436	734.4355849	2.029635022	0.045184172	0.069585271	295.0404104	316.9449271	316.5763816	309.5205731	4.815951877	0.010782566	0.021238078	500.5993134	437.616178	451.2314669	463.1489861	3.218480942	0.017394142	0.031194615	424.5175672
AT4G17150	expressed protein	hypothetical protein	245405_at	210.1529378	242.6550881	267.1842001	107.9196992	111.9832134	110.432434	110.1117822	2.179579731	0.001427032	0.006171868	99.63351498	100.4057096	95.75965782	98.59962747	2.434059994	0.001037219	0.004976967	186.5451793	183.5523835	189.7283042	186.6086223	1.286100319	0.032475285	0.058894815	144.184558	125.2062345	127.213609	132.2014671	1.815391417	0.003584756	0.010350796	93.41996528	98.58461383	87.64518209	93.21658707	2.57462128	0.000949163	0.003976346	92.19340401	80.27475047	96.36544272	89.61119906	2.67820776	0.000944245	0.003922762	85.13260098
AT4G17170	Rab2-like GTP-binding protein (RAB2)	GTP-binding RAB2A like protein	245407_at	606.0863552	470.4020799	409.153365	302.5576054	284.5011471	312.3264867	299.7950797	1.651841431	0.029215482	0.048723733	364.4743201	397.8835302	337.029158	366.4623361	1.351336507	0.101572313	0.131738645	710.6582643	766.8155165	739.7549263	739.0762357	0.670044455	0.015640776	0.034350748	2559.194584	2574.70037	2491.794326	2541.896427	0.194820658	5.53E-06	0.000256849	1030.511848	971.5052233	995.7989499	999.2720071	0.495574708	0.001145185	0.004485758	1287.734514	1381.595438	1274.160149	1314.4967	0.376732732	0.000261037	0.001745968	909.1486236
AT4G17180	glycosyl hydrolase family 17 protein	putative protein	245408_at	261.1082853	264.8449281	276.2636141	277.3704045	279.9191973	314.5430794	290.6108937	0.920149984	0.14467735	0.181092647	277.8921332	264.6688151	278.2127255	273.5912246	0.977391031	0.387108439	0.429974879	223.3742828	215.9450208	229.2972086	222.8721707	1.199816057	0.001731124	0.007705696	129.666148	122.7181509	113.8320961	122.0721317	2.190554105	2.32E-05	0.000504963	147.8439269	145.7517026	132.0611428	141.8855908	1.884656558	4.86E-05	0.000709689	76.99797225	78.99147561	103.1655906	86.38501281	3.095509284	4.59E-05	0.000618441	127.7964893
AT4G17300	asparaginyl-tRNA synthetase, chloroplast, mitochondrial / asparagine-tRNA ligase / AsnRS (SYNO)	asparagine--tRNA ligase	245413_at	433.5719357	550.0420322	321.2654789	224.5651743	218.9153721	216.0336967	219.838081	1.978546272	0.031233144	0.051401114	216.3582248	248.4142258	245.6360421	236.8028309	1.836801587	0.041357735	0.062571076	347.9573338	318.8854731	296.8598651	321.234224	1.354027009	0.168202342	0.220682605	260.7628849	247.6429926	276.2724404	261.5594393	1.662948264	0.059727166	0.087434344	419.3923657	374.3268752	353.3994524	382.3728978	1.137527838	0.487593949	0.528958614	263.9523174	313.474151	296.6627461	291.3630715	1.492844695	0.100959446	0.131312578	205.9419391
AT4G17310	expressed protein	hypothetical protein	245414_at	282.8732811	300.5121558	310.1264016	86.96677107	92.40712714	79.54692229	86.30694016	3.450907643	1.78E-05	0.000608968	73.38178577	81.28667634	80.31169722	78.32671978	3.802499074	1.25E-05	0.000560459	113.4059884	117.060124	108.0361648	112.8340924	2.639603627	2.51E-05	0.000653339	122.7809553	131.4626351	131.4075454	128.5503786	2.316891499	3.73E-05	0.000626777	109.5538685	97.90757804	113.1346348	106.8653604	2.787032938	3.20E-05	0.000574016	122.6455534	133.9425357	133.1136037	129.9005642	2.292809744	4.38E-05	0.000602986	95.76563969
AT4G17330	agenet domain-containing protein	G2484-1 protein	245415_at	1097.654365	1500.742074	1239.510484	1182.540512	1170.250789	1181.28373	1178.02501	1.085972111	0.43953301	0.483253754	931.3624035	926.544344	963.9568605	940.6212027	1.3600611	0.046168795	0.068389276	970.7661579	1024.242236	938.3091646	977.7725194	1.308384396	0.066866083	0.103602128	1189.281658	1147.32555	1223.987781	1186.864996	1.077883594	0.484471371	0.526074643	810.1797108	773.5173093	730.786925	771.4946484	1.658212808	0.013449172	0.025091168	882.4906752	894.356896	1038.295171	938.380914	1.363308107	0.056470157	0.080714194	586.4390476
AT4G17350	expressed protein	putative protein	245416_at	85.93189871	108.7123026	137.6155254	149.572328	156.9636203	148.2421385	151.5926956	0.730597486	0.05482639	0.079959695	118.9565201	108.1014033	116.2360298	114.4313177	0.96785779	0.821909128	0.841896402	134.7283741	133.4461117	146.0049016	138.0597958	0.802212126	0.152458637	0.203440559	240.6719197	224.397869	208.7104959	224.5934282	0.493127707	0.002925806	0.009027208	142.0928873	131.4468391	123.6531618	132.3976294	0.836519828	0.244588455	0.284338355	192.8541648	174.5780004	182.1705216	183.2008956	0.60454531	0.010291014	0.020904757	148.6984902
AT4G17370	oxidoreductase family protein	putative protein	245418_at	171.1062776	172.0911162	211.237077	74.10915924	78.37832875	70.64477877	74.37742225	2.484779449	0.001183458	0.005518545	76.56134593	69.86903509	78.48188487	74.9707553	2.465114425	0.001231348	0.005466513	84.63402499	74.70785805	69.79724238	76.37970847	2.419641211	0.001463985	0.006921868	140.7722808	140.9546444	168.8111045	150.1793432	1.230605264	0.098882991	0.132013399	101.9779704	83.5831386	83.95165588	89.83758828	2.057173326	0.002840589	0.008095192	293.1047552	310.142373	324.2041795	309.1504359	0.597804398	0.00147271	0.005277231	141.4983634
AT4G17410	expressed protein	hypothetical protein	245420_at	82.78693475	115.5825209	96.04171415	89.30728582	84.80328838	85.35697717	86.48918379	1.134674329	0.293053587	0.337314635	85.40391876	80.93529878	67.99649745	78.111905	1.256364911	0.139002501	0.173135183	110.7286121	117.7759447	108.6727056	112.3924208	0.873164364	0.223913762	0.281087071	107.7633224	108.1369764	112.335551	109.4119499	0.896950074	0.306979228	0.349316023	111.0574067	113.055792	103.06042	109.0578729	0.899862192	0.336274595	0.378239217	151.9291259	153.9594539	154.8203504	153.5696434	0.639039425	0.004405063	0.011231559	110.3810515
AT4G17430	expressed protein	hypothetical protein	245421_at	143.7593329	163.1540121	192.0744528	113.1262194	120.8522275	111.2520326	115.0768265	1.445375851	0.02329867	0.04089074	119.9062018	123.3768782	116.4870462	119.9233754	1.386962845	0.030697305	0.049412551	115.5200935	112.2359628	113.3510062	113.7023542	1.46284804	0.020117119	0.041165311	92.62368651	103.1467513	107.3703246	101.0469208	1.646059718	0.011341971	0.023806683	97.50439011	107.863828	103.5697644	102.9793275	1.615171414	0.011574138	0.022470625	99.21877221	110.7370603	97.50104262	102.4856251	1.622952154	0.012052402	0.023593868	74.69457167
AT4G17510	ubiquitin carboxyl-terminal hydrolase, putative / ubiquitin thiolesterase, putative	carboxyl-terminal proteinase like protein	245425_at	901.9488402	837.3281313	913.4619013	411.6272622	433.5562235	418.3752933	421.1862597	2.099418656	4.66E-05	0.000997402	418.0346913	446.6574004	434.0214215	432.9045044	2.042589721	5.62E-05	0.001065178	422.8478109	456.0236925	456.7429282	445.2048105	1.986156192	7.43E-05	0.001179365	386.015231	381.0920122	411.1527366	392.7533266	2.251403696	4.24E-05	0.000673615	375.1391843	397.9049697	400.8659457	391.3033666	2.259746188	3.93E-05	0.00064426	418.7475204	368.5763722	355.5555676	380.9598201	2.321101188	7.94E-05	0.000849213	691.9410149
AT4G17540	expressed protein	hypothetical protein	245426_at	145.9725317	120.8356897	78.94079334	48.12384856	52.70059728	57.45568451	52.76004345	2.184411991	0.033977119	0.054802939	82.20020147	75.12015782	77.57409021	78.29814983	1.471933523	0.133365712	0.166897892	42.72670615	64.64763425	56.22533449	54.53322496	2.113384485	0.04188016	0.071631773	35.31192293	29.03757938	31.77909426	32.04286552	3.59673424	0.013288396	0.026815117	54.220686	45.64527979	53.26490451	51.04362343	2.25786619	0.031290857	0.048857433	23.87890251	25.02961273	27.83545022	25.58132182	4.505227383	0.010197797	0.020766654	32.57123935
AT4G17550	transporter-related	putative protein	245427_at	221.4922863	284.6128178	216.1714688	98.3715185	99.85372447	100.1187139	99.44798562	2.420952583	0.003013782	0.00987676	131.7366085	115.9213064	114.9265482	120.8614877	1.992022953	0.006109341	0.014976654	224.1271053	213.7734483	180.4537703	206.118108	1.168062622	0.247846242	0.305471228	417.3939239	460.5359758	467.1575312	448.362477	0.536973699	0.001529207	0.005861098	267.0824243	275.1092871	271.0054675	271.0657263	0.888193653	0.24220874	0.281887293	373.681288	411.4300489	390.299974	391.8037703	0.614488364	0.003537979	0.009656638	1520.950489
AT4G17570	zinc finger (GATA type) family protein	putative protein	245428_at	219.6419604	244.752379	205.0678485	105.5535399	97.22443567	100.3651658	101.0477138	2.208402885	0.000498962	0.003351863	114.8115232	98.88291202	108.2575996	107.3173449	2.079384863	0.00074886	0.004104816	112.1531471	111.8959955	105.060186	109.7031095	2.034163513	0.000658603	0.004204538	221.5215438	212.2395536	214.531658	216.0975851	1.032654125	0.585735868	0.62311901	234.841529	197.5278549	199.570844	210.6467426	1.059375805	0.497066991	0.538158323	343.5809351	316.3439957	353.1772524	337.7007277	0.66080421	0.002015108	0.006448759	131.7947898
AT4G17060	expressed protein	hypothetical protein	245430_at	317.9053062	316.905031	381.5196546	246.5643947	254.6681533	260.0366251	253.756391	1.335046824	0.017353873	0.032556137	249.0788061	242.6540468	234.6863744	242.1397424	1.399095665	0.011351776	0.023179486	304.1336698	258.5281529	260.5611568	274.4076598	1.234574371	0.068803681	0.105972118	185.7093107	197.9865201	201.1040664	194.9332991	1.737910688	0.002772559	0.00871025	177.4798089	172.8985822	170.320176	173.566189	1.95185863	0.001535988	0.005382433	192.6894428	201.1662152	202.850256	198.9019714	1.70323432	0.002932215	0.008456825	289.6095979
AT4G17080	MORN (Membrane Occupation and Recognition Nexus) repeat-containing protein /phosphatidylinositol-4-phosphate 5-kinase-related	hypothetical protein	245431_at	215.1042592	272.9595188	264.8725866	167.9605666	156.0927411	172.2095688	165.4209588	1.517212752	0.010258485	0.022282716	167.3173185	142.9225909	155.309764	155.1832245	1.617306181	0.007844252	0.017860141	145.7656727	188.808476	181.4727663	172.0156383	1.459046344	0.024505501	0.04746537	242.0981364	237.9252931	251.7296259	243.9176851	1.028948713	0.722737355	0.751675788	220.974741	206.1159262	206.8664077	211.319025	1.187677202	0.101543331	0.130936215	276.5282602	286.3264592	286.9816011	283.2787735	0.885978095	0.15406524	0.189011337	191.7326752
AT4G17100	serine protease protein -related, expressed pseudogene	putative serine protease-like protein	245432_at	361.1718024	361.7590333	451.5592806	324.534248	325.639959	347.0830455	332.4190841	1.177720306	0.128606549	0.164121438	264.8992375	312.2243382	309.0048439	295.3761398	1.325417502	0.046249121	0.068476897	931.4307987	986.3149591	823.6707431	913.8055003	0.428424545	0.000757407	0.004568051	651.6756858	615.2279065	718.555774	661.8197888	0.591545783	0.003167496	0.00951402	491.2882492	500.1474114	499.3303013	496.9219873	0.787843395	0.025008947	0.040722418	444.7864419	434.1932302	418.4100072	432.4632264	0.905271666	0.256774708	0.29497197	539.267725
AT4G17110	expressed protein	hypothetical protein	245433_at	649.9812348	917.3497968	975.9230596	532.6248069	535.6855891	502.9759877	523.7621279	1.618580876	0.032519758	0.052969236	509.2112446	490.3270664	498.7346944	499.4243351	1.69745706	0.025653262	0.042840192	792.781462	785.6433628	784.4005953	787.6084734	1.076361406	0.581260985	0.631746899	810.2256846	822.0004731	826.877939	819.7013656	1.034219777	0.793885545	0.816882477	612.788743	592.8452903	561.8829661	589.1723331	1.438885223	0.063312099	0.087137129	603.0473145	597.3138596	660.8897393	620.4169712	1.366421944	0.090506222	0.11976561	436.6225699
AT4G17120	expressed protein	hypothetical protein	245434_at	106.481588	110.4120045	51.3860665	171.5789264	135.480767	173.3367517	160.1321484	0.558454713	0.035700713	0.057051588	176.2928966	184.4285763	184.187508	181.636327	0.492338479	0.00869589	0.019165699	226.3423257	204.6413678	200.9038438	210.6291791	0.424568682	0.00419955	0.013761302	277.0931928	274.8605468	246.9081768	266.2873055	0.335827323	0.001166677	0.004869021	192.7158146	189.5951798	147.0007935	176.4372626	0.506846182	0.022528914	0.037507077	170.1266694	192.8316359	206.0484163	189.6689072	0.47148768	0.009965273	0.020415219	136.2721862
AT4G17130	hypothetical protein	hypothetical protein	245435_at	129.1460935	201.1389748	358.4498388	62.03116435	76.98163559	70.17420926	69.72900306	3.292436322	0.077986103	0.107262077	67.5889314	55.35791757	54.23737761	59.06140886	3.887111852	0.065808208	0.091369347	91.86077929	76.9696331	75.19552524	81.34197921	2.822384021	0.094445768	0.137033841	84.71732172	89.22083748	81.5331397	85.15709963	2.695938487	0.099987446	0.133252976	69.07202912	70.76500543	65.48741997	68.44148484	3.35437349	0.076040718	0.101954584	76.18035772	72.25967911	81.33184488	76.59062724	2.997472545	0.086877896	0.115664026	82.17100555
AT4G16650	expressed protein	growth regulator like protein	245438_at	167.8492786	184.3475991	134.1537244	150.9654108	149.4810641	161.6963288	154.0476012	1.052381641	0.625014212	0.66320657	134.9043233	145.8499389	139.9299699	140.2280774	1.156094203	0.220905668	0.259786066	220.1569091	205.4252667	213.9318122	213.1713293	0.760500335	0.029362863	0.054614529	148.9560981	130.7603004	132.6102607	137.4422197	1.179527424	0.194781228	0.235186166	124.9820716	102.0165388	113.4984422	113.4990175	1.428354808	0.039826304	0.059297153	92.77941556	87.27551534	108.6988774	96.25126944	1.684308875	0.014983514	0.027770842	128.4743894
AT4G16670	expressed protein	hypothetical protein	245439_at	106.5176947	81.0009334	97.01108854	40.63247691	39.21384805	41.63581575	40.49404691	2.342152641	0.001904159	0.007357005	55.15122221	50.25910597	56.40648817	53.93893878	1.758344547	0.005975174	0.014746332	89.60946827	83.16106156	86.43000108	86.40017697	1.097720424	0.333031461	0.392103564	606.8419946	629.3564925	633.6819332	623.2934734	0.152164659	1.19E-06	0.000136014	328.0134392	312.2523289	327.0248629	322.4302103	0.294151217	1.47E-05	0.000403359	431.1007739	548.314748	466.4216732	481.9457317	0.196792362	0.000401824	0.002276212	166.5719743
AT4G16710	glycosyltransferase family protein 28	hypothetical protein	245442_at	981.1040809	1275.470129	1544.990377	343.7600503	364.5374131	369.7614283	359.3529639	3.526305117	0.005094613	0.013847751	349.8371118	328.6710152	338.6113344	339.0398205	3.737579243	0.004693689	0.01246983	448.8113613	476.8684276	520.2756506	481.9851465	2.629102172	0.008754193	0.022791246	360.1722447	441.1081758	348.7509985	383.3438064	3.305618023	0.005911579	0.014758824	290.8856517	283.041802	290.3738646	288.1004394	4.39842507	0.003853922	0.009931935	303.2399084	259.1026392	283.0804045	281.8076507	4.496642274	0.003805215	0.010124503	355.3015148
AT4G16800	enoyl-CoA hydratase, putative	enoyl-CoA hydratase	245446_at	408.8922101	293.4949541	218.2231306	325.0719849	308.4801523	306.673257	313.4084647	0.979137875	0.912298085	0.923407414	336.2376376	296.4890843	296.1609886	309.6292368	0.991088895	0.963726039	0.968464275	259.7990351	260.8212076	254.6670604	258.429101	1.18744405	0.431868416	0.489033443	151.3818468	131.6142979	128.8313028	137.2758158	2.235427241	0.038630448	0.061473443	189.215674	171.5591283	188.4643318	183.0797114	1.676155681	0.0905465	0.118398926	107.4835321	97.01640842	117.0228989	107.1742798	2.863281179	0.023121805	0.038930812	167.9076355
AT4G16860	disease resistance protein (TIR-NBS-LRR class), putative	disease resistance RPP5 like protein	245448_at	23.49389653	32.69260809	45.36270771	31.98999973	32.37119338	32.27299351	32.21139554	1.050862183	0.808853421	0.833040183	55.00150004	54.62192464	55.59162447	55.07168305	0.614648683	0.028720725	0.046886365	17.84262694	20.62387125	23.46512866	20.64387562	1.639698769	0.11375231	0.159786368	60.84126509	43.51363723	48.58017022	50.97835751	0.66400212	0.103872275	0.137642632	107.0660251	141.267933	148.1648267	132.1662616	0.256114814	0.002284358	0.006989295	292.4405155	213.2417036	250.4219027	252.0347072	0.134305857	0.00077837	0.003450813	172.3140519
AT4G16870	---	retrotransposon like protein	245449_at	159.9960391	244.7618325	309.7043443	158.3417133	176.250702	152.0472579	162.2132244	1.468154479	0.159040392	0.196280912	137.3629884	145.5035217	133.6506545	138.8390549	1.715324785	0.084419976	0.112818042	116.1018664	120.793808	103.801099	113.5655911	2.097061879	0.046160745	0.077180122	181.1397473	214.2387782	212.9029666	202.7604974	1.174558531	0.472531515	0.514348052	260.4121052	245.3462034	276.0971541	260.6184876	0.913803446	0.63834583	0.673341439	156.1922869	198.0273082	180.7743218	178.3313056	1.335458579	0.254564503	0.292769138	64.68115123
AT4G16890	disease resistance protein (TIR-NBS-LRR class), putative	disease resistance RPP5 like protein	245451_at	153.8787935	186.3116496	247.9251411	74.43729011	69.97135721	76.01862633	73.47575788	2.668070854	0.011385007	0.023987486	94.40594841	98.12116557	85.12797335	92.55169578	2.11815166	0.020549317	0.035913777	65.01718521	70.16808604	55.92695258	63.70407461	3.07733107	0.009008723	0.023267504	105.846222	108.6632231	119.5331969	111.3475473	1.760600325	0.038550221	0.061363447	146.9569203	190.1752063	166.5379827	167.8900364	1.167660287	0.405182175	0.44749857	261.3571671	134.6101537	190.9443858	195.6372355	1.002051207	0.993440144	0.994157775	47.57961182
AT4G16920	disease resistance protein (TIR-NBS-LRR class), putative	disease resistance RPP5 like protein	245454_at	31.53226101	36.19142189	68.41412176	17.896914	18.03102091	19.67977794	18.53590428	2.448182054	0.081841586	0.111580196	22.40035346	19.73957932	24.52406346	22.22133208	2.042148871	0.118389221	0.15058935	27.57160745	29.68800985	33.49309928	30.25090553	1.500096193	0.266472505	0.325054221	18.95568455	15.7380912	17.06482698	17.25286758	2.630244973	0.072939019	0.10250267	18.95436493	21.95007657	18.16341297	19.68928482	2.304769758	0.092178828	0.12029366	18.26045351	17.27917205	17.08534898	17.54165818	2.586942908	0.07439625	0.101340811	17.01713685
AT4G16930	disease resistance protein (TIR-NBS-LRR class), putative	disease resistance RPP5 like protein (fragment)	245455_at	18.00754255	18.11694567	20.92951461	9.697741511	9.285350104	10.27952876	9.754206793	1.94972296	0.000751634	0.004196763	9.047346359	8.423529244	8.970016111	8.813630571	2.157794202	0.000473324	0.003212522	11.5478371	9.917988685	9.841941926	10.43592257	1.822359337	0.001488413	0.00702139	10.52410115	11.58216284	11.46751998	11.19126132	1.699361707	0.001512845	0.005814473	10.48398137	10.94704966	10.90673464	10.77925522	1.764314932	0.001044017	0.004233107	11.05848761	11.52870708	12.36344092	11.65021187	1.632416745	0.002018108	0.006450731	11.37965993
AT4G16950	disease resistance protein (TIR-NBS-LRR class), putative	disease resistance RPP5 like protein	245456_at	351.727045	367.4173635	284.7677096	187.58435	193.9374504	194.8108179	192.1108728	1.741897103	0.004987758	0.013667553	273.1595136	280.3712443	265.3996596	272.9768058	1.225882073	0.074484588	0.101450059	205.8208932	205.7489669	182.7672215	198.1123605	1.689129198	0.006716548	0.018886315	387.9435252	344.8700853	377.7543648	370.1893251	0.903962783	0.280012375	0.322482384	667.5714153	600.5968714	638.4717041	635.5466636	0.526534701	0.000705015	0.003277452	810.3072077	836.5363559	873.2822016	840.0419217	0.398357944	8.54E-05	0.000889249	191.1618444
AT4G17020	transcription factor-related	transcription factor like protein	245462_at	102.4698467	107.4420772	75.42402357	117.7776296	100.0552871	110.1598431	109.3309199	0.869945872	0.272868295	0.316388162	128.6161651	116.2577033	109.1078191	117.9938958	0.806075448	0.116660084	0.148541455	107.6356022	100.5636368	108.9477985	105.7156792	0.899696083	0.360726508	0.420487855	132.0363343	126.9642371	94.48548062	117.828684	0.807205676	0.214346194	0.255494106	89.56935461	88.28867127	85.8816774	87.91323443	1.081884691	0.511684737	0.551875891	112.8697967	128.3310565	109.0125479	116.7378004	0.814748798	0.134901734	0.168414421	93.38865462
AT4G17050	expressed protein	hypothetical protein	245464_at	56.58026598	62.66547807	51.96121772	35.22718631	43.61451072	37.41046163	38.75071955	1.472720711	0.010098185	0.022049767	36.81912279	35.49828808	39.46527763	37.26089617	1.531605332	0.003927985	0.011112802	41.98554658	39.9972168	37.34376874	39.7755107	1.434776983	0.006894229	0.019257447	46.17872956	51.91626685	50.94985546	49.68161729	1.148694233	0.107401452	0.141435306	52.36394783	54.2834581	50.36636961	52.33792518	1.090394529	0.224915071	0.263779617	52.70068523	49.55893064	54.70082209	52.32014599	1.090765062	0.239797156	0.278042494	31.15264148
AT4G16600	glycogenin glucosyltransferase (glycogenin)-related	glucosyltransferase like protein	245466_at	46.86570749	55.78794507	53.04874432	32.86297109	32.98575721	42.22779733	36.02550854	1.440668045	0.017562387	0.032836571	42.18151041	43.61648649	44.38194983	43.39331558	1.196055159	0.035123986	0.055083684	35.81153179	31.61334766	29.32107055	32.24865	1.60939447	0.003781438	0.012765041	38.04441785	40.43734589	39.98643295	39.4893989	1.314297012	0.010566666	0.022566837	31.23019788	32.92046075	29.82742227	31.32602697	1.656794812	0.001792833	0.005948543	37.57642531	38.15694016	41.16675864	38.96670804	1.331926703	0.0106878	0.021524066	61.95646382
AT4G16610	zinc finger (C2H2 type) family protein	hypothetical protein	245467_at	128.8251598	129.5327265	117.1784634	262.9400651	262.0067698	259.2379616	261.3949322	0.478887568	5.17E-06	0.000382272	218.2921312	218.3108682	204.58673	213.7299098	0.585686783	0.000129095	0.001596495	164.9581672	148.1233607	126.7108828	146.5974702	0.853894566	0.142911816	0.192838152	122.5767979	117.4225	117.6780425	119.2257801	1.049930502	0.242285679	0.283964829	113.8294907	121.907402	119.4656166	118.4008365	1.057245768	0.219915048	0.258670256	93.05571098	80.02701563	107.548078	93.54360153	1.338186484	0.023707073	0.039717789	116.6207094
AT4G16050	expressed protein	hypothetical protein	245473_at	13.3756834	11.27844123	12.98443355	13.0500176	15.21385964	13.96470426	14.07619383	0.891305292	0.163916947	0.201410909	11.81178044	12.9641507	14.61522187	13.13038434	0.955507907	0.603442564	0.641135227	14.50031675	14.45790442	11.56935977	13.50919365	0.928714651	0.454636097	0.511219594	10.26037868	11.5477077	10.91845299	10.90884646	1.150092827	0.092401135	0.124843666	12.11414236	11.20341095	11.50842885	11.60866072	1.080760853	0.249948743	0.289813162	11.14074121	11.46667792	12.44547743	11.68429885	1.073764564	0.31667167	0.35557118	11.50929867
AT4G16060	expressed protein	hypothetical protein	245474_at	477.4611429	420.8599947	290.6080967	268.2080592	309.4563437	280.2450679	285.9698236	1.385844631	0.123315819	0.15817918	238.539745	254.1636046	251.748712	248.1506872	1.59705278	0.05592161	0.079994336	446.253129	477.0674341	459.0573676	460.7926436	0.86006092	0.313951915	0.372894956	254.1844509	249.0117101	302.6068057	268.6009889	1.475458994	0.092037941	0.124460851	178.5709702	196.1053846	180.5447449	185.0736999	2.141361765	0.019112345	0.0329334	200.6685092	175.5685887	179.4449454	185.2273478	2.139585485	0.019463525	0.033954279	295.37149
AT4G16110	two-component responsive regulator family protein / response regulator family protein	hypothetical protein	245477_at	147.9364485	129.7841107	92.4080084	93.49478815	96.31987048	97.36681935	95.72715933	1.288831614	0.166841223	0.204620929	89.4112964	108.0805804	100.6087223	99.36686636	1.241623025	0.235769389	0.275447221	122.8211833	137.5897391	135.7253132	132.0454119	0.934346658	0.636807083	0.682927121	381.1267221	336.9001342	339.0226675	352.3498412	0.350152532	0.000463376	0.002744802	139.3012469	149.6620775	130.3537792	139.7723679	0.882693705	0.396238716	0.438397756	528.3927034	538.1508259	554.6913468	540.4116253	0.228300398	2.08E-05	0.00041623	256.4734637
AT4G16130	GHMP kinase family protein	galactokinase like protein	245478_at	440.2210273	496.9725124	453.4941909	370.3530887	377.1990806	342.3130894	363.2884195	1.276018039	0.007670345	0.018362468	447.2309051	436.6529679	456.0234751	446.6357827	1.037898428	0.400988553	0.444165359	557.3530022	514.9152594	535.7029589	535.9904068	0.864871033	0.026344343	0.050338892	3465.77981	3130.40532	3192.527589	3262.90424	0.142070543	1.15E-05	0.000349908	1257.863989	1245.052651	1201.774678	1234.897106	0.375385588	5.70E-06	0.000272655	1239.935518	1354.495074	1321.656584	1305.362392	0.35512175	2.49E-05	0.000450784	1977.146313
AT4G16140	proline-rich family protein	extensin like protein	245479_at	69.73835823	42.12674619	42.94290672	383.8442216	330.733345	364.4666732	359.6814133	0.143467715	6.80E-05	0.001183556	173.3619628	206.4162049	215.3547776	198.3776485	0.26012341	0.000722706	0.004015463	550.924001	584.0287987	544.789403	559.9140676	0.092161768	4.76E-06	0.000301191	127.7018875	124.6711884	125.7643843	126.0458201	0.409396126	0.001223225	0.005025097	120.0769356	120.4832885	109.4684382	116.6762208	0.442272384	0.002630702	0.007695822	26.84039241	55.45530141	35.94959419	39.415096	1.309210826	0.380981078	0.420248791	201.8283115
AT4G16150	calmodulin-binding protein	transcription factor like protein	245480_at	110.549081	141.1214971	150.1684064	64.38997802	67.38866814	69.19967554	66.9927739	1.999414569	0.005163985	0.013987934	69.77198597	62.05764299	55.55619436	62.46194111	2.144447095	0.004860436	0.01278749	83.75149834	82.7131083	73.97933526	80.14798063	1.671237717	0.012201576	0.028663138	85.8739379	102.478691	106.2521323	98.20158708	1.363993517	0.05737871	0.084662456	61.91535341	58.24516158	64.94824098	61.70291866	2.170826455	0.004003966	0.010219122	91.0608112	89.23658008	105.9981995	95.43186358	1.403580766	0.042480784	0.063774884	79.03582101
AT4G16170	expressed protein	hypothetical protein	245481_at	672.327468	830.5596752	798.7540025	505.9047448	548.6032107	567.8479099	540.7852885	1.418703008	0.011857444	0.024672666	513.661145	519.5202791	486.0807023	506.4207088	1.514973029	0.006178334	0.015100102	563.6379416	551.4583312	514.0857888	543.0606872	1.412758709	0.011400216	0.027284557	472.5540365	499.3357776	498.8253102	490.2383748	1.564980945	0.004871086	0.012882305	323.559706	336.6735382	344.8866949	335.0399797	2.289916911	0.000892171	0.003826518	401.6774236	380.298365	366.6460755	382.8739547	2.003828429	0.001470227	0.00527353	337.4379255
AT4G16180	expressed protein	hypothetical protein	245482_at	113.7393162	104.195142	102.4717523	208.4729752	132.1067422	201.8626718	180.8141297	0.590673253	0.03997884	0.062369392	212.6273152	197.9142173	205.7782054	205.4399126	0.519870111	5.72E-05	0.001074812	149.2316564	129.1026857	128.4019376	135.5787599	0.787749278	0.019965383	0.040921979	213.6147942	173.5866276	138.6168401	175.272754	0.609347818	0.035537621	0.057423932	122.8019167	109.984276	102.9435259	111.9099062	0.954357606	0.493586386	0.534761476	141.2173534	150.8928664	155.6956377	149.2686192	0.7155025	0.001529674	0.005402826	74.15939156
AT4G16190	cysteine proteinase, putative	cysteine proteinase contains similarity to papain-like cysteine proteinase isoform I GI:7381219 from [Ipomoea batatas]	245483_at	1641.50136	1272.860619	2403.948237	1669.836052	1536.512105	1529.229865	1578.526007	1.12305408	0.594356356	0.633424656	3088.437003	2956.971696	2959.565812	3001.658171	0.590596921	0.021601413	0.037349385	2121.486989	2129.740493	2223.489051	2158.238844	0.821396611	0.313541795	0.372545399	10549.13045	10495.43419	10675.0174	10573.19401	0.167666466	1.28E-05	0.00036909	7115.042665	6817.717685	6478.647521	6803.802624	0.260555776	0.000188887	0.001472822	11460.18245	10917.86573	10926.1569	11101.4017	0.15968885	1.60E-05	0.000363165	9057.540739
AT4G16210	enoyl-CoA hydratase/isomerase family protein	enoyl-CoA hydratase like protein	245484_at	651.657663	496.6365955	525.1762202	351.3671419	370.8036878	355.0004119	359.0570805	1.553578868	0.014372411	0.028305558	376.9989467	346.1911441	355.5181007	359.5693972	1.55136532	0.015003593	0.028360339	469.1454094	514.7910358	496.909718	493.6153877	1.130077195	0.263945704	0.322318809	776.4414677	811.084213	799.9847971	795.8368259	0.700926967	0.008127889	0.018563568	571.5480848	493.4016307	489.3605304	518.1034153	1.076664381	0.507456648	0.547789566	962.3379536	919.8859955	958.8906235	947.0381909	0.589019005	0.001418306	0.005143739	881.0064853
AT4G16230	GDSL-motif lipase/hydrolase family protein	proline-rich, APG like protein	245485_at	54.42429616	71.72764676	37.71952015	102.8305399	111.401891	101.8415174	105.3579828	0.518459253	0.007833606	0.01859703	22.4491668	17.56893454	20.91105482	20.30971872	2.689540991	0.025863419	0.043134355	44.14057834	41.40511432	36.03412685	40.5266065	1.34785085	0.235368203	0.292754465	25.39707884	35.90012187	37.22029551	32.83916541	1.663374216	0.106805913	0.140767032	31.70690199	34.57174394	30.06794184	32.11552926	1.700853833	0.085512674	0.112774701	35.99497224	28.24544289	34.08557919	32.77533144	1.666613841	0.096326255	0.126234575	31.27505414
AT4G16250	phytochrome D (PHYD)	phytochrome D	245487_at	178.2157407	175.1251949	130.8574175	171.9472442	167.0315404	159.6307127	166.2031657	0.971097333	0.775033215	0.801120388	184.3323045	162.2641835	177.2061607	174.6008829	0.924390807	0.471520756	0.514746588	155.9370351	155.3971023	154.7334838	155.3558738	1.038901505	0.713015502	0.751468916	104.4920293	98.96295973	102.8373558	102.0974483	1.580837266	0.018230212	0.034153912	223.4620668	211.9532392	227.4704978	220.9619346	0.73044007	0.020379026	0.0346449	246.2475094	225.2326365	213.7590759	228.4130739	0.70661214	0.020471225	0.035370736	82.80039712
AT4G16280	flowering time control protein / FCA gamma (FCA)	FCA gamma protein	245489_at	167.2145894	197.2070267	86.11509038	110.7724444	109.7192262	112.5212561	111.0043089	1.352910564	0.303289748	0.347684496	86.8709476	95.64247017	92.41417751	91.64253176	1.638746762	0.153413733	0.188635347	119.5448251	117.2639834	115.5542508	117.4543531	1.278615038	0.380113081	0.439389013	154.1004725	163.9762224	168.6663554	162.2476834	0.925615078	0.736555089	0.76438895	137.8003046	132.0578054	118.8533292	129.5704797	1.159051834	0.573378532	0.611329189	171.9801256	194.9028967	202.8576074	189.9135432	0.790775105	0.312953626	0.351808296	121.4620119
AT4G16320	expressed protein	hypothetical protein	245491_at	162.3901191	175.3169466	185.3025013	132.0343826	108.0052598	114.6468547	118.2288324	1.474568587	0.004543808	0.012890147	106.7053825	112.2336616	100.3476035	106.4288825	1.638056495	0.000811354	0.004294131	144.5967676	143.9235348	120.9638445	136.4947157	1.277240086	0.020747149	0.042074732	124.33078	139.4892207	139.2291955	134.3497321	1.29763208	0.008580647	0.019371057	95.21800319	106.4505694	110.2881394	103.9855707	1.676545325	0.000934345	0.003938274	117.2942937	119.9154646	131.0934309	122.7677298	1.420051692	0.002800922	0.00817843	114.7123655
AT4G16340	adapter protein SPIKE1 (SPK1)	putative protein	245492_at	221.3573505	246.2429301	283.5923184	367.1758445	364.6156428	348.9016965	360.2310613	0.69510256	0.004419541	0.012649871	257.6355777	271.966797	288.1252856	272.5758867	0.918634205	0.332101791	0.374109607	477.2032611	436.7071065	388.5885517	434.1663064	0.57673184	0.004229885	0.013830551	128.6472013	122.9043748	135.4663614	129.0059792	1.940976183	0.002760356	0.008695331	135.4191504	145.1939937	159.1853606	146.5995016	1.708038092	0.005835951	0.013400117	48.59426806	41.80281996	53.15444602	47.85051135	5.232912375	0.000385736	0.002220345	136.6600809
---	---	hypothetical protein	245493_at	61.87583401	97.3186853	137.4916902	37.58568997	35.06854661	37.33359348	36.66261002	2.697445793	0.046525917	0.070247538	31.20404409	33.46648661	27.61554739	30.76202603	3.214853374	0.035877471	0.056006048	55.44845306	57.26236843	42.37787361	51.6962317	1.913009903	0.102173406	0.146223373	43.4351734	77.74157747	77.82502989	66.33392692	1.490872134	0.257204951	0.29908983	42.63139249	51.05799682	53.42608666	49.03849199	2.016689322	0.086939144	0.114329422	55.94981177	48.50858577	59.11941173	54.52593642	1.813731403	0.114721495	0.146372043	45.34294163
AT4G16390	chloroplastic RNA-binding protein P67, putative	salt-inducible protein homolog	245494_at	464.9487769	570.7620887	491.9052204	330.6371584	324.6757203	330.6407846	328.6512211	1.549379188	0.004753434	0.013252386	429.3582372	432.3445877	431.6487467	431.1171905	1.181129802	0.069787237	0.096091361	309.8049298	277.6958238	286.8819963	291.4609166	1.747079395	0.002780185	0.01044706	153.0464839	179.7876218	170.3040149	167.7127069	3.036176396	0.000474897	0.002790441	362.9072878	357.2133034	396.458592	372.1930611	1.368121589	0.015776655	0.028372037	215.7586215	191.532193	186.8675516	198.0527887	2.571058784	0.000704202	0.003243724	129.8311525
AT4G16440	iron hydrogenase family protein	LET1 like protein	245496_at	320.6367849	370.8813168	364.130195	160.7639245	172.1794349	161.3261969	164.7565187	2.135774465	0.000319015	0.002637867	154.1902923	146.0593551	161.6082242	153.9526239	2.285656176	0.000268498	0.002326673	177.7972819	168.3460803	167.8228685	171.3220769	2.053925402	0.000357746	0.002942201	244.8301183	281.4625467	276.1108464	267.4678371	1.315607773	0.012256227	0.025237425	179.8154003	188.7016395	174.8261643	181.1144014	1.942875679	0.000464573	0.002514017	261.7621372	308.2030031	266.2294929	278.7315444	1.262443281	0.027626941	0.044961846	195.0557449
AT4G16470	pentatricopeptide (PPR) repeat-containing protein	hypothetical protein	245498_at	123.6038201	115.8683645	118.823126	89.82521054	73.07747054	79.01513344	80.63927151	1.481062117	0.001982817	0.007556317	77.93773987	61.83684109	71.91216626	70.56224907	1.692573178	0.00071936	0.004002222	79.60607859	69.81621565	72.62289481	74.01506302	1.613614382	0.000247974	0.002329872	74.19164867	73.84752023	76.20430007	74.74782299	1.597795968	4.66E-05	0.000712696	63.17775269	61.15490038	67.1043426	63.81233189	1.871609556	4.07E-05	0.00065474	73.97605465	61.59458726	73.54271137	69.70445109	1.713402348	0.000429876	0.002371546	84.42137092
AT4G15640	expressed protein	hypothetical protein	245502_at	486.2374118	389.4110121	312.8489188	464.87163	457.0876051	489.6361888	470.531808	0.841953241	0.219412686	0.260437678	457.4281798	452.189963	479.3479297	462.9886908	0.855670535	0.259112968	0.300139346	355.4008093	300.2049444	337.5063162	331.0373566	1.196740407	0.284415159	0.343147687	130.2102122	136.0101157	157.1949903	141.1384394	2.806930433	0.007401021	0.017359734	249.0119475	247.4199118	215.1461117	237.192657	1.670227847	0.036399624	0.055123347	147.1187413	164.4685402	153.4455375	155.0109397	2.555727885	0.008758149	0.018605657	203.7379175
AT4G15730	expressed protein	hypothetical protein	245509_at	64.63277764	48.13146765	65.10575794	45.10769912	40.69146836	43.93064258	43.24327002	1.371080426	0.048909456	0.073065312	45.60647777	41.53257669	44.46969344	43.86958263	1.35150593	0.054097542	0.077831543	48.21734601	39.33321436	34.61442544	40.72166194	1.45598186	0.053699989	0.087073308	37.2100297	45.79238903	37.55350643	40.18530839	1.475414858	0.037711806	0.060265419	32.66141371	36.79634121	36.69690304	35.38488598	1.675574173	0.014131214	0.026013285	42.33703405	41.54913637	50.2979929	44.72805444	1.325566288	0.079977041	0.107777102	46.26881196
AT4G15770	60S ribosome subunit biogenesis protein, putative	hypothetical protein	245512_at	683.0505644	393.6348933	464.2679768	1085.947491	983.9746475	1085.516233	1051.812791	0.488348449	0.004517159	0.012836908	930.9596845	1024.624722	1019.194436	991.5929476	0.518006049	0.006603823	0.015840028	513.273318	539.2409828	597.0698175	549.8613728	0.934146624	0.709734358	0.748347548	303.2364381	321.9325527	293.4654263	306.2114724	1.677439257	0.07680167	0.10690669	721.2473966	744.3896075	755.9581022	740.5317021	0.693624788	0.060904034	0.084400522	532.3404305	523.1125384	528.7601848	528.0710512	0.972693246	0.876622305	0.889970434	255.597123
AT4G15780	synaptobrevin-related family protein	SYBL1 like protein	245513_at	467.5713762	416.0859691	336.5687229	341.6896387	268.0720171	344.3953254	318.0523271	1.278852529	0.123521195	0.158393732	274.0504585	294.0223365	313.6915646	293.9214532	1.383845984	0.047072805	0.069447844	406.5353469	429.7301951	456.3758785	430.8804735	0.943978778	0.585339688	0.635660241	177.9857636	147.7900062	118.391827	148.0558656	2.747219917	0.003467615	0.010129333	240.1570781	262.9553619	236.0422266	246.3848889	1.650839971	0.014728095	0.026885782	99.37497468	85.50126326	94.22583032	93.03402275	4.371970712	0.001212568	0.004636093	121.7702344
AT4G15840	expressed protein	hypothetical protein	245517_at	285.5396214	339.052899	393.8241401	164.8010044	182.965683	167.0706516	171.6124463	1.978132865	0.006160508	0.01572261	176.8850198	178.8924423	173.8578366	176.5450996	1.922864021	0.006487872	0.015655272	208.1144223	200.8257833	190.1736647	199.7046234	1.699871612	0.011597481	0.027594922	229.2323807	267.9129201	273.195596	256.7802989	1.322033745	0.072894824	0.10246366	212.402149	227.1482557	225.1750779	221.5751608	1.532086082	0.020279727	0.034523162	246.4650672	273.7939281	241.0566774	253.7718909	1.337706154	0.059546065	0.084442714	222.7216732
AT4G15850	DEAD/DEAH box helicase, putative	ATP-dependent RNA helicase like protein	245518_at	109.1869803	93.77992136	104.5284084	98.04703489	92.19168953	93.46893429	94.56921957	1.083845644	0.180651091	0.219442498	96.87652349	84.10852468	93.12597904	91.3703424	1.121791098	0.133819941	0.167382326	69.61243999	69.73037777	66.51980694	68.6208749	1.493691779	0.001935002	0.008260267	58.59386941	51.04055564	55.1390738	54.92449962	1.866169695	0.000711805	0.003585522	81.05054213	72.69624204	89.90834306	81.21837575	1.262010423	0.03436399	0.052670838	64.90777615	63.69366833	75.46589842	68.02244763	1.506832528	0.004271398	0.01101078	53.96262841
AT4G15880	Ulp1 protease family protein	Expressed protein ;supported by cDNA: gi:14423393	245521_at	357.4065127	436.3120492	400.9456622	340.6354797	354.1692189	377.8927279	357.5658089	1.113701026	0.183117865	0.222027963	255.6503893	270.6042613	296.7997109	274.3514538	1.451500994	0.008633365	0.019064965	282.5606568	281.2592892	300.0848665	287.9682708	1.382865574	0.009523188	0.024167537	316.5525316	314.5532786	332.843689	321.3164997	1.239343166	0.030886625	0.051393893	260.8444656	276.2825843	283.6807709	273.6026069	1.455473734	0.006347387	0.014279903	314.8573066	320.9835775	301.9217521	312.5875454	1.273951614	0.021888084	0.037281507	315.0816892
AT4G15890	expressed protein	hypothetical protein	245522_at	189.8406101	140.3730487	100.7591851	102.2387001	119.3024077	122.2766204	114.6059094	1.25349221	0.334739579	0.37930865	66.36633685	67.69294961	70.89899212	68.31942619	2.102734503	0.04325487	0.06489792	58.67008265	69.72435977	63.62728046	64.00724096	2.244396298	0.037382335	0.065636242	47.04988625	58.51722501	56.84691092	54.13800739	2.653544553	0.026267946	0.045311117	51.95083718	52.54776746	47.05233174	50.5169788	2.843749133	0.02262957	0.037639472	51.33393878	73.92954217	75.48634064	66.9166072	2.146815576	0.046381985	0.068639833	93.63255812
AT4G15910	drought-responsive protein / drought-induced protein (Di21)	drought-induced protein like	245523_at	1545.453836	955.4287626	509.6929662	562.2292341	714.0472079	633.7281658	636.6682026	1.576213771	0.292844861	0.337136632	522.1759841	583.4754296	567.8129815	557.8214651	1.799007839	0.212202225	0.250638248	473.4512552	471.0824405	510.203607	484.9124342	2.069497743	0.159169939	0.211030498	206.3108166	244.4548404	253.4645474	234.7434015	4.274987846	0.062641757	0.090837105	116.8909485	90.77364307	101.7807362	103.1484426	9.728941739	0.039915937	0.059388055	122.4335642	133.719819	119.4107143	125.1880325	8.016143142	0.04290645	0.0643278	245.0546033
AT4G15920	nodulin MtN3 family protein	cytochrome c oxidoreductase like protein	245524_at	31.18662535	35.41670966	49.36318826	186.2448536	178.1513375	182.5179677	182.3047196	0.212037888	1.77E-05	0.000607127	251.1337631	242.8532593	261.9981494	251.9950573	0.153397881	1.06E-05	0.000512281	366.4391346	388.99975	388.9828708	381.4739185	0.101331981	3.25E-06	0.000246838	374.558988	428.6647497	415.7317681	406.3185019	0.095135977	2.84E-05	0.000544796	412.8034741	379.0659821	411.2597955	401.0430839	0.096387419	7.88E-06	0.000302357	84.09565161	73.49682181	92.54130863	83.37792735	0.463617998	0.004537263	0.011444587	33.62848476
AT4G15930	dynein light chain, putative	dynein light chain like protein	245525_at	1743.818239	1683.298711	1464.372623	1702.035154	1656.399709	1644.077775	1667.504213	0.97780654	0.691430729	0.724920815	1240.205747	1316.493889	1330.613795	1295.771144	1.258321373	0.020051564	0.035306157	1362.308698	1397.508689	1443.038288	1400.951892	1.163849047	0.059585387	0.094277996	765.4992245	857.3180545	841.2553406	821.3575399	1.985123951	0.000828503	0.00391576	863.6046423	895.2183386	891.9221295	883.5817034	1.845326265	0.000944793	0.003967558	593.6076314	603.4543427	582.6477481	593.236574	2.748476065	0.000259965	0.001742604	588.9693234
AT4G15950	expressed protein	putative protein	245526_at	148.4578918	148.5211209	117.5679437	110.5382752	115.9261155	88.02833477	104.8309085	1.318144818	0.067402292	0.094871503	113.7548828	77.61442002	109.8601049	100.4098026	1.376183553	0.07033393	0.096705276	87.69430202	79.570405	82.43327779	83.2326616	1.66019344	0.006540253	0.018588157	59.61267467	63.87524455	70.00629903	64.49807275	2.142425547	0.002362996	0.007835594	65.88947681	57.8372713	61.98932451	61.90535754	2.232154442	0.001952688	0.006276389	56.21630013	75.77022332	74.79882451	68.92844932	2.00472113	0.004629955	0.011617283	71.53176391
AT4G15955	epoxide hydrolase-related	putative epoxide hydrolase	245527_at	169.6952389	158.5457032	112.0508888	78.20976801	79.26102086	77.71967214	78.39682034	1.872065002	0.017967905	0.033436394	71.62579597	75.03019587	78.75652577	75.13750587	1.953271432	0.015730079	0.029342104	101.5849007	99.501148	100.5387526	100.5416004	1.459733514	0.058987885	0.093629656	176.4111288	223.1949866	180.1451256	193.2504137	0.75944957	0.115304005	0.150261568	108.8316994	104.9015498	129.7424063	114.4918852	1.281872016	0.169167309	0.204258959	219.4618927	182.1803376	183.0362777	194.892836	0.753049454	0.088842726	0.11783948	197.0369896
AT4G15570	tRNA-splicing endonuclease positive effector-related	SEN1 like protein	245529_at	171.2770487	129.7463658	106.2255872	105.0485142	125.1753718	116.3079946	115.5106269	1.175213666	0.366408662	0.410715023	99.61332572	94.90134218	98.26462821	97.59309871	1.390976094	0.115982825	0.147799863	93.76449501	110.1128403	85.96726787	96.61486773	1.405059805	0.126190684	0.173888754	133.5736913	133.1935408	138.3687995	135.0453439	1.005215458	0.972336538	0.976802188	77.11683853	76.64583389	68.25624869	74.00630704	1.834298625	0.032583793	0.050416323	103.0797842	78.01678977	103.6655185	94.92069749	1.430137692	0.121296474	0.153457579	44.2969034
AT4G15590	---	splicing factor like protein	245530_at	52.48775331	55.78794507	74.97015001	24.29585958	28.89172416	26.50598225	26.564522	2.29938071	0.008408204	0.019456846	26.23618785	26.30131005	26.92270391	26.48673393	2.30613369	0.007854169	0.017874609	38.77144755	32.2209823	27.45435467	32.81559484	1.861369564	0.02172285	0.043522496	29.94940416	38.72381562	35.21893124	34.63071701	1.763808397	0.023875354	0.042009302	32.07552875	24.84694824	34.09272325	30.33840008	2.01335434	0.015199695	0.027553038	36.05241357	44.88311433	35.16575221	38.7004267	1.578327545	0.043242699	0.06473943	29.29179419
AT4G15110	cytochrome P450 97B3, putative (CYP97B3)	cytochrome P450 like protein	245532_at	481.3245609	504.4019213	487.312556	293.6216355	280.7345854	294.4292	289.5951403	1.695515374	1.64E-05	0.000592904	366.7562352	331.444574	314.2084891	337.4697661	1.454983711	0.000821295	0.004324285	449.6815121	425.6410973	431.4635429	435.5953841	1.127222718	0.005206443	0.015970907	292.3143436	350.7730278	322.9690245	322.0187987	1.524796114	0.000755194	0.003721503	543.8257087	539.0132136	584.0602686	555.6330636	0.883700134	0.015190223	0.027539872	380.0679512	400.1755417	372.4536535	384.2323821	1.27790638	0.000582792	0.002858905	198.757342
AT4G15130	cholinephosphate cytidylyltransferase, putative / phosphorylcholine transferase, putative / CTP:phosphocholine cytidylyltransferase, putative	putative phosphocholine cytidylyltransferase	245533_at	367.8615842	397.2696725	345.4932435	186.2819793	172.5204114	172.2467713	177.0163873	2.091377936	0.000250074	0.002289609	161.3972155	178.7136522	177.9074457	172.6727711	2.143986943	0.000248503	0.00222632	146.9628066	163.5634307	175.3008965	161.942378	2.286048725	0.000260754	0.002404848	248.0004586	220.734104	229.8441096	232.8595574	1.589834537	0.001275145	0.005185423	128.4222053	152.9248775	134.8825181	138.7432003	2.668297732	0.000156698	0.001323652	195.7520472	200.9781971	150.6985791	182.4762745	2.02880165	0.001016694	0.004119643	691.7272447
AT4G15180	SET domain-containing protein	hypothetical protein	245536_at	166.9488874	215.1712476	191.3641289	145.404756	141.2023379	129.7581212	138.788405	1.37735873	0.023450963	0.041129077	111.3634384	106.6348846	117.5881273	111.8621501	1.708901726	0.005143181	0.013326097	124.6700589	146.0381144	122.9405983	131.2162572	1.456842509	0.01911777	0.039720106	131.4864581	160.6972456	137.2251151	143.1362729	1.335520462	0.043974806	0.068109054	126.4658131	119.5546301	104.4443072	116.8215834	1.636353623	0.008410056	0.017617414	135.529809	134.5925034	137.861887	135.9947331	1.405653123	0.01677259	0.030313778	154.9685863
AT4G15240	fringe-related protein	hypothetical protein	245541_at	180.9531889	237.3549757	284.3301304	73.0537094	77.0399495	77.56132964	75.88499618	3.0864173	0.006119645	0.015651227	76.46101667	70.71457705	78.70625696	75.29395023	3.110645202	0.006082517	0.014931368	97.81425061	111.2421128	115.2153843	108.0905826	2.166819342	0.014186144	0.031874724	138.9887409	140.345675	140.0096608	139.7813589	1.675565089	0.034194847	0.055650875	93.76123121	71.38803672	79.03190164	81.39372319	2.877528583	0.007518759	0.016205393	115.7717167	130.7903572	122.3361653	122.9660797	1.904694087	0.021131735	0.036220851	109.1001194
AT4G15290	cellulose synthase family protein	cellulose synthase like protein	245546_at	97.89399337	123.9075511	238.261347	63.19824135	63.14760426	58.14160321	61.49581627	2.493735452	0.100314446	0.132435463	57.88732117	55.34561807	53.07689315	55.4366108	2.766300013	0.085724702	0.114287381	84.12649412	74.87340541	81.49085137	80.16358363	1.913016986	0.165472901	0.217744994	72.879778	76.00068544	112.9038702	87.26144456	1.757411855	0.215727805	0.256797238	63.5620529	73.05722779	67.84359942	68.15429337	2.25010472	0.119863405	0.151153731	91.93360812	93.729538	106.420524	97.36122336	1.575106514	0.266086349	0.304727161	78.90131686
AT4G15360	cytochrome P450 family protein	cytochrome P450 like protein	245552_at	14.26848018	16.29193817	22.76185953	12.49902921	13.51318759	12.0371824	12.68313307	1.401396054	0.121636467	0.15631452	13.41908276	10.76242823	12.0381008	12.07320393	1.472193523	0.099966601	0.130021237	14.22361894	15.11275693	13.59506202	14.3104793	1.242033356	0.253477005	0.311027586	13.19761542	16.32554091	14.75517876	14.75944503	1.204252097	0.329226927	0.372216297	12.2083863	14.45952117	12.50625184	13.0580531	1.361159469	0.150555495	0.184611124	14.83747318	14.92185945	16.12753899	15.29562387	1.162037768	0.393623322	0.432548526	13.62628901
AT4G15410	UBX domain-containing protein	phosphatase like protein	245557_at	401.208055	409.0965949	293.404141	475.7346537	435.7972219	432.2310096	447.9209617	0.821356806	0.114992374	0.148807675	336.2151921	338.3621281	322.2976515	332.2916572	1.107168725	0.397863162	0.440977678	444.7346948	392.0331405	375.1663751	403.9780701	0.910700252	0.446730464	0.503783957	253.9077704	252.4293147	234.8967422	247.0779424	1.48901568	0.033053246	0.054196196	177.4418145	196.2610475	225.4445275	199.7157965	1.842132354	0.013467628	0.025115682	228.315498	249.0286902	188.4244352	221.9228744	1.657796346	0.024204184	0.040317671	306.1440574
AT4G15430	early-responsive to dehydration protein-related / ERD protein-related	hypothetical protein	245558_at	82.07424338	104.7737741	45.91440438	89.5778543	91.79326045	88.18327543	89.85146339	0.863508184	0.514549207	0.556417553	79.93354046	79.62304813	74.068567	77.87505186	0.996307188	0.987493191	0.98907978	141.3058628	112.7944731	124.8938409	126.3313923	0.614158307	0.062509037	0.098168872	82.11323214	88.44301583	82.56092855	84.37239217	0.919583669	0.714290111	0.744318354	102.8237735	100.3221987	99.28091126	100.8089612	0.769648581	0.247655507	0.287474989	103.3546655	95.61894043	100.9338384	99.9691481	0.776114186	0.265177281	0.303769785	81.67949116
AT4G15500	UDP-glucoronosyl/UDP-glucosyl transferase family protein	indole-3-acetate beta-glucosyltransferase like protein	245561_at	70.76730002	86.77576762	83.0073056	54.04981237	49.96665946	60.09245682	54.70297622	1.465796988	0.010786771	0.023108155	83.16205293	85.6549417	94.64817604	87.82172356	0.913025326	0.269209955	0.31041429	72.21152553	78.93096942	68.01657041	73.05302179	1.097606311	0.285148634	0.343832995	107.6505901	95.30326367	106.8104527	103.2547688	0.776559365	0.021125354	0.0381892	85.5124758	89.66618776	78.20335382	84.46067246	0.949358505	0.507269347	0.547682215	97.00632404	109.5499506	107.8706174	104.808964	0.765043892	0.016773721	0.030313778	98.49031229
AT4G15520	tRNA/rRNA methyltransferase (SpoU) family protein	OBP33pep like protein contains non_consensus donor splice site TA at exon 4	245562_at	435.5799128	290.0732829	254.5625266	248.5546324	239.283769	237.9004485	241.91295	1.350645239	0.201001062	0.240946182	222.1821844	228.3900856	237.4750897	229.3491199	1.424634087	0.154471871	0.189693222	211.493277	203.0094336	183.0855967	199.1961024	1.64028598	0.085070383	0.125754881	135.2022948	147.4475584	118.4397093	133.6965208	2.443882399	0.026139822	0.045143844	199.9767449	202.3877542	202.3843765	201.5829585	1.620864068	0.086699904	0.114135192	213.2329592	193.3072315	208.8178071	205.1193326	1.592919448	0.094404228	0.124131419	117.9614185
AT4G14605	mitochondrial transcription termination factor-related / mTERF-related	hypothetical protein	245565_at	91.66370393	101.2807696	100.2541492	60.06269236	59.83457845	60.49948828	60.13225303	1.625298726	0.000250428	0.002289609	83.46134915	67.26410573	72.96563069	74.56369519	1.310730027	0.014746725	0.028030841	54.92313791	54.89724271	51.41442404	53.74493489	1.818457394	0.000175428	0.00191192	56.98836684	54.58046251	65.63575906	59.06819614	1.654576924	0.001038132	0.004502063	73.71379592	70.50965864	70.0501428	71.42453245	1.368337613	0.00127995	0.004824189	89.41355607	83.31458587	100.1723406	90.96682752	1.074379275	0.307829983	0.346893007	36.04079424
AT4G14660	RNA polymerase Rpb7 N-terminal domain-containing protein	RNA polymerase II fifth largest subunit like protein	245569_at	131.5507388	84.3592397	92.11219942	141.7619505	160.8741201	137.1981589	146.6114098	0.700314249	0.054452381	0.079507236	147.011869	128.877692	137.1710118	137.6868576	0.745707042	0.087100679	0.11582458	75.83597241	72.40567908	73.59866594	73.94677247	1.388486013	0.121341197	0.16820819	49.38084506	45.82928407	40.29478543	45.16830486	2.273143959	0.017948292	0.033748731	92.6859379	89.42268057	87.89181153	90.00014333	1.140821064	0.436611906	0.478775483	78.77000882	78.23628806	71.94986128	76.31871939	1.345332576	0.149004925	0.183667168	42.56376334
AT4G14695	expressed protein	light induced protein like	245571_at	176.7795353	167.4563584	68.96572737	454.5771288	461.9448884	443.8436389	453.4552187	0.303743056	0.000826146	0.004415083	357.6617296	397.7977834	430.3554241	395.2716457	0.348453716	0.003103721	0.009552504	1002.808789	1187.370955	1130.523994	1106.901246	0.124431944	0.000114708	0.001487304	150.485884	137.5106387	124.1184229	137.3716485	1.002636826	0.992308362	0.993423852	122.8360014	176.7053712	148.9352884	149.4922203	0.921344759	0.771483605	0.796263045	16.19161388	20.21030624	13.64274091	16.68155368	8.256657406	0.024795443	0.041126724	343.7833274
AT4G14720	expressed protein	hypothetical protein	245572_at	257.7424795	243.5236311	260.7586573	336.3546993	306.4662606	317.5842512	320.1350704	0.793440893	0.002932239	0.009687111	235.1906095	238.2953194	237.9306254	237.1388514	1.071137245	0.035463992	0.055506534	152.6893807	158.9372672	180.0478273	163.8914917	1.549856269	0.000787951	0.004673726	122.3487079	125.0099656	132.7587528	126.7058088	2.004708849	3.25E-05	0.000584039	113.0527192	111.7457921	113.4598069	112.7527727	2.252789442	1.21E-05	0.000364471	76.81120711	81.31171949	71.95871338	76.69387999	3.311975558	7.61E-06	0.000238284	117.7223242
AT4G14790	ATP-dependent RNA helicase, mitochondrial (SUV3)	RNA helicase like protein	245578_at	178.7916431	159.8174628	183.0509411	142.6782749	135.2645866	139.7555292	139.2327969	1.248891685	0.009693851	0.021449195	147.9463247	132.3313784	121.9606026	134.0794352	1.29689301	0.01862017	0.033363211	173.2665932	148.7797695	124.329535	148.7919659	1.168656394	0.188071812	0.242414903	136.8628279	135.5798384	128.8909667	133.7778777	1.299816422	0.006055815	0.015007732	143.52919	145.5510558	130.3017016	139.7939825	1.243878165	0.016582428	0.02949354	162.6093267	163.4917707	178.7986341	168.2999105	1.033195334	0.562840051	0.597080725	652.1369919
AT4G14810	hypothetical protein	hypothetical protein	245579_at	23.03556174	23.31619599	23.003746	12.85816067	13.28706861	13.10194043	13.0823899	1.767146631	3.77E-07	0.000113633	16.68151156	18.27126677	16.44473616	17.13250483	1.349394118	0.000503972	0.003328137	17.49734408	16.56099099	18.45825778	17.50553095	1.32063982	0.000544134	0.003760678	22.66431528	24.00280458	26.07257011	24.24656333	0.953475383	0.320826107	0.363509624	15.40415473	15.34411425	15.42437115	15.39088004	1.502090925	1.83E-07	7.90E-05	23.05557818	23.34374048	25.19263104	23.86398323	0.968761209	0.33253059	0.371671125	31.04838011
AT4G14820	pentatricopeptide (PPR) repeat-containing protein	hypothetical protein	245580_at	74.68317505	64.49731483	84.77235944	46.32921487	47.35710205	41.73211718	45.13947803	1.653784072	0.008427406	0.019475977	44.18246241	41.79996962	40.97616361	42.31953188	1.763983354	0.005503072	0.013959777	43.32387798	39.82330506	39.99608202	41.04775502	1.818636603	0.004879081	0.015323018	37.07803373	50.65944043	36.48536393	41.4076127	1.80283153	0.011204512	0.023581677	43.76015573	36.27288214	42.5252894	40.85277576	1.827316465	0.00581117	0.013355515	40.12686923	52.18151769	45.77115892	46.02651528	1.621911833	0.013662789	0.025959716	37.94371466
AT4G14840	expressed protein	hypothetical protein	245581_at	102.2454767	103.4170277	83.54122108	54.38348971	62.30777872	58.9734254	58.55489794	1.646339507	0.005203997	0.014044074	54.63690301	54.56873906	54.71780501	54.64114902	1.764260883	0.002914134	0.009184384	55.15632429	66.16351216	65.19302133	62.17095259	1.550583316	0.009553107	0.024218816	50.62842116	53.80323961	53.70028057	52.71064711	1.828876083	0.002584382	0.008316375	47.74940272	49.30380182	52.06791795	49.70704083	1.939388067	0.002060709	0.006517737	49.95292569	46.958675	48.18869522	48.3667653	1.993129812	0.0017851	0.0059351	54.2436884
AT4G14920	PHD finger transcription factor, putative	hypothetical protein	245583_at	280.7047352	363.0050729	279.0658546	178.4450788	182.1958012	195.6723495	185.4377432	1.65873399	0.012333078	0.025353473	171.0521921	149.7865175	139.2750119	153.3712405	2.005538239	0.006197435	0.015131262	228.3965111	225.0221249	214.6096223	222.6760861	1.381342258	0.038758045	0.067519255	137.6759092	145.7079937	138.7880727	140.7239919	2.185781426	0.00388919	0.010963242	120.9460804	130.5703914	111.8828173	121.1330964	2.539288574	0.00272337	0.007869056	104.4786271	128.4990801	120.059588	117.6790984	2.613819207	0.002665975	0.007882233	325.2696782
AT4G14940	copper amine oxidase, putative	amine oxidase like protein	245584_at	37.39155738	37.53709834	32.26213073	35.16852748	35.32695407	31.30417061	33.93321739	1.052958278	0.455468993	0.498226654	44.38438364	52.52651113	52.17292164	49.69460547	0.718996797	0.011683871	0.023636947	43.74850335	34.874683	32.68310016	37.1020955	0.963025448	0.736461564	0.772587529	29.26176568	34.85491607	32.42404231	32.18024135	1.110316786	0.208965178	0.249844442	28.66459744	27.87654048	28.45301709	28.331385	1.261154799	0.01340482	0.025023401	24.80743124	32.07543698	26.70635042	27.86307288	1.282351817	0.047496823	0.069998864	25.10519792
AT4G15020	expressed protein	putative protein	245587_at	137.9088974	128.7565623	159.7938404	190.381258	110.3274307	144.0925277	148.2670721	0.95876379	0.818574128	0.84179992	115.9177135	95.3904654	115.0528796	108.7870195	1.306710127	0.042827311	0.064442543	92.12559676	97.27920251	93.45012787	94.28497571	1.507696205	0.006852345	0.019177059	105.9052395	83.77086945	87.29291265	92.3230072	1.539736458	0.012269669	0.025248099	59.76024343	70.64127551	47.25127876	59.21759923	2.400521161	0.001909991	0.006190218	87.85896017	81.99342812	74.7336539	81.52868073	1.743596226	0.003682405	0.009920533	163.2151727
AT4G15030	expressed protein	putative protein	245588_at	126.2846101	118.2286756	122.2046336	45.25357211	54.42554184	49.75750148	49.81220514	2.454003112	3.31E-05	0.000827251	34.87340254	46.37358477	43.76237806	41.66978846	2.933523566	4.30E-05	0.000947967	47.08595333	50.87631968	63.56396238	53.84207846	2.27033038	0.00024017	0.002280609	70.10581349	46.3807277	48.75395013	55.08016378	2.219298166	0.001047149	0.004526995	42.90222842	45.46253457	44.93621182	44.43365827	2.751052045	5.89E-06	0.000275046	61.79725393	55.41779128	59.27505775	58.83003432	2.077838435	2.86E-05	0.000474272	41.10409885
AT4G14540	CCAAT-box binding transcription factor subunit B (NF-YB) (HAP3 ) (AHAP3) family	CCAAT-binding transcription factor subunit A(CBF-A)	245592_at	434.2391954	537.6127267	719.3634735	164.4734026	195.3998123	198.3871175	186.0867775	3.029438593	0.010875067	0.023225477	199.4621977	214.6794253	200.3359884	204.8258705	2.752281555	0.012654004	0.025058787	569.7228383	525.5056304	624.320356	573.1829416	0.983522754	0.919792501	0.93258298	602.5931482	599.561045	655.8176378	619.3239437	0.910248136	0.550250762	0.59013368	263.3223744	257.3690079	258.4714522	259.7209448	2.170554499	0.0218271	0.03658783	123.9618019	126.9265255	113.0227505	121.3036926	4.647331446	0.006078648	0.014063571	196.1028598
AT4G14550	auxin-responsive AUX/IAA family protein	IAA7 like protein	245593_at	89.96314971	121.7310471	114.7262599	67.96165139	55.72057691	56.26881083	59.98367971	1.813940383	0.009442299	0.021048915	88.2543249	77.02955405	76.69460387	80.65949428	1.348964804	0.053127715	0.076689591	59.37621801	55.0340046	46.89927399	53.7698322	2.023566273	0.005926014	0.017401211	152.1889924	217.8064688	154.7956951	174.9303854	0.622000681	0.048227542	0.073401	51.54817482	53.66556966	55.64010249	53.61794899	2.029298415	0.004728064	0.011502342	76.17033251	95.36958974	92.98310167	88.17434131	1.233996391	0.143865176	0.178106545	57.02699442
AT4G14190	pentatricopeptide (PPR) repeat-containing protein	salt-inducible protein homolog	245597_at	309.3144233	317.0041761	369.9130912	121.7862032	116.0668277	122.5579202	120.1369837	2.764154883	0.000379623	0.002928923	124.4448384	111.8149768	120.1932812	118.8176988	2.794846505	0.000389614	0.002896403	114.6522669	110.8175622	116.231485	113.9004381	2.915504416	0.000336162	0.002813107	167.0751926	165.7753983	175.8279699	169.5595202	1.95846998	0.001090575	0.004650236	144.9307976	154.0030678	139.9788202	146.3042285	2.269771923	0.000675851	0.003199131	192.9790869	171.5299261	174.3874728	179.6321619	1.848651303	0.001651529	0.005656941	101.1970134
AT4G14220	zinc finger (C3HC4-type RING finger) family protein	RING-H2 finger protein RHF1a	245599_at	200.0835725	184.8474812	223.9230725	102.7453061	101.3499508	97.29135649	100.4622045	2.020176408	0.000872742	0.004554771	115.9068251	102.0538079	101.7976755	106.5861028	1.90410729	0.001428477	0.005946662	100.7314185	94.03484538	100.3684681	98.37824399	2.062970096	0.000832083	0.004858109	132.5400901	97.0829083	100.6334319	110.0854768	1.843579929	0.00439582	0.011988184	156.8475022	150.6952018	151.9305748	153.1577596	1.325113242	0.012443105	0.02366804	360.9546981	338.7592663	384.0741776	361.262714	0.561783344	0.000797423	0.003495876	88.09686492
AT4G14230	CBS domain-containing protein-related	hypothetical protein	245600_at	308.5944661	360.3627586	304.8417663	149.2401246	146.8159979	142.564363	146.2068285	2.220140242	0.000584394	0.003637656	138.870093	145.4070441	145.7350931	143.3374101	2.264584406	0.000553299	0.003496468	200.5068647	180.7850109	181.4221516	187.5713424	1.730539748	0.001978109	0.008373178	266.2359674	257.1551904	263.3954616	262.2622064	1.237691347	0.026260056	0.045303774	259.8690377	247.1748728	253.1060848	253.3833318	1.281061629	0.017621491	0.030892119	249.139505	245.0510978	229.2579598	241.1495209	1.346051456	0.011577924	0.022905991	236.8010427
AT4G14240	expressed protein	hypothetical protein	245601_at	315.9383333	466.2431144	447.8348279	110.186268	107.8624907	111.8031409	109.9506332	3.728995579	0.003174292	0.010213438	99.95090422	105.0259756	100.8630654	101.9466484	4.021764634	0.002882073	0.009121134	255.7343947	243.5714777	239.4016627	246.235845	1.665092364	0.026255954	0.050231584	384.0787562	371.7074175	347.4988701	367.7616813	1.114867171	0.433224491	0.475562859	271.4574871	280.4751417	261.235437	271.056022	1.512622454	0.043436048	0.063600781	368.8334096	345.8314637	345.4286699	353.3645144	1.160290319	0.303032338	0.3419811	309.3650174
AT4G14270	expressed protein	Expressed protein ;supported by cDNA: Ceres:30129; supported by cDNA: gi:15028002	245602_at	3412.51648	3336.458441	3886.901182	2523.282341	2637.492622	2573.247169	2578.007377	1.375206319	0.005271894	0.014190409	1494.874841	1493.767542	1598.381214	1529.007865	2.318687899	0.000328896	0.002598654	1673.967269	1631.804708	1854.432283	1720.068087	2.061134709	0.000595217	0.003980227	814.0882747	782.2405516	723.0879805	773.1389356	4.585582062	9.13E-05	0.001032638	588.0598159	600.1514186	561.8259007	583.3457117	6.077514522	6.76E-05	0.00084388	426.8176645	413.3471103	445.7480387	428.6376045	8.271070941	5.51E-05	0.000688974	1153.565577
AT4G14290	expressed protein	hypothetical protein	245604_at	51.42548209	48.30564638	45.51584004	50.14224292	44.6153221	55.94823773	50.23526758	0.963778208	0.647800732	0.684821055	48.41391182	46.929463	47.4755664	47.60631374	1.017000737	0.669684483	0.702889648	53.68288391	47.64604245	53.64567733	51.65820123	0.937230779	0.285739639	0.344412396	54.34402246	42.68831902	40.59550673	45.8759494	1.05536031	0.610637728	0.647125473	24.5654717	27.31770895	31.60242813	27.82853626	1.739784504	0.001513116	0.005333766	25.86889463	27.92684502	28.51874581	27.43816182	1.764537161	0.000371998	0.002172825	40.66097795
AT4G14300	heterogeneous nuclear ribonucleoprotein, putative / hnRNP, putative	ribonucleoprotein like protein	245605_at	740.2997615	583.8929131	548.411757	411.3117663	383.9361142	423.2777018	406.1751941	1.536778923	0.022186596	0.039320893	439.6567213	424.6362053	408.0587626	424.1172297	1.471766374	0.028451866	0.046553526	528.217874	489.7265526	458.8855667	492.2766644	1.267989166	0.101479803	0.145414341	440.2489467	430.6865543	436.415046	435.7835157	1.432365968	0.033123946	0.054290701	383.2178514	354.0608139	365.990349	367.7563381	1.697323506	0.012582148	0.023848316	278.4396703	321.4841573	308.2759052	302.7332443	2.061886129	0.005962433	0.013877098	400.2833687
AT4G14310	---	hypothetical protein	245606_at	298.4907822	316.1856485	379.4186139	133.6230624	143.5654678	134.8363464	137.3416256	2.41270637	0.001432754	0.006183308	139.1074238	126.9682329	126.6871398	130.9209321	2.531031588	0.001293425	0.005612772	162.2270484	159.7747165	138.927715	153.64316	2.156718301	0.002278392	0.0091429	194.6788616	184.88856	213.6982334	197.7552184	1.675632217	0.006777291	0.0163189	185.1978253	169.3667914	151.7430551	168.7692239	1.96342086	0.003524978	0.009344977	189.0315241	201.5763221	194.9703806	195.1927423	1.697629794	0.005383416	0.012892899	170.0248098
AT4G14350	protein kinase family protein	protein kinase	245608_at	224.906272	264.3083699	267.661752	204.2180137	186.6733137	196.3682311	195.7531862	1.288827713	0.018096273	0.033585045	156.8268613	167.3087819	156.5914037	160.242349	1.574441044	0.002899999	0.009151402	223.9172	281.655878	266.9251873	257.4994218	0.979777467	0.825304953	0.85096776	404.502875	412.3981827	416.0526383	410.9845653	0.613872521	0.000359372	0.002321295	184.6642365	198.2445144	173.4350545	185.4479351	1.360447239	0.012488141	0.023720619	287.6269954	258.7065946	248.6059569	264.979849	0.952118179	0.520471359	0.556777083	241.6749523
AT4G14440	enoyl-CoA hydratase/isomerase family protein	carnitine racemase like protein	245612_at	1691.610637	1674.951751	1673.907404	953.4267494	959.2885002	1014.157007	975.6240854	1.722135218	4.01E-06	0.000352358	692.0132762	652.5133659	695.0322081	679.8529501	2.471352956	2.91E-07	0.000108037	1812.720402	1712.844048	1648.386554	1724.650335	0.9742013	0.407730865	0.465914071	335.2712735	355.9039777	349.9258688	347.0337067	4.84147956	9.43E-09	1.50E-05	176.4367871	143.1863049	150.9222254	156.8484392	10.71197524	1.99E-08	2.55E-05	59.02775152	70.48246399	49.15918169	59.55646573	28.21115351	4.37E-09	2.72E-05	194.8735308
AT4G14510	expressed protein	hypothetical protein	245618_at	189.0251245	174.6652632	181.6674833	125.0595705	114.00402	120.0613627	119.7083177	1.518574151	0.000289549	0.002493488	135.92609	129.6033443	130.9221399	132.1505247	1.375597694	0.000408266	0.002961175	112.897733	112.6988847	122.5639397	116.0535191	1.566397628	0.00023786	0.002274096	94.71007192	86.74962072	96.27041776	92.57670347	1.963625299	6.21E-05	0.000832456	112.6251788	121.7158981	139.2863023	124.5424597	1.459630373	0.002949823	0.008290377	91.98232433	94.98613795	116.1136036	101.0273553	1.79937361	0.000733038	0.003336769	79.61815051
AT4G14070	AMP-binding protein, putative	AMP-binding protein	245621_at	491.7267536	558.6549164	550.2044078	167.7947824	144.5503723	152.691929	155.0123612	3.441846111	6.84E-05	0.001184079	174.6881686	169.9570453	174.1351986	172.9268042	3.085286258	6.87E-05	0.001162711	406.0268059	405.428609	382.5180774	397.9911641	1.340554115	0.003777105	0.012765041	521.0706312	451.9937904	503.5478457	492.2040891	1.083958269	0.234393674	0.276221203	473.901859	522.5543414	462.2119358	486.2227121	1.097292824	0.166429687	0.201449383	414.5517591	424.9155202	396.1448995	411.8707263	1.295379008	0.005813888	0.013633757	289.9578106
AT4G14096 /// AT4G14103	F-box family protein	hypothetical protein	245623_s_at	31.54687163	21.69055427	21.76533248	28.86081214	25.18169578	27.01819955	27.02023582	0.925266516	0.588839403	0.627974483	19.82027773	23.90777865	23.71861641	22.48222427	1.112030516	0.515369041	0.55739254	13.9603234	16.77706155	15.32650954	15.35463149	1.628233115	0.045919202	0.07686904	15.74476037	13.82130066	15.02748815	14.86451639	1.681919465	0.037939565	0.060582799	15.93278179	15.04621294	13.99946357	14.99281943	1.667526216	0.03938999	0.058809052	15.57431916	13.84067384	16.46644781	15.2938136	1.634708001	0.044706971	0.066516291	13.95192837
AT4G14160	transport protein, putative	transport protein	245625_at	691.7598998	766.3717505	654.6965641	618.0370957	596.3570571	623.9480454	612.7807327	1.14931171	0.054123882	0.079110968	580.2987363	583.938576	580.8529703	581.6967609	1.210727167	0.02028901	0.035593552	816.9343828	784.3265406	826.3777413	809.2128882	0.870322361	0.040772884	0.070234363	922.114768	863.433351	853.0131856	879.5204349	0.800750095	0.011125067	0.023485834	627.1782396	629.483748	631.7344691	629.4654856	1.118847796	0.085139817	0.112342389	752.7197566	753.0310087	769.949641	758.5668021	0.928429862	0.178662109	0.214767098	761.5813212
AT1G56700	pyrrolidone-carboxylate peptidase family protein	unknown protein ;supported by full-length cDNA: Ceres:21415.	245626_at	463.1712284	404.0712426	554.8495388	1381.714685	1451.962831	1462.670539	1432.116018	0.331000187	4.61E-05	0.000990386	1614.015305	1562.851194	1549.873617	1575.580038	0.300861053	2.14E-05	0.000684867	1570.456781	1542.640591	1564.775805	1559.291059	0.304003968	1.70E-05	0.000544721	2847.826557	3224.186334	2920.281936	2997.431609	0.158145617	3.37E-05	0.000597226	630.4440953	625.4541295	635.5853921	630.494539	0.751839454	0.023603479	0.038906422	1388.230242	1345.832663	1370.541161	1368.201355	0.346462652	3.97E-05	0.000574623	932.9274219
AT1G56580	expressed protein	hypothetical protein predicted by genemark.hmm; supported by cDNA: gi_16648668_gb_AY058110.1_	245629_at	4852.93994	3922.451958	1864.678134	5410.919065	5269.122814	5504.274748	5394.772209	0.657430911	0.105181683	0.137825037	4726.153457	5192.788185	4909.110097	4942.683913	0.717563589	0.193123819	0.230682868	3039.314408	3135.445722	3162.587901	3112.449343	1.139517344	0.648876392	0.694208447	639.9179408	717.2395529	661.6928803	672.9501247	5.270360879	0.031259468	0.051855115	1154.574834	1178.157165	1064.873799	1132.535266	3.13163759	0.052314242	0.07427772	455.2519673	449.039768	338.3927848	414.2281734	8.562165103	0.023909805	0.039966141	5315.850494
AT1G25360	pentatricopeptide (PPR) repeat-containing protein	hypothetical protein similar to putative selenium-binding protein GI:3860271 from [Arabidopsis thaliana]	245630_at	68.49448526	62.97659427	87.5501975	42.0813225	37.73195057	44.53714401	41.45013903	1.76132322	0.014907955	0.029129037	38.79651568	41.51961682	35.15214734	38.48942661	1.89680904	0.010815277	0.022403202	37.31730816	38.91192112	38.56360442	38.2642779	1.907969949	0.009608157	0.024305464	33.35663644	36.0466636	36.94197859	35.44842621	2.059529862	0.007525047	0.017569716	42.74924539	46.20670309	42.10582011	43.68725619	1.671130181	0.017805813	0.031171423	45.85642273	40.60356022	45.86683215	44.10893837	1.655154149	0.019456657	0.033947047	51.05861766
AT1G25350	glutamine-tRNA ligase, putative / glutaminyl-tRNA synthetase, putative / GlnRS, putative	tRNA-glutamine synthetase, putative similar to tRNA-glutamine synthetase GI:2995454 from [Lupinus luteus]	245631_at	641.6409217	631.0913598	505.692021	594.46137	659.2027629	613.7180599	622.4607309	0.952362248	0.567823898	0.607849949	552.7222282	577.6258243	578.4648525	569.6043017	1.040736699	0.629405135	0.665995351	540.5250744	546.9294722	537.8991501	541.7845656	1.094176797	0.308273641	0.367201228	480.6734131	486.163919	487.8254311	484.8875877	1.222568108	0.069052633	0.098158503	475.0346627	453.1582739	474.4255039	467.5394802	1.267931642	0.047309134	0.068356737	491.4236727	453.0953982	508.896659	484.47191	1.223617074	0.081021394	0.108921064	365.5834253
AT1G25290	rhomboid family protein	unknown protein contains similarity to membrane protein GI:294845 from [Saccharum hybrid cultivar]	245632_at	235.0150519	199.9626326	202.5970874	148.5823224	131.3134638	114.9429349	131.612907	1.61477266	0.005548942	0.014684841	126.8281527	124.2635684	128.7488881	126.6135364	1.678532407	0.0016306	0.006419654	148.3910101	143.5929903	144.8254456	145.6031487	1.459617638	0.004154896	0.013668402	102.8215182	107.9005063	96.58883748	102.436954	2.074689999	0.000719514	0.003615098	148.5459101	135.7486787	136.2832332	140.1926073	1.515949578	0.003841781	0.009917045	99.23452809	116.4728274	100.1833752	105.2969102	2.018339603	0.001040379	0.004185687	108.7197676
AT1G25280	F-box family protein / tubby family protein	unknown protein similar to putative Tub family protein GI:3738302 from [Arabidopsis thaliana]	245633_at	564.442656	626.9190065	365.5680852	394.7668456	411.6728015	396.8955293	401.1117255	1.293845454	0.209869065	0.250348977	342.1975437	358.0997903	367.265498	355.8542773	1.458396359	0.108292633	0.139381909	340.0403779	366.0828551	373.1914221	359.7715517	1.442517009	0.115567976	0.161930086	540.8378064	521.2843556	495.0420818	519.0547479	0.999849408	0.99926633	0.999506827	385.7337121	326.3195392	331.1085825	347.7206113	1.492510268	0.102201456	0.131619567	623.1651626	588.0802861	641.2854968	617.5103152	0.840433868	0.2872268	0.326121823	463.8771839
AT1G25250	zinc finger (C2H2 type) family protein	zinc finger protein ID1, putative similar to zinc finger protein ID1 GI:3170601 from [Zea mays]	245635_at	31.55888553	38.56877195	33.4572721	45.15494692	46.57830089	44.87110945	45.53478575	0.758284228	0.006990767	0.017210053	42.11547855	40.94274609	36.16101847	39.73974771	0.868860822	0.133542601	0.167085715	75.71084878	88.57688954	74.55728703	79.61500845	0.433690965	0.000810226	0.004765046	117.713343	103.1801528	97.25591936	106.0498051	0.325585793	0.000371201	0.002367332	67.84000863	61.98560021	51.19522651	60.34027845	0.572226558	0.008247337	0.017360763	60.14910443	49.34638484	62.41476944	57.30341957	0.602552345	0.007420192	0.016365638	111.1962389
AT1G25230	purple acid phosphatase family protein	hypothetical protein similar to putative purple acid phosphatase precursor GI:7331195 from [Glycine max]	245637_at	129.4641226	176.3195466	243.0692092	96.49083157	83.32571031	98.76712974	92.86122387	1.970154515	0.053845602	0.078835034	148.3448828	141.5953534	130.5994705	140.1799022	1.305115473	0.269134628	0.310356136	275.8216095	282.5273791	284.9707847	281.1065911	0.650824154	0.041241063	0.070837156	2320.790996	2646.601156	2509.637838	2492.34333	0.0734052	2.09E-05	0.000479047	186.8257658	206.5658681	197.3945288	196.9287209	0.929021215	0.697515186	0.728482102	77.25677314	67.02068843	88.81758533	77.69834897	2.354631236	0.034967733	0.05445637	3676.578259
AT1G24822 /// AT1G24996 /// AT1G25097 /// AT1G25170	expressed protein	F5A9.10 unknown protein; similar to ESTs dbj AV530941.1, dbj|AV530975.1, gb|BE037999.1, gb|BE037993.1, gb|AI995009.1, gb|AI099531.1, gb|N37906.1, gb|T76894.1	245638_s_at	111.5466323	198.7529824	305.0987254	185.7704224	232.0385927	202.5489834	206.7859995	0.992005167	0.978468205	0.981512263	191.3446025	212.2597953	205.64186	203.082086	1.010097858	0.97269116	0.97629314	242.6261631	257.1451356	164.6803448	221.4838812	0.926174758	0.807728232	0.834968305	124.1928399	220.8618143	244.9977034	196.6841192	1.04295548	0.905793027	0.917821389	148.4880515	167.3816361	228.6233701	181.4976859	1.130222565	0.718006348	0.747815817	158.002087	216.9967411	133.87715	169.6253261	1.209328729	0.592717582	0.625529271	137.3339096
AT1G25260	acidic ribosomal protein P0-related	unknown protein contains similarity to 60S acidic ribosomal protein GI:5815233 from [Homo sapiens];supported by full-length cDNA: Ceres:6288.	245639_at	1435.787538	768.0838938	564.7562996	2016.711242	2024.771449	2034.94515	2025.475947	0.4556341	0.013804659	0.027525954	1960.966946	1968.566857	2111.306436	2013.613413	0.458318317	0.015146603	0.028565384	936.6364092	991.065694	994.8174773	974.1731935	0.947342748	0.855273415	0.87718699	324.6848546	321.5594343	275.3955446	307.2132778	3.004023514	0.079738068	0.110476079	757.9302724	813.3087794	774.4170685	781.8853734	1.180321236	0.621090156	0.657222915	402.8678486	408.5486136	387.9076396	399.7747006	2.308490029	0.117749618	0.149638389	545.9133118
AT1G25330	basic helix-loop-helix (bHLH) family protein	helix-loop-helix protein homolog, putative similar to helix-loop-helix protein homolog GI:6520231 from [Arabidopsis thaliana];supported by full-length cDNA: Ceres:98716.	245640_at	30.31809092	34.76239024	36.47428336	1562.718549	1493.535355	1354.819987	1470.357964	0.023022685	1.95E-05	0.000620776	889.1907802	1113.217645	1032.189331	1011.532585	0.033465643	0.000117454	0.001522273	16.80756897	16.53526711	13.43998443	15.5942735	2.170770454	0.00101535	0.005523291	13.40135084	14.78485398	19.33992389	15.8420429	2.136819625	0.002170244	0.007378948	28.47512027	32.15215533	24.88567378	28.50431646	1.187595157	0.127444512	0.159375945	14.56425199	21.86731127	17.95714936	18.12957087	1.867202948	0.004918433	0.012126364	16.56838019
AT1G25370	expressed protein	Expressed protein ; supported by full-length cDNA: Ceres: 118770.	245641_at	139.4911496	149.914635	184.1839071	102.323416	87.04489224	97.04379881	95.47070235	1.653525393	0.011815282	0.024626034	118.2742924	101.122777	106.4109843	108.6026846	1.453584976	0.026881216	0.044432587	110.1675125	110.9469419	114.3224234	111.8122926	1.411859349	0.027376059	0.051810064	313.4859598	317.0676694	297.3884725	309.3140339	0.510365562	0.000513231	0.002921048	109.533027	123.2041547	137.4534734	123.396885	1.279312931	0.093476599	0.121783306	222.0304175	201.9686771	200.4598305	208.152975	0.758400069	0.029604427	0.047498134	379.6712635
AT1G24706	expressed protein	F5A9.21 unknown protein; similar to ESTs gb R64797.1, dbj|AV539937.1	245649_at	282.8914911	343.2025275	255.7013501	201.6985265	212.8840847	210.7193781	208.4339964	1.41019121	0.030555096	0.050538729	168.0122324	191.4125885	204.2292126	187.8846779	1.564426609	0.019188694	0.034090145	253.5420314	243.2004484	240.6871835	245.8098878	1.19576878	0.139596843	0.189101851	270.1367876	265.6943105	288.9826285	274.9379089	1.069084255	0.517951713	0.558586797	246.2064158	215.3492325	226.0067015	229.1874499	1.282495135	0.077365346	0.103474698	237.6842172	284.6884205	262.9616313	261.7780897	1.122828079	0.332720918	0.37185052	168.077298
AT1G24793 /// AT1G24880 /// AT1G25054 /// AT1G25141 /// AT1G25210	UDP-3-0-acyl N-acetylglucosamine deacetylase family protein / F-box protein-related	F5A9.18 unknown protein; similar to ESTs dbj AV442495.1, gb|BE522756.1, gb|T42945.1, gb|BE525268.1, gb|BE523201.1, gb|BE526298.1, gb|T42945.1, gb|AA651584.1, dbj|AV552951.1, dbj|AV547151.1, dbj|A ...	245651_s_at	2471.132465	2450.832413	2014.046369	2275.017455	2119.920594	2305.715731	2233.55126	1.035124553	0.649180398	0.686046889	2181.09225	2179.839379	2244.529886	2201.820505	1.050041883	0.504992794	0.547547626	1379.552047	1404.213217	1432.205885	1405.323716	1.645175216	0.003766443	0.012749258	2073.223443	2106.471529	2067.559653	2082.418208	1.110249488	0.199625234	0.240035434	1348.427161	1355.934845	1249.226724	1317.86291	1.754358311	0.002894438	0.008185043	2357.750704	2137.089399	2137.249395	2210.6965	1.045825942	0.575170467	0.60890907	1800.192461
AT1G56720	protein kinase family protein	unknown protein similar to receptor-like protein kinase GI:7529754 from [Arabidopsis thaliana];supported by full-length cDNA: Ceres:36000.	245657_at	64.34513578	62.15175572	48.64870533	224.1118232	235.3315091	240.3004947	233.2479423	0.250299595	1.40E-05	0.000560691	142.0289409	144.9532596	152.4439968	146.4753991	0.398577959	0.000109963	0.001473001	423.8199746	468.973411	479.4450822	457.4128226	0.127634956	2.32E-05	0.00062958	216.320675	185.886856	190.5182956	197.5752755	0.295491759	0.000198857	0.001649133	53.82135536	52.76822671	54.23826987	53.60928398	1.089025282	0.387572786	0.429801432	22.38239468	26.10969471	24.01741339	24.16983426	2.415484731	0.002431545	0.007349455	234.7149125
AT1G28260	expressed protein	hypothetical protein predicted by genemark.hmm	245659_at	185.3179648	223.0408262	206.880218	138.1200172	135.6615154	138.2177233	137.3330853	1.493301263	0.003478922	0.010851939	153.307823	152.6020361	150.0565281	151.9887957	1.349307813	0.008405822	0.018714962	371.0675866	334.7939227	363.305689	356.3890661	0.575437602	0.00062066	0.004068008	744.3299778	818.8250799	797.4448645	786.8666407	0.260628242	1.92E-05	0.000460545	324.9583851	310.123444	292.4822129	309.188014	0.663284669	0.001944354	0.006259284	339.0171711	368.6440425	332.3666248	346.6759461	0.591560135	0.000819145	0.003575523	329.8877047
AT1G28240	expressed protein	unknown protein	245660_at	190.0019001	294.0509388	204.6338542	147.0480454	146.7511155	139.3088859	144.3693489	1.590103667	0.059306599	0.085306262	115.8863222	129.2349864	138.269668	127.7969922	1.796303865	0.037343685	0.057741918	279.9904825	289.5761805	292.3185252	287.2950627	0.799046906	0.152555984	0.203538578	343.3968371	361.5589885	352.4872858	352.4810371	0.651275407	0.020268209	0.037037085	317.1210438	303.1898823	307.7090171	309.3399811	0.742103333	0.0716783	0.096844933	311.3501489	350.6619837	356.4760142	339.4960489	0.67618528	0.036256346	0.056084879	396.0075955
AT1G28220	purine permease, putative	purine permease, putative similar to purine permease GI:7620007 from [Arabidopsis thaliana]	245661_at	152.3455324	196.4306024	307.035837	92.84566749	84.77858475	81.38759378	86.33728201	2.531976749	0.045612208	0.069133602	91.31644245	84.44081645	77.57409021	84.44378303	2.588751744	0.043894973	0.065613538	117.3665219	96.30365894	84.18905609	99.28641232	2.201751332	0.064147849	0.100162227	82.12529266	114.8781689	104.109224	100.3708952	2.17796195	0.065699827	0.094338989	95.11853075	107.5195172	95.43141133	99.35648642	2.200198482	0.061225303	0.084760946	108.4001681	121.8885113	118.7319962	116.3402252	1.879006081	0.091225288	0.120601939	123.543069
AT1G28250	expressed protein	unknown protein ;supported by full-length cDNA: Ceres:24560.	245665_at	285.0320753	280.9181739	384.557057	224.9917614	242.3041715	213.4766156	226.9241828	1.396218617	0.061578809	0.087915332	166.6943379	176.0368587	183.089438	175.2735449	1.807664522	0.014403103	0.027551072	226.4167006	235.8315077	235.6788456	232.6423513	1.361900647	0.068613375	0.105796631	288.0188289	290.0572385	264.7942915	280.9567863	1.12770285	0.361249211	0.4044953	165.0312569	162.6525988	168.0917248	165.2585268	1.917212835	0.011083801	0.021707953	208.1763552	183.4420481	179.2520123	190.2901385	1.665014126	0.022574261	0.038204953	140.1709166
AT1G28280	VQ motif-containing protein	hypothetical protein predicted by genemark.hmm;supported by full-length cDNA: Ceres:20991.	245666_at	494.8395885	689.2746156	692.9830995	343.4869083	357.236299	343.8323456	348.1851843	1.797029654	0.013362303	0.026879831	310.6814469	347.0921482	330.6125643	329.4620532	1.899153773	0.011078991	0.022786681	490.8616047	516.515409	474.2520221	493.8763452	1.266914496	0.118826005	0.165541365	545.8214295	606.8237649	644.6066768	599.0839571	1.044426401	0.728549896	0.756963342	421.8517262	458.3017059	484.4119663	454.8551328	1.375600837	0.065645511	0.089911923	709.0528282	696.9866668	763.6023874	723.2139608	0.865164578	0.228069374	0.266177006	287.88825
AT1G28200	GRAM domain-containing protein / ABA-responsive protein-related	FH protein interacting protein FIP1 identical to FH protein interacting protein FIP1 GI:6503012 from [Arabidopsis thaliana]; supported by full-length cDNA: Ceres: 30245.	245667_at	502.2457331	422.1143146	511.245926	561.3203341	589.3322836	560.6850052	570.4458743	0.838879456	0.037012401	0.058685137	490.8620728	505.9836345	508.3226048	501.7227707	0.953784346	0.466653919	0.509924721	648.002836	612.6613568	578.9124276	613.1922068	0.780400206	0.017743306	0.037632282	1168.89949	1090.320461	1093.805224	1117.675058	0.428152459	7.48E-05	0.000925175	590.5587858	562.0860913	566.1446124	572.9298298	0.835242467	0.033565433	0.051704203	821.6223184	833.0310808	852.4614066	835.7049353	0.572612778	0.00027504	0.001797274	890.7082948
AT1G28330	dormancy-associated protein, putative (DRM1)	dormancy-associated protein, putative similar to dormancy-associated protein GI:2995990 from [Arabidopsis thaliana]; supported by cDNA: gi_14335095_gb_AY037227.1_	245668_at	386.0338222	248.8044797	245.8271529	830.1087062	812.731139	789.6669774	810.8356075	0.362040281	0.000410544	0.003062937	748.0499753	737.65662	722.5675271	736.0913741	0.398802597	0.000699671	0.003938374	809.9730539	807.295926	791.9978202	803.0889334	0.365532557	0.000396847	0.003129594	973.0291193	986.6404684	895.4160027	951.6951968	0.30845501	0.000265418	0.001940898	307.1670449	292.5656257	285.54534	295.0926702	0.994789709	0.975304485	0.978522276	243.5094647	242.0812826	193.8500797	226.4802757	1.296162108	0.243214339	0.281350564	127.205784
AT1G28300	transcriptional factor B3 family protein / leafy cotyledon 2 (LEC2)	hypothetical protein contains similarity to C-ABI3 protein GI:5578746 from [Daucus carota]; supported by cDNA: gi_15987515_gb_AF400123.1_AF400123	245669_at	26.10123003	39.34282775	30.10608228	15.71460838	17.90929673	15.56890996	16.39760502	1.942359671	0.017997201	0.033465936	14.60764844	12.98550472	15.11798602	14.23704639	2.237124598	0.011394685	0.02324046	20.87225814	19.01055687	22.73790717	20.87357406	1.525854968	0.054106317	0.087587323	18.10427693	19.97446805	18.02598327	18.70157608	1.703067514	0.02964874	0.049799339	21.89284139	18.68115512	18.45731163	19.67710272	1.618634976	0.040441428	0.059990925	20.0886307	20.9285366	21.5047026	20.8406233	1.528267472	0.049176292	0.072031251	20.39500508
AT1G28230	purine permease (PUP1)	purine permease identical to purine permease GI:7620007 from [Arabidopsis thaliana]; supported by cDNA: gi_7620006_gb_AF078531.1_AF078531	245671_at	124.7329106	124.918737	119.2124451	147.022735	157.6553708	150.4466379	151.7082479	0.810468114	0.001403832	0.006117783	223.6142792	220.6980048	215.078926	219.79707	0.559400985	6.48E-06	0.000395384	152.6940405	115.3612847	129.9641377	132.6731543	0.926748883	0.427717489	0.484930586	1013.589917	815.2252929	862.742766	897.185992	0.137044825	0.000205651	0.001686879	632.5920627	642.987938	668.399568	647.9931896	0.189746898	1.07E-06	0.000133496	300.1212139	286.225717	295.1185016	293.8218108	0.418466884	2.81E-06	0.000166653	220.1224786
AT1G56660	expressed protein	hypothetical protein predicted by genemark.hmm	245677_at	39.49224435	42.93133891	21.57196259	41.82790337	43.74400806	53.85800322	46.47663822	0.745862508	0.195152593	0.234861248	30.55185027	30.67571234	32.34799399	31.1918522	1.111353751	0.628885952	0.665671963	30.69649016	33.23327794	31.19043998	31.70673603	1.093306543	0.680166364	0.722651404	25.34332986	40.21917232	33.73005316	33.09751845	1.047364986	0.852350117	0.869434775	34.57068067	30.60445778	28.708349	31.29449582	1.107708594	0.64812645	0.682561076	42.07606556	41.17262838	39.7191337	40.98927588	0.845713451	0.395908135	0.434905958	38.47693553
AT1G56610	syntaxin-related family protein	unknown protein	245678_at	190.1748435	209.4416601	200.2896629	106.3040259	111.6242628	107.743849	108.5573793	1.842055543	9.38E-05	0.001362658	112.2386923	114.7489651	106.2788868	111.0888481	1.800079177	0.000129448	0.001596495	101.1698497	115.2271968	123.0375984	113.1448816	1.767368698	0.000512694	0.003625791	158.5146345	165.0196107	166.9222211	163.4854887	1.223158849	0.003972636	0.011135527	132.2497515	146.2595169	114.8635988	131.1242891	1.525031888	0.002949519	0.008290377	196.2457003	192.9055773	204.2208377	197.7907051	1.011011726	0.754334773	0.778112513	94.76093718
AT1G56590	clathrin adaptor complexes medium subunit family protein	clathrin-associated protein, putative similar to clathrin-associated protein GI:3341417 from [Drosophila melanogaster]	245679_at	342.6834898	267.9225015	359.7796814	279.2311752	263.2390145	266.2534872	269.574559	1.199897691	0.132926454	0.168822148	209.2805326	206.8650268	233.3790366	216.5081987	1.493993728	0.022120424	0.038046275	288.0125114	295.7661169	326.6688953	303.4825079	1.065833722	0.549140784	0.601642117	222.1461661	203.1385123	197.2299728	207.5048837	1.558815798	0.016502929	0.031674649	169.3777752	162.3254749	170.2796545	167.3276349	1.93310502	0.005279955	0.012498667	179.7219651	182.073258	174.9540909	178.916438	1.807893643	0.006930411	0.015485862	362.1998671
AT1G56560	beta-fructofuranosidase, putative / invertase, putative / saccharase, putative / beta-fructosidase, putative	alkaline/neutral invertase, putative similar to alkaline/neutral invertase GI:9758657 from [Arabidopsis thaliana]	245681_at	423.1529864	515.8449404	541.5745882	267.8933749	258.9917153	266.4986319	264.4612407	1.866149347	0.003149203	0.010148427	281.3259522	264.0690175	262.0145158	269.1364952	1.833731881	0.003543381	0.010375499	323.9787073	326.6835378	299.1129914	316.5917455	1.558866201	0.008776191	0.022819927	534.893306	558.4559605	542.8085852	545.3859506	0.904908114	0.229669528	0.271243694	408.220294	442.8616537	430.9527926	427.3449134	1.154861462	0.151269812	0.185326576	577.8936077	573.6452671	629.4486301	593.6625016	0.831321113	0.067346383	0.093400968	388.3338567
AT5G08750	zinc finger (C3HC4-type RING finger) family protein	Expressed protein ; supported by cDNA: gi_16209721_gb_AY057621.1_	245682_at	370.3048805	359.2953611	388.3162658	195.7845329	187.0593156	172.8723669	185.2387384	2.011667964	6.42E-05	0.001151333	281.9824259	267.4183426	275.7594066	275.0533917	1.354787278	0.000496687	0.003299251	392.6035228	452.2703967	404.6201643	416.4980279	0.894695319	0.094380879	0.136989616	1739.886276	1766.925698	1586.647481	1697.819818	0.21948079	2.00E-05	0.000467087	603.9218288	668.8035054	621.2914935	631.3389425	0.590235784	0.000256803	0.001750755	1587.195334	1660.283916	1587.581366	1611.686872	0.231210443	1.11E-06	0.000118382	1494.54342
AT5G22030	ubiquitin-specific protease 8, putative (UBP8)	ubiquitin-specific protease 8 (UBP8), putative similar to ubiquitin-specific protease 8 partial sequence GI:11993469 [Arabidopsis thaliana]	245683_at	331.744363	423.4935179	410.2254733	190.9821751	164.4710498	173.0436629	176.1656292	2.20524166	0.002019364	0.007636266	169.9141796	161.1459055	183.2094328	171.4231726	2.266250115	0.001780059	0.006745828	239.2148629	233.4475975	262.9173724	245.1932776	1.584414502	0.008814105	0.022899408	302.5948295	270.0886165	242.7512597	271.8115686	1.429254048	0.025163183	0.043848297	216.4462447	206.1127811	206.1065894	209.5552051	1.853868457	0.003431055	0.009166144	180.4571261	173.1576517	203.3448405	185.6532061	2.09254552	0.002507979	0.007523937	769.6255241
AT5G22000	zinc finger (C3HC4-type RING finger) family protein	Expressed protein ; supported by cDNA: gi_11762135_gb_AF324994.1_AF324994	245684_at	552.5804519	594.0111206	510.1719811	564.25267	552.2819974	561.0538096	559.196159	0.987586393	0.79069968	0.816028773	549.7507158	549.4071556	525.2869191	541.4815968	1.019895267	0.69464483	0.726153412	779.856238	676.6890855	731.8913517	729.4788917	0.757053459	0.00991231	0.024836552	1003.876169	1018.538561	1005.133026	1009.182585	0.547229536	4.99E-05	0.000736788	809.2955122	704.695281	783.6069285	765.8659072	0.721085131	0.005767091	0.013290959	978.6067301	1183.224131	1207.372629	1123.06783	0.491737456	0.001723616	0.00580812	989.8764593
AT5G22220	E2F transcription factor-1 (E2F1)	Expressed protein ; supported by cDNA: gi_10443848_gb_AF242580.1_AF242580	245685_at	93.18270268	72.0822073	76.40689355	54.1765446	61.93475342	59.31195447	58.4744175	1.37764977	0.03182722	0.0521037	40.18893041	45.84328312	46.68263925	44.23828426	1.820985357	0.005767385	0.014390185	64.388842	49.69317385	60.30881295	58.13027627	1.385805694	0.044962214	0.075520529	76.37691454	54.13292957	68.38157235	66.29713882	1.215094185	0.19413333	0.234494706	35.02734278	38.07795718	36.4474743	36.51759142	2.205985245	0.002469537	0.007362551	54.83740844	51.54200558	58.04035996	54.80659133	1.469846343	0.018431999	0.032555626	80.5851327
AT5G22060	DNAJ heat shock protein, putative	Expressed protein ; supported by cDNA: gi_535587_gb_L36113.1_ATHATJ	245686_at	717.334979	717.0559189	396.3886511	975.1313443	879.9027432	928.3650655	927.7997177	0.657749553	0.045197854	0.068586823	491.1872916	525.4695481	479.361187	498.6726756	1.223768375	0.359184409	0.401246413	1368.967071	1307.780136	1360.256212	1345.667806	0.453499628	0.002484047	0.009672423	730.7012073	681.4577781	726.5729217	712.9106357	0.856011706	0.396061684	0.438630048	786.873466	740.8693734	738.3178395	755.3535596	0.807912853	0.250619712	0.290510094	929.6922795	1026.21726	1079.0123	1011.640613	0.603237792	0.025482343	0.042092455	768.6935772
AT1G28320	protease-related	unknown protein	245687_at	321.5234034	418.0113698	503.5288773	225.4599006	205.6154842	211.0315959	214.0356602	1.935913622	0.019328695	0.0352789	212.1465678	222.4464617	203.8546278	212.8158858	1.947009494	0.01888076	0.033701548	295.6499291	284.0935077	274.1568505	284.6334291	1.455748018	0.07041163	0.107902188	477.4103749	543.400078	587.2119109	536.0074546	0.773038783	0.119059068	0.154178278	245.803124	266.7905592	255.1856281	255.9264371	1.6190377	0.040193257	0.059693809	361.8804938	401.9640618	368.2852679	377.3766078	1.097986843	0.531263422	0.566862845	259.6345721
AT5G04240	zinc finger (C2H2 type) family protein / transcription factor jumonji (jmj) family protein	zinc finger protein - like	245691_at	454.6850877	538.5785085	530.5080765	286.2194388	303.9582435	287.3108985	292.4961936	1.736514533	0.001400632	0.006110245	220.2430087	202.4604362	211.0415583	211.2483344	2.404392406	0.000401759	0.002943085	402.8059964	419.6426176	384.3277282	402.2587807	1.262679437	0.020937093	0.042368297	267.4159199	275.7452058	277.204335	273.4551536	1.857430311	0.00095346	0.004272922	174.1250687	195.7558742	194.0658504	187.9822644	2.701977723	0.000316826	0.001985018	226.3614298	223.0876269	245.6806721	231.7099096	2.192068055	0.000563098	0.002802677	241.9416485
AT5G04260	thioredoxin family protein	thioredoxin - like protein	245693_at	451.0376458	453.0642877	545.5104979	189.1665078	208.8471829	182.4144298	193.4760402	2.497488286	0.000839776	0.00445167	232.5259401	227.3749589	223.4826329	227.7945106	2.121228218	0.001223033	0.005451987	328.1098013	316.015024	331.2377575	325.1208609	1.486229282	0.007395158	0.020215486	499.4198346	544.777973	484.572759	509.5901889	0.94822105	0.504658473	0.545430118	468.4988976	468.4562306	456.6331742	464.5294341	1.040201349	0.584119499	0.621399481	883.1520065	889.1051365	802.0802398	858.1124609	0.563101185	0.000865879	0.003699002	190.1847282
AT5G04170	calcium-binding EF hand family protein	EF - hand Calcium binding protein - like	245694_at	242.7305408	252.4426758	275.5296538	265.1232866	291.6906984	271.8512732	276.2217527	0.930053315	0.19932944	0.239264413	262.5717074	288.5253646	282.7659334	277.9543351	0.924255981	0.167718915	0.203832677	309.404997	314.8469474	317.1363169	313.7960871	0.818687572	0.004702445	0.014922394	504.8208362	517.1840363	479.4994962	500.5014562	0.513287132	7.88E-05	0.000946961	343.9341748	345.1933749	323.4605157	337.5293551	0.761121819	0.002562556	0.007544262	546.8958306	560.1387969	568.0913852	558.3753376	0.460086504	1.27E-05	0.000319068	256.1360264
AT5G04270	zinc finger (DHHC type) family protein	rec - like protein	245695_at	227.4970736	256.4480273	263.379888	144.9510478	160.69533	172.2577776	159.3013851	1.563754951	0.002682483	0.009157055	156.042434	158.0865672	161.5762472	158.5684161	1.570983275	0.001232778	0.005466513	200.51786	195.8305634	206.5843866	200.9776033	1.239483034	0.013543001	0.030840938	161.5217081	203.8430607	151.3163896	172.2270528	1.446394893	0.016855202	0.032154695	147.8963158	137.6236625	179.6866609	155.0688798	1.606436637	0.004962429	0.011937404	129.3648318	147.803044	155.4564671	144.2081143	1.727422419	0.001455391	0.005233866	209.2754433
AT5G04250	OTU-like cysteine protease family protein	putative protein ;supported by full-length cDNA: Ceres:29990.	245699_at	311.9212165	339.6917852	346.6769756	127.0788934	127.2611754	127.687822	127.3426303	2.613133756	4.20E-05	0.000941126	103.5808768	97.46892185	87.80154169	96.28378012	3.456068357	3.38E-05	0.000847628	167.9285337	181.6443557	175.3039894	174.9589596	1.901950758	0.00015411	0.001766033	321.3517372	313.7253715	276.2526805	303.7765964	1.095421207	0.17334373	0.2123035	239.0438242	217.5359824	236.0662018	230.8820028	1.441270093	0.00125863	0.004766383	619.8110969	688.0694451	688.7321921	665.537578	0.499991791	0.000190218	0.001433014	1135.965542
AT5G04290	KOW domain-containing transcription factor family protein	glycine-rich protein	245704_at	420.4592237	476.8948054	456.1561382	302.9535989	308.363087	300.4104333	303.9090397	1.484556222	0.000901653	0.004656922	258.3649872	235.1205277	255.6856219	249.7237123	1.806676874	0.000366311	0.002779772	208.7025344	221.3159782	237.8504268	222.6229798	2.026610443	0.000247574	0.002329625	179.7804207	214.2176327	210.2636976	201.4205837	2.239940167	0.000225106	0.001779722	155.7052151	146.5122707	168.9688687	157.0621182	2.872558074	7.72E-05	0.000916895	188.9234804	179.9207231	189.2568211	186.0336749	2.425206383	9.34E-05	0.000940958	197.5550773
AT5G04320	expressed protein	putative protein	245709_at	187.4218055	147.588172	86.38595558	186.7699176	175.0057383	188.0423411	183.2726657	0.766428046	0.222614752	0.263936927	177.6851528	170.819974	160.5701727	169.6917665	0.827767392	0.382257958	0.425117494	71.38500719	81.1053634	77.65299343	76.71445467	1.831014919	0.096939122	0.139953332	55.36103247	63.30184082	46.09052578	54.91779969	2.557737415	0.045440404	0.06989279	72.04798144	83.24306737	69.04282097	74.77795659	1.87843206	0.091446672	0.119425695	45.81549683	55.3117426	39.43510428	46.85411457	2.997929047	0.034602572	0.05393485	55.30770741
AT5G04340	zinc finger (C2H2 type) family protein	putative c2h2 zinc finger transcription factor	245711_at	46.79611382	61.08335219	55.2558565	54.07744804	48.54205586	51.28264644	51.30071678	1.059993783	0.526765343	0.568091886	65.09296872	59.39748472	64.75129395	63.08058246	0.862047221	0.12769305	0.160799611	50.50469043	50.28111103	50.43849489	50.40809878	1.078763971	0.392702087	0.451429985	1688.016117	1565.930514	1692.574019	1648.840217	0.032979812	2.79E-06	0.000194304	585.1067	584.4110074	544.2952738	571.2709937	0.095188521	3.32E-06	0.000224464	1464.417313	1174.759877	1126.008035	1255.061742	0.043327303	0.000342485	0.002058873	612.0399988
AT5G04360	pullulanase, putative / starch debranching enzyme, putative	pullulanase-like protein (starch debranching enzyme)	245712_at	324.0395801	397.6117462	360.2869877	107.2512525	119.3243684	120.0184331	115.5313513	3.121629761	0.000346303	0.002761129	143.3334482	130.9276337	136.2405448	136.8338756	2.635649273	0.00048454	0.003254981	153.9078528	164.4890888	142.5067276	153.6345564	2.347428294	0.000732044	0.004469699	159.9779589	159.9674321	167.0650751	162.336822	2.221591504	0.000750122	0.003711903	271.5724551	274.0313802	270.6285208	272.077452	1.325527352	0.01408455	0.025946309	166.8650023	154.4422429	163.5144584	161.6072345	2.231621039	0.00076531	0.003425039	118.0731807
AT5G04280	glycine-rich RNA-binding protein	RNA-binding protein-like	245714_at	584.667439	511.8511046	352.9511528	735.6372239	761.0019538	802.760545	766.4665742	0.630368736	0.016379957	0.031246317	669.1429121	660.0583017	728.9966106	686.0659415	0.704242167	0.047438176	0.069912432	639.8682054	572.8921719	564.3382365	592.3662046	0.815638302	0.206244068	0.262526906	565.3903106	515.2500265	587.3424074	555.9942482	0.868995618	0.366913146	0.40995626	449.3977032	434.2449932	460.3572555	447.999984	1.078474515	0.636406317	0.67146602	544.3619797	490.7202521	472.3688505	502.4836941	0.961536804	0.800946044	0.820895625	376.5020386
AT5G08670 /// AT5G08690	ATP synthase beta chain 1, mitochondrial	Expressed protein ; supported by cDNA: gi_15293122_gb_AY050995.1_	245715_s_at	6146.068958	7816.939476	7561.228786	3187.285996	3119.956031	3196.5155	3167.919176	2.264813381	0.001528409	0.00644631	3117.502274	3282.595733	3153.290957	3184.462988	2.253047301	0.001573608	0.006286365	4126.767418	4035.667592	3957.395587	4039.943532	1.775951986	0.003867335	0.012981147	3366.997177	3283.450479	3156.254453	3268.900703	2.194849704	0.001720853	0.006329084	3702.033756	3886.289602	3669.058024	3752.460461	1.912011017	0.002839003	0.008093109	3710.254894	4283.096577	3925.412001	3972.921157	1.805911936	0.004216326	0.010922325	4612.130774
AT5G08740	pyridine nucleotide-disulphide oxidoreductase family protein	Expressed protein ; supported by cDNA: gi_15912292_gb_AY056424.1_	245716_at	229.3691639	231.0680618	202.9996568	119.2844325	107.5858801	121.8576529	116.2426552	1.902448178	0.000483681	0.003297176	123.2289489	130.8712705	160.2392139	138.1131445	1.60119175	0.004586629	0.012308672	199.2479327	201.1217117	228.2378874	209.5358439	1.055407149	0.423919214	0.481642311	463.3886029	436.5773933	438.5074864	446.1578276	0.495666811	5.66E-05	0.000794263	420.9344542	445.6309394	387.8382826	418.1345587	0.528886271	0.00049345	0.002619129	485.3826151	440.1102068	420.409104	448.6339753	0.492931075	0.000433199	0.002384603	190.5677224
AT5G33390	glycine-rich protein	Expressed protein ; supported by cDNA: gi_15293032_gb_AY050950.1_	245717_at	109.3338486	99.59413784	107.3561948	54.31009966	48.49196921	55.04830849	52.61679245	2.003696073	0.000128972	0.001609892	46.38476406	40.113975	43.27442927	43.25772278	2.437207824	5.77E-05	0.001074812	57.12649724	55.08919348	57.89035756	56.70201609	1.859335306	9.42E-05	0.001346583	64.66193928	68.0277931	62.83022029	65.17331756	1.617656801	0.000271556	0.001959352	61.00103708	54.05885943	53.0276014	56.02916597	1.881663926	0.00022065	0.001607144	57.46987791	74.00480898	59.32123174	63.59863955	1.657709366	0.002248127	0.006941468	67.3240467
AT5G04110	DNA topoisomerase II family protein	putative protein	245718_at	459.2447805	472.830599	651.8777002	377.5123513	390.0540147	374.8010741	380.7891467	1.386553069	0.077270218	0.106477131	343.0428406	340.0989169	362.2221474	348.454635	1.515216923	0.04526515	0.06729858	407.6151724	383.6242811	405.1590125	398.7994887	1.323934395	0.10774864	0.152805743	410.4751486	478.7010538	451.6777223	446.9513082	1.181301744	0.281572434	0.323979799	368.0400195	381.1983325	334.3406863	361.1930128	1.461778997	0.058694926	0.081775432	397.7575723	406.6898756	441.8283251	415.4252577	1.270949106	0.151040004	0.18585148	1292.948413
AT1G73450 /// AT1G73460	protein kinase, putative	hypothetical protein similar to Ser-Thr protein kinase-like protein GI:9294588 from [Arabidopsis thaliana]	245721_s_at	401.532458	457.2109851	326.0526366	295.8222531	356.9830879	320.3609345	324.3887585	1.217465206	0.167977059	0.205809411	237.4282143	242.539987	240.4497297	240.1393103	1.644595489	0.015225703	0.02867151	246.0967883	254.2577903	273.2196969	257.8580918	1.53158671	0.024259224	0.047127455	256.7392283	256.9827203	305.1561964	272.9593817	1.44685273	0.041755248	0.065369718	191.3247132	227.1477141	237.8064255	218.7596176	1.805324177	0.012180727	0.023342627	281.3939728	248.2630072	259.9681888	263.2083896	1.500453793	0.028351319	0.045924938	337.9153401
AT1G73430	sec34-like family protein	unknown protein	245722_at	178.756266	228.4788604	218.9029504	137.5419848	133.7246013	143.0478388	138.1048083	1.511263039	0.01030539	0.022353445	114.1109446	118.2145825	114.0352277	115.4535849	1.807762768	0.003658606	0.010595935	163.0375902	191.8605303	164.9482566	173.2821257	1.20446752	0.118119667	0.164751763	110.0604519	103.8724971	107.3507175	107.0945555	1.948863705	0.002690905	0.008536947	88.74629399	104.2168066	96.87282801	96.61197619	2.160319046	0.002120404	0.006647523	104.3720184	91.76870852	98.87805558	98.33959417	2.122366825	0.002137592	0.006694674	279.7578715
AT1G73390	expressed protein	hypothetical protein predicted by genemark.hmm	245724_at	228.6609837	168.6674813	100.947171	548.6780318	508.1144369	516.8388939	524.5437876	0.316640636	0.00077033	0.004257303	304.975963	316.4499063	299.6274653	307.0177782	0.540984563	0.019334852	0.034281418	220.3742178	219.0179041	203.3906118	214.2609113	0.77518516	0.266036552	0.324554181	1098.826364	1185.071652	1184.421416	1156.106477	0.143664863	2.93E-05	0.000555645	595.2186936	647.4104606	566.4440759	603.02441	0.275431435	0.000569619	0.002858373	821.9863627	788.4103263	787.0798588	799.1588492	0.207833372	8.11E-05	0.000859376	271.5088801
AT1G73370	sucrose synthase, putative / sucrose-UDP glucosyltransferase, putative	sucrose synthase, putative similar to sucrose synthase GI:4468151 from [Craterostigma plantagineum]	245725_at	301.3320619	241.1823447	366.0187965	94.78628966	110.746407	83.79188319	96.44152661	3.140186719	0.005005415	0.01369645	94.94253088	97.16993133	91.85088043	94.65444755	3.199473547	0.004476943	0.012121287	201.877592	219.7218866	223.4958473	215.0317753	1.408370464	0.074715584	0.113258833	223.2666239	234.8839737	239.0208004	232.390466	1.303170505	0.12465076	0.160403104	151.700009	141.267933	165.5607643	152.8429021	1.981409649	0.015043934	0.027342517	109.2885532	93.11043826	115.3919835	105.930325	2.858901841	0.005798053	0.013624223	151.5394353
AT1G73350	expressed protein	hypothetical protein contains similarity to glucosidase II beta-subunit GI:5452942 from [Mus musculus]	245727_at	255.6444161	220.7897905	225.422491	111.0967072	111.879723	112.3887544	111.7883949	2.092813237	0.000365392	0.002858035	105.7611109	100.1514214	111.3881336	105.7668886	2.211960998	0.000356271	0.002748754	129.108411	123.4243048	107.9940332	120.175583	1.946753465	0.000837753	0.004871024	128.6428459	125.8612718	136.3269101	130.2770093	1.795805982	0.000801843	0.003858584	102.5614539	99.33323666	105.6956216	102.5301041	2.281790648	0.000289443	0.001888104	139.5926212	141.862977	129.9263405	137.1273129	1.70609507	0.00109845	0.00434639	134.5444422
AT1G73490	RNA recognition motif (RRM)-containing protein	unknown protein	245729_at	821.2928974	668.2217471	562.4576947	1085.694825	1089.666096	1073.727343	1083.029421	0.631553277	0.006086122	0.015594281	931.0493599	922.3663099	916.2909614	923.2355437	0.740862702	0.033564872	0.053053603	695.6303419	683.2899987	628.9154993	669.2786133	1.021982125	0.859360507	0.880743916	328.7528346	356.7933399	377.1462047	354.2307931	1.930918466	0.012502621	0.025609114	536.2013046	506.1412095	548.1584191	530.1669777	1.290142179	0.113553556	0.144144343	425.8108069	439.1595159	416.3473508	427.1058912	1.6014548	0.027131174	0.044324057	424.5422639
AT1G73470	expressed protein	unknown protein ;supported by full-length cDNA: Ceres:39155.	245730_at	844.0957966	667.1605869	737.1070519	271.6054785	280.4407724	248.3489667	266.7984059	2.809066553	0.000767982	0.004256456	453.298101	500.8519263	490.9400214	481.6966829	1.555863898	0.007439641	0.017177885	334.6446905	349.1594978	370.9327837	351.5789907	2.131681637	0.001627668	0.007433613	358.8619981	348.353774	352.6017663	353.2725128	2.121462756	0.001540426	0.005887809	593.3727429	556.747649	587.738275	579.2862223	1.293755055	0.031993665	0.049719184	408.6898761	452.551704	392.6827198	417.9747666	1.793061539	0.003686488	0.009920814	184.3678181
AT1G73500	mitogen-activated protein kinase kinase (MAPKK), putative (MKK9)	MAP kinase, putative similar to MAP kinase kinase 5 GI:3219273 from [Arabidopsis thaliana];supported by full-length cDNA: Ceres:112118.	245731_at	722.7980659	1063.269435	1548.772104	647.2002637	726.5704965	743.00091	705.5905567	1.57543662	0.167978258	0.205809411	641.0522224	651.0504599	652.0844412	648.0623745	1.715287363	0.125239249	0.158172909	468.1525359	477.5583684	508.7840768	484.8316604	2.292781789	0.059303646	0.093963383	1632.042825	1705.595276	1805.24951	1714.29587	0.648437193	0.069590809	0.098788365	967.4034912	986.1649411	948.2259333	967.2647885	1.149233607	0.579828133	0.61751919	942.3225859	919.2274004	906.088395	922.5461271	1.204940511	0.474702894	0.512654455	236.9705896
AT1G73440	calmodulin-related	unknown protein contains similarity to calmodulin GI:166304 from [Achlya klebsiana]; supported by cDNA: gi_13358218_gb_AF325029.2_AF325029	245732_at	389.8416694	389.4319951	385.40296	151.9368777	133.1523916	145.6640896	143.584453	2.703813215	1.76E-06	0.000258456	131.9087135	126.4290935	138.0492351	132.129014	2.938230822	2.45E-07	0.000104132	89.85241298	108.1739539	99.8472968	99.29122123	3.909968441	7.76E-07	0.000126134	135.6096451	142.5013594	122.0185391	133.3765145	2.910748889	2.07E-06	0.00016739	141.4696908	132.7007787	136.499154	136.8898745	2.836042789	1.07E-07	6.19E-05	192.4479459	187.6649592	189.5611902	189.8913651	2.04446127	6.01E-08	3.87E-05	175.8191667
AT1G73380	expressed protein	hypothetical protein predicted by genemark.hmm; supported by cDNA: gi_14334537_gb_AY035173.1_	245733_at	466.0815143	576.5993706	518.1583327	258.4103281	261.0286135	249.8572511	256.4320642	2.028918423	0.001194067	0.005550942	184.4004369	188.2346824	201.3387597	191.3246263	2.719355836	0.000525533	0.00340104	265.1934593	213.0996001	205.4278135	227.9069576	2.282860271	0.001392141	0.006706806	189.131603	200.2519417	217.4109209	202.2648219	2.572270029	0.000645714	0.003365703	184.6368534	180.9241131	166.4325576	177.3311747	2.933944018	0.000450871	0.002478664	235.1638078	249.6480076	268.1689272	250.9935809	2.072880659	0.001273579	0.00478494	232.0795348
AT1G73480	hydrolase, alpha/beta fold family protein	lysophospholipase homolog, putative similar to lysophospholipase homolog GI:2801536 from [Oryza sativa]; supported by cDNA: gi_15028212_gb_AY045929.1_	245734_at	92.72081518	96.70257343	113.0274932	115.004173	134.5937228	124.5575759	124.7184906	0.808356164	0.046631318	0.070353252	114.9489641	111.8337995	109.7380624	112.1736087	0.898758289	0.150373852	0.185281272	211.5442113	199.2570537	205.5608803	205.4540484	0.490703208	0.000127112	0.001593012	145.6248511	174.057081	169.4804594	163.0541305	0.618303629	0.004474312	0.012132606	546.3651396	449.6566395	497.1588096	497.7268629	0.202554791	0.000156337	0.001322395	671.1148065	717.6757437	636.5960264	675.1288589	0.149329953	1.90E-05	0.000394826	1115.093562
AT1G44100	amino acid permease 5, putative (AAP5)	amino acid permease, putative almost identical to amino acid permease GI:608673 from [Arabidopsis thaliana]	245740_at	64.98005469	107.1913827	90.69637032	166.3427449	166.7121437	170.9072327	167.9873738	0.521602312	0.002894357	0.009587365	560.2429736	497.6765893	485.0593893	514.3263174	0.170363832	8.43E-05	0.001272425	252.5528421	273.4176659	237.7371513	254.5692198	0.344199517	0.000483715	0.003498236	2828.905558	2986.711802	2472.413639	2762.677	0.031716557	6.22E-05	0.000832944	728.8461099	708.9493763	735.5491836	724.4482233	0.120950814	1.67E-06	0.000168848	1388.184567	1269.449905	1186.058138	1281.23087	0.068389394	3.75E-05	0.000559082	2158.066795
AT1G44170	aldehyde dehydrogenase, putative (ALDH)	aldehyde dehydrogenase, putative similar to aldehyde dehydrogenase GI:2351120 from [Synechococcus PCC7942];supported by full-length cDNA: Ceres:1141.	245742_at	512.1548173	552.3770744	495.5217406	721.6523012	686.0418456	690.5457739	699.4133069	0.743505839	0.000897018	0.004640672	785.6879443	783.3349564	803.0078629	790.6769212	0.657686931	0.000113508	0.001505551	1502.257785	1436.012116	1411.060253	1449.776718	0.358688253	8.37E-06	0.000385037	2787.914772	2656.3364	2659.807994	2701.353055	0.192502745	1.23E-06	0.000136014	595.5440429	620.6723332	606.8498075	607.6887279	0.855730662	0.008831775	0.018276277	829.297658	696.922194	804.2735912	776.8311477	0.669409149	0.004284233	0.011034067	1321.119749
AT1G51110	plastid-lipid associated protein PAP / fibrillin family protein	unknown protein	245744_at	339.235477	251.5696714	223.0404008	178.0749846	180.3740223	170.7650832	176.4046967	1.537838021	0.053839796	0.078835034	206.6189655	238.7555023	234.2996065	226.5580247	1.197405609	0.286277047	0.327729522	222.7858284	221.0817164	243.364365	229.0773033	1.184237137	0.302442375	0.361435017	258.0609903	229.1660412	211.031294	232.7527752	1.165536477	0.362818756	0.405961074	939.9669787	868.8868136	818.5533744	875.8023889	0.309752352	0.000260644	0.001767107	483.0167474	408.3263945	492.2846481	461.2092633	0.58819688	0.012399882	0.024126362	118.7773541
AT1G51110	plastid-lipid associated protein PAP / fibrillin family protein	unknown protein contains similarity to anthranilate synthase large subunit GI:1374671 from [Buchnera aphidicola]	245745_at	616.9379477	588.2538908	472.9009487	127.719365	135.2798093	122.1013033	128.3668259	4.357545329	0.000618636	0.003750443	145.8518862	147.1356488	156.1689024	149.7188125	3.736098711	0.000749629	0.004104816	165.7302681	164.1300942	167.5506872	165.8036832	3.373654021	0.000866263	0.004967532	146.8251692	142.5445142	127.9992083	139.1229639	4.020646533	0.000694167	0.003525407	590.5520275	613.009394	632.7610056	612.1074757	0.913833411	0.312482376	0.354571375	313.384777	307.6826074	312.4355216	311.1676353	1.797629955	0.004883643	0.012068994	55.25804343
AT1G51070	basic helix-loop-helix (bHLH) family protein	bHLH transcription factor, putative similar to bHLH transcription factor GI:3757520 from [Arabidopsis thaliana];supported by full-length cDNA: Ceres:16284.	245746_at	602.0850601	495.7509883	377.2109517	618.3569312	609.1656911	616.826464	614.7830288	0.799765625	0.131207771	0.167047737	447.4126364	471.1689308	494.6286871	471.0700848	1.043756225	0.771614989	0.796135028	624.8087735	603.3242939	571.9641251	600.0323975	0.81942631	0.179787628	0.233329046	407.1039218	467.2219128	439.8271955	438.05101	1.122431685	0.469715684	0.511611352	669.490472	658.9054715	682.2787568	670.2249001	0.733607977	0.052212541	0.074144187	433.1834326	473.3593802	402.4333555	436.3253894	1.126870783	0.462000263	0.500019035	230.021837
AT1G51100	expressed protein	hypothetical protein predicted by genemark.hmm;supported by full-length cDNA: Ceres:31356.	245747_at	59.45052891	57.36674056	44.44117153	41.22687963	43.56673496	47.90555471	44.23305643	1.215218165	0.134552719	0.170522799	73.84142859	76.85905614	74.87365532	75.19138002	0.714879999	0.01092599	0.022587505	50.24914933	60.94120424	68.52607545	59.90547634	0.897293819	0.433945	0.491044709	45.99875058	50.31329699	44.53608217	46.94937658	1.144910062	0.245595678	0.287331042	98.36893864	128.8485048	116.3429951	114.5201462	0.469374302	0.003725167	0.009730857	44.54841164	36.13406061	39.70460025	40.12902417	1.339499646	0.061625697	0.086809309	22.87468568
AT1G51140	basic helix-loop-helix (bHLH) family protein	unknown protein contains similarity to phytochrome interacting factor 3 GI:3929586 from [Arabidopsis thaliana]; supported by cDNA: gi_14334499_gb_AY034941.1_	245748_at	333.4907521	243.8223616	107.8046443	158.6779836	155.7888386	140.6636466	151.7101563	1.505321671	0.309007692	0.353589198	149.1044069	143.4147355	139.7523971	144.0905132	1.58492451	0.268608681	0.309806941	395.4386787	426.5029313	408.6674657	410.2030252	0.556730623	0.051595673	0.084477328	356.9951739	362.6559366	339.3963046	353.015805	0.646918871	0.131882461	0.168198703	334.0649929	328.7948494	320.925115	327.9283191	0.696410077	0.204368747	0.241958934	566.1783583	562.8483305	653.0527989	594.0264959	0.384448484	0.007068964	0.015749793	391.974447
AT1G51060	histone H2A, putative	histone H2A, putative similar to histone H2A GI:9758956 from [Arabidopsis thaliana]; supported by cDNA: gi_13877850_gb_AF370188.1_AF370188	245750_at	1277.337426	1319.227449	1086.917284	1683.084415	1839.957108	1813.223537	1778.75502	0.690273462	0.003097538	0.0100547	1041.584353	1215.890955	1197.408532	1151.627947	1.066166716	0.44657152	0.48978305	626.2828899	765.0748257	699.4200446	696.9259201	1.761776038	0.002926926	0.010812715	526.9029684	558.9013792	588.3728354	558.059061	2.200174627	0.000811066	0.003875957	358.7566044	334.9365135	379.4361636	357.7097605	3.432468224	0.000278257	0.001831736	264.404802	256.2752983	252.1129461	257.5976821	4.766453549	0.000171449	0.001344419	701.3015631
AT1G25682 /// AT1G25988	cell cycle control protein-related	hypothetical protein contains similarity to virulence regulator GI:9106522 from [Xylella fastidiosa]	245751_s_at	234.9022307	209.0006018	153.300659	150.1385497	124.0065559	134.9274832	136.3575296	1.459896135	0.067868249	0.09539812	121.5486876	125.486136	132.6343548	126.5563928	1.572957526	0.040537455	0.061591639	160.9304356	181.0994151	167.7041546	169.9113351	1.171598295	0.304805211	0.36366616	278.2631417	280.7347193	265.8536113	274.9504907	0.724013367	0.036364494	0.058517361	168.4385006	178.6455766	191.3290923	179.4710565	1.109191835	0.476405336	0.517902322	279.617571	305.8095062	250.3278249	278.5849674	0.71456774	0.051396582	0.074729268	152.613097
AT1G35190	oxidoreductase, 2OG-Fe(II) oxygenase family protein	hyoscyamine 6-dioxygenase hydroxylase, putative similar to hyoscyamine 6-dioxygenase hydroxylase GB:P24397 from [Hyoscyamus niger];supported by full-length cDNA: Ceres:2551.	245756_at	29.74574595	43.26002854	60.41222715	86.84497908	77.63322309	93.69378984	86.05733067	0.516779534	0.014255231	0.02814477	203.4204852	237.8073327	222.2015732	221.1431303	0.201103544	0.000187012	0.001917488	147.3936416	129.0627388	141.283966	139.2467822	0.319380215	0.000798866	0.004723498	5894.62427	6114.312441	6667.900933	6225.612548	0.007143501	1.14E-05	0.000348805	180.8881415	226.2019544	205.4102802	204.166792	0.217825175	0.000541757	0.002759891	617.9684337	568.7717188	590.2156147	592.3185891	0.075082343	5.25E-06	0.000208249	787.4714034
AT1G35140	phosphate-responsive protein, putative	phosphate-induced (phi-1) protein, putative similar to phi-1 GB:BAA33810 GI:3759184 from [Nicotiana tabacum];supported by full-length cDNA: Ceres:118937.	245757_at	62.9642233	54.78563269	74.0969333	102.6435496	111.4422168	116.9630957	110.3496207	0.579512003	0.002657019	0.009083552	176.8919363	193.8471218	187.3647963	186.0346181	0.343747472	8.18E-05	0.001258751	63.2753744	54.90504402	46.60267193	54.92769678	1.164238326	0.28873915	0.347423251	449.8073971	494.0558857	539.3803653	494.4145494	0.129342734	8.35E-05	0.000980302	473.9933873	478.3606073	575.5730942	509.3090296	0.125560173	0.000187771	0.001468713	407.5090624	383.9130475	394.3147651	395.245625	0.161795415	3.01E-06	0.000171123	171.7328899
AT1G32240	myb family transcription factor (KAN2)	unknown protein contains similarity to transfactor GB:BAA75684 GI:4519671 from [Nicotiana tabacum]; supported by cDNA: gi_15723594_gb_AY048689.1_	245758_at	77.41113478	69.69886386	42.10813914	87.37895125	90.19058041	96.35560978	91.30838048	0.690765867	0.062785475	0.089351593	81.83094367	80.05816013	76.84872174	79.57927518	0.792577118	0.201640477	0.239639068	53.28075565	61.87438829	54.70116118	56.61876837	1.113989485	0.590243256	0.640260389	41.36896989	41.8134357	40.71183712	41.2980809	1.527255292	0.112078888	0.146708617	74.81294992	72.42529234	72.03046244	73.08956823	0.862950953	0.404239216	0.44653624	78.00931267	69.95794579	75.7390495	74.56876932	0.845832822	0.354227585	0.3936283	65.85593034
AT1G66900	expressed protein	hypothetical protein predicted by genemark.hmm	245759_at	502.4270593	419.2068235	422.3146355	312.1732764	277.0966281	281.6287499	290.2995515	1.543174411	0.005818759	0.015142619	316.3664723	327.9752776	317.7578442	320.6998647	1.396891264	0.009795762	0.02084902	364.9866797	372.0821226	378.9302611	371.9996878	1.204255955	0.050863287	0.083530488	846.4004105	788.623515	651.2709132	762.0982795	0.587828173	0.007979405	0.018325147	376.4065407	406.4370762	345.0386846	375.9607672	1.191568053	0.090988022	0.118901442	583.7840603	560.6133585	554.6104164	566.3359451	0.791019612	0.014486216	0.027090767	729.9657031
AT1G66890	expressed protein	hypothetical protein predicted by genemark.hmm;supported by full-length cDNA: Ceres:7343.	245761_at	233.4787682	163.6764037	136.5227829	266.6790144	281.247085	255.1236995	267.6832663	0.66456396	0.039625702	0.061934719	268.505828	289.7210634	278.2456276	278.824173	0.638010147	0.026805367	0.044336603	253.769422	290.0637391	286.1876407	276.6736006	0.642969373	0.033608051	0.060526532	403.1780212	399.3421519	427.6364058	410.052193	0.43382929	0.001541376	0.005888586	226.7306612	241.8318443	257.5148442	242.0257832	0.735015292	0.101041543	0.13038563	295.3696591	274.8175612	253.3338092	274.5070098	0.648044113	0.036774331	0.056661191	184.7551313
AT1G27880	ATP-dependent DNA helicase, putative	ATP-dependent DNA helicase RecQ, putative similar to ATP-dependent DNA helicase RecQ GB:AAF93372 GI:9654602 from [Vibrio cholerae]	245762_at	73.17848931	63.37251237	50.33783402	64.9096332	58.67262853	61.71274083	61.76500085	1.008601598	0.941955532	0.949361239	56.26349853	54.45857594	55.45085914	55.39097787	1.124664719	0.356830097	0.398938096	44.01918362	43.80952231	38.82252561	42.21707718	1.47561799	0.042394915	0.07228936	33.21345151	36.0955289	33.93751747	34.41549929	1.81012276	0.013930995	0.027821824	37.51910512	40.15566663	38.12713078	38.60063418	1.613866712	0.023667732	0.038981411	37.93815148	37.88292578	45.42037914	40.4138188	1.541459838	0.036443435	0.056311408	70.93460012
AT1G27850	expressed protein	transposon protein, putative similar to En/Spm-like transposon protein GB:AAB95292 GI:2088658 from [Arabidopsis thaliana]	245763_at	248.0357014	257.0549058	213.8895839	228.2295074	238.7050732	237.6391135	234.857898	1.020447112	0.741121171	0.770281657	188.3680192	183.4128348	176.9419621	182.9076054	1.31027938	0.013843585	0.026718548	208.4323215	242.2287358	228.3677612	226.3429395	1.058836049	0.462382616	0.51885397	202.5909047	177.7131996	190.0985043	190.1342029	1.260478442	0.029758525	0.04989989	185.96913	192.8241881	178.0312599	185.6081927	1.291214899	0.017389853	0.03057632	151.4081242	169.543264	157.4291034	159.4601639	1.502946303	0.004823356	0.011946833	152.2647736
AT1G19750 /// AT1G27840	transducin family protein / WD-40 repeat family protein	hypothetical protein contains similarity to cockayne syndrome complementation group A protein GB:U28413 GI:975301 from [Homo sapiens]	245764_s_at	125.4229646	113.8000758	106.6370202	146.1938347	121.1396079	158.6475698	141.9936708	0.811914265	0.095916237	0.127547317	143.2254328	125.2139364	143.3543638	137.2645777	0.839886654	0.054104306	0.077832293	139.2482506	120.5621944	126.7614648	128.8573033	0.894684926	0.15507661	0.206371563	156.6450249	159.2361495	130.2298339	148.7036694	0.775278023	0.036052825	0.05808693	130.1608608	102.1066696	104.486997	112.2515091	1.027039081	0.787239455	0.811047887	129.4245576	122.6509923	141.890985	131.3221783	0.877891978	0.110781521	0.14205739	112.5943033
AT1G33590	disease resistance protein-related / LRR protein-related	hypothetical protein similar to putative disease resistance protein GB:AAC14512 GI:2739389 from [Arabidopsis thaliana];supported by full-length cDNA: Ceres:105146.	245768_at	39.04417096	51.90653881	67.07699002	702.2425454	589.3887704	729.0080819	673.5464659	0.078206779	0.000140507	0.001689636	930.8815585	976.2888983	959.6000568	955.5901712	0.055123945	5.25E-07	0.000137239	242.4214726	226.3954327	237.7865822	235.5344958	0.223644098	4.11E-05	0.00084294	4133.818144	3606.261166	3393.000362	3711.026557	0.014194428	7.71E-05	0.000932842	1396.314373	1514.738426	1372.97836	1428.010386	0.036887617	6.60E-06	0.000287393	1193.104898	1001.386268	1160.247215	1118.246127	0.047105819	5.81E-05	0.000705795	95.71250083
AT1G30220	sugar transporter family protein	hypothetical protein similar to putative sugar transporter GI:4263781 from [Arabidopsis thaliana]	245769_at	119.5530338	148.1717506	405.1974601	69.76669626	72.25833533	72.76935106	71.59812755	3.132867053	0.167991849	0.205809411	97.64508852	125.7174972	95.49796319	106.2868496	2.110396682	0.265925247	0.307166572	90.24396693	84.93699871	72.87550365	82.68548976	2.712778451	0.194495377	0.249687846	724.4315149	884.9380943	641.9542995	750.4413029	0.298900679	0.010372667	0.022266944	400.5124782	311.4419127	344.7189918	352.2244609	0.636830884	0.247147733	0.286965723	615.5873818	634.2342257	624.229862	624.6838231	0.359073513	0.011685282	0.023052547	71.65760025
AT1G30240	PELP1-related	hypothetical protein predicted by genemark.hmm	245770_at	81.39570519	66.8947647	58.305767	114.39844	111.4240976	112.1264644	112.6496673	0.611323708	0.002988917	0.009827483	87.79233143	90.79307978	102.2705396	93.61865026	0.735595013	0.037166637	0.057528533	64.84924432	60.67279761	68.94688659	64.82297618	1.062361162	0.601963175	0.651330111	45.73716759	42.85959598	58.1606805	48.91914802	1.407739404	0.07207112	0.101546245	64.55331271	63.65908457	64.6231011	64.27849946	1.071359986	0.533801418	0.573398473	58.21589571	54.53150356	61.11825608	57.95521845	1.188252139	0.194211795	0.230474181	48.68164535
AT1G30300	expressed protein	hypothetical protein similar to putative hydrolase GI:7270684 from [Arabidopsis thaliana]	245772_at	358.6926305	404.6458258	469.5856454	252.6585988	239.2259276	269.2556132	253.7133799	1.6198385	0.009173282	0.020617175	221.5534462	234.9516323	233.1622453	229.8891079	1.787708449	0.00505071	0.013149353	309.3309429	336.54112	296.464203	314.1120886	1.308369577	0.047510657	0.079013322	181.5000263	180.3079794	190.4853213	184.0977757	2.232371896	0.002171182	0.007380125	165.3295366	165.6986606	158.5429816	163.190393	2.518375581	0.001543689	0.005400165	170.2347592	157.6923617	178.1626361	168.6965857	2.436176754	0.001773666	0.005914434	406.1774614
AT1G30290	pentatricopeptide (PPR) repeat-containing protein	hypothetical protein predicted by genscan+	245773_at	286.5891289	351.8498349	367.9593006	131.0943686	124.311573	122.4726857	125.9595424	2.66328443	0.001111628	0.005302134	135.3643391	136.5681646	136.4037035	136.112069	2.464631465	0.001315955	0.00566747	132.6062138	128.3947743	119.5967094	126.8658992	2.644257364	0.001157279	0.005950084	100.4151419	97.10545548	102.7794598	100.100019	3.351308934	0.000702026	0.003550856	103.4330557	97.62176434	94.89627404	98.6503647	3.400555985	0.000693337	0.003246029	105.3592367	102.1064262	109.7980458	105.7545695	3.172119083	0.000776394	0.003446095	111.5995152
AT1G30270	CBL-interacting protein kinase 23 (CIPK23)	serine/threonine kinase, putative similar to serine/threonine kinase GI:2632252 from [Sorghum bicolor]; supported by cDNA: gi_14486385_gb_AY035226.1_	245775_at	283.2698494	352.4921602	420.9882499	186.5284572	193.1102594	181.8824424	187.1737197	1.881942011	0.014395633	0.028340414	170.0214858	170.0251341	186.8006454	175.6157551	2.005800028	0.01169449	0.023650754	134.1216795	153.9283297	144.5400336	144.196681	2.442844621	0.006606749	0.01870412	358.4906915	357.8340229	334.4113195	350.2453447	1.005723821	0.962928049	0.968208622	196.6524336	185.8468846	165.033539	182.5109524	1.930021634	0.014170673	0.026066679	390.0333701	359.2703484	414.0949893	387.7995693	0.908330267	0.452951812	0.490950464	397.5179072
AT1G73540	MutT/nudix family protein	unknown protein contains similarity to diphosphoinositol polyphosphate phosphohydrolase GI:3978224 from [Homo sapiens]	245777_at	213.8970294	262.982196	216.7981656	642.298763	666.4734687	670.8617243	659.8779853	0.350406897	1.93E-05	0.000619169	338.3267957	349.3813359	358.2806658	348.6629324	0.663178605	0.002260721	0.007875424	704.0406727	801.6370892	794.2416137	766.6397919	0.301609438	0.000108584	0.00146146	573.9235201	594.8776368	553.6351573	574.1454381	0.402730357	6.61E-05	0.000861399	891.2533809	922.0598073	884.5246589	899.2792824	0.257123456	4.47E-06	0.00024764	455.8821552	426.271353	430.3587075	437.5040719	0.528511189	0.000360694	0.002135551	2113.565782
AT1G73530	RNA recognition motif (RRM)-containing protein	RNA-binding glycine-rich protein, putative similar to RNA-binding glycine-rich protein (RGP-1a) GI:436789 from [Nicotiana sylvestris]	245778_at	353.7066183	276.9883027	188.6758171	212.3475655	217.3322499	225.1641262	218.2813138	1.25124581	0.31542673	0.360372076	286.3904994	264.742276	283.0027998	278.0451917	0.982299236	0.923507531	0.933313763	247.0675237	238.7919363	234.4422081	240.100556	1.137538304	0.527842746	0.581380588	79.24288153	87.00978504	86.33353403	84.1954002	3.243925187	0.01671823	0.03197963	398.8633395	391.8185967	359.7192986	383.4670783	0.712247791	0.088252624	0.115763673	218.1029779	214.6399152	232.417306	221.7200664	1.231839697	0.344428796	0.383560042	118.1596917
AT1G45688	expressed protein	unknown protein ;supported by full-length cDNA: Ceres:8255.	245780_at	339.3943625	416.605321	339.5918597	697.5525546	698.1228966	688.6070781	694.7608431	0.52564445	0.000219352	0.002153449	690.2511331	665.322124	677.9415593	677.8382721	0.538767426	0.000303888	0.002494577	1163.366747	1148.090085	1141.475736	1150.977523	0.317293061	7.71E-06	0.000377122	436.5059947	479.2665654	420.6346895	445.4690832	0.819803652	0.061261339	0.089271432	929.5397927	823.38251	852.0147963	868.3123664	0.420582725	0.000248957	0.001721573	543.3578441	574.0433992	609.889398	575.7635471	0.634283263	0.002793057	0.008161695	516.3752869
AT1G45976	expressed protein	S-ribonuclease binding protein SBP1, putative similar to S-ribonuclease binding protein SBP1 GI:6760451 from [Petunia hybrida]; supported by cDNA: gi_11692935_gb_AF324720.1_AF324720	245781_at	556.5262844	492.749417	569.422999	398.998209	432.2817141	420.1603985	417.1467739	1.293468552	0.008786988	0.020064033	354.9342307	365.7614532	366.0575445	362.2510761	1.489481382	0.001784914	0.006751914	368.8390376	383.2620752	423.8478644	391.9829924	1.376504195	0.006917396	0.01927287	751.4058045	752.2504294	767.7250517	757.1270952	0.712649484	0.00085943	0.003999766	384.3691476	442.2574782	390.4563373	405.694321	1.329982219	0.011120939	0.02176018	701.0407745	750.8918224	721.6774217	724.5366729	0.744705208	0.002637655	0.007813324	540.6627264
AT1G35170 /// AT1G35180	expressed protein	hypothetical protein similar to hypothetical protein GB:AAF69173 GI:7767676 from [Arabidopsis thaliana]	245783_s_at	1351.0389	1194.066755	1334.33581	1291.353213	1209.932688	1177.169392	1226.151764	1.054638743	0.328462402	0.373315335	936.2751609	1015.549243	969.4685987	973.7643344	1.327987799	0.00432498	0.011832203	2706.636321	2602.555769	2559.438659	2622.876917	0.493026244	3.63E-05	0.000793065	3312.789947	3334.759742	3389.510711	3345.6868	0.386511719	3.02E-06	0.000200197	641.0079007	644.4056866	677.0092503	654.1409459	1.976863187	0.000234889	0.001656446	227.9221657	224.6031913	209.5592396	220.6948655	5.859434709	2.82E-05	0.000472811	491.3796208
AT1G32150	bZIP transcription factor family protein	G-Box binding protein, putative similar to G-Box binding protein 2 GB:AAD42938 GI:5381313 from [Catharanthus roseus]	245786_at	175.0153352	199.3541808	195.2862663	180.8008733	177.0535377	188.1240442	181.9928184	1.043366779	0.390262004	0.434794627	189.8185238	172.1174593	170.1001444	177.3453758	1.070708835	0.269557267	0.310786019	206.092929	185.0891486	162.8368276	184.6729684	1.028224447	0.738813752	0.774403519	174.0896188	191.1148152	206.3011759	190.50187	0.996763238	0.961378074	0.966806084	156.3290889	159.2663724	148.9523337	154.849265	1.226258716	0.012542622	0.023791482	173.5713153	179.3121106	187.2659203	180.0497821	1.054626441	0.31212099	0.350967217	176.5693442
AT1G32130	IWS1 C-terminus family protein	unknown protein	245787_at	766.7855341	855.5685381	551.2624639	421.7061154	415.6962853	416.0157395	417.8060467	1.734151171	0.02742446	0.046419789	390.7062763	426.1036948	409.5127009	408.774224	1.772467056	0.025519608	0.042657459	465.9792929	489.6791504	494.947905	483.5354494	1.498419291	0.056709972	0.090905108	703.0107886	714.0441435	673.2912126	696.7820482	1.039835695	0.775955695	0.800547423	429.1955045	465.1334937	451.3960973	448.5750319	1.615201012	0.038625021	0.057874866	744.1901508	736.1484867	714.7186178	731.6857518	0.990232273	0.941028142	0.948330009	589.7803927
AT1G32120	expressed protein	hypothetical protein similar to hypothetical protein GB:AAD27684 GI:4680504 from [Oryza sativa]	245788_at	463.4683766	664.1429989	717.4759183	144.3360306	155.3406491	141.7835833	147.153421	4.179509343	0.003785024	0.011476576	182.4998661	165.4799439	165.0438482	171.0078861	3.596495531	0.004604303	0.012335444	265.6832885	268.990103	262.3456864	265.673026	2.314985105	0.010687426	0.026094643	217.0521058	248.1411047	255.0187351	240.0706485	2.561867108	0.008682786	0.019533918	144.3610162	144.8034177	141.599337	143.5879236	4.28329265	0.003662622	0.009604991	279.3535649	270.7751564	257.4066866	269.1784693	2.284837638	0.011183427	0.022289789	195.8069399
AT1G32090	early-responsive to dehydration protein-related / ERD protein-related	hypothetical protein similar to hypothetical protein GB:CAB77775 GI:7269775 from [Arabidopsis thaliana]	245789_at	104.7410055	115.7596276	147.1193025	238.7248793	246.3530926	223.5973261	236.2250993	0.518742415	0.00137324	0.00603722	217.1075881	232.8176185	236.110444	228.6785502	0.535861271	0.001615944	0.0063839	122.5443629	125.1975181	135.6238072	127.7885627	0.95892759	0.713403217	0.751813989	446.3293144	397.8260474	418.6500907	420.9351508	0.291113675	9.47E-05	0.001050414	95.41548583	86.24922396	75.32285008	85.66251996	1.430497008	0.057481244	0.080361871	58.18891973	58.30646206	63.3664992	59.95396033	2.043901318	0.008124434	0.017540336	208.965724
AT1G32200	glycerol-3-phosphate acyltransferase, chloroplast (ATS1)	glycerol-3-phosphate acyltransferase identical to glycerol-3-phosphate acyltransferase GB:Q43307 from [Arabidopsis thaliana]	245790_at	406.6510925	289.6334896	213.3467665	485.3960393	502.7515498	475.3824892	487.8433595	0.621532391	0.031323371	0.051488436	673.642212	609.0248281	651.1796179	644.6155526	0.470374083	0.004519791	0.012191207	839.1239707	765.8621389	812.6602222	805.8821106	0.376246656	0.001121391	0.005838079	331.3835742	323.7893639	334.405579	329.8595057	0.919210889	0.660658134	0.694816684	905.1094519	794.4756996	957.8788401	885.8213305	0.34229301	0.001407814	0.005103991	368.9787097	317.137073	338.9234236	341.6797354	0.887411275	0.54467173	0.579829844	411.1303872
AT1G32210	defender against cell death 1 (DAD1)	defender against cell death protein, putative similar to defender against cell death protein GB:AAC36169 GI:3608136 from [Arabidopsis thaliana]	245791_at	2151.162671	2207.014847	3233.713888	1889.899815	1851.685149	1920.330655	1887.305206	1.340869754	0.142019134	0.178299724	1556.381161	1676.31805	1676.591443	1636.430218	1.546433475	0.065030055	0.090429927	2035.194542	2038.197406	1871.989667	1981.793871	1.276939295	0.19818155	0.253610548	618.9900151	681.3014978	611.7966498	637.3627209	3.970471421	0.005809604	0.014593406	841.9600406	867.6298556	892.8080471	867.4659811	2.917267678	0.00915814	0.018764781	993.9606672	945.1288056	1008.893802	982.6610916	2.575283066	0.011762613	0.023180148	1353.77899
AT1G32220	expressed protein	unknown protein ;supported by full-length cDNA: Ceres:3464.	245793_at	657.5464297	640.5532453	869.3795768	463.6715192	420.412512	440.6290787	441.5710366	1.636187666	0.019729108	0.03585751	507.3617221	480.6734131	458.5858899	482.2070083	1.498304818	0.03270869	0.052016437	2039.165636	2207.069572	2006.685157	2084.306788	0.346634712	0.000145155	0.001722682	465.0518811	489.9771835	467.8041996	474.2777547	1.523354357	0.028490179	0.048285202	2153.98021	2244.925923	2202.704277	2200.536803	0.328325835	4.60E-05	0.00068922	1256.206046	1348.137208	1282.956348	1295.766534	0.557579676	0.001870212	0.006130101	1110.650362
AT1G32170	xyloglucan:xyloglucosyl transferase, putative / xyloglucan endotransglycosylase, putative / endo-xyloglucan transferase, putative (XTR4)	endoxyloglucan transferase, putative similar to endoxyloglucan transferase GB:AAD45125 GI:5533313 from [Arabidopsis thaliana]; supported by full-length cDNA: Ceres: 21403.	245794_at	163.7590764	265.588543	403.7386279	78.55860223	91.23087688	83.98733132	84.59227014	3.282751666	0.050176632	0.074591898	214.8819005	221.1044883	214.9972031	216.9945306	1.279734632	0.432175709	0.475584002	189.8101063	209.2682585	195.7913481	198.2899043	1.40045161	0.318665509	0.377749116	3691.731895	4222.62496	4449.024849	4121.127235	0.067383364	8.17E-05	0.000968785	461.3120389	469.9108839	471.3538712	467.525598	0.593968367	0.052604086	0.074656318	1013.868829	912.2352821	1073.59065	999.8982538	0.277723673	0.001005167	0.004085064	1071.054488
AT1G32160	expressed protein	unknown protein contains similarity to obtusifoliol 14-alpha-demethylase (CYP51) GB:Y09292 GI:1707854 from [Triticum aestivum];supported by full-length cDNA: Ceres:39425.	245795_at	766.0480439	726.9322864	705.6505747	436.2712733	438.7429925	425.5747341	433.5296666	1.690488621	7.90E-05	0.00128101	470.1962128	492.3348849	500.4212716	487.6507898	1.502872514	0.00024722	0.002225515	504.2136311	518.1383198	534.2802455	518.8773988	1.412428003	0.000408	0.003183169	1016.768352	1012.095636	977.1710119	1002.011666	0.731405624	0.000240952	0.00183518	989.6933364	1034.922115	965.6360455	996.7504989	0.735266217	0.00060821	0.002979632	1131.254678	1070.574009	1122.64067	1108.156453	0.661347923	0.000132412	0.001156778	258.1430797
AT1G32230	WWE domain-containing protein / ceo protein, putative (CEO)	unknown protein similar to unknown protein GB:AAC36170 GI:3608137 from [Arabidopsis thaliana]; supported by cDNA: gi_11044956_emb_AJ251578.1_ATH251578	245796_at	1332.869399	1804.622089	1536.178778	1013.462812	885.5759227	958.5546149	952.5311167	1.635526715	0.012881193	0.026203739	974.9091098	988.6358514	931.2784709	964.941144	1.614492343	0.012586457	0.024944833	1019.863378	1034.38879	984.247288	1012.833152	1.538150766	0.01659109	0.035850556	2033.811141	2090.189466	2008.900557	2044.300388	0.762065153	0.024749213	0.043253881	1212.447298	1256.577485	1224.364872	1231.129885	1.26541489	0.075925401	0.101832821	2243.858924	2167.262338	2318.124421	2243.081894	0.694531079	0.008784909	0.018643446	1315.484848
AT1G45230	defective chloroplasts and leaves protein-related / DCL protein-related	defective chloroplasts and leaves (DCL) protein, putative similar to defective chloroplasts and leaves (DCL) protein GI:1305530 from [Lycopersicon esculentum]	245797_at	319.9817033	297.718212	321.1250332	198.1536916	208.1603739	198.4296913	201.5812523	1.552434296	0.000178417	0.001921927	279.4217748	281.1144825	260.9209708	273.819076	1.142877458	0.017325247	0.031603684	182.4043402	211.8369428	205.9044299	200.0485709	1.564328343	0.00066287	0.004218817	202.9331676	224.2186066	237.2380899	221.463288	1.413063322	0.001894459	0.006758259	313.3870185	316.2072092	319.9598852	316.5180376	0.988700839	0.672439614	0.705425083	244.5415803	247.7521275	258.5624258	250.2853779	1.250339321	0.001987057	0.006385213	102.6658706
AT1G47128	cysteine proteinase (RD21A) / thiol protease	cysteine proteinase RD21A identical to thiol protease RD21A SP:P43297 from [Arabidopsis thaliana]	245803_at	782.1167249	788.5565818	1037.350954	1208.335617	1215.295665	1217.77903	1213.803437	0.716212686	0.014887289	0.029102339	1925.865692	1993.597958	2154.728067	2024.730572	0.429361532	0.000432808	0.003047007	2051.926654	2152.236903	2191.107743	2131.7571	0.407805101	0.000175585	0.00191196	11787.57908	11103.14153	11316.52879	11402.41647	0.076241858	1.12E-06	0.000135232	5793.222448	5043.622535	4840.85709	5225.900691	0.166352457	0.000133485	0.001227353	10578.5983	10949.06319	11173.57822	10900.41324	0.07975307	8.16E-07	0.000106107	5927.867952
AT1G45474	chlorophyll A-B binding protein, putative (LHCA5)	light-harvesting complex protein similar to light-harvesting complex protein GI:22752 from [Pinus sylvestris];supported by full-length cDNA: Ceres:41745.	245806_at	788.8897998	799.6873117	324.7263495	597.7090376	636.859261	589.0274606	607.8652531	1.049192756	0.858437252	0.876648019	819.7067914	851.619179	827.0676124	832.7978609	0.765813471	0.281609225	0.323008631	869.18393	840.0599858	786.633743	831.9592196	0.766585435	0.287472739	0.346233589	775.3004986	967.6521606	922.8031531	888.5852707	0.717733955	0.207503229	0.24821551	2086.002626	2055.676503	2191.170432	2110.949854	0.302123624	0.000807916	0.003579636	1401.918431	1341.273119	1383.515184	1375.568912	0.46363931	0.009432675	0.019650224	281.2067211
AT1G58470	RNA-binding protein (XF41)	RNA binding protein identical to RNA binding protein GI:6566348 from [Arabidopsis thaliana]; supported by cDNA: gi_15450911_gb_AY054536.1_	245808_at	92.99879858	98.3876559	72.14155688	192.2306742	160.1925354	181.2561307	177.8931134	0.493794666	0.001878091	0.007315226	126.2262731	119.6963791	111.8313998	119.2513507	0.736617824	0.025307263	0.042398677	100.8389726	105.3656675	93.05575536	99.75346515	0.880597685	0.246132953	0.303629728	69.52904078	86.87923265	81.15468781	79.18765375	1.109297552	0.413459402	0.456155369	75.70763579	72.31651956	72.03324458	73.35246665	1.197542148	0.14774868	0.181615946	88.52305404	109.309296	104.1581836	100.6635112	0.872636662	0.275324819	0.314124254	75.85843197
AT1G58440	squalene monooxygenase, putative / squalene epoxidase, putative	squalene monooxygenase, putative similar to squalene monooxygenase GI:9757924 from [Arabidopsis thaliana]; supported by cDNA: gi_6566341_dbj_AB008021.1_AB008021	245809_at	363.5469159	482.3295003	537.2565131	225.7831927	209.8036002	226.5209097	220.7025675	2.088984804	0.009574284	0.021257951	222.5340934	206.9921153	196.6058348	208.7106812	2.209011571	0.008219328	0.01845025	696.5603932	704.1773211	675.2846695	692.0074613	0.666241819	0.011309875	0.027138476	377.2960389	440.3955002	409.8887699	409.1934363	1.126714822	0.394522239	0.43715813	290.0077277	298.6206167	287.437789	292.0220445	1.578799678	0.030214475	0.04743315	175.9334739	194.3771193	157.3164666	175.8756866	2.62142152	0.00552263	0.013148014	417.5127611
AT1G26090	hypothetical protein	unknown protein	245815_at	426.646333	452.1226942	543.1449112	189.6142565	201.4570736	200.2343728	197.101901	2.404701885	0.001467441	0.006274367	219.1822434	223.6566144	198.5964794	213.8117791	2.216768949	0.001984267	0.007214885	292.9696353	267.3718037	295.5812814	285.3075735	1.661264393	0.006648932	0.018746921	280.1666374	284.2117944	285.310699	283.2297102	1.673451957	0.005734095	0.014467948	336.9921972	319.6930012	316.1455465	324.276915	1.461625207	0.014088858	0.025946309	352.5567093	355.6413662	389.1689533	365.7890096	1.295750557	0.04394172	0.06555766	170.1370535
AT1G26160	metal-dependent phosphohydrolase HD domain-containing protein	hypothetical protein similar to unknown protein GI:3738315 from [Arabidopsis thaliana];supported by full-length cDNA: Ceres:37861.	245817_at	624.3400044	527.6796419	579.2675328	199.1352841	186.6270328	201.3170636	195.6931268	2.948983114	0.000175313	0.001911767	225.3386646	209.6089085	230.579152	221.8422417	2.601378899	0.000242386	0.002199849	221.9007617	198.22646	223.6608803	214.596034	2.689218974	0.000238936	0.002279307	219.1629091	180.0643119	179.5640072	192.9304094	2.991211847	0.000239199	0.001834153	307.7568539	266.9558636	260.8115069	278.5080748	2.072096929	0.000697241	0.00325588	302.874301	275.4374385	325.287205	301.1996482	1.915990705	0.000928199	0.003878279	238.3593006
AT1G26100	cytochrome B561 family protein	cytochrome b561, putative similar to cytochrome b561 GI:291 from (Bos taurus)	245818_at	72.41441461	84.57145497	99.01672285	148.5823224	168.830022	173.2305746	163.5476397	0.521769667	0.001932052	0.007430236	146.7297742	144.5153616	159.0368828	150.0940062	0.568538342	0.001909411	0.007038992	205.9175868	178.0905243	170.5952293	184.8677801	0.461595836	0.001662882	0.007532474	58.30268102	69.64770073	57.39549744	61.78195973	1.381215453	0.052667698	0.078903733	69.5484386	64.82546926	72.15562776	68.84317854	1.239544706	0.107731208	0.137692742	49.26886675	42.47404829	33.43154872	41.72482126	2.04516628	0.008215089	0.017662654	80.57971482
AT1G26310	MADS-box protein, putative	cauliflower identical to CAULIFLOWER GI:3789808 from [Arabidopsis thaliana]; supported by full-length cDNA: Ceres: 23736.	245819_at	72.82364074	74.22682208	70.2856581	44.11428687	41.99842158	37.43559587	41.18276811	1.759118606	0.000164828	0.001843441	34.17522802	34.65481305	33.40592477	34.07865528	2.125828412	5.88E-06	0.000384415	108.0692429	92.71670349	102.9646847	101.2502104	0.715508377	0.003477681	0.012095066	154.6327295	164.6795595	131.6893786	150.3338892	0.481896491	0.001373583	0.005445535	85.23382232	97.63368179	82.35858856	88.40869756	0.819437178	0.029723921	0.04680325	54.36404414	61.96068864	64.73057959	60.35177079	1.20038522	0.021626824	0.036942491	49.65018503
AT1G26270	phosphatidylinositol 3- and 4-kinase family protein	hypothetical protein similar to putative ubiquitin GI:4415931 from [Arabidopsis thaliana]; supported by cDNA: gi_14334681_gb_AY035014.1_	245821_at	108.9481102	142.1105725	173.3381568	324.6981696	345.3616381	338.2713038	336.1103705	0.420890355	0.000572078	0.003600539	217.4515632	207.3366727	214.1833141	212.9905167	0.66418738	0.01912231	0.034015831	272.6135201	277.1029705	291.1713858	280.2959588	0.504700866	0.00202292	0.008486463	143.4430499	137.1860565	132.346271	137.6584591	1.027656521	0.84992105	0.867027954	159.117819	154.426484	169.1244416	160.8895815	0.879271435	0.366437866	0.408251927	164.5899865	182.5793351	166.085635	171.0849855	0.826873339	0.2027138	0.239363165	135.2967756
AT1G26110	expressed protein	unknown protein ; supported by cDNA: gi_13605703_gb_AF361833.1_AF361833	245822_at	1179.777354	1240.429899	1294.252406	1031.199527	1132.396676	1064.733663	1076.109955	1.150582441	0.02191658	0.038953089	879.8117012	963.7256841	973.0003532	938.8459128	1.31880344	0.002524708	0.0084368	847.6686485	923.5594289	909.451268	893.5597818	1.385641168	0.001041917	0.005604237	1169.259609	1014.241638	1126.361386	1103.287544	1.122239824	0.076538281	0.106611472	649.6521669	611.5122817	642.4788761	634.5477749	1.951237194	6.69E-05	0.00083985	951.9113117	842.2808825	983.9296058	926.0406	1.337039887	0.004497189	0.01140117	796.8640521
AT1G57870	shaggy-related protein kinase kappa, putative / ASK-kappa, putative	protein kinase, putative similar to protein kinase GI:717180 from (Arabidopsis thaliana)	245825_at	572.4200448	643.488198	616.9023531	288.2080055	285.5812881	293.7578966	289.1823967	2.112635043	0.000103308	0.001407699	322.840765	284.9747254	287.4029776	298.406156	2.047333317	0.000203124	0.001985005	435.879728	411.2084194	413.3315397	420.1398957	1.454127236	0.001004177	0.005474455	684.7747333	637.2331985	683.5947065	668.5342128	0.913845326	0.090896535	0.123197956	392.2661319	412.410965	397.8620917	400.8463962	1.524117146	0.000623775	0.003028952	449.7005963	479.1358628	505.1892681	478.0085758	1.278087667	0.007117036	0.015832158	396.5412138
AT1G57820	zinc finger (C3HC4-type RING finger) family protein	transcription factor, putative similar to transcription factor ICBP90 GI:6815251 from [Homo sapiens]	245828_at	435.7891176	309.1799393	127.5798554	433.7247458	419.1284727	439.8962007	430.9164731	0.67495595	0.193251867	0.232956036	258.4836542	233.583109	238.4892477	243.5186703	1.194362786	0.625898763	0.662678819	83.18632518	86.39864365	80.06625358	83.21707414	3.49507166	0.081056051	0.12103076	36.96869305	42.13668068	40.20940232	39.77159201	7.312999623	0.048478268	0.073714001	46.26582256	52.47719251	56.49693355	51.74664954	5.620646747	0.055703805	0.078299328	30.06732533	30.92115544	56.41385835	39.13411304	7.432125448	0.048751779	0.071493435	79.9489024
AT1G57790	F-box family protein	hypothetical protein predicted by genemark.hmm;supported by full-length cDNA: Ceres:111354.	245830_at	264.6704557	261.0334678	218.2788081	133.8523833	119.5812558	132.2951006	128.5762466	1.928771842	0.001551902	0.006505077	129.8241571	133.4396214	138.4705771	133.9114519	1.851927079	0.001646461	0.00645537	177.755151	166.2506818	170.5937651	171.5331993	1.445750705	0.007448129	0.020333539	95.74609723	97.999873	90.38651424	94.71082816	2.61843602	0.000525507	0.002954663	124.8908632	143.6362017	127.5276089	132.0182246	1.878484918	0.001925465	0.00621713	121.9589161	124.1864443	116.7570869	120.9674824	2.050090147	0.001081062	0.004300792	79.50422352
AT1G48840	expressed protein	unknown protein	245831_at	135.0878455	139.7067568	118.3594835	71.90345703	77.87354761	81.045634	76.94087954	1.703273509	0.001521696	0.006429178	62.92073401	62.99248192	67.5290766	64.48076417	2.032410186	0.000563375	0.003529728	118.2087766	116.2667397	119.490798	117.9887715	1.110710454	0.116952866	0.163453462	187.979765	148.4244118	153.1641701	163.1894489	0.803062715	0.08418189	0.115490736	79.36426731	98.47458066	86.36124389	88.06669728	1.488092161	0.007365768	0.015957671	121.287458	88.92602903	106.6418509	105.618446	1.240799944	0.089193562	0.118229357	57.19638341
AT1G48850	chorismate synthase, putative / 5-enolpyruvylshikimate-3-phosphate phospholyase, putative	chorismate synthase, putative similar to chorismate synthase GI:452796 from [Synechocystis sp.]; supported by cDNA: gi_15982823_gb_AY057519.1_	245832_at	1410.349906	1750.733508	2161.404513	1002.628055	997.167411	1000.359219	1000.051562	1.774071169	0.023477452	0.041169743	855.2104182	911.859965	882.3206866	883.1303566	2.008947636	0.014948901	0.028282686	1935.330164	1996.743191	1937.561024	1956.544793	0.906783555	0.449985782	0.506859041	790.1219719	831.1392864	790.4475592	803.9029392	2.20693638	0.011161476	0.023540444	1039.623377	1072.506423	1082.436146	1064.855315	1.666106763	0.03105147	0.048521084	1273.840609	1204.303343	1172.927314	1217.023755	1.457788013	0.063838388	0.089421079	1663.536172
AT1G58380 /// AT1G58684 /// AT1G58983 /// AT1G59359	40S ribosomal protein S2 (RPS2A)	ribosomal protein S2, putative similar to ribosomal protein S2 GI:939717 from [Urechis caupo];supported by full-length cDNA: Ceres:93867.	245841_s_at	6991.579776	5030.777053	4689.767804	8383.96085	7761.583135	7892.965717	8012.836568	0.695222992	0.030155352	0.050016886	7740.671036	8188.910942	8035.740201	7988.440726	0.697346128	0.02949791	0.047900487	6789.544882	6881.918582	6368.201081	6679.888182	0.833952315	0.205501021	0.261714681	2871.842101	3031.287441	2759.539612	2887.556385	1.929211925	0.020499059	0.037360367	4395.720471	4701.590109	4640.960111	4579.423564	1.21646494	0.242402998	0.282087043	3691.914976	3445.660038	3359.562257	3499.045757	1.592064979	0.045883143	0.068014627	4630.358775
AT1G26180	expressed protein	unknown protein	245843_at	388.9107252	410.8803134	581.187372	278.1770417	289.5724523	270.7406848	279.4967262	1.646982214	0.041390197	0.064056596	291.7820942	298.5034499	318.5380614	302.9412018	1.519523043	0.062122785	0.086972278	264.3953464	239.2345972	261.8224312	255.1507916	1.804133681	0.028626308	0.053534245	169.6064962	158.4723121	176.1765078	168.0851054	2.738649185	0.008697142	0.01955563	288.2342555	293.0638074	285.3179095	288.8719908	1.593529839	0.047839673	0.068995378	217.0410317	198.207462	181.7104548	198.9863162	2.313355741	0.013246788	0.025401561	335.0748511
AT1G26170	importin beta-2 subunit family protein	hypothetical protein predicted by genemark.hmm	245844_at	327.4602184	320.0888318	266.9757222	366.9547812	284.1012293	311.2685048	320.7748384	0.950328873	0.633783134	0.671482675	278.508321	271.7900953	252.240769	267.5130618	1.139539089	0.14444981	0.178952967	235.4156853	251.0901779	237.7294428	241.4117687	1.26274536	0.032129067	0.058419893	231.8129874	210.7745482	191.6075548	211.3983635	1.442024365	0.013826743	0.027677755	209.8851504	218.0836349	218.2191764	215.3959872	1.415261234	0.009687295	0.019540721	211.8083584	210.3934761	239.8156059	220.6724801	1.381420966	0.016861455	0.030438	218.4375931
AT1G26150	protein kinase family protein	Pto kinase interactor, putative similar to Pto kinase interactor 1 GI:3668069 from [Lycopersicon esculentum]	245845_at	220.2415384	211.2191486	118.1363681	566.1535211	546.4380921	534.65845	549.0833544	0.333645187	0.000418138	0.003072822	348.776443	360.344201	355.2813542	354.8006661	0.516343502	0.006380681	0.015455907	322.0521588	320.3694891	339.8017859	327.4078113	0.559543823	0.012245757	0.028704662	128.7769474	103.3648183	124.6455096	118.9290918	1.540405427	0.128093213	0.164138354	358.6845918	364.6389411	351.7215104	358.3483478	0.511231653	0.005956905	0.013607049	148.861945	147.4667538	105.1875085	133.8387358	1.36880416	0.238335383	0.276553332	97.92004399
AT1G26130	haloacid dehalogenase-like hydrolase family protein	P-type transporting ATPase, putative similar to P-type transporting ATPase GI:9229867 from [Arabidopsis thaliana]	245846_at	257.7622674	426.4508711	290.0651223	102.4282741	112.5678377	111.1768874	108.724333	2.986998505	0.014016675	0.027810297	99.4308581	87.2507156	92.67197299	93.1178489	3.487617295	0.011069013	0.022773672	102.1801666	103.7730385	103.3217987	103.0916679	3.150200465	0.012767233	0.029527335	73.47576217	94.47092924	73.07297554	80.33988898	4.042318509	0.009415069	0.020765448	105.8848396	95.23875484	117.6844396	106.2693447	3.05600285	0.01376455	0.025512221	121.5690329	117.3089484	116.5577213	118.4785675	2.741081591	0.016283586	0.029582362	147.111586
AT5G11050	myb family transcription factor	MYB DNA-binding - like protein myb-related gene A-myb, Homo sapiens, EMBL:HSAMYB; supported by cDNA: gi_15375309_gb_AY032854.2_	245847_at	54.30523122	72.88738904	142.2199173	31.61014451	37.65961121	37.54401697	35.6045909	2.522264037	0.113441295	0.147010297	38.47710983	32.38326642	32.15143477	34.33727034	2.615355801	0.107564789	0.138545226	41.28473586	34.83638126	32.17502249	36.0987132	2.487739069	0.116460577	0.162929811	25.34090096	41.13323472	38.18334972	34.88582847	2.574230945	0.113494081	0.148280855	36.61240423	35.61711024	32.94949074	35.0596684	2.561466873	0.110349624	0.140650083	35.79294056	34.73962228	39.81646003	36.78300762	2.441458298	0.118977788	0.15099909	41.78544188
AT5G13480	WD-40 repeat family protein	putative protein predicted proteins - different species	245848_at	276.9798499	319.0044034	207.4582144	264.9093428	264.3271494	263.505633	264.247375	1.013497886	0.917964989	0.928464954	243.9736674	242.2708983	231.3756737	239.2067465	1.11959282	0.431867139	0.475370309	277.7170111	227.8955403	230.7145386	245.4423633	1.091148864	0.571216418	0.622491592	171.6968626	159.4214498	175.8561428	168.9914851	1.584778995	0.039785079	0.062966133	154.1643406	158.898772	153.0063511	155.3564879	1.723868501	0.026000525	0.042010636	136.9907998	124.6541281	144.1772704	135.2740661	1.979789354	0.015945931	0.029104651	172.4208183
AT5G13520	peptidase M1 family protein	leukotriene-A4 hydrolase-like protein leukotriene-A4 hydrolase (EC 3.3.2.6) long isoform - Homo sapiens, EMBL:U27292	245849_at	569.4672588	429.0980991	215.9457416	409.0174032	431.654304	404.7687537	415.1468203	0.975165925	0.92516424	0.934836514	290.0861467	278.3695764	290.5673591	286.3410274	1.413828248	0.313436915	0.355395731	262.1863623	271.5464277	271.4845417	268.4057772	1.508302233	0.255214801	0.312944349	60.31048091	72.34507729	84.92391786	72.52649202	5.581919405	0.032103389	0.053010904	89.08870925	85.25686982	82.95163386	85.76573764	4.720265275	0.036073861	0.054723068	51.26445628	37.59719782	50.82090429	46.5608528	8.694794207	0.025286719	0.041808091	160.691039
AT5G13540	expressed protein	putative protein HERC2 - Homo sapiens, EMBL:AF071172	245851_at	203.0382828	232.0898268	225.8431683	169.7877523	184.6086822	192.111458	182.1692975	1.209445073	0.025604936	0.04394856	144.0003501	143.850533	153.2744186	147.0417673	1.498375349	0.001438605	0.005968894	184.0482663	178.3078827	199.1835271	187.179892	1.177069593	0.037370435	0.065624589	179.1177829	168.363902	201.0950526	182.8589125	1.204883898	0.045591833	0.070082477	146.5692896	134.4956926	150.2732024	143.7793949	1.532373672	0.001584397	0.005492866	150.917116	162.422722	192.8205103	168.7201161	1.305853531	0.02798964	0.04546311	140.1981226
AT5G13510	ribosomal protein L10 family protein	ribosomal protein L10-like ribosomal protein L10- Nicotiana tabacum, EMBL:AB010879;supported by full-length cDNA: Ceres:29083.	245852_at	1310.679959	1077.109253	890.0833221	975.9574966	976.1292342	983.1159251	978.4008853	1.116744879	0.401044678	0.445335326	1529.472705	1472.965476	1456.425639	1486.28794	0.735136274	0.033422537	0.052862133	1381.089575	1259.893536	1255.954489	1298.9792	0.841140626	0.183327634	0.237035045	635.8051564	666.1201695	700.8826768	667.6026676	1.636638425	0.025996395	0.044917275	2131.64853	2058.616332	2110.147985	2100.137615	0.520263134	0.00123186	0.004699452	800.5926977	833.1093369	773.4970233	802.3996859	1.36169567	0.07750235	0.104850184	398.6078022
AT5G13500	expressed protein	putative protein predicted protein At2g25260 - Arabidopsis thaliana, EMBL:AC007070;supported by full-length cDNA: Ceres:6674.	245853_at	322.597166	344.3968034	367.9894804	254.8072346	260.006744	240.3406026	251.7181937	1.370558394	0.002902558	0.009602064	244.2654954	222.7780736	246.6483548	237.8973079	1.450182376	0.00211098	0.00753201	378.7420309	371.4333223	313.8158901	354.6637478	0.972736812	0.711678755	0.750186905	324.5904271	336.9655236	323.5424265	328.3661257	1.050639686	0.294560899	0.33681083	298.0565602	271.4244817	320.1657666	296.5489362	1.163364427	0.065537283	0.08979328	378.4632898	390.936615	375.7485873	381.716164	0.903798465	0.057655265	0.082210183	301.9427721
AT5G13490	ADP, ATP carrier protein 2, mitochondrial / ADP/ATP translocase 2 / adenine nucleotide translocator 2 (ANT2)	adenosine nucleotide translocator ; supported by cDNA: gi_15292846_gb_AY050857.1_	245854_at	1178.266157	848.1263263	593.772958	1080.722352	1165.284385	1212.539804	1152.848847	0.757591494	0.182606007	0.221491918	973.2467486	1001.087399	977.9270775	984.0870749	0.887511383	0.54915407	0.590144195	1414.744175	1291.819431	1405.116103	1370.559903	0.637249403	0.045858484	0.076808648	710.0617677	650.8564607	595.8695701	652.2625995	1.339013583	0.26886347	0.311281432	1841.380736	1740.240569	1972.209508	1851.276938	0.471776244	0.005799876	0.013341855	2040.45538	1825.893532	1944.98026	1937.109724	0.450871972	0.004123226	0.010736922	6125.138636
AT5G13550	sulfate transporter family protein	sulfate transporter ; supported by cDNA: gi_2626752_dbj_AB008782.1_AB008782	245855_at	151.4708764	162.0537092	127.9365409	145.7884031	134.713342	142.1567948	140.88618	1.04448647	0.586008252	0.625329586	108.9102968	122.3373904	119.0861458	116.7779443	1.260115596	0.049003408	0.071862443	141.930774	142.5908096	143.7599499	142.7605112	1.030773199	0.685929215	0.727843868	345.9785905	308.0998526	286.567948	313.548797	0.469316771	0.001157801	0.004845741	155.864703	155.9240976	149.8902607	153.8930204	0.956207815	0.54786221	0.587086036	533.9769069	468.8160062	518.9181573	507.2370235	0.290108375	8.34E-05	0.000876418	352.9733691
AT5G01010	expressed protein	putative protein	245862_at	379.2749899	310.5459243	223.8282765	493.9901621	465.9324118	532.120397	497.3476569	0.612347773	0.016913287	0.031948616	545.0016812	523.4491405	552.7939208	540.4149142	0.563547974	0.006756444	0.016109953	408.5612765	399.4842314	393.7755055	400.6070045	0.760220682	0.100644208	0.144399538	651.3150128	564.8446359	554.6289289	590.2628592	0.515956113	0.006302758	0.015447766	475.3085973	452.9290682	413.6576582	447.2984412	0.680864725	0.042120768	0.061980613	631.479375	643.9486213	630.3367834	635.2549266	0.479413409	0.001854119	0.006098773	547.7803293
AT1G58050 /// AT1G58060	helicase domain-containing protein	hypothetical protein contains similarity to maleless protein (mle) GI:157905 from [Drosophila melanogaster]	245863_s_at	197.9976604	271.7930761	256.8413493	62.2578551	69.52095167	65.14069276	65.63983318	3.689995595	0.001453981	0.006246807	55.37132873	57.91763701	58.10493582	57.13130052	4.239544576	0.001199098	0.005392005	57.91559337	60.51492414	70.32635687	62.91895813	3.849566211	0.001422395	0.006779213	80.4478001	66.45218446	80.94367388	75.94788615	3.189169673	0.001948881	0.006892515	51.98482321	49.46826855	57.50951743	52.9875364	4.571088066	0.001122153	0.004428934	61.7986389	60.97762609	60.23001146	61.00209215	3.970530956	0.001296845	0.004849428	72.83916448
AT1G58080	ATP phosphoribosyl transferase 1 (ATP-PRT1)	ATP phosphoribosyl transferase identical to ATP phosphoribosyl transferase GI:6683617 from [Arabidopsis thaliana];supported by full-length cDNA: Ceres:95544.	245867_at	756.5462557	815.8478868	458.2293764	356.3891645	364.1036304	336.1882594	352.2270181	1.921699562	0.043001685	0.06602771	345.7008833	354.5032542	360.3280498	353.5107291	1.914721253	0.043238232	0.064888574	526.8263436	490.0355968	522.6540202	513.1719869	1.319001278	0.215177568	0.271679384	338.9594648	326.3733817	329.284215	331.5390205	2.041613398	0.035561182	0.057454557	560.735805	523.8234246	571.3107558	551.9566618	1.226318211	0.325620655	0.367838935	362.802782	392.8582082	396.6798378	384.1136093	1.762172675	0.057979241	0.082584499	322.0034819
AT1G58030	amino acid permease family protein	hypothetical protein	245868_at	837.2542698	835.3365533	718.524595	693.2858487	679.3864874	704.3482528	692.3401963	1.151223744	0.058630673	0.084509506	866.5226255	767.2990531	816.097291	816.6396565	0.975997757	0.70734226	0.737818397	839.1079659	747.0169783	744.130892	776.7519454	1.026117125	0.706483079	0.745781985	2225.468343	2220.272485	2306.076379	2250.605736	0.35414398	7.14E-06	0.000277853	786.7766676	766.2628588	788.2659772	780.4351679	1.021274419	0.698659909	0.729494326	1390.899841	1612.098545	1598.839342	1533.945909	0.519600116	0.00083599	0.003615802	1509.715346
AT1G26300	BSD domain-containing protein	hypothetical protein similar to hypothetical protein GI:6358777 from [Arabidopsis thaliana]	245870_at	148.753097	129.4153008	110.4312756	267.3732061	226.2332364	259.1665223	250.9243216	0.516224269	0.001922234	0.007410765	229.5475092	245.1286981	247.3656474	240.6806182	0.538195495	0.000857403	0.004424341	240.1128791	262.2507556	244.3826972	248.915444	0.520390468	0.000775215	0.004632146	208.893894	231.1104857	199.0618024	213.0220607	0.608074225	0.004590842	0.01234421	170.4596792	178.9973952	158.5460812	169.3343852	0.764955235	0.033829273	0.051994992	200.9048976	228.0472928	199.8041291	209.5854398	0.618044959	0.005141025	0.012497231	355.7181956
AT1G26300	BSD domain-containing protein	hypothetical protein contains similarity to arginine metabolism regulation protein i GI:695715 from [Saccharomyces cerevisiae]	245872_at	156.550416	166.0399453	156.7879053	108.1673517	105.0655465	105.4317065	106.2215349	1.504334838	8.17E-05	0.001296364	83.28872729	73.59659539	75.42711662	77.43747976	2.063506664	4.43E-05	0.000962499	82.86537099	98.85038315	113.6016424	98.43913217	1.62326457	0.002856106	0.010645719	92.81348713	78.43171656	75.76418984	82.33646451	1.940728892	0.000228457	0.001791448	63.69931768	66.65106309	62.41075174	64.25371084	2.486903145	9.18E-06	0.000324219	87.95880936	92.58098743	84.53335471	88.35771717	1.808475373	5.22E-05	0.000668799	144.4750547
AT1G26260	basic helix-loop-helix (bHLH) family protein	bHLH transcription factor GBOF-1, putative similar to bHLH transcription factor GBOF-1 GI:5923912 from [Tulipa gesneriana]	245873_at	167.4791171	203.3388289	155.6384822	114.5744973	129.3520634	131.9761584	125.3009064	1.400512423	0.030677309	0.050699814	68.73745365	70.91160336	67.82063456	69.15656386	2.537510054	0.001778996	0.006745828	71.41016646	67.33598993	85.4263605	74.7241723	2.348443223	0.002787025	0.010463303	30.75546158	38.97470499	40.41068764	36.71361807	4.77984697	0.000693318	0.003523966	39.42606053	42.33045331	40.62772061	40.79474482	4.301668679	0.000720703	0.003324353	37.27649263	42.98822524	43.27125162	41.1786565	4.261563902	0.000749935	0.003381624	45.55486906
AT1G26230	chaperonin, putative	chaperonin precursor, putative similar to chaperonin precursor GI:806807 from [Pisum sativum]	245876_at	218.3399136	187.4582719	113.2818434	121.0551288	127.9184847	112.2944736	120.4226957	1.436827795	0.170252141	0.208312433	187.4940301	169.0318061	186.1973472	180.9077278	0.956436071	0.816111394	0.836576244	109.3164892	77.79898313	92.16021924	93.0918972	1.858665271	0.069602654	0.106912146	66.35133838	66.87808417	65.35770743	66.19570999	2.613865405	0.026619782	0.045803953	453.4537553	382.7395737	452.7222129	429.638514	0.402726177	0.002764532	0.007951138	117.7738107	110.2979214	111.3986507	113.1567943	1.529087824	0.12798458	0.160825614	59.52697648
AT1G26220	GCN5-related N-acetyltransferase (GNAT) family protein	unknown protein	245877_at	211.5884988	204.2182085	128.5345621	60.17931345	85.18311538	71.3851093	72.24917938	2.51140693	0.016545185	0.031465126	107.7839813	118.4771591	112.7889335	113.0166913	1.60548931	0.062575818	0.087495267	112.0291983	125.7261898	139.7618602	125.8390828	1.441897746	0.115342989	0.161656518	180.391569	184.9129824	191.7157623	185.6734379	0.977237734	0.882094396	0.896620979	251.8607372	228.4112142	242.9273836	241.066445	0.75268497	0.095241108	0.123849201	103.2871693	113.4940586	123.7071242	113.4961174	1.598707462	0.066819061	0.092824518	41.45420599
AT1G26190	phosphoribulokinase/uridine kinase family protein	hypothetical protein contains similarity to uridine kinase GI:6899310 from [Ureaplasma urealyticum]	245878_at	197.4648528	164.348986	203.811376	211.1135228	194.8845889	195.3966444	200.4649187	0.940522359	0.42206194	0.466017381	139.3140009	135.0196473	156.3299834	143.5545439	1.313380498	0.031479323	0.050383081	142.1716407	150.3402872	141.2908379	144.6009219	1.303876461	0.024986981	0.048240582	81.5165016	97.70861812	92.82605695	90.68372555	2.079113282	0.001736764	0.006368816	102.7375656	105.9313005	97.35929829	102.0093881	1.848278298	0.002276728	0.006973016	84.70908126	83.67908607	86.77535384	85.05450706	2.216716607	0.001081656	0.004301782	176.329636
AT5G09420	chloroplast outer membrane translocon subunit, putative	putative subunit of TOC complex chloroplast gene Toc64 - Pisum sativum, EMBL:AF179282	245879_at	77.80076382	57.76919136	52.01527215	82.77347457	69.45719999	83.17755938	78.46941131	0.796850748	0.151972722	0.188611975	58.74678719	60.95840962	69.27389251	62.99302977	0.992624253	0.958769432	0.964260489	44.90976765	42.12414492	37.70631169	41.58007476	1.503807039	0.060747211	0.095824421	40.75946543	42.8350479	44.91476825	42.83642719	1.459701782	0.067435313	0.096420124	71.49033348	66.32052936	75.75974633	71.19020305	0.878328849	0.354430494	0.396468634	91.37245602	78.51426251	71.51645061	80.46772305	0.777061991	0.139322597	0.17311881	30.31298088
AT5G09460	expressed protein	putative protein	245881_at	187.0426365	188.1441391	110.7811073	336.420785	320.2480647	308.1129282	321.593926	0.503707568	0.004037629	0.011949005	292.8884815	283.5309318	284.0187401	286.8127178	0.564791183	0.008395583	0.018705527	200.7210478	211.5364443	218.3954127	210.2176349	0.770578997	0.13853869	0.18795434	111.5949388	94.6141528	132.5951487	112.9347468	1.434361867	0.153113401	0.190787316	205.8669274	171.9935752	185.3343133	187.7316053	0.862877053	0.40122581	0.443364655	115.356444	117.2008156	125.50726	119.3548399	1.357207588	0.173720408	0.209614444	93.05855086
AT5G09440	phosphate-responsive protein, putative	putative protein phi-1 - Nicotiana tabacum, EMBL:AB018441;supported by full-length cDNA: Ceres:38576.	245885_at	270.0101958	98.01207028	107.6346271	502.0943986	478.9085893	531.3359204	504.1129694	0.314517395	0.003939546	0.011774732	915.3503155	940.5830227	924.7853998	926.906246	0.171055377	0.000166722	0.001825013	203.659824	217.5822505	209.2063	210.1494582	0.754473978	0.408572887	0.466576915	6462.917601	6595.159334	6688.593384	6582.22344	0.024087954	1.93E-07	7.13E-05	3359.120144	3203.247426	2824.305414	3128.890995	0.050673641	6.06E-05	0.00079305	4161.002678	3457.796983	3944.908074	3854.569245	0.041133597	6.76E-05	0.000777161	589.1788691
AT5G09510	40S ribosomal protein S15 (RPS15D)	ribosomal protein S15-like ribosomal protein S15 - Arabidopsis thaliana, EMBL:Z23161;supported by full-length cDNA: Ceres:164.	245886_at	635.8157676	349.670503	181.5146531	659.5813277	609.5692915	704.3264222	657.8256805	0.591342539	0.118080127	0.152237512	578.5398841	653.5537218	699.1499541	643.7478533	0.604274338	0.136899476	0.170805831	363.1532719	418.4399352	481.3521033	420.9817701	0.924031242	0.826800612	0.852298473	150.1190065	157.8722521	148.9944581	152.3285722	2.553692339	0.148935535	0.186494752	362.4728523	380.9288636	364.5137737	369.3051632	1.053330272	0.889227217	0.90233146	225.340921	182.2166531	189.8511111	199.1362284	1.953438162	0.227390488	0.265484091	259.806592
AT5G09390	CD2-binding protein-related	putative protein CD2 cytoplasmic domain binding protein - Homo sapiens, EMBL:AF104222;supported by full-length cDNA: Ceres:13887.	245887_at	602.7718994	713.7959747	831.1765411	379.3368464	402.8524807	391.5328455	391.2407242	1.829857581	0.008057627	0.018898062	371.7088355	377.8429979	362.8813316	370.811055	1.930672766	0.00641853	0.015514973	310.4989865	343.7326772	347.1987507	333.8101381	2.144676639	0.004665766	0.01486654	408.7298281	439.1699864	420.0247847	422.6415331	1.693905471	0.011622834	0.024274586	292.6921852	312.6501277	286.3249574	297.2224234	2.408683695	0.003237153	0.008804597	345.2187243	389.641702	323.8637908	352.9080724	2.028615555	0.006163408	0.014213907	399.8888441
AT5G09450	pentatricopeptide (PPR) repeat-containing protein	putative protein DNA-binding protein - Triticum aestivum, EMBL:AF091837;supported by full-length cDNA: Ceres:249741.	245888_at	476.3920592	480.1250143	594.0771207	220.8092683	182.0631004	215.5275701	206.1333129	2.507429411	0.001548945	0.00650463	228.3977091	208.0235413	221.4088656	219.2767053	2.357134702	0.001596615	0.006330799	236.0133021	247.2668224	235.188703	239.4896092	2.158192721	0.002029092	0.008495205	236.8525378	210.3142355	206.8603907	218.0090547	2.370840662	0.00167791	0.00623588	207.5510257	215.1798663	221.2127923	214.6478948	2.407965529	0.001468597	0.005224099	239.9954362	231.727558	239.7295136	237.1508359	2.179476743	0.001946906	0.006304941	229.4061346
AT5G09220	amino acid permease 2 (AAP2)	amino acid transport protein AAP2 ;supported by full-length cDNA: Ceres:114602.	245891_at	55.86032218	58.77780538	63.65043398	75.27710605	81.72737206	74.02489072	77.00978961	0.771713841	0.005944344	0.015360431	213.67653	230.812141	211.7431237	218.7439316	0.271685345	1.62E-05	0.000618455	49.38704999	55.92303252	63.50270578	56.27092943	1.056131845	0.535807239	0.588870959	559.5867167	552.6257742	604.1044309	572.1056406	0.103878578	6.07E-06	0.000263552	157.0351146	175.877527	164.7147426	165.8757948	0.358277231	5.64E-05	0.000763251	568.2024598	507.8620357	531.3873551	535.8172835	0.11091378	1.13E-05	0.000300278	311.866784
AT5G09270	expressed protein	hypothetical protein ;supported by full-length cDNA: Ceres:38657.	245893_at	440.9744219	398.774149	411.7872608	401.3663003	389.028502	424.4078666	404.934223	1.030237967	0.492380223	0.534942194	360.455733	333.3842252	324.1149918	339.3183167	1.229460922	0.009314103	0.020105304	294.5197685	332.6510681	331.5762517	319.5823628	1.30538684	0.005264912	0.016096842	188.7136073	202.3512782	169.9841155	187.0163336	2.230706818	0.00012317	0.001235726	294.6748529	305.1067271	295.720003	298.5005276	1.397580815	0.000777845	0.003502409	308.3960255	262.0812414	287.3713221	285.9495296	1.458923927	0.002002776	0.006423056	185.9906798
AT5G09310	expressed protein	putative protein ; supported by full-length cDNA: Ceres: 8242.	245894_at	764.0879056	687.6522322	621.3231935	436.6413082	483.9156017	435.0962389	451.8843829	1.52919892	0.005675999	0.014891283	292.1846037	378.1140701	378.4262962	349.57499	1.976746421	0.002449401	0.008287417	497.7530093	453.6661366	438.7844178	463.4011879	1.491194085	0.007125297	0.01966961	344.0444009	370.5846812	355.3774235	356.6688352	1.937430586	0.001343698	0.005373068	370.2746874	375.4584426	379.6182221	375.1171174	1.842147635	0.00157474	0.005465996	445.95915	411.333341	449.8861199	435.7262037	1.585906711	0.004044735	0.010601168	459.3269072
AT5G09230	transcriptional regulator Sir2 family protein	SIR2-family protein sirtuin type 4 (SIRT4) - Homo sapiens, EMBL:AF083109; supported by cDNA: gi_15028032_gb_AY045873.1_	245895_at	468.0545471	532.2739287	607.8367772	203.5313846	214.6525044	205.3732595	207.8523828	2.579018229	0.001265542	0.005729404	214.6855674	198.0563938	200.8768305	204.5395972	2.620788794	0.00123867	0.00548295	428.2869746	432.6069002	443.0359056	434.6432602	1.233321976	0.067064518	0.103883763	439.5118807	415.3915356	431.9246419	428.9426861	1.249712611	0.05933858	0.086947164	306.195155	334.4805322	319.5171321	320.0642731	1.674835742	0.006337061	0.014269546	418.6832302	471.9237549	401.9414452	430.8494768	1.244181816	0.082170094	0.110149095	404.7025571
AT5G09250	transcriptional coactivator p15 (PC4) family protein	putative transcriptional co-activator (KIWI) ; supported by cDNA: gi_2997683_gb_AF053302.1_AF053302	245896_at	366.3247032	281.0095442	229.7173394	215.9560389	240.0721224	211.4023318	222.476831	1.314071796	0.162121509	0.199539089	157.1656101	178.200275	163.5019057	166.2892636	1.758084212	0.035316635	0.055323824	164.2827786	186.5048886	170.1349442	173.6408704	1.683650446	0.042433789	0.072344721	161.2938142	129.6553282	152.4626068	147.8039164	1.977961992	0.024216427	0.042513435	119.2437707	127.409267	125.5254547	124.0594975	2.356534847	0.01352081	0.025198424	127.937517	149.0960175	115.9733877	131.0023074	2.231644119	0.017027598	0.030683638	276.4533745
AT5G11020	protein kinase family protein	ser/thr specific protein kinase-like protein protein kinase 1, Populus nigra, EMBL:AB041503	245898_at	107.3383817	104.7037536	70.9942235	106.8643006	115.2454398	95.40192849	105.837223	0.891420336	0.427859944	0.471750777	106.9857998	102.774657	126.6000598	112.1201722	0.841467249	0.267574939	0.30881462	72.86865827	67.69779156	86.73952814	75.76865932	1.245177805	0.226459208	0.283682649	42.0618129	41.41363452	38.05632927	40.51059223	2.328908261	0.010218545	0.0220457	104.5664456	89.76402446	107.8960301	100.7421667	0.936504107	0.647470772	0.682101021	53.67830207	70.18505168	65.11330227	62.99221867	1.497731861	0.068720588	0.09495825	51.66540745
AT5G11030	expressed protein	putative protein	245899_at	147.3020916	151.6607355	205.2471649	115.7065388	121.4488653	130.2488995	122.4681012	1.372357338	0.07542079	0.104309086	106.7960402	110.2264166	111.6724966	109.5649844	1.533975459	0.03515942	0.055119785	137.1087573	128.3658189	124.5110794	129.9952185	1.292893687	0.115598726	0.161942125	180.3977623	176.9190143	165.8689383	174.3952383	0.963730426	0.757615915	0.783961759	121.2010842	118.657117	126.9042548	122.254152	1.374759013	0.071338228	0.09645863	181.2775665	203.5415753	192.1052289	192.3081236	0.873962026	0.286154225	0.325022399	132.2361309
AT5G11040	expressed protein	putative protein predicted proteins, Arabidopsis thaliana	245900_at	446.7613481	572.6070469	539.5437099	290.8465395	284.6927646	287.480144	287.6731494	1.806346437	0.00354302	0.010990092	242.6280142	238.0002964	247.2373476	242.6218861	2.141758011	0.001838076	0.006851691	435.86414	407.3598554	386.7669529	409.9969828	1.267417542	0.052832594	0.086039287	234.6540355	213.0245207	211.7137444	219.7974335	2.364164858	0.001450887	0.005652764	200.2675068	195.5114665	211.324525	202.3678328	2.567786397	0.001120162	0.004425279	244.5474107	237.8301262	260.40838	247.5953056	2.098736755	0.002066686	0.006549028	361.2729098
AT5G11110	sucrose-phosphate synthase, putative	sucrose-phosphate synthase -like protein sucrose-phosphate synthase isoform 1, Citrus unshiu, PIR:S72648	245904_at	732.4534461	1358.689399	772.9038	66.67712918	65.37927715	58.58800236	63.54813623	15.02297741	0.011656797	0.024385393	59.22434459	60.79231359	60.2222863	60.07964816	15.8902764	0.011499695	0.023378724	93.47495136	94.23643448	96.33842754	94.68327113	10.08290275	0.013155853	0.030205274	424.4477361	474.5490382	461.7759703	453.5909148	2.10472076	0.068971407	0.098102778	187.8402539	176.0127693	184.2598041	182.7042758	5.22528666	0.018864436	0.032608039	757.9266583	807.7452862	830.7525699	798.8081715	1.195133261	0.486356324	0.523923505	874.5469312
AT5G11090	serine-rich protein-related	putative protein predicted proteins, Arabidopsis thaliana;supported by full-length cDNA: Ceres:32958.	245905_at	438.6923668	643.3206857	992.5331857	561.1619027	485.053607	505.6548879	517.2901325	1.336803796	0.346065132	0.39043888	716.5873013	716.4154491	636.0052837	689.6693447	1.002676744	0.991552542	0.992352225	390.3744249	400.336625	364.5332414	385.0814304	1.795764112	0.131578753	0.180038294	1541.936058	1846.036706	1707.644373	1698.539046	0.407123648	0.005427606	0.013890432	864.4125574	793.9114351	761.8708069	806.7315998	0.857181512	0.522269747	0.562125277	1718.542152	1660.174667	1718.010402	1698.909074	0.407034975	0.003469866	0.009529139	772.4450923
AT5G09380	DNA-directed RNA polymerase III RPC4 family protein	putative protein DNA-directed RNA polymerase III chain C53 - Saccharomyces cerevisiae, EMBL:X63501	245909_at	113.4835601	99.05785552	88.9144961	102.4414621	94.33606403	107.3695054	101.3823439	0.991151912	0.916924569	0.927563126	113.6058677	96.42620859	107.2446044	105.7588935	0.950135734	0.577772975	0.616911317	71.54953691	73.88390447	79.52306731	74.9855029	1.340063079	0.027402707	0.051844757	127.6908663	113.6808658	107.8334865	116.4017395	0.863262906	0.160344904	0.198567766	100.6790287	93.40241577	94.26708543	96.11617664	1.045456732	0.59091483	0.628146142	87.79643406	89.40984684	97.71369668	91.63999253	1.096522393	0.318086838	0.356967299	68.35086358
AT5G09410	calmodulin-binding protein	putative protein ER66 - Lycopersicon esculentum, EMBL:AF096260	245910_at	911.6760594	1372.803569	1226.015283	602.9032665	596.8119304	597.8521297	599.1891089	1.952914286	0.013723044	0.027410912	539.3842233	532.3680998	555.0474746	542.2665992	2.157914524	0.009949352	0.021085929	674.798945	670.5601342	697.7934123	681.0508305	1.718175675	0.02297961	0.045278154	602.36964	653.5253633	598.7713573	618.2221202	1.892790523	0.015810158	0.030699432	431.7979965	434.7963406	455.0846285	440.5596552	2.656087448	0.005860162	0.013430974	524.32547	532.0077507	577.3108143	544.5480117	2.148873828	0.010291418	0.020904757	757.7358591
AT5G19690	oligosaccharyl transferase STT3 subunit family protein	oligosaccharyl transferase STT3-like protein integral membrane protein 1/OLIGOSACCHARYL TRANSFERASE STT3 - Mus musculus, SISSPROT:P46978; supported by cDNA: gi_15215735_gb_AY050397.1_	245911_at	1057.604587	1230.707547	1041.928599	1422.507813	1262.993682	1376.96332	1354.154938	0.819758665	0.033687965	0.054470438	1224.193824	1141.17097	1138.91334	1168.092711	0.950335734	0.43335262	0.476668766	1130.708373	1101.415683	1061.85279	1097.992282	1.011009151	0.858709833	0.880170519	344.2972997	354.8893833	389.2788263	362.8218365	3.059573964	0.000271546	0.001959352	544.7003072	521.6670418	531.6732506	532.6801998	2.083952519	0.000688313	0.003231482	486.2058804	568.7492087	504.6533248	519.8694713	2.135305698	0.000837539	0.003615802	846.514232
AT5G19860	expressed protein	predicted protein	245913_at	816.7061415	945.5466714	1109.045777	536.5013019	590.5004974	552.4597863	559.8205286	1.709654222	0.009921242	0.021777825	603.0835476	625.8380818	643.9845481	624.3020592	1.533071237	0.017595414	0.03201247	635.7772648	659.268776	685.0738965	660.0399791	1.450062966	0.025744624	0.049459125	2007.82989	2135.737556	2084.133458	2075.900302	0.461052744	0.000266756	0.001944979	1040.822746	1010.141046	1017.871945	1022.945245	0.935631242	0.48221445	0.523721484	1813.560767	1685.965651	1689.394684	1729.640367	0.553351753	0.001215698	0.004641753	915.9135389
AT5G19620	outer membrane OMP85 family protein	putative protein outer membrane protein (IAP75) - Pisum sativum, L36858; supported by cDNA: gi_13430585_gb_AF360205.1_AF360205	245914_at	440.7734468	470.7034183	380.4322178	293.4833385	331.3489705	322.1470768	315.6597953	1.364242033	0.016408271	0.031281089	285.552148	282.2491856	316.75033	294.8505545	1.460524168	0.009132276	0.019853743	346.7991601	341.897601	326.8304666	338.5090759	1.272156027	0.027665265	0.052238456	173.0544725	189.2048473	182.7587681	181.672696	2.370396711	0.000764227	0.00374841	256.0205125	205.1290704	254.991376	238.713653	1.803987143	0.003633203	0.009554519	161.0927407	179.7209367	165.0818642	168.6318472	2.553707191	0.000644463	0.003058685	192.5331239
AT5G19770 /// AT5G19780	tubulin alpha-3/alpha-5 chain (TUA3)	tubulin alpha-5 chain-like protein tubulin alpha-5 chain - Arabidopsis thaliana, EMBL:M84698; supported by cDNA: gi_13605804_gb_AF367301.1_AF367301	245915_s_at	2008.320143	1807.543303	2443.052244	3953.713812	3728.518791	3805.608673	3829.280425	0.544829576	0.000933984	0.004772505	3334.715218	3300.135815	3514.185932	3383.012322	0.616700453	0.002860437	0.009077101	4468.235722	4293.668498	4372.048849	4377.984356	0.476544697	0.000295305	0.002601506	3253.107929	3255.435565	3414.499003	3307.680832	0.63074563	0.003315626	0.009828632	2019.734026	2058.015665	2001.101993	2026.283895	1.029621385	0.765864175	0.791183572	891.3417816	874.3609616	929.4524787	898.385074	2.322283941	0.003225532	0.009029172	1793.49827
AT5G28740	transcription-coupled DNA repair protein-related	putative protein HCNP, Homo sapiens, EMBL:AF226051	245917_at	481.5088954	509.4623729	370.2923439	700.3050712	679.681352	702.0600729	694.0154987	0.653810381	0.005078331	0.013823155	702.8780533	672.1434741	677.7841462	684.2685579	0.663123466	0.006111233	0.014978347	525.6590081	498.1086823	463.0994553	495.6223819	0.91552471	0.41605201	0.473989077	335.8408933	386.6865521	398.2504389	373.5926281	1.214570372	0.16069478	0.198894269	379.1896371	342.8206134	372.9196112	364.9766206	1.24324275	0.113568312	0.144148398	308.2565022	331.5730895	352.962934	330.9308419	1.371146113	0.050591215	0.073714067	458.8006749
AT5G28790	hypothetical protein	putative protein	245920_at	16.44348158	22.86109897	28.61758276	15.26269558	15.58455241	14.51900082	15.12208293	1.497195936	0.100231006	0.132353334	16.79569171	17.09003003	14.07080518	15.98550898	1.416327821	0.141916778	0.176236891	21.93699197	16.19106957	14.57703251	17.56836468	1.288721034	0.290252168	0.349075338	16.52557186	20.6100293	19.70661114	18.9474041	1.194924697	0.377901656	0.420760658	16.33469819	16.09520336	17.97259015	16.80083057	1.347595347	0.176761856	0.212482339	15.10804113	19.66613357	17.90682889	17.56033453	1.289310353	0.247821755	0.285937594	17.35520679
AT5G28750	thylakoid assembly protein, putative	Tha4 protein - like Tha4 protein, Pisum sativum, EMBL:AF144708; supported by cDNA: gi_13358198_gb_AF325006.2_AF325006	245924_at	1052.055199	1153.42202	778.2158124	507.6313025	545.8950903	508.2566798	520.5943575	1.910440114	0.013664726	0.027329452	626.6186455	639.3308222	609.4629173	625.1374617	1.590953038	0.030305387	0.048931309	551.386286	638.4208634	621.2088438	603.6719978	1.647524396	0.027433727	0.051895571	520.3736541	519.3743887	518.6208203	519.4562877	1.914625671	0.013267396	0.026784695	1174.947549	1235.522633	1180.856841	1197.109007	0.830805163	0.149465809	0.183419262	755.3599606	637.1502511	739.6787378	710.7296498	1.399356765	0.073978749	0.100912592	301.5015157
AT5G28770	bZIP transcription factor family protein	bZIP transcription factor family protein similar to seed storage protein opaque-2(bZIP family)GI:168428 from Zea mays; supported by cDNA: gi_15450640_gb_AY052688.1_	245925_at	755.5703371	929.4365238	820.8884505	273.0718677	273.8481138	285.9204308	277.6134708	3.008854127	0.000393475	0.002978656	225.0670877	197.0890473	193.9815668	205.3792339	4.067102702	0.000259656	0.002274578	294.4731468	325.424971	361.8321808	327.2434329	2.552529259	0.000727371	0.004456031	596.6909953	571.8097786	556.4602106	574.9869948	1.452725791	0.007480421	0.017491727	247.6209116	247.4616798	241.0094397	245.3640104	3.40432338	0.000313056	0.001969315	154.5102311	154.8198337	167.9664933	159.0988527	5.250185171	0.000185548	0.001411478	62.8635444
AT5G24740	expressed protein	VPS13 - like protein VPS13, Saccharomyces cerevisiae, EMBL:AF001317	245926_at	304.1670267	297.1813663	211.2025309	140.9043113	144.4756748	131.8465211	139.0755024	1.947505516	0.011931419	0.02476872	105.0733122	106.0673155	100.5962498	103.9122925	2.606528078	0.00507075	0.013187758	151.6487313	142.9718725	158.0705871	150.8970636	1.794934252	0.01653052	0.035756857	163.7875023	141.9438364	155.6639398	153.7984262	1.761073339	0.018622561	0.034696069	115.4156459	141.4638221	138.2581304	131.7125328	2.056374608	0.010915699	0.021439341	153.8539947	127.6824641	143.2073357	141.5812648	1.913037776	0.013792747	0.026128232	125.0368524
AT5G24770 /// AT5G24780	vegetative storage protein 2 (VSP2)	vegetative storage protein Vsp1 ;supported by full-length cDNA: Ceres:32606.	245928_s_at	7076.112957	7643.648828	5676.800749	7858.138603	7524.448945	7948.129602	7776.905717	0.874236416	0.177560919	0.216088779	7296.396532	8092.581064	7432.674079	7607.217225	0.893737352	0.271365638	0.312554702	5618.72803	5803.042891	5685.252592	5702.341171	1.192291723	0.135113438	0.184108672	4950.916715	4858.385667	4994.331867	4934.54475	1.377807786	0.03346069	0.054691754	5605.946643	6081.40334	5907.596199	5864.982061	1.15922847	0.195025745	0.232152782	2445.931336	2167.862845	2378.959186	2330.917789	2.916814231	0.00163481	0.005625948	5227.799086
AT5G09240	transcriptional coactivator p15 (PC4) family protein	transcriptional co-activator-like protein putative transcriptional co-activator (KIWI) - Arabidopsis thaliana, EMBL:AF053302	245930_at	434.9665894	415.3523188	329.9169643	382.6886583	389.5735209	366.4609768	379.5743853	1.036455495	0.696249912	0.729237559	405.8589819	400.4811589	359.4583285	388.5994897	1.012384133	0.898492495	0.911233929	239.8420229	240.6641161	239.5650751	240.023738	1.639054373	0.008930088	0.023127946	111.816523	79.20619986	114.3622249	101.7949826	3.86474802	0.001035328	0.004497725	186.1186108	207.3612918	170.141191	187.8736979	2.094023602	0.003778099	0.009819749	70.90200103	71.71198377	77.13555784	73.24984755	5.370822885	0.000582074	0.00285833	97.44610441
AT5G09330	no apical meristem (NAM) family protein	putative protein NAC1 - Medicago truncatula, EMBL:AF254124	245934_at	680.2513539	844.2306436	947.0303005	849.3756844	812.6470471	849.8099703	837.2775673	0.983947815	0.872617349	0.888808577	758.0061722	804.7730731	777.5466679	780.1086377	1.05605475	0.608767611	0.646187176	746.9446721	717.2255307	718.1519219	727.4407082	1.132514889	0.285686963	0.344382196	639.6479518	631.3258261	695.0696593	655.3478124	1.257099539	0.103610475	0.137339507	724.7483489	733.8203305	722.5203257	727.0296684	1.133155177	0.281110505	0.322021846	1064.616897	1038.017458	1065.252664	1055.96234	0.780176908	0.041213521	0.062179354	554.4306136
AT5G19840	transcription factor jumonji (jmjC) domain-containing protein	hypothetical protein	245935_at	89.72456893	104.8432916	91.26659924	57.62565989	49.07478485	53.6131619	53.43786888	1.782970677	0.001496005	0.006348601	62.88243191	55.52306368	57.85961457	58.75503672	1.621616776	0.00227759	0.00791223	58.92114405	61.66864563	58.2493833	59.61305766	1.598276569	0.00191628	0.008210371	53.42499122	48.76076218	59.3699329	53.85189543	1.769262762	0.001904523	0.006784455	57.11323288	60.28417282	48.80602951	55.40114507	1.719786714	0.002495598	0.007413656	67.40740453	75.75331634	65.79287281	69.65119789	1.367932729	0.010917945	0.021874488	36.86152034
AT5G19850	hydrolase, alpha/beta fold family protein	putative protein predicted proteins - different species	245936_at	91.83384462	95.08052997	67.64332345	57.19081991	66.07305933	60.26181279	61.17523068	1.387041211	0.058829974	0.084767377	75.77983453	75.95768079	69.42167156	73.71972896	1.151015708	0.280001978	0.321499323	108.0729017	112.0632853	107.0189135	109.0517002	0.778094848	0.051227691	0.084018265	157.8273167	153.4858586	177.3374355	162.8835369	0.5209401	0.002341544	0.007787242	430.9447784	396.4357181	403.8281585	410.402885	0.206754312	1.81E-05	0.000441617	349.203954	395.8539168	325.5419938	356.8666215	0.237771091	0.000263685	0.001753978	50.0207856
AT5G19750	peroxisomal membrane 22 kDa family protein	putative protein 22kDa peroxisomal membrane protein-like - Homo sapiens, EMBL:AF250136;supported by full-length cDNA: Ceres:6789.	245937_at	164.8989482	95.28599647	74.29789205	254.3522535	244.7412921	262.8014319	253.9649925	0.439014361	0.006927889	0.017114508	299.1844567	329.1358693	322.9283701	317.0828987	0.351625015	0.002053319	0.007390526	98.90403795	94.43940142	104.2828714	99.20877026	1.123834905	0.678487091	0.721174514	48.75432209	44.99506814	51.73140009	48.49359678	2.299154658	0.083389497	0.114681254	161.062248	130.9023516	143.513655	145.1594182	0.768081605	0.306519409	0.348280688	111.7167025	110.7807903	119.7137314	114.0704081	0.977416324	0.929939639	0.93815517	73.94586582
AT5G19680	leucine-rich repeat family protein	putative protein protein phosphatase-1 regulatory subunit 7 alpha2 - Homo sapiens, EMBL:AF067136;supported by full-length cDNA: Ceres:110392.	245938_at	637.104984	564.1668475	692.587015	340.520338	345.706488	335.3739256	340.5335839	1.853815048	0.001461873	0.006262142	321.0544506	334.9631862	358.9304521	338.3160296	1.865966218	0.001647664	0.006456026	341.0806597	351.8713108	367.684112	353.5453608	1.785587798	0.001859975	0.008052056	241.6622762	238.9915109	258.3040114	246.3192662	2.562878219	0.000516846	0.002927058	288.6548561	280.1670382	277.6142677	282.1453873	2.237450302	0.000728142	0.003346073	308.076935	291.9692875	305.4745923	301.8402716	2.091458104	0.000927652	0.003877293	601.3324767
AT5G19760	dicarboxylate/tricarboxylate carrier (DTC)	oxoglutarate/malate translocator-like protein oxoglutarate/malate translocator - Solanum tuberosum, PIR:T07405;supported by full-length cDNA: Ceres:19510.	245939_at	8310.46976	8043.361311	7910.75774	4466.186535	4442.766703	4427.539828	4445.497689	1.819412996	6.58E-06	0.000423666	4606.11759	4446.004915	4368.389551	4473.504018	1.808022578	1.22E-05	0.000550824	6824.261717	6918.097321	6631.24067	6791.199903	1.190981916	0.000857883	0.004954506	4700.675506	5307.917441	4874.429479	4961.007475	1.630353574	0.000131012	0.001285175	7588.260364	7305.482879	6983.996061	7292.579768	1.109099458	0.019424489	0.033335792	6210.184264	6354.338951	6018.887374	6194.470196	1.305712355	0.000241767	0.001669324	6208.96435
AT5G19630	expressed protein	putative protein predicted proteins - different species; supported by full-length cDNA: Ceres: 28323.	245940_at	233.3712469	194.0196795	163.9355686	253.2722092	242.0414613	246.0862272	247.1332993	0.797581031	0.070009778	0.097977541	215.7335198	206.5285406	208.04973	210.1039301	0.938149189	0.556987416	0.59727523	252.3413412	245.2470158	258.7737116	252.1206895	0.781803477	0.054876678	0.088512603	245.2473666	239.4692524	196.062468	226.9263623	0.868602615	0.305528253	0.347883677	222.3478378	243.883989	211.4884363	225.9067544	0.872522967	0.265118494	0.305408998	281.1223913	265.5378908	299.6453251	282.1018691	0.698715086	0.019171145	0.033517792	231.6403928
AT5G19820	PBS lyase HEAT-like repeat-containing protein	putative protein karyopherin beta 3 - Homo sapiens, EMBL:U72761; supported by cDNA: gi_14334741_gb_AY035044.1_	245941_at	371.8354097	344.6353351	413.042901	466.7126726	429.0485864	509.6953967	468.4855519	0.803663095	0.039825002	0.062191649	586.0809434	566.3430669	559.3092805	570.5777636	0.659865443	0.000825217	0.004332129	356.3917136	380.8033703	371.5479322	369.5810054	1.018733493	0.7594866	0.792590638	504.3631994	466.4670465	474.6936548	481.8413002	0.781387043	0.010146746	0.021917815	441.3292952	449.3139238	438.9147867	443.1860019	0.849540705	0.029592322	0.046644383	357.7836911	352.1454109	360.8153106	356.9148042	1.054886332	0.383798552	0.42298244	380.8164444
AT5G19490	repressor protein-related	putative protein transcription regulator, Homo sapiens, PIR:S70618	245942_at	23.10177619	25.48513353	26.7299644	23.10397945	22.96152108	27.56115086	24.54221713	1.02295667	0.775605419	0.801578943	18.24806292	21.1250719	19.26591641	19.54635041	1.284414951	0.014905779	0.028225168	22.7761149	21.53535898	19.24688637	21.18612008	1.185003418	0.057479929	0.091832362	54.55024169	34.46535658	44.88169113	44.6324298	0.562497377	0.029605934	0.049740842	18.84397039	21.46174952	19.82749019	20.04440337	1.252500473	0.018087847	0.031576488	27.25470934	27.81936802	31.29168668	28.78858801	0.872068637	0.089541923	0.118634693	18.19027321
[truncated: 11,874 more rows]
[truncated: 76 more columns]
