# Supplementary material for: Uncovering the Arabidopsis thaliana nectary transcriptome: investigation of differential gene expression in floral nectariferous tissues
Source: BMC Plant Biol. 2009 Jul 15;9:92. doi: 10.1186/1471-2229-9-92 (PMC2720969; doi:10.1186/1471-2229-9-92)
Supplement: Additional file 5 — MLN versus reference tissues. List comparing gene expression between MLN and reference tissues (includes p and q values). [file 1471-2229-9-92-S5.txt]

AGI Locus	TAIR Annotation	Affy Annotation	Gene Symbol	Probe Set	AtMLN_1	AtMLN_3	AtMLN_2	carpel_immature_ATGE_37_A_3	carpel_immature_ATGE_37_C_3	carpel_immature_ATGE_37_B_3	Carpel Immature Avg	MLN avg/Carpel Immature avg	p-value carpel imm.	Q.value.carpel.imm.	mature_carpel_ATGE_45_B_3	mature_carpel_ATGE_45_C_3	mature_carpel_ATGE_45_A_3	Mature Carpel Avg	MLN avg/Mature Carpel Avg	p-value mature carpel	Q.value.mature.carpel	petal_immature_ATGE_35_C_3	petal_immature_ATGE_35_B_3	petal_immature_ATGE_35_A_3	Petal Immature Avg	MLN avg/Petal Immature avg	p-value petal immature	Q.value.petal.immature	mature_petal_ATGE_42_D_3	mature_petal_ATGE_42_B_3	mature_petal_ATGE_42_C_3	Mature Petal Avg	MLN avg/Mature Petal avg	p-value mature petal	Q.value.mature.petal	sepal_immature_ATGE_34_C_3	sepal_immature_ATGE_34_A_3	sepal_immature_ATGE_34_B_3	Sepal Immature Avg	MLN avg/Sepal Immature avg	p-value sepal	Q.value.sepal	mature_sepal_ATGE_41_A_3	mature_sepal_ATGE_41_C_3	mature_sepal_ATGE_41_B_3	Mature Sepal Avg	MLN avg/Mature Sepal avg	p-value mature sepal	Q.value.mature.sepal
---	---	hypothetical protein	---	244901_at	76.64842881	49.68349516	75.87000793	124.5338801	115.809096	123.9645209	121.4358324	0.555030938	0.004364384	0.009872123	85.43740025	97.96642004	92.8175146	92.0737783	0.732028654	0.061591468	0.080499306	174.1947442	171.0604303	163.560545	169.6052398	0.39739718	0.000407199	0.002194966	176.5914046	182.4998661	182.7587681	180.6166796	0.373169544	0.000238701	0.002012254	231.4272029	255.3344886	260.0439409	248.9352108	0.270755767	0.00013197	0.000979406	474.7758275	442.9588039	490.7471621	469.4939312	0.143560203	1.73E-05	0.000432488
---	---	hypothetical protein	---	244903_at	170.0023538	243.0505493	376.7322667	772.1865676	797.1566861	700.9294673	756.7575736	0.347881187	0.001814637	0.005324757	659.5979971	690.3528441	665.914694	671.9551784	0.391784648	0.002621731	0.006792156	899.8554802	749.8552586	771.4571255	807.0559548	0.326200088	0.002071398	0.00664938	317.5545711	452.4019681	405.5393985	391.8319792	0.67187401	0.149940422	0.195488569	666.6524137	747.4310037	413.4677526	609.1837233	0.432154887	0.042118056	0.059782323	706.6267059	765.927511	655.4712375	709.3418181	0.371135208	0.00285861	0.009374316
AT2G07686	---	hypothetical protein	---	244910_s_at	24.88149716	25.14267742	27.39280323	15.54056931	13.85795286	17.3695088	15.58934366	1.655339688	0.001374954	0.004367625	11.11017099	13.70100668	14.22055365	13.01057711	1.983436942	0.000512359	0.002159598	21.54221453	19.74351417	18.79751428	20.02774766	1.288495327	0.00698167	0.015925258	16.82143572	16.65400024	20.17685493	17.88409696	1.442938904	0.004772629	0.014194928	15.36767362	18.02587153	16.40208697	16.59854404	1.554694147	0.001156706	0.004076261	17.68948407	20.46348235	20.21723645	19.45673429	1.326309898	0.005983414	0.015512831
AT2G07683	---	hypothetical protein	---	244911_at	18.26504717	19.20488952	23.29678088	13.39974698	12.29729583	15.36704344	13.68802875	1.479802015	0.021278167	0.033553551	11.67549119	10.16309738	10.92539522	10.92132793	1.854680369	0.004352836	0.009741727	17.70846879	15.40293546	15.30013486	16.1371797	1.255211437	0.07630526	0.103985067	11.85319675	14.36249992	12.58796338	12.93455335	1.566004792	0.012957614	0.028424537	15.91527954	14.20823811	14.48524798	14.86958854	1.362214729	0.029964768	0.045394985	12.3464151	16.43610498	16.16325336	14.98192448	1.352000709	0.060336116	0.088670185
AT2G07783	---	cytochrome c biogenesis orf382 Protein sequence is in conflict with the conceptual translation	---	244912_at	1398.091897	1076.062007	2047.715883	2422.699819	1944.410896	2120.675838	2162.595518	0.696981898	0.108409977	0.133457306	2560.26991	2338.086607	2193.952493	2364.103003	0.637573713	0.048342942	0.065273966	2297.19428	2159.64593	2329.449963	2262.096724	0.666324261	0.060133583	0.085169319	1263.938954	2221.095253	2003.27302	1829.435742	0.823909741	0.472821288	0.525132355	1116.030842	1118.593494	960.0243207	1064.882886	1.41545136	0.202479813	0.235079459	1100.500122	1202.96951	1237.038248	1180.169293	1.277181111	0.320473203	0.368603311
AT2G07751	NADH-ubiquinone oxidoreductase chain 3, putative	NADH dehydrogenase subunit 3 Protein sequence is in conflict with the conceptual translation	---	244920_s_at	697.4687397	465.0443415	457.6996	617.8355516	502.1441998	524.1427388	548.0408301	0.985457404	0.930898341	0.939640586	527.4351266	539.4642179	457.8478145	508.249053	1.062610723	0.720091941	0.743636995	570.3526339	572.2863144	552.802883	565.1472771	0.955628587	0.766719582	0.791280502	332.5180122	742.6144796	843.3796572	639.5040497	0.844515205	0.600164948	0.645964828	537.7398932	511.145498	458.3115401	502.3989771	1.074984063	0.670220532	0.698571275	654.9697818	550.472078	615.1038262	606.848562	0.889959913	0.473144543	0.519247088
AT2G07674 /// AT2G07751	expressed protein	hypothetical protein	---	244921_s_at	595.1764055	271.3905744	255.1255243	406.3403794	347.4892596	361.9205295	371.9167228	1.005325866	0.986753993	0.988736541	448.5903435	364.3705793	338.3401861	383.7670363	0.974282484	0.936080706	0.942236351	338.8540995	407.0064841	422.5972596	389.4859477	0.959976871	0.897561147	0.909142118	283.9529284	635.5481155	677.463938	532.3216606	0.702390169	0.396073939	0.44995443	357.4929285	355.8374582	305.8776124	339.7359997	1.100553082	0.7756194	0.796837729	483.0420833	464.6373859	502.2196294	483.2996995	0.773634872	0.381165556	0.429495902
---	---	hypothetical protein	---	244924_at	132.6367582	213.701698	291.6246386	100.9240687	86.00347176	110.9033578	99.27696609	2.142031262	0.071206056	0.092267419	89.21722133	67.57836114	77.85713655	78.21757301	2.718754325	0.044020554	0.060187331	168.0211254	150.376709	152.1249996	156.8409447	1.355860011	0.293920584	0.335739976	64.98476456	72.16880665	81.3894178	72.84766301	2.91916523	0.038787821	0.065079606	96.33590099	110.3522646	80.86416464	95.85077674	2.218598244	0.066616669	0.088237186	98.83836432	97.19036688	99.09498877	98.37457332	2.161680176	0.067512703	0.097323203
---	---	NADH dehydrogenase subunit 4	---	244929_at	810.935326	574.8380256	950.9241229	728.6122524	767.4593238	696.4820112	730.8511958	1.065742469	0.689102151	0.715738555	709.5811414	660.8471972	801.4127396	723.9470261	1.075906289	0.663635113	0.690437466	801.5400035	776.9514503	882.2647321	820.252062	0.949585127	0.735719138	0.763839305	388.7208738	864.5473521	783.3767921	678.8816727	1.147326831	0.614522375	0.659255289	810.9330059	816.5994431	883.8757865	837.1360785	0.93043315	0.631167133	0.661515788	957.4947884	1124.106789	1011.927221	1031.176266	0.755350161	0.103802671	0.139237407
---	---	PSI 9KDa protein	---	244932_at	89.65797896	325.9256391	346.7553406	492.9202635	275.2954979	470.439989	412.8852501	0.615456682	0.214003484	0.24657568	543.5887452	505.8003011	486.3048866	511.8979776	0.496413343	0.037526235	0.052718546	347.0242972	414.9154404	465.5413278	409.1603551	0.621059648	0.157563303	0.192976352	248.0819503	491.3215159	181.0578831	306.8204497	0.828213981	0.695463769	0.733528658	757.651677	861.9343566	535.4623856	718.3494731	0.353745629	0.021530899	0.034926782	568.2588181	544.6340792	605.5403827	572.8110933	0.443624415	0.019450858	0.036501098
---	---	NADH dehydrogenase ND4L	---	244933_at	162.14167	420.3894587	432.5089269	314.5315307	224.0161995	327.1044008	288.5507103	1.172572699	0.624188872	0.654256987	361.2038368	293.2989506	356.1042897	336.8690257	1.004386451	0.987800075	0.98922822	476.4917935	528.7027017	514.5051409	506.5665454	0.667921497	0.133476178	0.167271182	188.915463	415.6336527	311.9752122	305.5081093	1.107488394	0.779883589	0.809356698	734.7001885	856.0766077	727.3955294	772.7241085	0.437862209	0.011221121	0.021114539	757.3258757	648.0887415	723.846928	709.7538484	0.476709899	0.01674633	0.032600517
---	---	NADH dehydrogenase ND6	---	244934_at	269.8027291	1142.44064	1519.041391	462.5036168	329.9671522	460.5076482	417.6594724	2.339453513	0.207616126	0.239858957	384.6590249	294.4689344	307.9898341	329.0392644	2.969538975	0.155637378	0.183082067	885.1786506	746.9813586	726.1683726	786.1094606	1.242950211	0.635895438	0.671438374	272.1794319	460.9184593	437.0652146	390.0543686	2.505022373	0.192257275	0.241032047	1017.656468	1039.835571	918.2924974	991.928179	0.985046035	0.970093026	0.972925862	935.7953493	894.5228053	1176.342861	1002.220338	0.974930245	0.950490742	0.958175822
---	---	NADH dehydrogenase subunit	---	244935_at	4704.500987	2456.068868	2962.230004	4187.631087	3523.854559	4029.206931	3913.564193	0.862197847	0.489687221	0.524340456	5330.089731	5353.549203	5475.834359	5386.491097	0.6264313	0.042035278	0.057884503	4626.518575	4697.955165	4623.83233	4649.435357	0.725736861	0.134618081	0.16856666	3066.952025	3916.142665	3266.11744	3416.404043	0.987666147	0.956598485	0.964332949	7363.293093	7214.527677	7887.705875	7488.508881	0.450592591	0.004430272	0.010559478	6119.049098	6102.649791	6334.245628	6185.314839	0.545528677	0.014811809	0.029858308
---	---	NADH dehydrogenase ND1	---	244936_at	860.1807519	324.0925828	587.8545925	818.6927293	631.0161323	775.6395803	741.782814	0.796337281	0.411274357	0.447644582	1039.992266	1193.179998	1079.1008	1104.091021	0.535018669	0.033534788	0.047998133	746.2540199	809.6676074	865.0648785	806.9955019	0.731985876	0.244164706	0.284982272	718.9056886	764.7695356	582.4233062	688.6995101	0.857717046	0.582717448	0.629413596	1880.044224	2282.477986	1802.35005	1988.290754	0.297094028	0.002873838	0.007718874	1292.910806	1287.632588	1281.293436	1287.278943	0.458882135	0.010823776	0.023767319
---	---	NADH dehydrogenase 49KDa protein	---	244937_at	62.79619519	97.50745874	95.94687116	131.2549943	64.39148251	114.0816201	103.242699	0.827340263	0.481993563	0.51694587	215.1211839	266.5024442	266.1016869	249.2417717	0.342706767	0.001322937	0.004204532	91.36504945	121.0541475	145.0220494	119.1470821	0.716902506	0.153929372	0.189089781	88.96029745	115.4522496	69.98694038	91.46649582	0.933859343	0.745281538	0.778173538	349.0228344	411.2152823	224.8005546	328.3462237	0.260142604	0.012237814	0.022474402	215.1167731	199.3776619	198.5258471	204.340094	0.418013127	0.000689582	0.00363012
---	---	ribosomal protein S15	---	244938_at	255.9751028	480.6649326	684.6046344	382.4660972	324.9500178	335.7942954	347.7368035	1.36237585	0.3705588	0.407346775	692.3552175	679.0140393	639.8227452	670.397334	0.706667821	0.190167851	0.219538219	378.7888088	348.6495718	357.0949418	361.5111075	1.310466576	0.416952191	0.460416253	75.86067467	263.0663527	229.1884437	189.3718237	2.501682743	0.105668211	0.145223904	384.6892903	402.8215546	482.812036	423.4409603	1.118805849	0.713086137	0.7381898	307.1260364	325.8274326	367.8807044	333.6113911	1.420060093	0.325274279	0.373436437
---	---	ribosomal protein S12 (trans-splice part 1 of 2)	---	244939_at	315.16779	230.6937471	464.7255737	436.9172693	372.7852021	331.7174721	380.4733145	0.885377127	0.591918343	0.623630041	824.6378849	874.1912885	878.9302974	859.2531569	0.392040888	0.001778704	0.005153082	359.9016786	350.7054607	359.8091903	356.8054432	0.94410659	0.78539418	0.808545507	235.0166208	641.5139616	433.902851	436.8111445	0.771185384	0.50269457	0.553576744	610.4835375	641.051611	518.0661811	589.8671099	0.571081799	0.031283238	0.0469927	601.0673028	703.3990824	589.7840486	631.4168113	0.533502378	0.018996705	0.035833526
---	---	ribosomal protein S12 (trans-splice part 2 of 2)	---	244940_at	2227.042639	1559.879827	2840.154988	2261.567721	1943.043805	2007.240213	2070.617246	1.066844112	0.735618821	0.759497802	3411.62163	3536.621061	3628.256301	3525.499664	0.626585173	0.024655814	0.037140494	1792.104825	1759.790385	1996.072059	1849.322423	1.194505507	0.394075428	0.43810365	1135.375274	2617.944754	1732.023323	1828.447784	1.208142687	0.539258742	0.58905537	3221.457046	3634.094848	2921.85867	3259.136855	0.67779474	0.06821464	0.089961935	3291.636601	3556.691903	3153.462373	3333.930292	0.662589084	0.044205333	0.069040723
---	---	ribosomal protein L16	---	244944_s_at	403.6204394	349.7522131	415.8475543	891.5730252	977.7624832	832.2457497	900.527086	0.432791056	0.000402531	0.001851257	687.0354047	774.623149	834.8053641	765.4879726	0.509139376	0.001377678	0.004317042	987.4711919	873.6016491	879.5998656	913.5575689	0.426617963	0.000242217	0.001540011	228.8127004	431.1529906	516.2846833	392.0834581	0.994023239	0.97994853	0.983577385	612.6476264	615.7808517	636.6385252	621.6890011	0.626905202	0.000430458	0.002081827	758.2610341	633.0380488	655.188438	682.162507	0.57133024	0.002571791	0.008753778
---	---	cytochrome c biogenesis orf206	---	244945_at	237.0937877	156.1759025	274.0611742	161.7914245	144.2751335	150.4475705	152.1713762	1.461796739	0.116492169	0.14219937	101.2710146	105.9980478	103.3500822	103.5397149	2.148389357	0.026948863	0.039923767	177.7036242	138.9558061	171.7924332	162.8172879	1.366216232	0.180836473	0.217968788	122.01243	153.7878353	125.6578643	133.8193765	1.662267657	0.070731416	0.104698955	147.9362369	127.5453667	138.0054012	137.8290016	1.613910127	0.074621009	0.097116361	154.5875368	130.7758892	153.9208432	146.4280897	1.519132169	0.100149797	0.135211072
---	---	hypothetical protein	---	244947_at	26.946355	29.40873173	40.07966478	32.62414262	28.84598061	30.74183316	30.7373188	1.045794442	0.752981445	0.775689718	27.35279121	25.35042454	21.13709267	24.61343614	1.305990638	0.164132053	0.191951828	41.36900934	38.41440399	37.97090909	39.25144081	0.818948719	0.163489858	0.199412204	23.45276802	30.67011058	33.64324048	29.25537303	1.098769691	0.597104099	0.642892393	29.32079791	32.44943919	40.04329305	33.93784338	0.947170296	0.744631344	0.767969779	31.06797333	34.6503021	41.49173067	35.7366687	0.899493947	0.51693043	0.561908078
AT2G07723	pseudogene, similar to orf454~homology with two ORFs from Marchantia polymorpha mtDNA (orf169 and orf322), high similarity to 3'-terminal part of ccl1 of Rhodobacter	cytochrome c biogenesis orf452	---	244951_s_at	132.7409022	140.820015	210.6327831	820.3969614	686.302618	722.5589135	743.0861643	0.217199442	0.000246326	0.001324732	542.8893466	573.8865761	595.0742455	570.6167227	0.282848178	0.000146416	0.00092216	676.1359318	676.6968296	678.988785	677.2738488	0.23830523	3.13E-05	0.000407642	272.0745856	326.8212718	297.820017	298.9052915	0.539963342	0.009413854	0.022623734	684.8811891	684.3242756	675.5558486	681.5871044	0.236797174	3.11E-05	0.000418466	643.991918	594.4610865	632.7079044	623.720303	0.258766468	8.95E-05	0.001042445
---	---	hypothetical protein	---	244952_at	28.09276757	42.19830871	50.33520577	17.79674269	24.06111536	30.52566049	24.12783951	1.666488235	0.097510537	0.121673476	19.33902476	15.19085479	14.84110667	16.45699541	2.443262557	0.023408634	0.035601226	40.58302309	38.8376251	35.83554907	38.41873242	1.04659259	0.800924825	0.822496559	20.96861269	22.35371936	20.90573089	21.40935431	1.878093103	0.044754326	0.072731613	21.91598192	24.50345563	23.55202665	23.3238214	1.72393537	0.061242705	0.082193116	27.399544	28.19512912	30.30406385	28.63291232	1.4042847	0.152154203	0.192340931
AT2G07731	---	NADH dehydrogenase subunit 6	---	244953_s_at	116.8093766	63.54644581	110.8796689	123.1481802	130.9544194	136.8202189	130.3076062	0.744994862	0.127358421	0.154165514	75.05921678	63.15865601	78.51729509	72.24505596	1.34373897	0.22852025	0.259844093	242.4623969	286.066622	290.3320524	272.9536904	0.355659222	0.001509939	0.005361581	106.2326281	112.8701735	98.10741091	105.7367375	0.918115117	0.644608577	0.687450153	155.0296354	155.0761405	147.6672249	152.5910003	0.636200673	0.031101465	0.046759082	142.0446538	110.040511	122.720082	124.9350823	0.777031522	0.221447122	0.266686247
AT2G07737	---	hypothetical protein	---	244956_s_at	62.10971608	59.73240942	70.9729672	54.8917458	44.90701596	59.1666494	52.98847039	1.212937401	0.106537891	0.131425193	56.92381043	51.05253136	44.86819966	50.94818048	1.261511146	0.052422914	0.070009521	58.1662274	51.86429373	54.47360042	54.83470719	1.172098856	0.071717992	0.098630038	35.15969936	47.33063249	51.34568953	44.61200713	1.440681595	0.029784887	0.053172676	56.77420302	56.25311685	48.27506701	53.76746229	1.195364163	0.074891188	0.097406982	58.40772387	69.95741206	62.54651444	63.63721679	1.009970278	0.901373204	0.915172729
---	---	hypothetical protein	---	244957_at	31.93263509	53.88574638	59.35447777	33.80213699	37.2377903	40.90374792	37.3145584	1.296838423	0.268467935	0.303248615	28.96737417	27.23363788	25.4210988	27.20737028	1.778597217	0.066096341	0.085753297	52.23874052	49.17610895	44.85310815	48.75598587	0.992513067	0.968356966	0.972255971	31.25283405	43.55827028	39.18041983	37.99717472	1.273540821	0.318050964	0.371854784	38.75676188	33.43844409	36.79222693	36.3291443	1.332014668	0.229877617	0.263332794	41.88306797	45.35309392	46.24072365	44.49229518	1.087625462	0.669720327	0.704172123
AT2G07708	expressed protein	hypothetical protein	---	244959_s_at	158.36278	132.522964	91.3953766	385.807292	369.7998672	356.9621511	370.8564368	0.343602072	0.000328917	0.001609248	535.0073286	616.9673663	645.0555968	599.0100972	0.212729369	0.000251004	0.001317137	391.5231373	418.2480336	463.7935801	424.5215837	0.300166223	0.000493402	0.002519812	150.3891863	536.1082449	476.066875	387.5214354	0.328825785	0.098819403	0.137340354	238.3057734	261.6959921	258.8773824	252.959716	0.503744399	0.003831042	0.00946233	341.7898555	313.6854319	287.5861273	314.3538049	0.405361851	0.00171137	0.006630876
---	---	ribosomal protein L32	---	244960_at	1902.86331	1781.690135	2566.504953	673.4488667	616.3275344	668.1392263	652.6385425	3.192710815	0.004258364	0.009697403	617.1409646	797.7263001	760.2091245	725.0254631	2.873948901	0.005567402	0.011655378	546.0122393	637.4173622	664.8036219	616.0777411	3.382180517	0.003997632	0.010595764	675.1555595	766.2690703	731.8201606	724.4149301	2.87637105	0.005191775	0.015046734	883.3057285	979.0506016	1098.451272	986.9358674	2.111268018	0.01209419	0.022312868	775.855605	768.8361752	828.064013	790.9185977	2.634514018	0.006152351	0.015842113
---	---	hypothetical protein	---	244961_at	5487.497407	3748.545269	5914.41154	3428.621482	3181.512889	3172.647408	3260.92726	1.548685697	0.055237516	0.074117666	4199.601116	4087.598565	3894.102818	4060.434166	1.243746653	0.212765227	0.243573304	4062.16406	3874.310955	3879.157908	3938.544308	1.282238058	0.17004819	0.206590029	2152.326191	4218.571709	3325.711437	3232.203112	1.562448655	0.111356383	0.151743035	6180.813225	6445.584418	6197.4935	6274.630381	0.804852413	0.140673837	0.169690538	5757.06513	5670.086173	5629.782628	5685.644644	0.888228463	0.392364213	0.44056169
---	---	NADH dehydrogenase ND4	---	244962_at	951.2946523	1058.933762	1324.569491	2425.217224	2053.607315	2523.14879	2333.99111	0.47626544	0.002506017	0.00663658	2755.703943	2679.458904	2465.638148	2633.600331	0.422083521	0.000416155	0.001874502	2570.405734	2773.790104	2856.109851	2733.43523	0.406667511	0.00031451	0.001846191	1240.684263	2615.030271	1571.595449	1809.103328	0.614447657	0.179085262	0.226937193	3831.17922	4259.109322	3654.098518	3914.795687	0.283948229	0.000185824	0.001206547	2982.183513	3094.902944	3192.804662	3089.963706	0.3597451	9.77E-05	0.001092304
---	---	PSII cytochrome b559	---	244963_at	3410.736772	3231.793183	3633.346325	3485.58158	2980.966516	3483.963114	3316.83707	1.032698327	0.623436524	0.653578288	3419.002205	3549.603068	3692.059335	3553.554869	0.963905784	0.412583306	0.446806971	3835.573482	3519.28038	3656.081918	3670.311927	0.933242776	0.172952784	0.209641776	4083.269917	3939.028446	3287.257265	3769.851876	0.908601241	0.272493573	0.325052609	5662.936674	5421.451061	5159.689427	5414.692387	0.632592186	0.000433182	0.002087349	4942.137681	4476.450415	4975.496602	4798.028233	0.713895777	0.002297731	0.00812943
---	---	PSII cytochrome b559	---	244964_at	1603.76889	1962.303605	2280.74487	2084.799406	1558.946626	2018.976221	1887.574084	1.032510002	0.822419225	0.839797125	2021.231213	2119.136314	2217.21281	2119.193446	0.919660792	0.449993955	0.484292156	2076.342811	1910.197957	2009.410235	1998.650334	0.975127609	0.81719885	0.837277941	2363.796861	2227.004409	2067.97574	2219.592337	0.878061746	0.273497931	0.326188273	3295.999769	3925.621646	2896.963449	3372.861621	0.577829553	0.016378167	0.028154279	2973.490626	2965.542758	3140.503224	3026.512203	0.643955481	0.00612745	0.01579757
---	---	hypothetical protein	---	244965_at	1628.805538	1015.422862	1404.86755	1357.442815	1134.313025	1180.182468	1223.979436	1.102713502	0.547717925	0.581137528	1619.402397	1786.156849	1664.024084	1689.86111	0.798703895	0.14142913	0.168289597	1451.837521	1401.975254	1383.0838	1412.298858	0.955674956	0.746037816	0.772429787	387.2177654	1695.007505	1336.30012	1139.508463	1.184456889	0.650066266	0.692495685	1978.669484	2273.730146	1827.753325	2026.717652	0.665952975	0.038020927	0.054910798	1898.425172	1814.106521	2081.729868	1931.42052	0.698811386	0.041130591	0.065253285
---	---	cytochrome b6-f complex, subunit V	---	244966_at	196.4163657	245.0480597	386.5241417	184.0472132	74.58061259	164.551456	141.0597606	1.956590511	0.111312055	0.136584854	151.7222178	190.2096688	195.8413957	179.2577608	1.539661032	0.174582018	0.203257877	207.6884388	179.8103416	207.9890249	198.4959351	1.390437486	0.250914312	0.291746679	88.40852511	182.0268156	125.9086328	132.1146578	2.089065616	0.085022919	0.121261239	225.840153	292.287722	183.7584444	233.9621065	1.179661926	0.554156659	0.587769054	324.0715661	255.8380678	347.2951184	309.0682508	0.892994309	0.628847895	0.666729683
---	---	PSI J protein	---	244967_at	535.4756628	514.9729623	728.7526274	2327.681181	1948.282888	2307.748412	2194.570827	0.270242854	0.000341073	0.001657894	2470.828475	3217.428813	2794.709531	2827.655606	0.209738089	0.000593476	0.002396423	1721.372453	1983.834345	1899.49909	1868.235296	0.317447746	0.000245277	0.001556292	997.339552	2865.014181	2435.755506	2099.369746	0.282497681	0.057107144	0.08827323	2898.864851	3349.833226	3196.122276	3148.273451	0.188378517	6.76E-05	0.000650022	3281.885181	3321.35645	3574.666891	3392.636174	0.174810105	1.65E-05	0.000422273
---	---	ribosomal protein L33	---	244968_at	1569.48133	1302.599592	1635.48072	1935.378152	1707.927762	1982.064287	1875.1234	0.801291556	0.048092466	0.06582686	2085.10462	2345.403885	2444.100913	2291.536472	0.65568258	0.00591974	0.012207628	1994.253995	2042.254212	1909.422978	1981.977062	0.758091795	0.011673023	0.023221296	1538.250972	1516.288517	1375.770817	1476.770102	1.017437004	0.832046362	0.855442735	2172.855238	2537.322838	2121.062158	2277.080078	0.659845283	0.009519004	0.018728569	1433.813035	1517.204863	1414.24708	1455.088326	1.032597486	0.679213407	0.713431572
---	---	ribosomal protein S18	---	244969_at	1028.203448	640.4158122	1029.466218	802.2952121	650.8604952	636.9518896	696.7025323	1.290883532	0.220979358	0.253745684	725.3547619	947.6731159	951.7982956	874.9420578	1.027910154	0.878192336	0.890766518	717.1779943	787.0089286	658.9771109	721.054678	1.247286584	0.256054269	0.296895681	529.6976872	491.9265657	445.515358	489.046537	1.839010724	0.035714977	0.061066146	770.1071604	946.5783776	822.6435395	846.4430258	1.062519034	0.723976409	0.748655376	493.7228819	532.7246286	493.9783845	506.8086317	1.774559014	0.039284824	0.062900114
---	---	ribosomal protein L20	---	244970_at	618.9436771	866.6470047	1015.105766	633.353869	529.9005474	517.6856428	560.313353	1.487677347	0.087271023	0.110343283	986.9180829	913.4510121	950.0099823	950.1263591	0.877320658	0.377281317	0.411076069	735.5572506	734.1605246	783.3162805	751.0113519	1.109923945	0.518271859	0.558747887	157.4364602	443.2793394	423.1604522	341.2920839	2.442381531	0.029070689	0.052249723	819.9460367	994.1227738	950.0779347	921.3822484	0.904690191	0.526789379	0.561800528	841.7629381	675.3352255	799.9447445	772.347636	1.079262036	0.652233803	0.68874829
---	---	ATP-dependent protease subunit	---	244971_at	4189.868121	3091.41915	5184.910218	4936.089649	4204.983346	4179.248858	4440.107284	0.935878099	0.685563158	0.712537634	6052.843402	5848.35593	5754.776103	5885.325145	0.706061103	0.047272861	0.064037161	4636.717551	4441.8262	4543.441868	4540.661873	0.915152742	0.560235058	0.598646786	3150.276165	5488.439479	4036.622185	4225.11261	0.983500216	0.942679171	0.952457367	6993.43364	7038.302348	6711.884348	6914.540112	0.600965371	0.01082324	0.02055822	6135.492474	6849.599205	6597.449158	6527.513612	0.636597548	0.020689173	0.038237861
---	---	PSII 47KDa protein	---	244972_at	218.6654037	353.8587828	296.3638508	1260.317146	500.2182476	1072.529436	944.3549433	0.30669543	0.047680135	0.065355752	2141.736188	2050.861415	1995.780829	2062.79281	0.140406416	6.74E-06	0.000147526	1265.089415	1287.097299	1329.751173	1293.979296	0.223828423	2.09E-05	0.000327875	1314.518577	1664.545475	942.1114224	1307.058491	0.221588665	0.008685961	0.021322418	2314.487301	2880.637511	2145.043534	2446.722782	0.118374402	0.000670949	0.002812842	2987.592072	3363.505401	2909.501661	3086.866378	0.093826331	4.32E-05	0.000679643
---	---	PSII T protein	---	244973_at	187.7172261	611.7771044	677.5466412	405.1375684	256.0390694	378.0834205	346.4200195	1.421242893	0.413869152	0.450193735	513.9691177	516.0781765	535.4669815	521.8380919	0.943486109	0.857137949	0.870969515	457.8281662	474.8627695	454.4709291	462.3872883	1.064793525	0.854882135	0.871874884	437.8311626	537.3689896	469.711503	481.6372184	1.022236181	0.948651149	0.957327602	658.565291	885.911273	715.807635	753.4280663	0.653475776	0.195121574	0.227660096	890.7150904	812.9470276	794.3302401	832.6641194	0.591291229	0.095036718	0.129442626
---	---	PSII low MW protein	---	244974_at	1565.251917	1735.566721	1719.824273	241.4323795	151.3497281	193.114219	195.2987755	8.56916605	1.64E-05	0.000243457	356.9946633	458.6532454	408.7502929	408.1327339	4.100498436	3.35E-05	0.000360171	284.1371312	298.2932914	215.3429687	265.9244637	6.293319589	1.97E-05	0.000315567	271.2492964	579.8429007	336.5878216	395.8933396	4.227268988	0.00029737	0.002343621	365.7005897	462.7930544	371.5626375	400.0187605	4.183672873	3.49E-05	0.000448461	563.862135	844.0148987	454.2787492	620.7185943	2.696145487	0.001195864	0.005248163
---	---	PSII 10KDa phosphoprotein	---	244975_at	947.0668792	1265.185938	1040.062687	1791.068565	1284.758638	1521.268905	1532.365369	0.707471723	0.06167175	0.081464504	2154.817457	2062.460032	1969.065362	2062.114284	0.525725066	0.000841765	0.003045597	2040.935108	1988.755678	2044.172569	2024.621119	0.535460763	0.000611562	0.002899222	2005.623321	2129.896892	1858.714396	1998.078203	0.542573943	0.001736348	0.007371054	3101.849774	3321.822104	2629.30921	3017.660363	0.35925354	0.001008603	0.003717192	3036.313028	2887.315417	2636.019063	2853.215836	0.379959046	0.000297367	0.002104115
---	---	cytochrome B6	---	244976_at	7175.963773	5479.036481	6111.52	5989.99262	5049.05592	5714.949611	5584.66605	1.120121901	0.303361589	0.339251259	6292.760908	6433.682557	6132.16401	6286.202491	0.995116966	0.954241592	0.959010492	6792.673035	6962.748286	7047.934296	6934.451872	0.902091018	0.246659119	0.287483881	6298.93922	6583.48982	6416.917333	6433.115458	0.972391494	0.741326618	0.77469284	7116.664568	7839.627519	7465.97866	7474.090249	0.836958953	0.085929987	0.109805788	8789.952894	8129.555818	7710.610673	8210.039795	0.761933792	0.029019252	0.049651713
---	---	cytochrome b/f	---	244977_at	145.1157113	199.452021	265.5614429	150.045581	105.599805	156.418865	137.3547503	1.480665148	0.159987744	0.189775206	81.9956958	81.08220095	74.20289952	79.09359876	2.571338198	0.023587886	0.035821408	462.0680371	353.953961	340.338529	385.4535091	0.52762885	0.024741508	0.041339738	96.78025618	163.3656039	170.2904539	143.4787713	1.417466778	0.22675725	0.277585606	382.2327297	448.0655151	363.2888854	397.8623767	0.511172716	0.010871351	0.020619307	363.7293286	341.6951784	505.496018	403.640175	0.503855672	0.032010556	0.053528381
---	---	RNA polymerase alpha subunit	---	244978_at	4721.324196	3579.459842	6828.669139	2779.183802	2984.465299	2897.728834	2887.125978	1.746772083	0.086574468	0.109662752	3069.802176	3458.591799	3443.081464	3323.825146	1.517273273	0.147822205	0.174845579	3531.696854	3157.425576	3000.895981	3230.006137	1.561344111	0.13333214	0.167141074	1260.065366	1957.29466	1869.573974	1695.644667	2.974179177	0.026591249	0.048870827	3443.042061	3513.565979	4400.770641	3785.792894	1.332125449	0.277160288	0.3122951	2178.949809	2229.082491	2125.363959	2177.798753	2.315710325	0.039574422	0.063290648
---	---	ribosomal protein S11	---	244979_at	1419.35313	2006.624875	2825.651121	4837.036053	4064.85737	4516.850596	4472.914673	0.4658878	0.006815695	0.013748275	5599.246456	5488.685491	5537.444792	5541.792246	0.376029321	0.001072829	0.003636768	4214.667045	4159.574356	4331.886104	4235.375835	0.492016873	0.006360047	0.014906781	2505.04198	1995.758941	1769.580837	2090.127252	0.997009332	0.989856559	0.991845341	5873.334642	5722.841496	5463.815705	5686.663948	0.366449714	0.001061179	0.003836891	2266.829953	2401.039563	2489.261226	2385.710248	0.873482594	0.505281933	0.550446059
---	---	ribosomal protein L36	---	244980_at	453.7143796	1008.194076	969.7626525	2650.565533	2027.104442	2420.567042	2366.079006	0.342573952	0.003660681	0.00868367	2798.153813	3257.982354	3064.157121	3040.097762	0.26662203	0.000562302	0.002311501	2285.066509	1942.785324	2135.738575	2121.196803	0.382122505	0.003038722	0.008678639	976.7764307	1119.744067	995.8559316	1030.792143	0.786343824	0.298096298	0.351357973	2762.557191	2859.64344	2465.087978	2695.76287	0.300678166	0.00092572	0.00350164	1203.709134	1333.565521	1201.917376	1246.397344	0.650319932	0.076933234	0.108470379
---	---	ribosomal protein S8	---	244981_at	343.3562309	657.3210312	935.8988785	1290.151183	1052.063225	1279.246496	1207.153635	0.534749979	0.040396648	0.056744638	1530.152573	1808.97118	1750.860405	1696.661386	0.380468009	0.00532318	0.011285734	911.7703988	982.6875479	1035.523853	976.6605999	0.660951594	0.13120057	0.164866832	662.1925367	641.1356778	434.2199392	579.1827179	1.114545307	0.739308257	0.773037181	1376.267513	1566.635552	1232.256036	1391.7197	0.463832897	0.01919352	0.031839384	721.666754	695.3365157	747.809956	721.6044086	0.894569618	0.680818583	0.714936924
---	---	ribosomal protein L14	---	244982_at	712.9081761	960.8647059	1163.81284	1398.183232	1020.445656	1303.050609	1240.559832	0.762447633	0.163346327	0.193446239	2143.297241	2279.661934	2198.947298	2207.302158	0.42851492	0.00075698	0.002828297	1054.133616	1107.116683	1126.18416	1095.811486	0.863161155	0.319891149	0.362549118	500.2518805	721.0321363	546.1400905	589.1413691	1.605492259	0.071865439	0.106062771	1406.270336	1604.853653	1306.227052	1439.117014	0.657251564	0.034898743	0.051214398	673.6817229	815.0053016	686.8801379	725.1890541	1.304297	0.184925798	0.227854022
---	---	ribosomal protein L16	---	244983_at	3658.317584	2893.354771	3849.924552	4415.669625	4058.833802	3824.812468	4099.771965	0.845705322	0.135424376	0.163090034	5080.781113	5565.366518	5346.130888	5330.759507	0.650413691	0.004533233	0.010030231	4789.590752	4430.576797	4848.216925	4689.461491	0.739359727	0.018792864	0.033292047	2330.016523	2682.918498	2607.68613	2540.207051	1.364927701	0.040822779	0.06771932	5289.084764	5256.96123	5479.350003	5341.798666	0.649069571	0.003357688	0.008634233	2584.532203	2950.24382	2972.452925	2835.742983	1.222677439	0.118130813	0.155282549
---	---	ribosomal protein S3	---	244984_at	2384.450222	3452.370079	3731.079841	1706.34204	1620.335473	1660.606955	1662.428156	1.918458873	0.020586513	0.032713822	1793.908816	1959.379853	1946.154752	1899.814474	1.678742894	0.035659459	0.050563191	1735.959867	1698.043555	1846.660915	1760.221446	1.811874327	0.025773436	0.042622701	1146.751798	954.3054979	920.5428677	1007.200055	3.166501067	0.006338153	0.017167954	1796.320103	1993.264318	1960.458338	1916.68092	1.663970259	0.037387812	0.054165842	915.1910167	770.4208265	755.643118	813.7516537	3.919254766	0.004551189	0.01280908
---	---	ribosomal protein L22	---	244985_at	941.02625	2002.919614	1859.595591	2525.544157	1915.922122	2302.806222	2248.090834	0.71224012	0.161601626	0.191490882	2692.015746	2833.347012	2933.951966	2819.771575	0.567840494	0.023078895	0.035211412	1998.42344	2239.866197	2157.893922	2132.061186	0.751001189	0.193586333	0.231657011	1174.590718	1070.102421	923.5990646	1056.097401	1.516129557	0.184700096	0.233057464	2269.218939	2751.372392	2234.044352	2418.211894	0.662134071	0.09314127	0.117789365	906.4803551	754.5809251	846.2365667	835.765949	1.915824026	0.084704224	0.117408812
---	---	ribosomal protein S19	---	244986_at	2740.372691	2213.65274	4059.28284	1368.728176	1284.349472	1248.952742	1300.676797	2.30990212	0.036310728	0.051917679	1477.009614	1555.715604	1635.073685	1555.932968	1.930954709	0.058196391	0.076693014	1400.286269	1335.927411	1572.848937	1436.354206	2.091709746	0.047185555	0.069441631	808.1875743	909.2669811	904.0328445	873.8291333	3.438242073	0.017922738	0.036264313	1594.083043	1698.658221	1570.599818	1621.113694	1.853316088	0.065797001	0.087299884	733.5526961	689.3748678	700.6998894	707.8758178	4.244298245	0.013888149	0.028513318
---	---	ribosomal protein L2	---	244987_s_at	8902.815791	6751.842343	9296.399999	7343.377074	7160.138471	7255.4435	7252.986348	1.146702748	0.250553666	0.284612164	8582.731642	8729.978654	8712.819916	8675.176737	0.95871469	0.674610228	0.700511395	9103.420373	8285.407626	8412.91471	8600.580903	0.967029957	0.749991604	0.776072315	5489.188018	6623.169782	6217.734105	6110.030635	1.361207476	0.061745977	0.093861852	8520.643903	8565.4212	8642.023967	8576.02969	0.969798342	0.759921154	0.782257014	6777.996813	6627.851849	6437.653539	6614.500734	1.25739186	0.099486724	0.134533674
---	---	ribosomal protein L23	---	244988_s_at	2476.993336	4640.030751	4290.925884	4133.416047	3665.766861	4031.951447	3943.711452	0.964231293	0.846973714	0.862680195	4603.416849	5163.962331	5118.950554	4962.109911	0.766337316	0.170170767	0.198455628	4392.100001	4215.836858	4151.462075	4253.132978	0.894082083	0.540654431	0.580060188	3492.532566	3951.704616	3167.381063	3537.206082	1.075043382	0.726750131	0.761566703	4800.629905	5417.223406	4656.858789	4958.237367	0.76693585	0.178869673	0.210331706	3327.5515	2857.170968	3646.384311	3277.035593	1.160393253	0.499390092	0.544689447
---	---	hypothetical protein	---	244989_s_at	146.229252	172.2670595	212.4891674	75.0595031	77.43476239	83.08262275	78.52562942	2.253979509	0.007127104	0.014215443	82.88789663	58.87090211	71.45727455	71.07202443	2.490363277	0.006646304	0.013339684	197.9408322	150.6544644	144.594975	164.3967572	1.07663413	0.648527676	0.68275294	69.41362804	93.82353131	81.66434187	81.63383374	2.168159347	0.0096829	0.023092272	187.5249665	172.3801258	179.7556476	179.8869133	0.983924602	0.890744926	0.902251014	163.5824621	167.0283545	219.8244819	183.4784328	0.964664658	0.818820646	0.84177571
---	---	hypothetical protein	---	244990_s_at	19.09715144	37.55474203	37.31972826	28.97727267	20.27273957	26.47910634	25.24303953	1.240891529	0.41151661	0.44786916	18.45847342	18.99861303	21.20852167	19.55520271	1.601817909	0.129193741	0.154913211	27.92127259	43.72134045	48.33414776	39.9922536	0.783248532	0.375146604	0.41836564	10.36714224	20.82254911	18.0261165	16.40526928	1.909378832	0.095513453	0.133489713	55.89501338	60.88381064	59.00084948	58.5932245	0.534598909	0.012260339	0.022502857	49.44657207	28.44653258	52.9147333	43.60261265	0.718394427	0.277977725	0.325704941
---	---	NADH dehydrogenase ND2	---	244991_s_at	140.6185803	169.3596039	183.8567836	101.4806641	76.7291711	108.8182075	95.67601423	1.72051122	0.012533028	0.022055299	90.27086573	71.08012583	78.28801122	79.87966759	2.06074538	0.003647359	0.008560857	296.0460573	219.4095752	210.2261029	241.8939118	0.680511778	0.061728551	0.087012681	76.20150217	94.82213815	72.34162769	81.121756	2.029192464	0.004487292	0.013625805	235.0695213	244.0907292	223.0311482	234.0637995	0.703276868	0.007885477	0.0162802	224.285118	191.631951	295.6285014	237.1818568	0.694031399	0.094340552	0.128691248
---	---	ribosomal protein S7	---	244992_s_at	10100.11035	8062.061284	10145.56078	6175.163	5846.14211	5531.950084	5851.085065	1.612677084	0.0072976	0.014485986	7460.782787	7610.531451	7143.305698	7404.873312	1.274283894	0.044184638	0.060371953	6117.928769	5631.307625	5706.616885	5818.61776	1.621675661	0.006782456	0.015602152	2896.346038	7129.238363	5540.619534	5188.734645	1.818537938	0.039701251	0.066237816	8020.190739	9407.902849	8329.051982	8585.71519	1.099024437	0.350785567	0.387798763	8301.661296	8078.508536	9024.681283	8468.283705	1.114264842	0.263290078	0.31077352
---	unknown protein	hypothetical protein	AT2G07739	244993_s_at	2704.484415	3051.489307	3765.535794	2121.230058	1962.925943	1853.185009	1979.11367	1.603665597	0.020625759	0.032751142	2282.092736	2327.220607	2439.537826	2349.617056	1.350788843	0.059442352	0.078062697	2016.108382	2003.980019	1998.359595	2006.149332	1.582053965	0.020158014	0.035187056	702.0503647	764.8793093	643.9409448	703.6235396	4.510702566	0.001416069	0.006465729	1489.703091	1665.094023	1733.956165	1629.584426	1.947635516	0.008552477	0.017293591	666.4378761	661.7929077	743.1656733	690.4654857	4.596662065	0.001373851	0.005734575
---	---	NADH dehydrogenase ND5	---	244994_at	126.738498	242.6589065	437.4446835	48.05328023	48.20316214	61.24329266	52.49991167	5.122815526	0.07558345	0.097262303	35.82037839	27.39856414	32.50420597	31.90771616	8.428912972	0.059176981	0.077804345	97.45242398	86.98439718	90.09094707	91.50925608	2.93901813	0.122081846	0.154985893	26.39242431	39.12319924	53.81415708	39.77659354	6.761447844	0.065464725	0.098315369	79.03747927	90.31594458	94.78565689	88.04636025	3.054610797	0.11706036	0.144163233	111.9190477	80.35555766	104.2085576	98.827721	2.721375743	0.135390906	0.17422374
---	---	ATPase a subunit	---	244995_at	55.91170054	295.9849389	387.3667984	60.08560882	42.23021369	59.40139341	53.90573864	4.571334187	0.123756647	0.150184726	83.72171151	90.12609415	88.36018486	87.4026635	2.819377992	0.182997747	0.212046088	88.33705664	95.47492426	94.6763876	92.82945617	2.654557682	0.195257772	0.233455495	64.79960175	108.5988883	77.39297596	83.59715534	2.947721665	0.177755716	0.225607646	201.7351734	219.9778877	195.7148073	205.8092895	1.197327616	0.702969571	0.729291447	148.8593896	123.590147	153.674213	142.0412499	1.73485622	0.352406657	0.400602316
---	---	ribosomal protein S2	---	244996_at	1181.271338	536.2427265	706.7473428	1171.787465	1041.894319	1125.062912	1112.914899	0.726099666	0.196101386	0.227992548	1484.840204	1382.663099	1471.809837	1446.437714	0.558673995	0.030990402	0.044949783	1219.319393	1300.787781	1399.180313	1306.429162	0.618546462	0.067233191	0.093389419	494.8922099	858.9167292	799.6228711	717.8106034	1.125766507	0.706941752	0.744312596	1401.526084	1490.698618	1434.538619	1442.25444	0.560294434	0.031175503	0.046854875	885.2179055	974.9314239	957.6148737	939.2547344	0.860349281	0.537870505	0.581682273
---	---	RNA polymerase beta' subunit-2	---	244997_at	970.5796282	694.9493588	661.5698391	707.6615498	623.8956838	761.6891844	697.748806	1.111717572	0.502147035	0.536806073	1082.438211	1126.938906	1035.377212	1081.584776	0.717187987	0.03931775	0.054821484	876.7565691	724.3123493	785.6737079	795.5808755	0.975010376	0.862227799	0.877930273	262.1152354	387.270576	381.5443969	343.6434028	2.257280665	0.015183835	0.031956795	825.4073781	958.2635026	1000.489451	928.0534438	0.835835063	0.242598661	0.276280609	481.6978944	441.66571	482.4723468	468.6119837	1.655313213	0.035977127	0.058652333
---	---	RNA polymerase beta' subunit-1	---	244998_at	734.3163245	542.406769	606.8440201	1875.120966	1424.887259	1761.692889	1687.233705	0.372121362	0.001939557	0.005582271	2511.690998	2792.889763	2424.733883	2576.438215	0.243691349	9.76E-05	0.000710794	1619.019436	1574.283577	1643.323781	1612.208931	0.389438175	8.03E-05	0.000730187	489.0941226	883.1174753	660.7378609	677.6498196	0.9265194	0.715488124	0.751723766	2093.086828	2442.354545	2089.323531	2208.254968	0.284322107	0.000262166	0.001497942	1376.277357	1189.182421	1400.675597	1322.045125	0.474912462	0.001361766	0.005712819
---	---	RNA polymerase beta subunit	---	244999_at	45.64588923	76.46809013	85.28382745	140.3740528	78.23875029	137.5991869	118.73733	0.582231403	0.103012759	0.127391696	216.3806133	193.1087861	196.8949815	202.128127	0.342023662	0.000687758	0.002638873	185.591484	155.6094672	163.4602784	168.2204098	0.410964415	0.002720727	0.008023185	70.60143812	75.12947162	60.09113873	68.60734949	1.007655926	0.969270125	0.974272004	167.5315136	185.2312092	124.1456507	158.9694578	0.434879776	0.014519794	0.025634242	147.3096074	126.2283196	205.3812899	159.639739	0.433053842	0.027029163	0.046968586
---	---	hypothetical protein	---	245000_at	452.4997007	1262.485492	2003.284483	350.8064818	287.6833701	338.7581356	325.7493292	3.804837383	0.111150406	0.136413354	277.2744	251.1855004	285.8340059	271.4313021	4.566250155	0.09678356	0.120129161	581.2278347	539.6152369	556.72004	559.1877039	2.216470814	0.203518936	0.242148496	263.2484288	350.8481363	335.9912998	316.695955	3.913606112	0.108855947	0.148973308	746.5270004	846.8214649	750.8678332	781.4054328	1.586146158	0.365380085	0.402114829	878.0820161	863.0307856	1158.832315	966.6483721	1.282186223	0.58354685	0.6251643
---	---	PSII low MW protein	---	245001_at	12814.87168	9894.711175	13092.64559	4865.363817	4586.449494	5333.074387	4928.295899	2.42154213	0.002583178	0.006788904	5260.391534	5470.202544	5400.618693	5377.070924	2.219438114	0.003062694	0.007536149	4894.380228	5510.619539	5213.485067	5206.161611	2.292298442	0.002922537	0.008441864	5572.717013	5826.88331	6568.382262	5989.327528	1.992556943	0.005060318	0.014758373	6336.203152	6415.754705	6459.750329	6403.902729	1.863562995	0.005679487	0.012678934	6748.424069	5739.988021	6650.037022	6379.483037	1.870696431	0.006599842	0.016704594
---	---	PSII D2 protein	---	245002_at	764.7155662	454.5489509	512.4254784	1369.382298	796.5115138	1084.238478	1083.37743	0.532806003	0.05684094	0.075948662	2995.863302	2691.779564	2571.055418	2752.899428	0.209680743	0.000162129	0.000982414	1392.448024	1575.817958	1532.097552	1500.121178	0.384788914	0.00110853	0.004338649	2064.866972	3213.840812	1346.617744	2208.441842	0.261374326	0.041769427	0.069005064	4429.731812	5149.621743	3533.148798	4370.834118	0.132064037	0.001355602	0.004594331	5676.318939	6775.876952	5447.525335	5966.573742	0.096743965	0.000214457	0.001725105
---	---	PSII 43 KDa protein	---	245003_at	4321.792945	2710.887102	3813.234227	3616.724602	3397.575654	3062.164823	3358.821693	1.076361024	0.636342111	0.665876076	6415.051112	5691.339196	5671.0001	5925.796803	0.610095972	0.012437976	0.02167995	4420.877627	4685.605744	4607.470751	4571.318041	0.790867038	0.118271789	0.150716748	3982.215878	5849.432472	4815.637887	4882.428746	0.74047261	0.153023803	0.198636208	8355.481145	8758.072562	8905.431214	8672.994973	0.416846172	0.000550392	0.002450817	9853.682377	10376.94824	9817.67247	10016.10103	0.36094931	0.00022949	0.001795032
---	---	hypothetical protein	---	245004_at	5692.207692	5751.001472	6940.433228	2253.496319	1982.022702	2237.196593	2157.571871	2.840174587	0.000673261	0.00264969	3359.44051	3864.303521	3683.15135	3635.631793	1.685506439	0.004504186	0.009988315	2733.003617	2664.003014	2629.463426	2675.490019	2.290376998	0.001066537	0.004214765	2353.828044	4034.955643	3361.802549	3250.195412	1.885388421	0.010597027	0.024595825	3493.64521	4119.709073	3819.308518	3810.8876	1.607993056	0.0064864	0.014025743	5275.312255	4895.127108	5416.402032	5195.613798	1.179433467	0.098961781	0.133925657
---	---	ribosomal protein S14	---	245005_at	72.70147654	358.3975404	382.6671262	121.0551288	102.7142494	159.9855874	127.9183219	2.1205358	0.228647131	0.261875108	65.1739992	49.81302808	52.16970004	55.71890911	4.868282338	0.09654378	0.11989122	468.2478659	349.8269362	315.3722421	377.8156814	0.717956915	0.386620363	0.430429742	107.6110205	134.6446266	134.2963242	125.5173238	2.161099145	0.218466206	0.268861579	335.5553225	396.9896	321.6103444	351.3850889	0.771960421	0.476766385	0.512515583	444.398909	340.1049173	508.2329295	430.912252	0.629490992	0.223492383	0.268863666
---	---	PSI P700 apoprotein A2	---	245006_at	9935.645496	7106.708252	8172.613023	7927.349913	7900.127444	7869.710519	7899.062626	1.064048903	0.572885847	0.605419625	10269.55971	10454.12754	10158.86371	10294.18365	0.816479403	0.084981464	0.107014331	9904.274798	9473.374545	9359.587107	9579.078817	0.877431858	0.235368784	0.276143596	8218.688113	11163.5874	11753.06207	10378.44586	0.809850438	0.223019092	0.273708243	11937.74739	12430.04375	12614.46306	12327.41807	0.681812597	0.009890201	0.019261329	13265.73865	14005.18696	14299.24036	13856.72199	0.606564015	0.003456047	0.010621147
---	---	PSI P700 apoprotein A1	---	245007_at	270.057194	366.8272446	312.330061	2467.381163	1136.595679	2045.264567	1883.08047	0.168025126	0.016399853	0.027310454	4288.925292	4188.793397	3881.918682	4119.879123	0.076799543	7.08E-06	0.000150874	1581.772822	1590.757959	1605.750015	1592.760266	0.198651888	1.57E-06	8.99E-05	3582.492438	3593.154182	2503.339206	3226.328609	0.098069624	0.001308056	0.006124237	5272.21914	4779.652605	3266.341714	4439.404486	0.071271909	0.002410955	0.006813188	4965.930394	6030.717765	5542.416367	5513.021509	0.057392273	7.33E-05	0.000918755
---	---	hypothetical protein	---	245008_at	535.9285627	537.821952	1052.423983	502.6055751	441.3962209	430.8208855	458.2742271	1.546508161	0.221924587	0.254807602	870.7922745	1023.575791	970.194648	954.8542378	0.742233531	0.238013875	0.269483926	767.6207261	630.5724728	727.2689404	708.4873798	1.000335154	0.99899154	0.999231971	381.6044401	526.605576	434.5134313	447.5744824	1.583479086	0.214119236	0.264242169	798.5266522	860.1676267	869.7834447	842.8259078	0.840891133	0.482220512	0.517991328	422.0905642	400.0507658	480.4438066	434.1950455	1.632272961	0.188776583	0.23193402
---	---	ribosomal protein S4	---	245009_at	7884.524583	4803.505899	7090.345936	5288.166824	4657.902571	5046.49972	4997.523038	1.319211955	0.165480977	0.195732551	6403.126246	6232.730567	6234.579423	6290.145412	1.048114425	0.760002774	0.78130892	6050.788761	6028.590145	6066.256077	6048.544994	1.089979846	0.5873606	0.624527713	2361.145047	5181.973889	4853.486089	4132.201675	1.595467176	0.127589052	0.170246179	6356.25419	6551.890838	6553.715616	6487.286882	1.016263387	0.914766179	0.924179947	4865.503018	4727.636563	4659.901955	4751.013845	1.387660056	0.117454466	0.154556441
---	---	NADH dehydrogenase subunit	---	245010_at	403.9419776	383.0442948	528.7564028	235.7350425	183.158159	218.9872021	212.6268012	2.062679254	0.009298123	0.017477612	378.6528259	385.163209	351.0800872	371.6320407	1.180148221	0.224769277	0.255929073	523.5854398	496.1463942	517.3349852	512.3556064	0.856008769	0.185845669	0.223401832	192.098084	646.7372071	503.3442733	447.3931881	0.980303016	0.953392597	0.961645409	1712.407144	1724.37679	1665.812729	1700.865554	0.257857472	1.33E-05	0.000268856	1450.532449	1463.57193	1373.217341	1429.10724	0.306891519	5.02E-05	0.000743121
---	---	photosystem II G protein	---	245011_at	305.0001043	302.6462006	406.8786083	223.7022643	194.1010179	220.9146889	212.9059904	1.588376966	0.024544346	0.037663865	422.6446171	384.4012232	359.4819829	388.8426077	0.869696284	0.263297527	0.295747168	549.4129191	520.4041754	484.3701597	518.0624181	0.652768777	0.010089499	0.020792706	328.678538	614.6232882	586.1779258	509.826584	0.663313726	0.15221661	0.19779434	1592.258284	1749.792925	1482.679464	1608.243558	0.210275968	0.000115752	0.000894948	1377.51562	1270.53995	1455.164319	1367.739963	0.247250925	8.52E-05	0.001005781
---	---	NADH dehydrogenase D3	---	245012_at	4260.202088	3319.380523	4736.888286	1415.643031	1282.780173	1508.081364	1402.168189	2.927958522	0.003038328	0.007588516	1556.411589	1725.221445	1670.964705	1650.865913	2.486870839	0.004252366	0.009573582	1817.790108	1699.862283	1791.405945	1769.686112	2.31989745	0.005029906	0.012522538	1681.267604	1872.230694	1885.262662	1812.92032	2.26457294	0.00555278	0.015727411	2279.155435	2444.486704	2509.804183	2411.148774	1.702711315	0.015938186	0.027544651	2076.496279	2105.19326	2064.262513	2081.984017	1.971912495	0.008297762	0.0196936
---	---	ATPase epsilon subunit	---	245013_at	12460.17807	11847.96525	14370.20459	7873.403915	7631.565024	7523.508964	7676.159301	1.679587685	0.002436281	0.00650462	8917.728896	9757.54181	9185.841985	9287.037564	1.388255678	0.010712876	0.019282249	9672.2963	9079.490393	8690.041011	9147.275901	1.409466903	0.009912896	0.020510121	8105.789075	9621.356403	10031.25424	9252.799907	1.393392569	0.019181437	0.038106143	10870.47933	12020.18288	11421.0461	11437.2361	1.127263835	0.153950254	0.184120074	10928.10562	10878.93164	11082.45975	10963.16567	1.176009104	0.064512681	0.093768257
---	---	ATPase beta subunit	---	245014_at	9007.140873	10594.09555	12447.95651	9244.917886	8817.255921	9145.057228	9069.077012	1.177965993	0.182737464	0.213991801	10035.78024	10784.8663	10810.53794	10543.72816	1.013215074	0.898557626	0.909056839	10621.37927	10758.10648	10425.48364	10601.65646	1.007678785	0.93896423	0.946403074	10430.5854	10721.4904	11022.51622	10724.86401	0.996102543	0.968936391	0.974171351	12199.07967	12405.97931	12793.84402	12466.301	0.856955428	0.152048276	0.182072407	11104.71937	11946.33456	11981.91053	11677.65482	0.914829602	0.390896684	0.439151185
---	---	large subunit of riblose-1,5-bisphosphate carboxylase/oxygenase	---	245015_at	884.5676809	623.3039463	949.1080346	441.1275272	400.44946	426.7026898	422.7598924	1.93725383	0.016817809	0.02786134	945.5430644	948.1549485	985.3512913	959.6831014	0.853399648	0.233854586	0.265159965	774.8355654	692.4952113	715.5527116	727.6278294	1.125566103	0.423425195	0.466654763	311.1242697	641.2692902	622.3099628	524.9011742	1.560280793	0.114601428	0.155523792	1413.304631	1565.345962	1596.45866	1525.036418	0.53703191	0.003517501	0.00892359	1572.626205	1540.013103	1483.193539	1531.944282	0.534610318	0.002284034	0.008094752
---	---	carboxytransferase beta subunit	---	245016_at	403.3558919	661.2185087	829.777861	975.6550511	677.9939307	815.7720301	823.1403373	0.767124056	0.272843328	0.307744763	1314.723561	1257.288317	1199.41717	1257.143016	0.502290309	0.008198381	0.015603165	1186.564419	1253.612636	1369.249098	1269.808718	0.497280216	0.009110358	0.019265255	460.1581981	1045.359383	666.7439708	724.087184	0.872064536	0.684011026	0.723497707	1463.038145	1481.169381	1193.634108	1379.280545	0.457811688	0.008489574	0.017216657	1498.478164	1442.312531	1676.380398	1539.057031	0.410284181	0.003129094	0.009954974
---	---	PSI I protein	---	245017_at	2961.576088	1750.968107	2947.513107	1496.601555	1424.195078	1515.380672	1478.725768	1.726724785	0.055687633	0.074601204	1931.433259	2021.498203	1941.355501	1964.762321	1.299573188	0.217210922	0.248093237	1788.306996	1756.675764	1820.144098	1788.37562	1.427749521	0.129538353	0.163090395	738.1414798	1523.907285	1493.640048	1251.896271	2.039587858	0.052367743	0.082377116	2990.722121	3130.494883	2664.803421	2928.673475	0.871846061	0.42633044	0.462578359	2294.839309	1997.950846	2472.113028	2254.967728	1.132323271	0.520763614	0.565188087
---	---	hypothetical protein	---	245018_at	407.3849137	559.5477606	622.34765	1464.47178	852.1720382	1243.665383	1186.769734	0.446388287	0.025893804	0.039284778	2445.175683	2247.811606	2226.843004	2306.610098	0.229670419	4.69E-05	0.000448788	1505.590272	1424.125811	1505.95143	1478.555838	0.358295639	0.000165581	0.00119818	1504.886156	1430.631916	1104.533976	1346.684016	0.393381151	0.004136576	0.01292006	2724.748623	3126.464107	2287.853236	2713.021989	0.195265689	0.000953399	0.003571809	2067.377271	2142.856802	1844.15831	2018.130794	0.262500384	0.000173065	0.001521703
---	---	hypothetical protein	---	245019_at	825.9656702	837.8317611	886.8157462	1690.550261	1276.495952	1478.397723	1481.814645	0.573758935	0.006424295	0.013137299	2327.256118	2486.173454	2301.829153	2371.752908	0.358470897	1.50E-05	0.000225059	1929.186457	1647.700508	1675.087532	1750.658166	0.485648432	0.000598672	0.00285658	1668.981905	1938.173667	1765.362644	1790.839405	0.47475189	0.000312988	0.002420803	2863.33295	3099.333406	2846.954887	2936.540414	0.289525861	1.53E-05	0.000282861	2561.841603	2526.646308	2486.286079	2524.924663	0.336724658	5.16E-07	9.11E-05
---	---	cytochrome f	---	245020_at	5816.534358	4007.914178	5274.306165	2282.971071	2197.915777	2116.501603	2199.129484	2.288595679	0.006224652	0.012842374	2907.367299	3284.906876	2977.513008	3056.595728	1.646576349	0.022664221	0.034723213	3199.00094	2844.138041	2944.963257	2996.03408	1.679860142	0.020307959	0.035407584	2275.322308	2669.193411	2844.961368	2596.492362	1.938352797	0.012277112	0.02732808	4184.497256	4526.803496	4789.997295	4500.432682	1.118318746	0.398423508	0.434986366	3375.884141	3699.799602	3674.096666	3583.260136	1.404564012	0.056642519	0.084304516
---	---	PSII component	---	245021_at	4489.109013	3752.830437	3759.303226	1567.130164	1387.804667	1523.425589	1492.786806	2.67982957	0.000557543	0.002323344	1427.696107	1559.544405	1678.178324	1555.139612	2.572382694	0.000659308	0.002573654	1489.188179	1577.155281	1585.11465	1550.486037	2.580103355	0.000573519	0.002769417	1936.396335	1780.079218	1618.179708	1778.21842	2.249675394	0.001044716	0.005280858	2148.522974	2339.842097	2330.952206	2273.105759	1.759889178	0.002377966	0.006755179	1945.462588	2101.031467	1701.692696	1916.06225	2.087831032	0.001528197	0.006141641
---	---	PSII L protein	---	245022_at	920.0386534	638.6370402	920.1720305	362.0582723	328.2313893	368.7933126	353.0276581	2.340560451	0.007492502	0.014778756	343.0899536	367.6206497	374.4134543	361.7080192	2.284391086	0.007893382	0.015159379	445.8405072	419.7218652	427.6025576	431.0549766	1.916884433	0.013715125	0.026132383	485.1186043	460.7707887	468.0456197	471.3116709	1.753155344	0.019565872	0.038648177	542.3511643	621.9536795	659.4294355	607.9114264	1.359215403	0.094286603	0.119068709	542.3498713	511.1640221	533.2420703	528.9186545	1.562211065	0.03437823	0.056674305
---	---	PSII I protein	---	245023_at	5402.241323	4170.501569	5437.207131	2135.827177	1837.163962	2168.050989	2047.014043	2.444202419	0.002337656	0.00632232	2286.061535	2670.434651	2462.492786	2472.996324	2.023179989	0.004207483	0.009498368	2019.043612	2072.323033	1904.281128	1998.549258	2.503474285	0.00201045	0.006514109	1970.475191	2657.635024	2630.279793	2419.463336	2.067944821	0.005470565	0.015597303	2168.452144	2387.780528	1912.129031	2156.120568	2.32051804	0.00290451	0.007774459	2190.431861	2939.327712	2354.030084	2494.596552	2.005661665	0.006141765	0.015823095
---	---	ATPase alpha subunit	---	245024_at	2696.837609	938.1847899	1574.223524	3947.512346	2882.392126	3637.152919	3489.019131	0.497680077	0.043961084	0.060785937	5468.559501	5696.046944	5348.119661	5504.242035	0.31546856	0.00198391	0.005588252	3413.632932	4237.611831	3979.197821	3876.814195	0.44789748	0.0197215	0.034588221	2418.170922	6076.562536	5199.026785	4564.586748	0.380410189	0.080734037	0.116378569	5711.315483	6838.092459	5387.377741	5978.928561	0.290422488	0.003299031	0.0085266	6458.801682	6095.966342	6361.184342	6305.317455	0.275389038	0.000962893	0.00450227
---	---	ATPase I subunit	---	245025_at	437.6894279	837.8721126	469.8994564	1349.416427	795.7898292	1135.719109	1093.641788	0.532002653	0.067932353	0.088457502	2489.872592	2403.471427	2321.866898	2405.070306	0.241914064	0.000185454	0.00107847	1466.471022	1322.821734	1416.198691	1401.830482	0.415043288	0.003720175	0.010043989	1014.585556	2437.822617	2015.90843	1822.772201	0.319195307	0.048166301	0.077120514	2933.700154	2829.105207	2187.453987	2650.086449	0.21954768	0.001480625	0.004873398	2576.536455	3146.069899	2443.119811	2721.908722	0.213754535	0.001036293	0.004739729
---	---	ATPase III subunit	---	245026_at	1572.198828	2285.51438	3373.859686	2213.471193	1544.415114	1996.26338	1918.049896	1.256757868	0.428589026	0.464841517	3558.323794	3334.39403	3501.520452	3464.746092	0.69572899	0.116629844	0.141632502	2498.734628	2275.431891	2143.829771	2305.998763	1.045327663	0.854349455	0.871402896	2021.379644	4036.510548	3057.732087	3038.540759	0.793316427	0.467393641	0.519706048	4382.677321	5066.024083	3629.117987	4359.27313	0.552964732	0.043414193	0.061321871	4331.237553	5021.765415	4793.159462	4715.387477	0.511203864	0.014823683	0.029872584
AT2G26550	heme oxygenase 2 (HO2)	heme oxygenase 2 (HO2)	---	245027_at	129.4929553	101.5027806	96.74634304	120.2885152	100.0675016	111.3472434	110.5677534	0.988058057	0.916097529	0.92575004	116.0622895	126.512738	127.0456306	123.206886	0.886698489	0.266646211	0.29910436	121.8267443	123.6442588	126.5296304	124.0002112	0.881025593	0.225578788	0.265607359	76.84538718	78.84979007	62.06530763	72.58682829	1.505057628	0.033328537	0.057834405	94.15877314	99.10311648	106.0664557	99.77611509	1.094924968	0.429372571	0.465555024	53.95130778	52.79477914	68.0678985	58.27132847	1.874804685	0.010842503	0.023802119
AT2G26570	expressed protein	unknown protein	---	245028_at	231.805471	255.537166	280.9211208	62.87781444	68.995199	64.10677916	65.32659753	3.92011721	0.000182758	0.0010728	68.02250588	71.55120869	73.2043505	70.92602169	3.610634196	0.000203156	0.001146514	105.3284446	102.758339	91.59467026	99.89381795	2.563601277	0.000455348	0.002374324	205.8468046	224.4423859	251.1029892	227.1307266	1.127491305	0.208451367	0.258398453	140.2077495	120.1529399	125.3193033	128.5599976	1.99197203	0.001161533	0.004084037	194.5356774	203.2207665	215.1667332	204.3077257	1.253442171	0.028189423	0.048451299
AT2G26580	plant-specific transcription factor YABBY family protein	hypothetical protein predicted by genscan	---	245029_at	7294.128451	5741.898792	6396.93115	79.85418575	85.5709679	79.91593314	81.78036226	79.20792497	0.000142185	0.00091701	50.18940303	56.55407488	60.52450501	55.75599431	116.1785899	0.000139939	0.000899824	103.1613601	87.65475309	82.82235219	91.21282178	71.01691046	0.000143061	0.001079059	320.9440912	302.9455092	292.8326228	305.5740744	21.19830621	0.000163667	0.001600471	121.4001138	116.2909142	114.2226533	117.3045604	55.22080961	0.000145337	0.001029581	70.13965186	70.36167727	59.21993926	66.57375613	97.30039545	0.000140876	0.001340795
AT2G26360	mitochondrial substrate carrier family protein	putative mitochondrial carrier protein	---	245031_at	89.75944468	61.64242114	112.8157201	55.07994772	51.17354124	50.78363504	52.345708	1.682516714	0.074015863	0.095540923	85.075301	86.19552904	82.03985	84.43689335	1.043057426	0.818621577	0.836056178	63.73079312	58.6861711	62.19521767	61.53739396	1.431203419	0.14894016	0.183587337	55.24579246	58.66815233	65.33262443	59.74885641	1.474045428	0.133746497	0.177380207	38.54932834	50.31352491	51.68449154	46.84911493	1.87991873	0.055135384	0.075194483	52.62501143	40.71754492	53.15444602	48.83233412	1.803569913	0.062807574	0.091717596
AT2G26400	acireductone dioxygenase (ARD/ARD') family protein	unknown protein similar to GP|2244827|gnl|PID|e326818|Z97336	---	245035_at	145.5720868	143.1451401	120.8616786	356.7812608	322.2283477	316.3548567	331.788155	0.411486365	0.000193813	0.001118882	273.5291599	312.315764	281.093304	288.9794093	0.47244301	0.000431206	0.001923534	142.7397912	135.7227892	118.2116513	132.2247439	1.032532171	0.708870857	0.7391041	149.5326784	168.952997	145.8965426	154.7940727	0.881986626	0.160915444	0.207359852	238.2153386	223.469952	286.371518	249.3522696	0.547523799	0.005368041	0.012124771	267.9057661	259.7188959	268.2748269	265.2998296	0.514611344	0.000102903	0.001125434
AT2G26600	glycosyl hydrolase family 17 protein	putative beta-1,3-glucanase ;supported by full-length cDNA: Ceres:95083.	---	245039_at	973.4119752	898.0649778	873.5795714	193.5772192	169.1713027	184.7059791	182.4848337	5.014218568	1.87E-05	0.000261565	191.4482795	195.9334945	172.4074175	186.5963971	4.903732631	1.92E-05	0.000257441	184.5607131	213.5643797	222.4409461	206.8553463	4.423472044	2.51E-05	0.000360867	450.2638379	414.938787	392.9709967	419.3912072	2.181778792	0.000134326	0.001420422	314.4962873	324.6209195	331.7878675	323.6350248	2.827317105	4.15E-05	0.000492749	666.6253941	655.7707317	673.5227296	665.3062851	1.375334732	0.001209368	0.005288811
AT2G26540	uroporphyrinogen-III synthase family protein	hypothetical protein predicted by genefinder;supported by full-length cDNA: Ceres:33364.	---	245042_at	247.4077602	239.3200553	211.8806854	253.4229745	296.1198962	288.1376508	279.2268405	0.833979641	0.052189266	0.070658678	296.013591	293.2680441	282.7106571	290.6640974	0.801163619	0.007334115	0.014324766	497.7385313	436.5796833	432.1428062	455.4870069	0.511253882	0.000720295	0.003214258	361.059188	346.0393068	355.1648183	354.087771	0.657660386	0.000474636	0.003161197	476.1840248	447.8006621	475.7668672	466.5838513	0.499094642	8.15E-05	0.000722096	297.7583903	306.6019035	289.3256725	297.8953221	0.781715868	0.005374986	0.014374802
AT2G26430	ania-6a type cyclin (RCY1)	putative cyclin ;supported by full-length cDNA: Ceres:22595.	RCY1	245043_at	472.0657706	676.090474	380.5581331	311.6432048	306.9828426	302.4540367	307.0266947	1.65969757	0.08134037	0.103823888	289.2807006	309.5574391	313.627551	304.1552302	1.67536642	0.079121084	0.100384825	345.0730725	341.0183743	375.3130963	353.8015144	1.440274952	0.15148031	0.186405103	336.4655446	277.7996571	295.9648982	303.4100333	1.679481241	0.08158167	0.117346592	224.0569014	232.4021235	248.4241761	234.961067	2.16874849	0.035072423	0.051396682	281.1744073	268.6505449	223.4081565	257.7443696	1.977042059	0.04751211	0.073151517
AT2G26500	cytochrome b6f complex subunit (petM), putative	unknown protein Alternative splice forms exist.;supported by full-length cDNA: Ceres:9368.	petM	245044_at	1938.160729	2527.898404	2820.410654	4241.371909	4202.66209	4104.512834	4182.848944	0.580662437	0.002612983	0.006832375	5117.027482	5238.728999	5101.221297	5152.325926	0.471403265	0.000491329	0.002102798	4327.447331	4423.555647	4090.273631	4280.425536	0.567425655	0.002629614	0.007852941	3492.928947	4098.559487	4095.59777	3895.695401	0.623463339	0.011107436	0.025443232	10385.19507	9865.614647	9184.571829	9811.79385	0.247541204	6.99E-05	0.000661596	6075.438398	7182.009157	6334.414772	6530.620776	0.371913076	0.000633419	0.003441765
AT2G26590	adhesion regulating molecule family	unknown protein similar to glycoprotein SP|Q16186|G100_HUMAN; supported by cDNA: gi_13926226_gb_AF372873.1_AF372873	---	245045_at	954.6545838	1176.777657	1004.685952	686.5592336	784.1971486	715.6356286	728.7973369	1.434380558	0.012419746	0.021905946	690.8158346	663.9026762	689.344955	681.3544886	1.534256761	0.005822307	0.012048552	587.9984096	612.5743054	603.1623476	601.2450209	1.738680063	0.002785202	0.008155981	613.5539088	639.5009549	609.5649316	620.8732651	1.683713553	0.00334184	0.01122167	567.8990879	589.6977171	515.9962366	557.8643472	1.873883385	0.002323307	0.006652961	734.1342695	750.8796487	676.7019924	720.5719702	1.450754087	0.010185806	0.022760037
AT2G26510	xanthine/uracil permease family protein	putative membrane transporter ; supported by cDNA: gi_13877634_gb_AF370518.1_AF370518	---	245046_at	1218.957805	1765.987363	996.9567928	860.0429471	815.5157257	838.9439336	838.1675355	1.583574402	0.099409427	0.123671596	719.1943849	654.8857747	708.1635	694.0812199	1.912313164	0.050816596	0.06813435	803.6368374	758.6585004	750.2812322	770.8588567	1.721846538	0.072084184	0.099088459	1085.719157	1098.376898	1090.574204	1091.556753	1.215970356	0.360586998	0.414932966	672.3710697	676.5642235	672.0921956	673.6758296	1.970236418	0.04591684	0.064187819	1008.752375	1091.274904	1093.789577	1064.605619	1.24675338	0.317511108	0.36560108
---	---	PSII 32 KDa protein	---	245047_at	1486.732549	804.9745648	1106.141527	945.2748348	762.8046665	974.6083834	894.2292949	1.266583661	0.315825612	0.351644377	1729.013909	1956.114378	1684.144927	1789.757738	0.632832137	0.037507292	0.052698879	2154.915072	1757.869819	1971.355789	1961.380226	0.57745877	0.022122118	0.037845577	1336.356831	3875.356733	3344.881986	2852.198517	0.397102869	0.097448087	0.135764143	6130.269522	6278.206743	7019.827681	6476.101316	0.174891676	9.42E-05	0.000782705	9215.657774	9273.094638	8901.160319	9129.97091	0.124054745	3.99E-06	0.000212381
---	---	orf within trnK intron orf within trnK intron	---	245048_at	3859.22485	3471.145034	5047.890787	2793.070887	2475.376907	2784.452556	2684.300117	1.537118322	0.041205385	0.057620989	3198.366436	3379.00205	2973.84086	3183.736449	1.295988835	0.125998132	0.151577776	2506.785358	2578.086171	2742.312537	2609.061355	1.581444944	0.034043573	0.052970831	1379.821123	2470.753072	2215.965607	2022.179934	2.040415307	0.021908301	0.042185745	2981.29915	3590.704927	3518.045498	3363.349859	1.226778975	0.210377612	0.243049302	2416.486868	2417.20945	2460.143143	2431.27982	1.697084332	0.023345145	0.0419035
---	---	ribosomal protein S16	---	245049_at	147.3088347	280.8830806	345.8339373	119.4923934	96.71036657	93.56623546	103.2563318	2.498719575	0.058640121	0.078023899	132.7802147	156.771608	149.2339335	146.2619187	1.764017728	0.130496343	0.156354834	134.4641431	145.5319015	140.0227467	140.0062638	1.842836246	0.113988274	0.146049306	68.12751621	85.6689113	70.05942931	74.61861894	3.457697572	0.035387893	0.060673302	154.539336	176.0775747	149.9789137	160.1986081	1.610554677	0.172646743	0.203937432	140.1082359	114.2868863	151.5639333	135.3196852	1.906659901	0.108079845	0.144014054
---	---	PSII K protein	---	245050_at	8579.850959	5134.331796	6103.342403	3665.592068	2635.474859	3648.955062	3316.673996	1.99170667	0.038295474	0.054300918	4192.86602	4516.144204	4411.624602	4373.544942	1.510409018	0.096168175	0.11947238	3988.194201	3795.413102	3767.285063	3850.297455	1.715670489	0.055234078	0.079201666	3806.588713	5252.085426	4032.128329	4363.600823	1.513851057	0.115811143	0.156846984	3980.68948	4290.050255	2750.395158	3673.711631	1.798138336	0.060159724	0.080975001	3584.279729	4922.71988	3942.482229	4149.827279	1.59183534	0.089563714	0.123253906
AT2G26440	pectinesterase family protein	putative pectinesterase	---	245052_at	71.46248798	78.97245653	55.76794413	1502.749986	1442.758261	1539.648181	1495.052143	0.045974514	1.03E-06	6.93E-05	781.8736043	740.0834026	769.9099908	763.9556659	0.089971577	1.04E-06	5.85E-05	34.55814641	33.56003563	28.72778056	32.28198753	2.129184151	0.006714021	0.01551247	50.60550398	45.40618446	41.8999472	45.97054521	1.495181227	0.035420039	0.060703374	380.750897	406.6745558	467.1466162	418.1906897	0.164361135	0.000190843	0.001227776	1353.289119	1186.196707	1414.685486	1318.057104	0.052148193	5.35E-05	0.000769306
AT2G26460	RED family protein	unknown protein	---	245054_at	370.0124111	405.1373752	329.5163649	169.9809544	159.6380963	158.6773026	162.7654511	2.262286302	0.000750809	0.002849646	141.9964367	162.6699729	147.9266436	150.8643511	2.440749241	0.000664264	0.002586522	151.8610424	149.7724476	151.3687819	151.0007573	2.438544395	0.000575666	0.002774412	252.7970648	185.2563835	219.8193457	219.2909313	1.679148555	0.007052467	0.018480487	128.4404551	126.2028014	146.9824296	133.8752287	2.750486808	0.000506929	0.002317572	215.603326	198.1604003	176.0083211	196.5906825	1.873039179	0.002243215	0.00798869
AT2G26470	expressed protein	hypothetical protein predicted by genscan; similar to SP|Q04471|YM04_YEAST	---	245055_at	31.93263509	43.08803482	22.96290616	47.49081562	44.10704079	54.63935203	48.74573615	0.670031773	0.071353842	0.092439703	42.65976997	41.5343096	36.12510208	40.10639389	0.814363718	0.293401347	0.32644369	26.14300121	26.97828445	30.41579523	27.84569363	1.172935121	0.464839298	0.506921747	32.03872	24.01270692	25.41228783	27.15457158	1.20278797	0.433127611	0.487078114	34.04729987	28.81586638	36.35396235	33.0723762	0.987567141	0.950572576	0.955631259	47.28755659	37.02703499	50.73462227	45.01640461	0.725539774	0.158139707	0.198858887
AT2G39720	zinc finger (C3HC4-type RING finger) family protein	unknown protein ;supported by full-length cDNA: Ceres:253849.	---	245059_at	992.4011503	713.9232824	877.5370351	281.6217669	303.8350707	282.1813619	289.2127332	2.978040235	0.002132842	0.005943552	302.786794	304.5312904	357.3340896	321.5507247	2.678542108	0.002854201	0.007192033	386.965814	357.074339	355.9408062	366.6603198	2.349005631	0.00371209	0.010033024	589.5141287	629.3264832	649.2582484	622.6996201	1.383150283	0.044766047	0.07274118	356.2238516	403.3345433	364.6758041	374.744733	2.29833025	0.004060709	0.009890034	641.9714417	645.4134191	639.2585752	642.2144787	1.341120738	0.053500505	0.080424921
AT2G39770	GDP-mannose pyrophosphorylase (GMP1)	GDP-mannose pyrophosphorylase updated per Conklin PL et al, PNAS 1999, 96(7):4198-203;supported by full-length cDNA: Ceres:37775.	---	245060_at	1338.03825	1610.392147	1185.407926	2883.073925	3200.657957	3123.063919	3068.931934	0.448998589	0.000419273	0.001901599	2776.998052	2596.787819	2783.703817	2719.163229	0.506753729	0.00063728	0.002518417	2414.717628	2576.379201	2669.394516	2553.497115	0.539630963	0.00125392	0.004736103	1626.994562	1663.38943	1600.2107	1630.198231	0.845262914	0.115086531	0.156089682	2215.744777	2061.496468	1946.950209	2074.730485	0.664156678	0.008967556	0.017924429	1368.814983	1518.292613	1577.530596	1488.212731	0.925906679	0.471846614	0.518050685
AT2G39730	ribulose bisphosphate carboxylase/oxygenase activase / RuBisCO activase	hypothetical protein ;supported by full-length cDNA: Ceres:7114.	---	245061_at	4520.940363	6443.574666	5976.058921	3643.328902	3397.316449	3581.098764	3540.581372	1.594895694	0.022574651	0.035200194	6735.815261	6866.81378	6727.187239	6776.605427	0.833287115	0.123580802	0.149040954	4990.846593	5065.420202	4650.676407	4902.314401	1.151875935	0.277491319	0.319048484	5978.549996	6385.655011	6857.036983	6407.080663	0.881346479	0.295422868	0.348668338	11576.64246	12462.13891	12151.62427	12063.46855	0.468095719	0.000537663	0.002410493	9838.367451	10468.54388	10372.92126	10226.61086	0.552172959	0.001696946	0.00659943
AT2G39760	speckle-type POZ protein-related	hypothetical protein predicted by genscan; similar to SP|P34568|YNV5_CAEEL;supported by full-length cDNA: Ceres:8256.	---	245062_at	955.0752949	1167.029323	813.1234245	359.4703269	357.4409402	387.7341777	368.2151483	2.657167561	0.004109768	0.009440153	358.7761068	373.1515631	375.0519009	368.9931903	2.65156478	0.004080163	0.009293291	333.4331916	339.4694627	322.1300264	331.6775602	2.949881044	0.00327936	0.009192235	438.3431672	403.9223314	400.4933808	414.2529598	2.36186447	0.005510461	0.015660914	311.6866	310.8603087	295.5304049	306.0257712	3.197146906	0.002840371	0.007658517	349.9408864	301.9828005	369.9167953	340.6134941	2.872491444	0.003683412	0.011082235
AT2G39725	complex 1 family protein / LVR family protein	Expressed protein ; supported by full-length cDNA: Ceres: 5605.	---	245064_at	178.5644139	234.6030184	184.6542865	134.4397165	147.4202109	154.6134123	145.4911132	1.369663767	0.045243605	0.062407044	124.2787382	123.3097706	126.6230619	124.7371903	1.597550064	0.013779946	0.023407134	238.2541896	262.8802659	264.8987322	255.3443959	0.780412296	0.046641926	0.06878965	462.386305	501.6492799	489.7382287	484.5912712	0.411220585	0.000176943	0.001678856	192.0754603	203.3531794	180.0108282	191.813156	1.038895926	0.714422081	0.739449984	399.3528156	402.2708531	368.258927	389.9608652	0.511010012	0.00078931	0.00396242
AT2G39750	dehydration-responsive family protein	unknown protein ; supported by cDNA: gi_15450748_gb_AY053416.1_	---	245065_at	475.0675084	553.7278269	538.555139	514.9567557	496.9549766	502.7757632	504.8958318	1.034768214	0.516026198	0.550369088	478.5257803	495.4948051	481.2800373	485.1002076	1.076994299	0.204441478	0.234712371	646.8914197	661.8023747	654.3251709	654.3396551	0.798438783	0.005734476	0.013762742	573.2914215	594.1414283	563.0155605	576.8161368	0.905748166	0.102568334	0.141578304	363.2495644	387.3331825	342.7147015	364.4324828	1.433599316	0.004442824	0.010581305	307.3476939	289.4693258	304.8468539	300.5546245	1.738286872	0.000854085	0.004192414
AT2G39840	serine/threonine protein phosphatase PP1 isozyme 4 (TOPP4) / phosphoprotein phosphatase 1	putative serine/threonine protein phosphatase PP1 isozyme 4 (TOPP4) identical to GB:P48484; contains a Ser/Thr protein phosphatase signature (PDOC00115); contains a metallo-phosphoesterase motif ...	---	245066_at	770.004714	677.2788613	478.9544922	499.4472217	489.9785853	502.3309986	497.2522685	1.291254754	0.167166094	0.197407356	459.4629413	426.3333524	451.3468095	445.7143677	1.440562392	0.085516799	0.1075581	487.1631658	489.3696309	474.2866229	483.6064732	1.327689747	0.13906141	0.1734685	523.0833547	552.2001021	641.8618616	572.3817728	1.121767649	0.495204214	0.54659175	500.711517	527.7614239	482.4850003	503.6526471	1.27484559	0.186168185	0.218173224	653.7535128	551.4885719	611.9746294	605.7389047	1.059993589	0.709535305	0.741039213
AT2G39780	ribonuclease 2 (RNS2)	S-like ribonuclease RNS2 identical to ribonuclease 2 precursor SP:P42814, GI:289210; contains a ribonuclease T2 family histidine active site signature (PDOC00459); supported by cDNA: gi_289209_gb ...	---	245067_at	2839.583535	2778.884319	3213.53433	1253.655676	1258.851642	1251.734658	1254.747325	2.346289702	0.00024097	0.00130676	1175.810664	1219.058364	1228.003982	1207.624337	2.437844815	0.00022224	0.00121457	1767.33269	1743.811587	1685.926259	1732.356845	1.699419341	0.000928876	0.003831037	3374.895901	3427.611266	3894.288508	3565.598558	0.825668027	0.043792234	0.071512976	2132.461844	2316.462544	2224.729881	2224.551423	1.323413205	0.007868978	0.016251519	4310.543326	3844.124167	4141.481216	4098.716236	0.718273859	0.003885849	0.011486628
AT2G23330	---	putative retroelement pol polyprotein	---	245079_at	279.0557416	247.5440568	273.6065151	69.16873129	75.99198835	70.16470679	71.77514214	3.71626485	4.01E-05	0.00040951	77.6340375	76.33751896	69.45640512	74.47598719	3.581495834	4.40E-05	0.000432829	96.65407643	75.05538723	72.94037554	81.5499464	3.270822969	0.000114406	0.000925042	144.436963	113.6358285	140.7172486	132.9300134	2.006585504	0.000622589	0.003779182	119.1585114	124.725833	136.6787192	126.8543546	2.102690434	0.000221232	0.001344211	203.6298185	190.3941493	187.8771601	193.9670426	1.375158554	0.002600867	0.008821439
AT2G23310	RER1C protein	putative integral membrane protein ;supported by full-length cDNA: Ceres:25204.	RER1C	245083_at	703.0081068	841.5068941	523.8081884	304.2401347	281.5981333	314.2284166	300.0222282	2.297966611	0.013570744	0.023464157	333.9925217	322.5888595	292.4774711	316.3529508	2.179341338	0.015855461	0.026073053	428.4234174	405.9323359	359.5253533	397.9603689	1.732436486	0.036391296	0.055939672	272.2634159	289.448208	272.532417	278.081347	2.47927835	0.011120667	0.025464183	273.0423114	272.3172988	271.6359155	272.3318419	2.531621195	0.010532218	0.020183783	332.9017828	266.916787	303.5544232	301.124331	2.289556147	0.014441478	0.029287991
AT2G23290	myb family transcription factor	putative MYB family transcription factor ;supported by full-length cDNA: Ceres:40307.	---	245084_at	132.9103264	73.97062258	77.57401623	97.86463637	95.80583299	95.61232943	96.4275996	0.983311024	0.936862185	0.944742617	75.1062251	91.78704526	89.94646403	85.6132448	1.107519309	0.666053886	0.692376176	79.66425323	77.79898313	82.2659204	79.90971892	1.18656808	0.479067959	0.520706069	137.706899	152.3432804	158.9489389	149.6663728	0.633531233	0.052366737	0.082377116	132.8035798	129.3267155	151.8961668	138.0088207	0.687045373	0.100758928	0.126285621	161.2479818	193.6570793	186.4726978	180.459253	0.525427875	0.016247506	0.031941644
AT2G23350	polyadenylate-binding protein, putative / PABP, putative	putative poly(A) binding protein ; supported by cDNA: gi_15292850_gb_AY050859.1_	---	245085_at	243.4337699	386.5302239	343.0739214	1407.401358	1412.800632	1349.390689	1389.864226	0.233365221	2.24E-05	0.00029288	1360.596132	1396.039419	1446.412513	1401.016021	0.231507682	2.57E-05	0.000304999	1097.939132	1074.627805	1044.79029	1072.452409	0.302433907	7.71E-05	0.000710089	337.6850019	330.9161768	362.5285112	343.7098966	0.94366201	0.678784368	0.719099626	725.8914142	736.2632802	750.0154621	737.3900522	0.439856723	0.000652402	0.002757333	396.0376208	429.3041908	447.7050118	424.3489411	0.764337884	0.090253317	0.123983953
AT2G39830	LIM domain-containing protein	hypothetical protein predicted by genscan	---	245087_at	72.57391089	84.88804697	110.5571466	110.0580378	110.4752535	110.7186862	110.4173259	0.809109447	0.132729049	0.160060526	79.72528352	75.21955261	73.55302205	76.16595273	1.172961123	0.309924809	0.343265747	278.2416473	265.3218413	253.0693975	265.5442954	0.33643992	0.000189885	0.00131527	265.9656986	306.6311447	314.9663239	295.8543891	0.301971864	0.000392123	0.002788927	205.6827541	194.9120047	219.3067552	206.633838	0.432357557	0.000893637	0.003407299	208.9514756	254.3850024	239.4891219	234.2752	0.381345108	0.001143945	0.00509139
AT2G40900	nodulin MtN21 family protein	putative integral membrane protein nodulin	---	245090_at	730.2222793	489.9505493	433.9661673	59.96888336	56.71486504	50.82968962	55.83781267	9.874664477	0.005503051	0.011712537	69.66812825	64.14671405	52.73751303	62.18411844	8.866888831	0.005786454	0.011990279	99.31945417	75.79826543	58.85577334	77.99116432	7.069770918	0.006667456	0.015441092	65.45245526	97.28128992	91.19621216	84.64331911	6.514154585	0.006948816	0.01827417	89.73774738	99.44958773	91.32123231	93.50285581	5.896928608	0.007302316	0.015345572	157.7899932	140.5621337	161.8323182	153.394815	3.594513056	0.011982313	0.025542055
AT2G40950	bZIP transcription factor family protein	putative TGACG-sequence-specific bZIP DNA-binding protein	---	245092_at	527.6293209	624.6494002	539.72306	410.1585799	363.3328883	402.7706566	392.0873749	1.4384564	0.007056439	0.014116726	301.260371	298.7083439	279.2622004	293.0769718	1.924411155	0.000980676	0.003415382	301.4993592	296.062433	273.3251148	290.2956357	1.942849028	0.000991941	0.004018038	174.4198228	226.7603944	225.1132402	208.7644858	2.701611778	0.000532163	0.003404314	256.9545379	270.4311528	256.6231977	261.3362961	2.15814107	0.000605994	0.002625272	307.5781644	333.5728169	338.6289343	326.5933052	1.726920254	0.001762574	0.006743394
AT2G40820	proline-rich family protein	hypothetical protein predicted by genscan	---	245093_at	63.96686722	124.6163896	65.24010322	193.0166346	198.9704153	183.3650889	191.7840463	0.441161756	0.006411796	0.01311389	164.1121728	195.3073125	183.9102699	181.1099184	0.467162635	0.011788563	0.020784368	182.6368042	165.8416537	143.5832678	164.0205752	0.515836422	0.02593033	0.04282906	53.47239578	55.69021608	50.68869008	53.28376731	1.587871709	0.193426899	0.242303484	101.1173283	87.96988275	86.70789303	91.93170138	0.920333089	0.739323673	0.762928457	65.98320211	70.42756883	64.19028549	66.86701881	1.265314174	0.427150901	0.475001555
AT2G40840	glycoside hydrolase family 77 protein	4-alpha-glucanotransferase	---	245094_at	222.4773304	365.4016509	259.6168688	848.7364082	816.2475149	861.283164	842.089029	0.335473575	0.000237723	0.001294858	845.0329252	775.050627	800.4701645	806.8512389	0.350124785	0.000381284	0.001761337	1151.303738	1101.220853	1110.147357	1120.890649	0.252030487	5.11E-05	0.000543878	712.0024689	666.9783251	673.0799946	684.0202629	0.412997439	0.000878083	0.004683009	1341.30254	1326.988846	1284.49585	1317.595745	0.214404621	2.33E-05	0.000356441	1047.229305	1016.982185	980.432044	1014.881178	0.278356346	9.88E-05	0.001097585
AT2G40880	cysteine protease inhibitor, putative / cystatin, putative (FL3-27)	putative cysteine proteinase inhibitor B (cystatin B) ;supported by full-length cDNA: Ceres:11739.	---	245096_at	4161.359835	4008.139697	4689.521822	162.6180112	190.2075827	180.4925817	177.7727252	24.1113503	3.77E-05	0.000393505	174.2578832	191.3686002	178.8940631	181.5068488	23.61530972	3.78E-05	0.000391259	723.6588418	809.7270658	764.9971238	766.1276772	5.594812169	7.13E-05	0.000674454	1659.40696	1536.487927	1668.882429	1621.592439	2.643290847	0.000225247	0.001929774	798.3260131	866.5660116	799.0450445	821.3123564	5.218891957	7.55E-05	0.000691384	1402.473385	1336.400163	1239.351503	1326.075017	3.23235141	0.000151871	0.001404944
AT2G40935	expressed protein	Expressed protein ; supported by full-length cDNA: Ceres: 1297.	---	245097_at	211.9371702	187.5540299	182.8754069	204.4957318	218.5116628	233.0412012	218.6828653	0.887688215	0.11459503	0.140158018	240.1940696	209.4403618	236.0484172	228.5609495	0.849323573	0.059369839	0.078000332	218.0174031	194.6156546	183.8777379	198.8369318	0.976288462	0.74485158	0.771521932	149.5326784	185.292782	188.2577515	174.3610706	1.11333454	0.26774038	0.320131757	203.8324662	202.3026538	203.9855084	203.3735428	0.9545106	0.363282644	0.400265819	191.7413608	180.1148055	206.2490453	192.7017372	1.007371315	0.909688905	0.92248892
AT2G40940	ethylene response sensor / ethylene-responsive sensor (ERS)	ethylene response sensor (ERS) identical to GB:U21952:ATU21952; supported by cDNA: gi_15450903_gb_AY054532.1_	ERS	245098_at	1002.090348	850.6025467	638.220889	122.0692852	157.3049148	134.6233127	137.9991709	6.016736108	0.002842277	0.007252867	193.2654802	212.1495014	207.2958451	204.2369423	4.065398675	0.004067722	0.009274117	205.5666635	211.6786156	204.8343756	207.3598849	4.004171755	0.004124252	0.010820954	335.4171065	294.4428186	316.3521414	315.4040221	2.632511116	0.008346605	0.020721918	253.0493666	227.7334637	219.2704712	233.3511005	3.558177324	0.004893963	0.01136486	237.6076139	210.3555572	259.5931012	235.8520908	3.52044619	0.005049156	0.013769221
AT2G40830	zinc finger (C3HC4-type RING finger) family protein	unknown protein ; supported by cDNA: gi_3790582_gb_AF079180.1_AF079180	---	245099_at	419.9234535	612.7419927	402.3614012	276.4926606	269.9261346	301.3153948	282.5780633	1.692779251	0.045189083	0.062359434	221.7117589	225.0718098	234.5499992	227.1111893	2.106203063	0.020440224	0.031980012	345.8938035	359.5935909	334.2314973	346.5729639	1.380206572	0.123830141	0.156981616	432.6376375	421.6974688	379.0551371	411.1300811	1.163481595	0.387307878	0.441201884	349.166324	326.4743992	307.938437	327.8597201	1.4589846	0.09277234	0.117394249	549.5861155	595.056653	568.8023666	571.1483784	0.837509657	0.24790165	0.294557528
AT2G40930	ubiquitin-specific protease 5, putative (UBP5)	ubiquitin-specific protease 5 (UBP5), putative similar to GI:6648604; supported by cDNA: gi_6648603_gb_AF048705.1_AF048705	---	245100_at	421.7996304	461.0395757	416.2443266	281.9197746	249.7388528	255.3819767	262.346868	1.650592772	0.000584027	0.002397645	216.481442	227.9721648	204.6331712	216.3622593	2.001401933	0.000156795	0.000962067	241.2367481	251.648736	233.0262001	241.9705614	1.789588955	0.000224202	0.001473564	221.2596314	216.9581495	221.9404442	220.0527417	1.967836623	0.00011461	0.001299052	144.954089	123.1783081	143.0953212	137.0759061	3.15903689	4.69E-05	0.000524977	179.7541048	185.2163711	177.0901823	180.6868861	2.396564873	6.06E-05	0.00082336
AT2G40890	cytochrome P450 98A3, putative (CYP98A3)	putative cytochrome P450 ; supported by cDNA: gi_15810181_gb_AY056105.1_	---	245101_at	640.6454947	794.0863521	417.8754534	306.2173486	282.4456162	299.1148456	295.9259368	2.086791626	0.042447692	0.059000872	357.1261037	341.9616776	348.1566596	349.0814803	1.769030446	0.069989971	0.09014824	361.3564696	346.0289116	336.2631312	347.8828375	1.775125704	0.069430275	0.095853911	159.1156187	187.9489328	180.5487912	175.8711143	3.511297289	0.015715937	0.03277999	570.5297109	577.7781591	576.078587	574.7954857	1.074357371	0.71555265	0.740558682	696.9873315	629.0435654	750.2214883	692.0841284	0.892284249	0.551192772	0.594487152
AT2G41600	expressed protein	hypothetical protein predicted by genefinder	---	245104_at	336.6553978	386.4150461	251.4352346	465.4427758	422.4582405	454.0496263	447.3168809	0.726185932	0.041779646	0.058254152	437.9606217	456.8320138	431.8861295	442.226255	0.73454532	0.042985855	0.059018571	348.5687841	352.1727823	312.8535434	337.8650366	0.961434866	0.768489103	0.793041064	214.3460699	214.0544641	239.8363047	222.7456129	1.458323789	0.064557836	0.09726974	218.9872021	236.2782571	224.8650942	226.7101845	1.432821498	0.068991779	0.090785172	194.3291138	182.1320441	190.6152532	189.0254704	1.718473312	0.026496145	0.046234
AT2G41650	expressed protein	unknown protein	---	245106_at	73.89433346	81.43211945	76.64828262	889.4223139	936.7020651	936.861981	920.9954533	0.083957973	7.63E-07	6.21E-05	610.7362656	701.7722312	704.0057595	672.1714187	0.115037488	4.24E-05	0.000422742	301.3964403	332.9109898	366.7009764	333.6694688	0.231741046	0.000174049	0.001238609	114.8933982	88.7740163	86.25350126	96.64030526	0.80013108	0.109540427	0.149671238	101.3976612	119.7683732	133.7776642	118.3145662	0.65355361	0.013093607	0.023611671	63.44879919	58.92946099	61.93921303	61.43915774	1.25856074	0.003489135	0.010696468
AT2G41520	DNAJ heat shock N-terminal domain-containing protein	hypothetical protein predicted by genefinder; similar to EGAD|88596|96521	---	245109_at	191.3945174	198.2925417	134.5957124	181.0873258	155.7371442	167.0942342	167.9729014	1.040411414	0.767704248	0.78929138	162.0646823	136.3221647	125.8742958	141.4203809	1.235754866	0.218587731	0.249574343	167.7224682	148.2639825	146.3080654	154.098172	1.134088234	0.387085016	0.43090857	167.258768	161.7865642	145.9279912	158.3244411	1.103815195	0.480871629	0.533265807	114.5275768	116.8202941	111.2323	114.1933903	1.530394389	0.040276059	0.057580771	99.56441342	118.8886422	107.5636178	108.6722245	1.608147111	0.0343383	0.056643958
AT2G41550	expressed protein	hypothetical protein predicted by genefinder	---	245110_at	77.0664771	136.8660257	76.11245908	198.322139	228.8029901	195.2801205	207.4684166	0.466006612	0.008242738	0.015886606	151.7102087	140.7748987	142.6299107	145.0383394	0.666593774	0.076553543	0.09751426	74.70543569	71.74646055	77.27924814	74.57704813	1.296399581	0.334406228	0.377182635	44.37842634	45.58023686	48.21171334	46.05679218	2.099183408	0.065677647	0.098563903	31.008935	30.40078793	36.60446163	32.67139485	2.959214151	0.033849272	0.049997953	21.95823681	28.91393376	24.20140442	25.024525	3.863476089	0.02384835	0.042592928
AT2G41540	NAD-dependent glycerol-3-phosphate dehydrogenase family protein	glycerol-3-phosphate dehydrogenase ;supported by full-length cDNA: Ceres:105456.	---	245112_at	803.4579011	1235.170964	774.5725471	1133.746862	1051.921766	1114.911729	1100.193452	0.85233538	0.34252149	0.378837582	1205.348369	1274.393476	1210.870003	1230.203949	0.762258815	0.124069559	0.149473308	5238.634075	5565.881374	4947.678783	5250.731411	0.178591082	4.97E-05	0.000538243	3293.313334	3376.267282	3379.317866	3349.632827	0.279951222	9.12E-05	0.001132867	554.7786378	572.4200448	576.0000294	567.732904	1.651716498	0.068092781	0.089829732	371.0212315	369.4875348	359.8513991	366.7867218	2.556618734	0.0185857	0.035216794
AT2G41630	transcription initiation factor IIB-1 / general transcription factor TFIIB-1 (TFIIB1)	transcription factor IIB (TFIIB) identical to GB:P48512; contains a transcription factor TFIIB repeat signature (PDOC00624);supported by full-length cDNA: Ceres:2657.	---	245114_at	4267.484861	4726.08585	4256.165533	561.8642116	567.6879068	603.0053329	577.5191504	7.647501809	1.59E-05	0.000239738	545.7974854	506.2611732	586.5475564	546.2020716	8.085979489	1.59E-05	0.000232874	672.4810485	739.9524885	738.3195998	716.9177123	6.160510017	1.89E-05	0.000308422	709.0075239	748.8608323	655.4465463	704.4383008	6.269645961	1.90E-05	0.000498628	512.7302654	460.2249067	477.4479381	483.4677034	9.135209481	1.45E-05	0.000277088	406.0755982	440.2418093	388.6185704	411.645326	10.72908756	1.35E-05	0.000379378
AT2G41530	esterase, putative	putative esterase D ;supported by full-length cDNA: Ceres:37276.	---	245115_at	1131.536832	2007.493868	1735.498033	1312.556244	1326.202562	1374.239866	1337.666224	1.214684861	0.330554862	0.366571024	1480.527515	1486.685052	1425.719815	1464.310794	1.109629812	0.569759104	0.600943787	706.6331079	724.3973176	743.3141687	724.7815314	2.241838182	0.025484652	0.042230548	606.1924291	677.497535	658.8325834	647.5075158	2.509380773	0.01972496	0.038888489	818.3683852	781.3808831	803.9012916	801.2168533	2.027968963	0.033563102	0.049669407	1028.97005	995.0674995	1107.353742	1043.797097	1.556665482	0.089966635	0.123658252
AT2G41620	nucleoporin interacting component family protein	unknown protein ; supported by cDNA: gi_14334431_gb_AY034907.1_	---	245116_at	100.8462816	200.5277086	188.8236918	503.8202044	505.2090217	470.5364579	493.1885614	0.331311876	0.000592861	0.002422825	423.5868233	395.8805325	405.3157238	408.2610265	0.400232245	0.001660619	0.004910958	306.9297109	318.1655395	321.5970027	315.5640844	0.517800458	0.008713041	0.018605523	277.6853632	219.8286747	239.516645	245.6768943	0.665098066	0.08280536	0.118733019	249.8607062	199.9325998	247.0731787	232.2888282	0.703431278	0.123391871	0.151065382	253.3531378	246.458721	262.4348951	254.0822513	0.643095795	0.04630419	0.071672333
AT2G41560	calcium-transporting ATPase 4, plasma membrane-type / Ca2+-ATPase, isoform 4 (ACA4)	putative Ca2+-ATPase ; supported by cDNA: gi_11493642_gb_AF200739.1_AF200739	ACA4	245117_at	63.21777202	65.18117847	57.66730419	237.5422488	238.4168187	229.5826475	235.1805717	0.263721125	1.12E-06	7.22E-05	229.2167504	221.5235508	228.673632	226.471311	0.273862877	1.03E-06	5.85E-05	246.7815265	254.4819398	238.3216825	246.5283829	0.251581924	3.71E-06	0.000131467	98.11054531	108.1139814	120.2206224	108.8150497	0.569977085	0.002307183	0.008887119	315.7457092	316.546192	334.178908	322.1569364	0.192521339	2.22E-06	0.000115106	108.1972196	103.6613663	117.8148138	109.8911333	0.564395716	0.000541225	0.003082642
AT2G41680	thioredoxin reductase, putative / NADPH-dependent thioredoxin reductase, putative	putative thioredoxin reductase The last 2 exons encode thioredoxin. There is an EST match to exons 5-7, and the distance between exon 7 and exon 8 is only 90bp. It is unlikely this is two separat ...	---	245118_at	530.7934988	612.4977804	585.1973822	218.3459523	229.2847445	215.1559605	220.9288858	2.607911071	0.000129303	0.000863724	294.0681857	299.1037207	309.8303398	301.0007487	1.914157654	0.000355719	0.001677422	288.9629241	324.5503424	340.3344719	317.9492461	1.812122199	0.000813321	0.003488999	208.4874893	220.5786983	187.2136898	205.4266258	2.804713776	0.000138794	0.001444477	608.1835237	685.4614351	637.0487844	643.564581	0.895268174	0.110157114	0.136524741	404.5999063	409.8010221	376.2312251	396.8773845	1.451740285	0.002380456	0.008311264
AT2G41640	expressed protein	unknown protein ; supported by cDNA: gi_16930450_gb_AF419579.1_AF419579	---	245119_at	938.5288739	779.7658802	1482.546554	23.42990963	20.85280974	24.16791508	22.81687815	46.76130958	0.008005291	0.015534251	28.11369941	29.22220751	27.28662033	28.20750908	37.82493164	0.00815226	0.015527403	27.69406177	21.50616901	22.322377	23.84086926	44.75286077	0.008033862	0.017539169	198.4375448	222.5997867	213.0807008	211.3726774	5.047705861	0.015884388	0.033040799	555.3053204	530.7370601	582.3502701	556.1308835	1.918517986	0.074788816	0.097324596	496.662409	465.7693647	474.5556004	478.9957914	2.22746655	0.050826859	0.077196891
AT2G39810	expressed protein	hypothetical protein predicted by genscan	---	245120_at	135.3636937	266.2381255	167.8474377	224.8789265	229.0037163	233.295255	229.0592992	0.828678074	0.37583009	0.41263205	194.0559491	174.4387034	186.2399692	184.9115406	1.02652554	0.907760579	0.917176572	160.0063389	171.6240944	160.9429443	164.1911258	1.156069903	0.552068345	0.591186818	93.7349014	87.37486812	113.7749543	98.29490793	1.93109107	0.084785238	0.120977609	139.7655257	139.5219493	128.9075005	136.0649918	1.395042299	0.245274778	0.2790955	117.5597031	108.3531411	121.3052723	115.7393721	1.640033253	0.13423499	0.173075683
AT2G47610	60S ribosomal protein L7A (RPL7aA)	60S ribosomal protein L7A ;supported by full-length cDNA: Ceres:6394.	---	245121_at	485.1792146	562.60281	733.0708504	4861.880445	4651.040111	4663.293983	4725.404846	0.125622596	2.06E-06	9.29E-05	4729.305048	4786.805259	4559.028215	4691.712841	0.126524714	2.14E-06	8.34E-05	3413.4018	3212.314825	3090.794193	3238.836939	0.183281109	2.44E-05	0.000356469	885.9404215	952.7704906	1002.151034	946.9539821	0.626870615	0.011835885	0.026589156	1835.363731	1795.132458	1895.562249	1842.019479	0.322264575	9.29E-05	0.00077763	951.6698639	901.2068228	954.1594385	935.6787084	0.634424637	0.01044042	0.023162128
AT2G47420	dimethyladenosine transferase, putative	putative dimethyladenosine transferase ; supported by cDNA: gi_14532649_gb_AY039949.1_	---	245122_at	163.673438	227.0800289	153.669157	220.5247475	219.3652196	214.8766749	218.2555473	0.83147581	0.185776015	0.217101449	234.2397308	262.5819743	268.5753593	255.1323548	0.711294372	0.043651421	0.059800672	152.3360889	162.0507728	148.6680042	154.351622	1.175719475	0.309626123	0.351938964	118.1810476	111.8598792	121.1097476	117.0502248	1.550396065	0.049650311	0.079029756	156.8184113	150.8152509	145.9924401	151.2087008	1.20015718	0.261996546	0.296502944	130.065501	142.2278519	128.7247632	133.6727054	1.357601071	0.110403773	0.146702999
AT2G47450	chloroplast signal recognition particle component (CAO)	unknown protein ; supported by cDNA: gi_15215824_gb_AY050442.1_	CAO	245123_at	486.0781527	456.1979025	471.1026576	496.0122709	500.7170085	529.9399664	508.8897486	0.925792353	0.050778909	0.069026541	890.7201871	887.4020331	853.4839234	877.2020479	0.53707836	1.02E-05	0.00018461	589.690125	481.5320857	546.1372259	539.1198122	0.873880401	0.105202213	0.136205731	466.9259203	561.3262226	601.5343739	543.2621723	0.867217085	0.151908173	0.197496465	1192.523038	1353.089092	1356.360348	1300.657493	0.3622216	0.000110696	0.000869551	497.9298643	498.1694903	509.8616643	501.9870063	0.938522774	0.031238494	0.052483701
AT2G47580	small nuclear ribonucleoprotein U1A / spliceosomal protein U1A / U1snRNP-specific protein	small nuclear ribonucleoprotein U1A identical to GB:Z49991; supported by cDNA: gi_15450590_gb_AY052663.1_	---	245124_at	623.0038319	741.4655865	578.6610034	738.461845	799.3582997	750.1088107	762.6429851	0.849296661	0.091837893	0.115531717	614.6596306	671.798381	616.2135165	634.2238427	1.021264256	0.808527194	0.826867016	584.2023217	538.0435735	543.951751	555.3992154	1.166206438	0.142826837	0.177225816	333.648379	337.7391092	330.4967131	333.9614004	1.939476059	0.002973061	0.010396057	507.6279137	484.8866432	503.0330723	498.5158764	1.299276856	0.038426414	0.055391216	403.3310814	381.056397	405.4237759	396.6037515	1.63314174	0.006972042	0.017392446
AT2G47600	magnesium/proton exchanger (MHX1)	putative Na+/Ca2+ antiporter ; supported by cDNA: gi_6492236_gb_AF109178.1_AF109178	---	245127_at	270.2868944	217.3005408	161.6759749	377.3728678	302.8413746	356.8406399	345.6849608	0.626064658	0.028221378	0.042205127	424.357681	381.9262866	405.9768579	404.0869418	0.535580625	0.005081889	0.010904449	438.0518925	420.5434382	443.0749897	433.8901068	0.498792513	0.002474902	0.007520614	712.1474541	721.3774092	579.3479173	670.9575935	0.322555611	0.001216908	0.005828014	655.1956237	649.9734864	572.9809611	626.0500237	0.345693041	0.000569559	0.002503088	1446.027709	1524.756982	1449.121442	1473.302045	0.146895294	6.47E-06	0.000253671
AT2G45330 /// AT5G23600	tRNA 2'phosphotransferase, putative	unknown protein	---	245131_s_at	657.6724859	723.305579	362.6746133	195.7789315	202.9223301	215.2442098	204.6484905	2.840077433	0.027503018	0.04137399	228.1631318	186.4880811	208.0981481	207.5831203	2.799926885	0.028584914	0.04193661	184.6876605	190.3135475	209.6310984	194.8774355	2.982477463	0.025454326	0.042208344	469.4676566	486.2782202	477.6469587	477.7976118	1.21645137	0.404259504	0.45800159	265.9086346	265.468513	261.9670436	264.4480638	2.197851446	0.046109616	0.064421189	519.2317578	483.9151402	468.0587876	490.4018952	1.185186202	0.462670556	0.508782545
AT2G45320	expressed protein	hypothetical protein predicted by genefinder	---	245132_at	374.4659471	299.7506476	358.5170175	164.3902126	180.3009294	172.6771958	172.4561126	1.996128361	0.00176827	0.005229315	155.1964234	147.3438898	153.5863783	152.0422305	2.264137643	0.001092421	0.003680223	193.6688072	191.7633965	179.2242354	188.218813	1.828959241	0.00253208	0.007644641	166.6113751	180.9352424	164.432312	170.6596432	2.017140848	0.001734295	0.007364847	132.2869631	127.0127399	110.3166991	123.2054674	2.794068678	0.000731362	0.002979942	159.656671	161.0113374	178.3344121	166.3341402	2.069596399	0.00163215	0.006425528
AT2G45310	NAD-dependent epimerase/dehydratase family protein	putative nucleotide sugar epimerase	---	245133_at	58.97497206	60.51599181	53.5200338	75.18856949	82.83230497	72.78777863	76.9362177	0.749586271	0.006472636	0.013215982	68.56333597	78.24195877	82.99475938	76.60001804	0.752876227	0.016295466	0.026646246	121.9871243	94.47101933	112.6075116	109.6885518	0.525764372	0.003382201	0.009403029	92.93567233	108.3095947	109.044885	103.4300507	0.557578114	0.001275377	0.006011872	60.6969309	68.47903848	61.1496808	63.4418834	0.909026174	0.154833509	0.184963513	71.37993555	78.31437108	67.8790323	72.52444631	0.795184734	0.0163563	0.032094798
AT2G45250 /// AT4G38280	expressed protein	unknown protein	---	245134_s_at	230.3733101	424.3700245	205.5283406	159.6173165	153.7008151	164.551456	159.2898625	1.800222691	0.139488864	0.167483355	195.2222105	175.7009961	170.149223	180.3574765	1.589938108	0.201037214	0.231080666	149.4130803	154.1731622	160.6676706	154.7513044	1.853019761	0.12933244	0.16286404	158.3611943	140.7303336	114.2281545	137.7732275	2.08137118	0.101626512	0.140521166	183.0647327	178.505928	178.2529657	179.9412088	1.593616198	0.197548406	0.230125528	160.7215381	147.0223143	138.9202957	148.8880494	1.925992222	0.118184361	0.155332535
AT2G45460	forkhead-associated domain-containing protein / FHA domain-containing protein	unknown protein	---	245137_at	94.34928995	168.6242976	110.5571466	163.9051631	111.8874055	147.9062598	141.2329428	0.881594919	0.573218501	0.605664424	123.2289489	96.12927068	136.7433866	118.7005354	1.048944255	0.831043154	0.847354109	94.93687204	84.39685904	98.2263073	92.52001279	1.345765537	0.235459705	0.276198288	81.82719783	56.51582153	72.12576911	70.15626283	1.774755948	0.083743438	0.11976522	61.64433174	66.56219718	71.72610767	66.6442122	1.86828294	0.063625139	0.084833519	52.43727088	56.70402153	58.18317646	55.77482296	2.232373643	0.038418279	0.061814312
AT2G45270	glycoprotease M22 family protein	putative O-sialoglycoprotein endopeptidase ;supported by full-length cDNA: Ceres:112264.	---	245142_at	329.1173504	391.9346376	360.9323237	202.5324684	206.6804533	204.6487841	204.6205686	1.762586429	0.001010862	0.003512661	242.8738729	219.9965596	234.7997638	232.5567321	1.550853566	0.002690154	0.00689715	232.9246626	222.1641746	213.5885161	222.8924511	1.618096241	0.001911882	0.006296274	259.5594343	273.3206836	246.3763528	259.7521569	1.388482935	0.006915254	0.018238565	263.6221356	249.299222	247.4269906	253.4494494	1.423011327	0.004711406	0.011060405	235.01169	255.6642867	245.2170802	245.2976856	1.470301019	0.003781266	0.011281365
AT2G45240	methionyl aminopeptidase, putative / methionine aminopeptidase, putative / peptidase M, putative	putative methionine aminopeptidase ;supported by full-length cDNA: Ceres:37621.	---	245144_at	200.4271425	207.2680712	201.3391437	353.6248275	390.7029228	407.0922747	383.806675	0.528941954	0.000346174	0.001673555	391.8557784	379.5646451	364.0534583	378.4912939	0.536370204	2.99E-05	0.000332393	315.9844359	311.2175994	280.7324436	302.6448263	0.670791089	0.000897205	0.003738754	207.3008864	208.7041267	205.7114928	207.2388353	0.979601397	0.14150821	0.185972843	256.5609203	270.3760961	259.9916188	262.309545	0.773938487	0.000222331	0.001347605	271.8346812	306.5906463	298.4752684	292.3001987	0.694530669	0.001133032	0.005052447
AT2G45440	dihydrodipicolinate synthase 2 (DHDPS2)	putative dihydrodipicolinate synthase ;supported by full-length cDNA: Ceres:26817.	DHDPS2	245145_at	153.8063893	188.5546696	224.2479034	376.0432598	404.5065398	371.5463377	384.0320457	0.491807015	0.001023442	0.003544521	426.2199308	470.8450668	459.3185844	452.1278607	0.417735049	0.000414482	0.001869668	393.7141105	402.4078342	421.9271659	406.0163702	0.465177436	0.00058903	0.002822454	186.1562439	191.9255881	201.160364	193.080732	0.978190067	0.849437515	0.871454533	403.6793368	401.3067835	423.0561455	409.3474219	0.461392069	0.000507085	0.002317572	273.4146673	237.2219137	269.5012089	260.04593	0.726293444	0.038074481	0.061411724
AT2G45200	Golgi SNARE 12 protein / Golgi SNAP receptor complex member 1	putative cis-Golgi SNARE protein ; supported by cDNA: gi_13898894_gb_AF357529.1_AF357529	---	245146_at	732.7196314	682.8219585	566.5710378	539.9328492	495.7975598	523.5549816	519.7617969	1.271167318	0.050323223	0.068489242	493.2339102	441.773341	467.9324804	467.6465772	1.412828066	0.019862002	0.031247879	595.2524694	579.7900934	598.5486959	591.1970862	1.117570138	0.23341303	0.27405534	263.3943312	237.5346599	240.3835826	247.1041912	2.673787951	0.00115648	0.005628022	265.1464225	240.2322123	276.1951216	260.5245855	2.536053202	0.001357915	0.004598176	201.0477846	192.9290348	190.6852532	194.8873575	3.390185067	0.00070092	0.003667256
AT2G45280	DNA repair family protein	putative RAD51C-like DNA repair protein ; supported by cDNA: gi_15425730_dbj_AB062456.1_AB062456	---	245147_at	90.6005847	103.6201009	58.23133204	86.47204861	99.37630148	91.58375197	92.47736735	0.909959647	0.584155406	0.616284448	85.62080337	82.72845215	86.12453536	84.82459696	0.992055082	0.962676057	0.966785749	48.78521668	52.09719829	50.5791723	50.48719576	1.66677256	0.067592118	0.09381482	71.87089248	68.84258288	75.69532662	72.13626733	1.166551523	0.428112628	0.481960112	86.94906561	88.69776905	75.59537524	83.7474033	1.004815304	0.97856057	0.980605464	93.57020636	80.86455023	101.7092239	92.0479935	0.914204312	0.62175532	0.660366754
AT2G47620	SWIRM domain-containing protein / DNA-binding family protein	putative SWI/SNF family transcription activator	---	245149_at	140.6024217	192.8803752	142.8963553	107.6259023	108.3632682	106.826701	107.6052905	1.475699289	0.039939924	0.056225443	102.4951601	89.43005761	90.45278268	94.12600011	1.687026438	0.021173751	0.032888399	81.26543836	83.3743972	80.68152425	81.7737866	1.941857621	0.010737188	0.021764146	78.26434717	70.83752335	70.39886167	73.16691073	2.170285025	0.007679385	0.019552087	69.13262519	70.67752921	67.63942073	69.14985837	2.296361185	0.006302691	0.013711735	76.7829367	74.99253195	78.80258048	76.85934971	2.066021262	0.008688099	0.020343707
AT2G47590	photolyase/blue light photoreceptor (PHR2)	photolyase/blue-light receptor (PHR2) ;supported by full-length cDNA: Ceres:34800.	---	245150_at	223.1257129	332.4997787	256.5013487	769.9055854	685.8835329	794.7860265	750.1917149	0.360853021	0.000485933	0.002108811	1067.098635	1080.415775	1044.01439	1063.842934	0.254463265	2.02E-05	0.000264875	726.6359796	689.5691684	656.8901992	691.0317824	0.391746015	0.000384644	0.002111731	251.4925503	251.7218238	295.6438672	266.2860805	1.016609454	0.906954639	0.921139658	1000.330122	1019.930491	967.7047631	995.9884585	0.271799281	3.49E-05	0.000448881	420.4383732	471.8729006	441.1388861	444.4833866	0.609041766	0.008189746	0.019535059
AT2G47490	mitochondrial substrate carrier family protein	putative mitochondrial carrier protein similar to SP:P40556:YIA6_YEAST and SP:P39953:YEA6_YEAST;supported by full-length cDNA: Ceres:120306.	---	245152_at	1366.247055	1228.377625	1431.197554	295.8868652	308.2359245	308.6649587	304.2625828	4.410469181	6.54E-05	0.000558108	398.9126025	342.0476211	351.1159144	364.0253793	3.686393369	9.65E-05	0.000705556	498.6799999	528.3914436	500.5188765	509.1967733	2.635407007	0.000162115	0.001179947	369.4598747	395.7310545	402.5383358	389.2430883	3.447564734	9.59E-05	0.001165255	390.3828015	391.5787757	389.1195947	390.3603906	3.437697001	9.12E-05	0.000769287	431.5882381	434.3831269	437.5201996	434.4971882	3.088491205	0.00011011	0.00116046
AT5G12470	expressed protein	putative protein similarity to predicted proteins, Arabidopsis thaliana	---	245155_at	955.170026	1210.079817	1215.016379	609.1895104	662.3655947	606.9340196	626.1630415	1.799460097	0.004657045	0.010350096	561.7048232	577.2221799	606.7928045	581.9066025	1.936316588	0.003290977	0.007931935	911.53609	904.4950766	907.7624307	907.9311991	1.241014086	0.063335791	0.088856829	413.6353698	412.9440418	412.2731343	412.9508487	2.728546051	0.001140702	0.005582694	1616.23257	1477.986087	1527.876351	1540.698336	0.731327724	0.01202191	0.02221897	1229.980072	1276.177652	1300.344368	1268.83403	0.888024265	0.182703933	0.225629223
AT5G12480	calmodulin-domain protein kinase isoform 7 (CPK7)	calcium-dependent protein kinase-like protein strong similarity to calcium-dependent protein kinase 19, Arabidopsis thaliana, PIR:S71778~Contains EF-hand calcium-binding domain AA409-421;EF-hand ...	---	245156_at	153.2856013	170.9089441	87.68163271	119.9488053	115.2437363	128.1378322	121.1101246	1.133613394	0.561647696	0.594549476	98.56350914	89.62904035	118.2809475	102.1578323	1.343921031	0.258539221	0.291005417	85.1058129	99.36715635	96.48116987	93.65137971	1.465990782	0.164635947	0.200672694	117.3172274	96.43991149	98.74951746	104.1688854	1.317975697	0.274316785	0.326914708	82.38655471	77.68091744	89.10387619	83.05711611	1.652983703	0.100917019	0.12644291	128.2728752	101.2128904	116.8902239	115.4586631	1.189101412	0.456422894	0.502888003
AT2G33100	cellulose synthase family protein	putative cellulose synthase	---	245159_at	41.66639144	41.58508128	49.64893027	19.75160754	21.26342029	19.33592196	20.11698326	2.202126122	0.000906825	0.003263942	55.41940324	60.92905878	55.28911774	57.21252658	0.774308302	0.016613509	0.027055542	55.72775117	44.79839991	47.1514249	49.22585866	0.899936244	0.312336857	0.354858386	78.31612623	78.68434246	72.16013515	76.38686795	0.579944374	0.000711266	0.004115111	37.28222545	34.96277267	38.77503432	37.00667748	1.197084887	0.065424727	0.086861409	63.49519667	79.46215393	68.33505817	70.43080292	0.628988063	0.008576885	0.020142513
AT2G33070	jacalin lectin family protein	putative myrosinase binding protein	---	245161_at	52.37592188	69.72233172	75.66743084	24.21076528	25.80616588	26.79658056	25.6045039	2.574621053	0.00457271	0.010191613	25.40312864	20.67176045	23.71222717	23.26237209	2.833842334	0.003908443	0.008989203	29.84645848	31.00245192	26.79606307	29.21499116	2.25644069	0.006648011	0.01541231	30.40575329	27.68288552	37.48629041	31.85830974	2.069221354	0.010840432	0.025001573	26.84769494	29.16123925	28.5614644	28.19013286	2.338474073	0.005792312	0.012861718	32.669007	34.39729522	38.94517598	35.3371594	1.865511997	0.013388624	0.027737594
AT2G33210	chaperonin, putative	mitochondrial chaperonin (HSP60)	---	245164_at	250.9598267	266.9217508	271.406751	2273.243393	2127.306621	2137.236147	2179.262054	0.120727156	2.25E-06	9.52E-05	1709.801102	1734.979236	1754.663211	1733.14785	0.151802461	5.50E-08	2.63E-05	1359.706941	1295.448991	1321.072503	1325.409479	0.198501756	7.05E-07	6.40E-05	515.5169154	509.4679604	522.6978849	515.8942535	0.509980694	4.12E-06	0.000228849	1166.049768	1176.706396	1151.010618	1164.588927	0.225913284	8.03E-08	3.58E-05	837.7506647	866.413137	854.5133711	852.8923909	0.308475152	5.73E-07	9.28E-05
AT2G33180	expressed protein	unknown protein predicted by genscan	---	245165_at	75.89367179	71.16677687	74.01627855	178.1612769	186.2141284	199.188371	187.8545921	0.392283423	5.38E-05	0.000491068	256.7011577	286.9807801	300.6681016	281.4500131	0.261830659	9.13E-05	0.000680295	172.6140534	187.4121538	190.9975661	183.6745911	0.40121087	4.53E-05	0.000510587	57.90565235	54.07820874	65.60659621	59.1968191	1.244868281	0.016639126	0.03421088	434.6296816	464.9529893	444.8352255	448.1392988	0.164440482	2.01E-06	0.000109618	193.5925424	194.2024843	171.9041224	186.566383	0.394992073	0.000111273	0.001164863
AT2G33170	leucine-rich repeat transmembrane protein kinase, putative	putative receptor-like protein kinase	---	245166_at	934.08387	925.2225063	1003.082822	107.5369501	113.1740228	109.7486853	110.1532194	8.661841549	4.35E-06	0.000122851	138.5956244	131.6992377	134.8926806	135.0625142	7.06435637	4.92E-06	0.000127647	132.6280937	133.4225699	137.2026731	134.4177789	7.09824058	4.88E-06	0.00015095	237.0232518	211.7402967	224.9151734	224.5595739	4.248893583	9.12E-06	0.000336424	123.3766429	142.5955692	117.0327761	127.6683294	7.473503706	5.65E-06	0.000180529	236.2871579	200.9735013	202.8845001	213.3817198	4.471468941	1.07E-05	0.000332011
AT2G33110 /// AT2G33120	synaptobrevin-related protein / vesicle-associated membrane protein 722 (VAMP722) (SAR1)	putative synaptobrevin ;supported by full-length cDNA: Ceres:2443.	---	245167_s_at	773.8581942	979.633401	561.248071	370.628861	403.0963231	400.0162399	391.2471413	1.972103582	0.034934929	0.050273395	358.1291614	370.8264973	395.5267459	374.8274682	2.058493451	0.030749946	0.044642562	397.0007688	401.1828027	441.9467433	413.3767716	1.866529379	0.042178306	0.063336037	474.1400955	484.2722402	415.4184746	457.9436034	1.684879717	0.062861055	0.09519636	551.2043743	537.7696381	557.4154608	548.7964911	1.40594902	0.139214558	0.16820691	850.3961219	731.1877712	768.3132011	783.2990314	0.985038737	0.930265377	0.940810665
AT2G33150	acetyl-CoA C-acyltransferase, putative / 3-ketoacyl-CoA thiolase, putative	3-ketoacyl-CoA thiolase ;supported by full-length cDNA: Ceres:36488.	---	245168_at	6889.279761	9455.782631	6320.879362	2050.363711	1908.942303	2044.165746	2001.157253	3.77547237	0.004526197	0.010127894	2450.782162	2286.518323	2440.752574	2392.684353	3.15767264	0.005902816	0.012180786	2967.94484	2908.340673	2754.227378	2876.83763	2.626256636	0.008393053	0.018106071	7755.042505	7163.457862	7435.467414	7451.322594	1.013956089	0.920547234	0.933120562	4721.04054	4408.541763	4251.759745	4460.44735	1.693846676	0.033627876	0.049747551	9627.40505	10088.10611	9859.924096	9858.478419	0.766377284	0.077152946	0.1087064
AT2G33220	expressed protein	unknown protein predicted by genefinder and 5' EST; supported by full-length cDNA: Ceres: 954.	---	245169_at	950.0552834	1015.080596	1004.305641	834.0513693	885.3285039	839.3496719	852.9098483	1.160514024	0.006131431	0.012696675	931.2944575	872.3233119	942.1091763	915.2423152	1.081477357	0.065300497	0.084820633	1178.370102	1161.488817	1223.050226	1187.636382	0.833431727	0.001909938	0.006294768	1164.032621	1225.944547	1121.781816	1170.586328	0.84557099	0.007618611	0.019444216	1360.191352	1416.864014	1353.527901	1376.861089	0.718891578	0.0001687	0.001131838	1409.0828	1455.440508	1381.755534	1415.426281	0.69930441	0.000133282	0.001295214
AT2G47520	AP2 domain-containing transcription factor, putative	putative AP2 domain transcription factor	---	245173_at	95.01041806	89.70878302	134.7572225	36.26268743	34.64813771	34.96048874	35.29043796	3.017591942	0.00745963	0.014732562	35.71817818	34.43118184	34.56992239	34.90642747	3.050788893	0.007313914	0.014290845	39.59397038	35.2193259	36.70614338	37.17314655	2.864759943	0.008299491	0.017980548	32.01117169	36.16134609	36.36388795	34.84546858	3.056125963	0.007410128	0.019084792	61.20224689	57.63170538	68.96293216	62.59896148	1.701180638	0.039718652	0.056961664	67.56308875	70.63113724	69.57072789	69.25498463	1.53768197	0.059151783	0.087278631
AT2G47470	thioredoxin family protein	putative protein disulfide-isomerase	---	245175_at	2197.769055	2733.427189	2026.656956	2976.957922	3133.084358	3031.194935	3047.079072	0.761150054	0.028770966	0.042877887	2752.297477	2769.624255	2877.801061	2799.907598	0.828343193	0.09058708	0.113295186	3360.562031	3353.931271	3435.354037	3383.282447	0.685513089	0.007701094	0.016995663	1002.120452	1077.699547	1057.25869	1045.692896	2.217940284	0.004005138	0.012666887	1700.641408	1592.481519	1637.159836	1643.427587	1.411248307	0.034818751	0.051115058	1646.399928	1901.786583	1905.222081	1817.802864	1.275872343	0.094192499	0.128531474
AT2G47440	DNAJ heat shock N-terminal domain-containing protein	unknown protein similar to GP|2104534|AF001308 (T10M13.11)	---	245176_at	350.7920962	264.7263703	281.4281906	688.2377795	719.3638165	674.5727792	694.0581251	0.430774035	0.000179667	0.001061192	673.3339136	672.1659097	625.8828469	657.1275567	0.454983535	0.000306108	0.001514506	1608.723609	1532.253169	1589.578878	1576.851885	0.18960704	3.34E-06	0.000123718	1496.482383	1571.376641	1665.113873	1577.657632	0.189510204	2.09E-05	0.000519194	1413.883644	1255.749088	1366.387781	1345.340171	0.222235406	4.10E-05	0.000489763	449.4510644	425.3018809	491.6064834	455.4531429	0.656450007	0.008748728	0.02044595
AT5G12390	expressed protein	putative protein similarity to cDNA clones from human and mouse	---	245178_at	848.2852776	930.7364214	570.6594934	174.4390361	180.3889885	177.9100755	177.5793667	4.410574712	0.005123421	0.011099707	214.9631696	235.2088903	230.6380921	226.9367173	3.451301638	0.006985366	0.013831231	199.0137786	211.7129367	203.9062505	204.8776553	3.822901346	0.006058548	0.014355374	620.9153637	619.6857968	595.482139	612.0277665	1.279724723	0.192108605	0.240894105	420.8417331	405.2708878	438.0130427	421.3752212	1.858740203	0.029658785	0.045015587	814.8700714	777.6097002	716.379239	769.6196702	1.017680673	0.909668799	0.92248892
AT5G12400	PHD finger transcription factor, putative	putative protein similarity to predicted proteins, Arabidopsis thaliana	---	245179_at	453.7065911	533.0109893	380.832606	281.7288146	304.9208523	289.3069103	291.9855257	1.561207738	0.021114866	0.033353623	221.7758347	214.9304738	220.1067348	218.9376811	2.082099618	0.005747817	0.011939984	318.0514716	297.0300616	294.8248172	303.3021168	1.502957074	0.026700301	0.043842928	301.83524	330.9349547	336.8874433	323.2192127	1.410343334	0.042789954	0.070336868	194.1348033	165.5148244	170.7890245	176.8128841	2.578149576	0.003388092	0.00869192	262.6048885	269.9790399	268.2897944	266.9579076	1.707572802	0.012715618	0.026712439
AT5G12410	THUMP domain-containing protein	putative protein similarity to proteins of unknown function from human and mouse	---	245180_at	379.9342266	456.3212599	386.7505395	638.0839563	634.247835	654.8370618	642.3896177	0.634612802	0.000740676	0.002820287	614.6270982	566.1456922	558.0952506	579.6226803	0.703334582	0.004656521	0.0102322	474.1443912	506.8761613	509.6300226	496.883525	0.820451182	0.029595568	0.047538977	333.9716593	369.6574165	303.8314487	335.8201748	1.213949327	0.0809744	0.116568724	299.4285086	288.6465977	293.146128	293.7404114	1.387853559	0.009805372	0.019146666	260.8889976	263.6125822	255.4777103	259.9930967	1.567998076	0.003830715	0.011385305
AT5G12430	DNAJ heat shock N-terminal domain-containing protein	putative protein similarity to TETRATRICOPEPTIDE REPEAT PROTEIN 2 , human, SWISSPROT:TTC2_HUMAN~Contains dnaJ domains signatures and profile AA1108-1127	---	245182_at	134.3746648	131.3394517	84.88561834	79.7017171	71.03269056	73.0685505	74.60098605	1.56655541	0.059754534	0.079291138	85.70895378	78.69710016	68.82190516	77.74265303	1.503249165	0.079708825	0.101068812	122.0536284	111.616013	109.1000674	114.2565696	1.022843401	0.881964596	0.895831738	175.0899589	165.3130609	164.6048988	168.3359729	0.694246015	0.034696182	0.059783305	105.718203	114.5942216	109.5374143	109.9499463	1.062907097	0.691735265	0.718892664	115.5923316	111.7911997	118.7099747	115.364502	1.013020264	0.930321999	0.940810665
AT5G12440	zinc finger (CCCH-type) family protein	putative protein similarity to predicted proteins, Arabidopsis thaliana	---	245183_at	97.2146078	155.0860496	146.4640037	230.4726364	194.9386807	214.8683757	213.4265643	0.622797608	0.017853143	0.029154288	209.357487	211.2998385	211.1264085	210.594578	0.631172725	0.012582166	0.021882333	237.1585771	229.4016496	220.9698941	229.1767069	0.579995914	0.006657552	0.015428691	94.95969057	99.88510701	100.9921394	98.61231234	1.347920463	0.131246965	0.174361978	96.10543788	84.51392818	88.42467251	89.68134619	1.482153863	0.077910977	0.100882133	68.37795309	67.3691981	51.3355421	62.36089776	2.131488777	0.020072534	0.037347314
AT1G67650 /// AT1G67680	expressed protein	F12A21.17 similar to signal recognition particle 72kD gi|5902124	---	245187_s_at	525.6893381	623.3303989	449.0913736	262.7159819	261.2817799	263.7755401	262.5911007	2.028643401	0.005859506	0.012270124	210.6526707	261.3334894	252.3466356	241.4442652	2.206321625	0.005265307	0.011189338	225.8774164	261.480076	247.3440629	244.9005184	2.175184058	0.005019804	0.012507377	219.3735879	180.3249178	182.7012607	194.1332555	2.744010563	0.00286799	0.010187493	196.7810359	188.4071852	178.0417019	187.7433077	2.837404487	0.002439886	0.006879353	188.3535586	194.068534	187.3026242	189.9082389	2.805058414	0.002452856	0.008485629
AT1G67660	expressed protein	F12A21.19 unknown protein; similar to ESTs gb|AI996033.1, and dbj|AV563431.1	---	245188_at	222.2070828	374.1366501	142.7011363	204.4823732	192.8613378	210.2087615	202.5174908	1.216429696	0.554769111	0.588068464	277.1670624	285.1024874	296.8291495	286.3662331	0.860256068	0.588512846	0.618839349	172.6998405	173.7821636	178.7468048	175.0762696	1.407091265	0.353212066	0.396278956	195.1451478	183.4779152	208.7932142	195.8054257	1.258128005	0.50027983	0.551209696	281.4961016	295.151292	308.886843	295.1780789	0.834575151	0.514452334	0.549536643	210.0392316	214.2673841	183.416683	202.5744329	1.216087767	0.557968263	0.600911143
AT1G67690	peptidase M3 family protein / thimet oligopeptidase family protein	F12A21.16 hypothetical protein	---	245190_at	74.95116993	87.13143424	81.75426623	100.9031849	103.2033287	102.5787678	102.2284271	0.795071969	0.004299887	0.009758098	83.94553132	73.27639816	81.49757406	79.57316784	1.021436736	0.739134609	0.761425292	68.4915132	89.82088461	78.34062775	78.88434185	1.030356024	0.752857891	0.778650534	42.59739692	41.34202273	40.73072056	41.5567134	1.95585623	0.000369922	0.002684626	39.43965514	45.81343238	39.00634879	41.4198121	1.962320751	0.000659734	0.002774893	29.99893584	33.26464575	29.81365775	31.02574645	2.61972607	0.000169777	0.001506605
AT1G67820	protein phosphatase 2C, putative / PP2C, putative	F12A21.5 similar to protein phosphatase 2C emb|CAA72341.1	---	245194_at	81.21918357	172.7234764	145.6398508	88.74578618	95.63704323	86.99845915	90.46042952	1.472402585	0.192114263	0.223816168	62.9180338	58.69862519	71.63358346	64.41674748	2.067694745	0.066074598	0.085734009	85.45117139	104.0960197	88.7884946	92.7785619	1.435613654	0.218838982	0.258305825	50.92203338	52.46148037	41.6790394	48.35418439	2.754553137	0.036135405	0.061532303	61.81054508	65.63688578	58.6306776	62.02603615	2.147391298	0.059098201	0.079856548	71.22418404	86.26234442	64.75286864	74.07979903	1.797982338	0.101271274	0.136511926
AT1G67740	photosystem II core complex proteins psbY, chloroplast (PSBY) / L-arginine metabolising enzyme	F12A21.13 putative photosystem II Core Complex sp|049347|PSBY_ARATH; similar to ESTs gb|BE523181, dbj|AV531372.1, dbj|AV527826.1, dbj AV520274.1, dbj|AV522153.1, dbj|AV530317.1, dbj|AV526312.1, ...	PSBY	245195_at	3346.027366	3722.848063	4305.136834	1916.79662	2016.467961	2011.750468	1981.671683	1.913201593	0.00298558	0.007498834	3305.777365	3285.417551	3419.98379	3337.059569	1.136131179	0.182618724	0.21164624	3071.556304	2625.241426	2696.977782	2797.92517	1.355053188	0.033215509	0.051935374	2170.95897	2328.434942	2280.097874	2259.830595	1.677708687	0.005636782	0.015859701	6720.51197	6589.645631	6879.280718	6729.812773	0.563364472	0.000543206	0.00242923	2405.404469	2175.662804	2478.882671	2353.316648	1.611061318	0.00805117	0.019326528
AT1G67700	expressed protein	Expressed protein ; supported by full-length cDNA: Ceres: 19973.	---	245198_at	281.9022993	398.5791025	411.4669334	517.0770175	523.6401193	527.1145607	522.6105659	0.696470378	0.018465642	0.02998953	672.7928061	763.4374616	774.6877913	736.9726863	0.493889102	0.002048466	0.005716265	636.3292596	636.125997	660.5444397	644.3332321	0.564898348	0.00261778	0.007832031	412.5220888	473.1781654	421.581059	435.7604377	0.835281836	0.188506682	0.236997208	1553.383578	1492.841148	1404.740276	1483.655001	0.245328448	4.75E-05	0.000528849	531.863933	542.9949758	556.136854	543.6652542	0.66949796	0.012660788	0.026624858
AT1G67730	b-keto acyl reductase, putative (GLOSSY8)	Expressed protein ; supported by full-length cDNA: Ceres: 7434.	---	245199_at	1965.658143	1959.463008	1979.953065	2469.596403	2681.262296	2617.408026	2589.422242	0.760153381	0.000593122	0.002423016	2526.448728	2686.062337	2834.657829	2682.389632	0.733807665	0.001320734	0.004198601	2908.741488	3080.823803	2907.996766	2965.854019	0.663673283	6.62E-05	0.000640583	1403.223256	1421.357874	1342.077938	1388.886356	1.417220397	1.97E-05	0.000504754	1750.614134	1714.246978	1544.31349	1669.724867	1.178851744	0.009476994	0.018669484	899.8087112	982.666462	899.0624525	927.1792085	2.122953205	3.31E-06	0.000196398
AT1G67850	expressed protein	F12A21.2 hypothetical protein; supported by cDNA: gi_14326581_gb_AF385745.1_AF385745	---	245200_at	276.3636174	266.5423498	267.770005	270.5133075	293.8318653	280.4736706	281.6062811	0.959585571	0.200257056	0.232347383	240.1922371	237.3066529	230.7892497	236.0960466	1.144556751	0.001199328	0.003929887	332.2151479	344.889984	330.1235858	335.7429059	0.804857882	0.00029517	0.001765074	429.5734665	456.0819726	465.3291562	450.3281984	0.600063076	8.60E-05	0.001099534	228.6414674	231.466823	229.8242732	229.9775212	1.175007551	0.000228945	0.00137169	657.2514523	604.7445498	628.9865773	630.3275265	0.428706209	2.03E-05	0.000464305
AT1G67840	ATP-binding region, ATPase-like domain-containing protein	F12A21.3 unknown protein; similar to ESTs gb|AI995396.1, dbj|AV557393.1, and dbj|AV557055.1; supported by cDNA: gi_15146205_gb_AY049244.1_	---	245201_at	274.6141264	319.645443	281.9650811	266.4983778	275.8677776	264.861725	269.0759601	1.085473721	0.184571754	0.215795258	308.4411746	282.4559868	305.6466672	298.8479429	0.977336102	0.697308973	0.721977103	353.2735949	347.019333	367.3133105	355.8687461	0.820737664	0.013679264	0.026098403	661.2910302	615.6375783	627.0448722	634.6578269	0.460208432	6.24E-05	0.000924561	770.4053973	717.3664485	724.2349886	737.3356115	0.396122036	3.35E-05	0.000437744	651.1224871	688.2125103	670.626645	669.9872142	0.435940981	2.77E-05	0.000548037
AT1G67720	leucine-rich repeat family protein / protein kinase family protein	F12A21.14 similar to receptor protein kinase-like protein emb|CAB45811.1; supported by cDNA: gi_16604632_gb_AY059761.1_ which likely contains two unspliced introns.	---	245202_at	35.88893667	131.1765959	53.05804127	216.4358208	248.4804499	214.3824591	226.4329099	0.324045319	0.008131195	0.015720226	177.0939823	161.6394369	180.5578312	173.0970834	0.423892322	0.028946957	0.042395238	106.9414771	105.0381959	108.4900929	106.8232553	0.686877819	0.317898384	0.360552811	66.77117891	69.51495175	70.42968456	68.90527174	1.064860826	0.886317777	0.903270398	157.1372095	146.3029029	150.5373427	151.3258184	0.484877765	0.057391477	0.077826688	120.8374183	130.7088706	129.6048275	127.0503721	0.577523099	0.142841532	0.182362095
AT5G12290	expressed protein	putative protein similarity to NCA2 protein, yeast, PIR:S54389~Contains 'Homeobox' domain signature and profile AA305-328	---	245206_at	293.0253804	299.2699236	235.0178535	245.0341552	260.7253365	274.9631888	260.2408935	1.05967609	0.522876681	0.557103611	227.2379563	219.4514282	232.5097526	226.3997124	1.218071567	0.076564441	0.097518179	188.3991896	178.6119317	210.1684707	192.3931973	1.433372158	0.020677604	0.035881471	275.0258678	250.0534345	236.0639505	253.7144176	1.08693489	0.399553016	0.453287261	212.4798459	205.8162805	211.2627636	209.8529634	1.314115598	0.032701902	0.048649005	288.260233	289.5252332	304.4578221	294.0810961	0.937738114	0.434619282	0.481991574
AT5G12310	zinc finger (C3HC4-type RING finger) family protein	RING finger-like protein similarity to predicted protein, Arabidopsis thaliana, AF361602~Contains Zinc finger, C3HC4 type (RING finger), signature AA61-70	---	245207_at	1296.397535	1718.143939	1190.900678	711.390936	679.5993603	680.295794	690.4286968	2.030353108	0.011625061	0.020781252	609.3725429	565.9794217	564.3815629	579.9111758	2.417290973	0.007073143	0.013951193	880.1318584	851.779191	878.2658456	870.058965	1.611171319	0.03004402	0.048110563	796.0433503	902.0051828	756.8410453	818.2965262	1.713088111	0.024936125	0.04653549	663.192349	628.8369329	664.7386394	652.2559738	2.149177787	0.009724214	0.019024871	845.797654	841.6212615	837.8365553	841.7518236	1.66535315	0.025426376	0.04474468
AT5G12330	lateral root primordium 1 (LRP1)	lateral root primordia (LRP1)	LRP1	245208_at	81.83433848	60.2701178	76.92189863	57.0624918	53.49693012	54.2884799	54.94930061	1.32865722	0.052421398	0.070919053	72.29131673	77.08022214	82.18993273	77.1871572	0.945867002	0.589015327	0.619263268	29.11419436	38.01736111	32.85180791	33.32778779	2.190627996	0.004819052	0.01213817	50.59481526	50.86153553	61.21978869	54.22537983	1.346395087	0.064184743	0.096789475	36.05296369	40.35816474	30.52179618	35.6443082	2.048259278	0.006304249	0.013712731	42.99139236	43.12587657	41.67511445	42.59746113	1.71392339	0.009669737	0.021924401
AT5G12350	zinc finger protein, putative / regulator of chromosome condensation (RCC1) family protein	putative protein similarity to UVB-resistance protein UVR8, Arabidopsis thaliana, PIR:T50662~Contains Regulator of chromosome condensation (RCC1) signatures AA300-310;Regulator of chromosome cond ...	---	245210_at	212.1236059	280.0970436	241.1011651	108.7215821	99.80364714	98.80255216	102.4425938	2.386122762	0.002056857	0.005812387	96.42620859	91.78507575	98.33015506	95.51381313	2.55921732	0.001669075	0.004926616	133.4638662	124.4215793	124.8574587	127.5809681	1.915964493	0.004209625	0.010991638	124.1355876	119.2833518	103.7560672	115.7250022	2.112254053	0.003362636	0.011261173	92.11219942	84.90889559	100.5578827	92.5263259	2.641849252	0.001675303	0.005324414	77.90552568	94.56728936	83.7043474	85.39238748	2.862557332	0.00143028	0.005881508
AT5G12370	exocyst complex component Sec10-related	putative protein similarity to sec10, Drosophila melanogaster, AE003746~Contains Putative AMP-binding domain signature AA505-516	---	245211_at	648.3947561	783.6158962	704.802145	416.2391661	456.416357	491.0172799	454.557601	1.566954179	0.004517823	0.010114602	407.271678	416.1498605	415.6344455	413.0186613	1.724549032	0.001599541	0.004784807	608.0921791	583.0576886	615.2158787	602.1219155	1.182934742	0.052662184	0.076041938	441.9697142	392.360415	410.0551318	414.795087	1.717163377	0.002062879	0.008279378	360.891881	346.6330063	335.5994869	347.7081247	2.048473653	0.000795532	0.003155804	293.9253335	302.5198088	317.4932512	304.6461312	2.338027172	0.000512969	0.002981677
AT1G44575	photosystem II 22kDa protein, chloroplast / CP22 (PSBS)	photosystem II 22kDa protein, putative similar to photosystem II 22kDa protein GI:21306 from [Spinacia oleracea]; supported by cDNA: gi_15294225_gb_AF410304.1_AF410304	PSBS	245213_at	6753.697047	7759.000259	6340.446529	4207.506509	4082.132995	4286.312426	4191.983977	1.658176172	0.002913451	0.007368651	5673.937561	5715.810808	5878.736728	5756.161699	1.207583857	0.048512913	0.065489281	7855.620987	7706.677602	7791.284921	7784.527837	0.892931221	0.120386246	0.153160787	4889.22986	4930.331126	5125.60879	4981.723259	1.395309933	0.009979999	0.023633547	8923.267115	9492.82773	8820.199489	9078.764778	0.76563807	0.010623911	0.020297107	4565.319511	4771.509431	4729.228375	4688.685772	1.482515204	0.00603769	0.015619546
AT1G67830	GDSL-motif lipase/hydrolase family protein	F12A21.4 similar to iEP4 gb|AAD11468.1	---	245215_at	692.251231	361.7043549	498.1376602	613.103816	578.3909338	624.5156772	605.336809	0.85467199	0.415304245	0.451537437	857.6087614	890.9172829	896.9668096	881.8309513	0.586693418	0.019608234	0.030934514	306.8954657	345.6756633	322.1682759	324.913135	1.592316098	0.117051499	0.149406029	652.3397714	692.2710367	721.603095	688.7379677	0.751177428	0.155190981	0.201093447	268.053355	292.9968778	263.5885745	274.8796024	1.882149169	0.065566735	0.087031412	149.7750901	147.0777083	156.9980533	151.2836172	3.419831075	0.018853312	0.035631573
AT4G16143	importin alpha-2, putative (IMPA-2)	Expressed protein non-consensus GG donor splice site at exon 1 and 6; CT acceptor splice site at exon 2; supported by cDNA: gi:13605660	---	245216_at	268.5605039	305.0972706	183.0645581	489.9575582	436.059134	499.2622095	475.0929672	0.530929302	0.005647704	0.011936866	557.6127166	494.0516452	561.85028	537.838214	0.468990062	0.002506704	0.006576933	554.3883155	537.3351673	522.1274327	537.9503052	0.46889234	0.001567921	0.005505653	597.0535895	577.1930051	499.3693511	557.8719819	0.452148137	0.002854194	0.01015295	510.3544654	453.1587061	438.5762846	467.3631521	0.539710451	0.007039448	0.014934122	492.0391717	468.2099102	501.2033608	487.1508142	0.51778786	0.003304751	0.010318967
AT1G58848 /// AT1G59218	disease resistance protein (CC-NBS-LRR class), putative / PRM1 homolog, putative	viral resistance protein, putative, 5' partial similar to viral resistance protein GI:7110565 from [Arabidopsis thaliana]	---	245218_s_at	252.7437904	254.5429843	327.3610812	342.3503073	323.4071538	334.8721565	333.5432058	0.834122678	0.093005817	0.11670077	465.6516686	380.5463381	408.9904893	418.3961653	0.664958178	0.016165453	0.026474566	244.6736145	283.1117224	271.1420933	266.3091434	1.044710476	0.682817025	0.715348514	485.2881933	425.3475133	415.168564	441.9347569	0.629540781	0.007619862	0.019444216	627.5183652	515.4849601	507.3169672	550.1067641	0.505749011	0.004072603	0.009913552	604.5764565	633.616065	661.648709	633.2804102	0.439325056	0.000276462	0.001995342
AT1G58807 /// AT1G59124	disease resistance protein (CC-NBS-LRR class), putative / PRM1 homolog, putative	viral resistance protein, putative similar to viral resistance protein GI:7110565 from [Arabidopsis thaliana]	---	245219_at	658.937834	710.7887405	1333.678079	909.3116401	975.9593581	882.8202265	922.6970749	0.976631344	0.926155313	0.935307342	847.6536933	941.4791136	906.4721425	898.5349831	1.002893489	0.991076542	0.991872076	735.8691255	750.6444485	795.8258789	760.7798176	1.18448842	0.55394165	0.592683815	746.8666747	794.0776432	718.5242523	753.1561901	1.196478096	0.534340914	0.584605345	1280.639256	1318.616148	1376.838574	1325.364659	0.679914677	0.124264893	0.151999871	1227.252941	1215.390127	1383.977059	1275.540042	0.706473223	0.169195651	0.210974235
AT3G29810	phytochelatin synthetase family protein / COBRA cell expansion protein COBL2	phytochelatin synthetase-like protein gene_id:K17E7.120;supported by full-length cDNA: Ceres:98007.	---	245228_at	373.2791626	287.0463354	295.5106768	223.6203571	254.0550374	229.8971612	235.8575186	1.35086666	0.046081619	0.063401636	526.6620777	563.1006709	495.0352363	528.2659949	0.603128086	0.003421548	0.008163388	63.9341167	72.79760164	58.92246457	65.21806097	4.88533473	0.000797096	0.003441414	87.65500388	112.5905452	106.7652354	102.3369281	3.113363514	0.001608266	0.007007844	116.5930193	104.6241508	111.4581599	110.8917767	2.87318021	0.001682723	0.005333905	231.7393814	190.3941493	229.8399449	217.3244919	1.466066045	0.029571892	0.050390592
AT4G25620	hydroxyproline-rich glycoprotein family protein	putative protein contains EST gb:T4504800	---	245229_at	75.87192537	64.91610235	89.84303042	378.9183359	368.2448793	377.3244656	374.8292269	0.205098786	3.02E-06	0.000107729	230.4564819	254.1319748	240.26532	241.6179256	0.318175976	7.82E-05	0.000615394	496.0139265	532.8549582	536.657633	521.8421726	0.147318525	7.35E-06	0.000185146	700.6494392	623.6990695	632.1891955	652.1792347	0.117877135	2.25E-05	0.000524513	474.6318648	493.8610959	469.3637972	479.285586	0.160399189	2.63E-06	0.000123294	246.1790631	227.819376	254.2676109	242.75535	0.31668517	9.89E-05	0.001098243
AT4G25610	zinc finger (C2H2 type) family protein	hypothetical protein Contains Zinc finger, C2H2 type, domain, [CEKCSREFCSPVNFRRHNRMH]00	---	245230_at	85.23386297	101.918031	88.23404326	41.66314314	43.6761446	38.94135064	41.42687946	2.215839417	0.000691785	0.002695367	38.0210141	37.87144786	33.97910002	36.62385399	2.50643508	0.000481925	0.002071231	50.66777504	50.90929932	56.63908503	52.7387198	1.740567704	0.002067638	0.006640729	46.590607	53.86406439	49.65460062	50.03642401	1.834569801	0.001671501	0.007166532	41.89236569	36.24210786	40.1370498	39.42384112	2.328421326	0.000632461	0.002697309	43.93953581	45.53254406	52.51057139	47.32755042	1.939574552	0.001525741	0.006136432
AT4G25600	ShTK domain-containing protein	hypothetical protein	---	245231_at	130.4101682	124.3344558	128.3074994	135.6253593	182.3579872	149.5431603	155.8421689	0.819316376	0.114017244	0.139519776	136.9552038	136.6213786	139.2677068	137.6147631	0.927836798	0.007226664	0.014170242	182.9779849	192.5250451	168.2330126	181.2453476	0.704481758	0.001824507	0.006093025	62.09147517	87.4540231	66.57791	72.04113609	1.77237684	0.002261084	0.008793261	78.0010924	83.19322741	73.15473021	78.11635	1.634536702	0.000129071	0.000963627	54.75747844	65.78217567	73.76970478	64.7697863	1.971351898	0.000407785	0.002580844
AT4G25550	expressed protein	putative protein similarity to predicted protein F43G9.5, Caenorhabditis elegans00	---	245235_at	654.106179	931.2651489	718.2371949	741.1283685	787.969468	764.2063271	764.4347212	1.004493237	0.969651103	0.974182913	769.977177	791.0059671	802.6353837	787.8728426	0.97461096	0.824117086	0.840979852	882.6282889	819.410568	812.6001609	838.2130059	0.916079209	0.462614053	0.504846566	409.7963324	427.8228229	419.8249494	419.1480349	1.831976876	0.014204374	0.030391871	629.2829722	592.9948525	637.5429035	619.9402427	1.238618587	0.156321492	0.186508743	619.8193723	623.5768489	564.1829887	602.5264033	1.274416363	0.126702086	0.164605773
AT4G25540	DNA mismatch repair protein MSH3 (MSH3)	putative DNA mismatch repair protein similarity to DNA mismatch repair protein rep-3, Mus musculus, PIR2:JC4019~Contains DNA mismatch repair proteins mutS family signature, [SLVILDELGRGTSTHDG], A ...	MSH3	245236_at	143.6735342	148.70941	174.2484109	95.13780903	91.24349341	81.60610751	89.32913665	1.741243572	0.002993175	0.007505769	84.08630885	80.42355992	76.19725101	80.23570659	1.938585595	0.00150407	0.004576072	71.06351989	76.1774154	65.61861023	70.95318184	2.192203097	0.001047209	0.004166114	63.71013181	69.16230006	80.60111949	71.15785045	2.185897747	0.001394519	0.006404001	58.64672728	62.63360291	63.95933373	61.74655464	2.519068245	0.000614393	0.002643797	65.31923	76.52940871	84.18018463	75.34294111	2.064477212	0.001839612	0.006954053
AT4G25520	transcriptional co-regulator family protein	putative protein similarity to ALR - Homo sapiens~contains EST gb:Aa39558600	---	245237_at	284.015896	366.9253861	312.7282571	101.8629354	87.66975952	92.61348463	94.04872653	3.415497387	0.000771611	0.002900345	74.41695456	77.80017025	77.09786642	76.43833041	4.202383516	0.000548893	0.002272865	147.0807941	157.2266251	168.3746601	157.5606931	2.038726623	0.002845433	0.008277382	177.2703912	145.5312076	146.9456387	156.5824125	2.051463984	0.00337793	0.011294189	92.73567185	87.71834946	92.79512233	91.08304788	3.52670653	0.000700719	0.002896739	129.16537	125.5904742	136.2133274	130.3230572	2.464822317	0.001465015	0.005977031
AT4G25570	cytochrome B561 family protein	putative protein similarity to cytochrome b561, Homo sapiens, PIR2:S53321~contains EST gb:AA720180, R65413, T46072, AA728528, T04182, T04807, Z37601, F19849, T8828200;supported by full-length cDN ...	---	245238_at	881.8390899	597.4836373	844.5845685	633.4671316	624.0373083	626.0461171	627.8501857	1.233790772	0.175471851	0.206297316	728.0235975	715.9650025	689.6862355	711.2249452	1.089157194	0.519683732	0.552898436	743.9957143	719.2297085	689.7125454	717.6459894	1.079412101	0.563449055	0.601926383	902.564929	1079.13013	1072.200131	1017.965063	0.760964981	0.083895075	0.119933955	939.7823339	934.8685592	922.7908324	932.4805752	0.8307259	0.152110659	0.182129616	850.4520828	771.0349385	890.2229689	837.2366634	0.925229149	0.549354345	0.592709413
AT1G44446	chlorophyll a oxygenase (CAO) / chlorophyll b synthase	chlorophyll a oxygenase identical to chlorophyll a oxygenase GI:5853117 from [Arabidopsis thaliana]; supported by cDNA: gi_5478806_dbj_AB021316.1_AB021316	CAO	245242_at	674.8961263	766.8034503	795.301232	197.5775928	180.913502	201.0960115	193.1957021	3.859645572	0.000115421	0.000799483	263.2670074	275.3245103	296.7317866	278.4411014	2.678005985	0.000241743	0.001284215	306.5764659	310.97936	322.2099101	313.2552453	2.380381326	0.000294598	0.001763369	261.7631358	279.351034	243.7877175	261.6339624	2.850038769	0.000213302	0.001871534	566.6218306	499.9330559	509.1425338	525.2324734	1.419689326	0.006247407	0.013610461	332.7576781	325.7618744	337.4783145	331.999289	2.245989557	0.000345109	0.002317081
AT1G44350	IAA-amino acid hydrolase 6, putative (ILL6) / IAA-Ala hydrolase, putative	IAA-amino acid hydrolase, putative similar to IAA-amino acid hydrolase GI:3421384 from [Arabidopsis thaliana]	---	245244_at	239.2128097	115.0956247	161.3851332	520.5282642	517.8004415	530.5007405	522.9431488	0.32871232	0.000647794	0.002573835	476.0975219	470.4424566	535.9886204	494.1761996	0.347847298	0.001529521	0.004628657	575.5673307	569.8877628	571.0087194	572.1546043	0.300439522	0.000382705	0.002107582	899.1250458	980.9660817	878.4421738	919.5111004	0.18694484	9.81E-05	0.001180959	683.997716	693.1681706	639.9985019	672.3881295	0.255652722	0.00022919	0.001372073	890.2870694	920.9683076	888.7944293	900.0166021	0.190994094	4.24E-05	0.000674582
AT4G17230	scarecrow-like transcription factor 13 (SCL13)	scarecrow-like 13 (SCL13) ; supported by cDNA: gi_16930432_gb_AF419570.1_AF419570	---	245247_at	205.3122584	350.4727546	198.0584715	280.0330754	297.5168345	319.1955147	298.9151415	0.840643804	0.402472914	0.438799055	235.3625947	242.3814798	231.4859182	236.4099976	1.062904125	0.77985636	0.799740837	186.3076518	174.2667743	178.9401328	179.8381863	1.397262543	0.224438961	0.264365136	625.3032383	569.3877022	631.2240829	608.6383412	0.412857923	0.002594498	0.009553515	559.6678394	518.3518302	510.0668997	529.3621898	0.474686644	0.00587692	0.01299768	770.0296818	644.8317127	804.4880005	739.7831317	0.339668682	0.00214757	0.007729764
AT4G15415	serine/threonine protein phosphatase 2A (PP2A) regulatory subunit B' (B'gamma)	Expressed protein ; supported by cDNA: gi_2160693_gb_U73528.1_ATU73528	---	245248_at	227.6620215	244.2420851	198.2377084	172.4536258	151.3905813	181.6465211	168.4969094	1.325725236	0.027371783	0.041211374	127.1958368	135.3383938	154.2402229	138.9248178	1.607924404	0.00571342	0.011884371	120.8526885	151.9849191	178.7767242	150.5381106	1.483880754	0.027470447	0.044841782	175.1235248	138.9507705	135.665332	149.9132091	1.490066194	0.016401043	0.03381088	117.5094869	127.7880192	121.4573207	122.2516089	1.827220165	0.00183574	0.005673774	133.0470366	125.2494072	137.4139567	131.9034668	1.693515799	0.002770524	0.009218813
AT4G16760	acyl-CoA oxidase (ACX1)	acyl-CoA oxidase like protein ; supported by cDNA: gi_3044213_gb_AF057044.1_AF057044	ACX1	245249_at	2076.453703	2105.797655	1875.339146	1146.130239	1197.29206	1143.585205	1162.335835	1.737188835	0.000326404	0.001605988	1227.259963	1160.373363	1279.056192	1222.22984	1.652059841	0.000574759	0.002341861	1701.334082	1695.977674	1758.407198	1718.572985	1.174926438	0.016111935	0.029515663	2134.114845	2237.283003	2209.056368	2193.484739	0.920542915	0.091149012	0.128353951	2565.482056	2377.736642	2314.895682	2419.37146	0.834595624	0.018603333	0.031058698	4610.811422	4885.049177	5375.901852	4957.25415	0.407321629	0.000236312	0.001830024
AT4G17615	calcineurin B-like protein 1 (CBL1)	calcineurin B-like protein 1 ; supported by cDNA: gi_3309081_gb_AF076251.1_AF076251	CBL1	245251_at	374.8704236	341.9515681	253.5925719	247.8543375	251.5252909	231.7152932	243.6983072	1.327344145	0.095522425	0.119443746	175.5982272	144.0830462	156.1165608	158.5992781	2.039552292	0.011567449	0.02046877	349.569809	298.4607517	287.0835676	311.7047095	1.037749868	0.78832622	0.811162112	706.6762387	632.7827301	685.7563204	675.071763	0.479166126	0.001150804	0.005615785	304.9076214	287.9595049	312.8838284	301.9169849	1.071392261	0.590940239	0.62349521	473.1068721	392.3671504	411.2131254	425.5623826	0.760103652	0.079503033	0.111436709
AT4G14680	sulfate adenylyltransferase 3 / ATP-sulfurylase 3 (APS3)	ATP-sulfurylase ; supported by cDNA: gi_459143_gb_U06275.1_ATU06275	APS3	245254_at	168.7659526	189.6026837	188.6496383	237.9842953	232.6431666	252.9536987	241.1937202	0.755987447	0.002962522	0.00745594	255.1400015	263.2387635	228.3010188	248.8932613	0.732600891	0.006081985	0.012467969	377.9950916	353.325988	349.9912832	360.4374542	0.505883678	8.95E-05	0.000785639	268.7888032	253.4508905	262.3853449	261.5416795	0.697171576	0.000618554	0.003760181	354.4902383	364.7210185	349.7271978	356.3128182	0.511739729	2.79E-05	0.000392213	305.8932191	305.8978867	286.7561716	299.5157592	0.608780738	0.000230203	0.001798353
AT4G14110	COP9 signalosome subunit, putative / CSN subunit, putative (CSN8)	COP9 protein ; supported by cDNA: gi_530869_gb_L32874.1_ATHCOP9A	---	245255_at	813.2758157	784.3216786	647.6865056	874.5944724	901.6237563	871.9889473	882.7357253	0.847850584	0.060922877	0.080635502	839.3164532	830.6761196	791.6413951	820.544656	0.912111236	0.246154607	0.277893484	657.0364938	619.0738455	650.2345012	642.1149468	1.165567012	0.112256887	0.144127162	423.2466204	461.5243595	466.1333003	450.3014267	1.662060024	0.004857871	0.014366209	589.488549	559.2330097	544.225981	564.3158465	1.326257281	0.025140745	0.039527719	761.4741994	645.2863279	716.2207558	707.6604277	1.057608947	0.542027336	0.585767255
AT4G15090	far-red impaired response protein (FAR1) / far-red impaired responsive protein (FAR1)	Expressed protein ; supported by cDNA: gi_5764394_gb_AF159587.1_AF159587	---	245256_at	244.6135371	196.5228845	177.3998525	63.18299474	76.98163559	69.74318021	69.96927018	2.946704425	0.002609566	0.006828136	56.05842033	51.32259451	57.56038155	54.98046547	3.750036604	0.001666576	0.004923177	69.72891478	73.06907312	74.45358385	72.41719059	2.847096889	0.002620401	0.00783669	65.5657212	67.6390982	67.69969615	66.96817185	3.07875745	0.002241938	0.008759788	62.73777255	61.9255694	59.8282163	61.49718608	3.35265353	0.001942282	0.005885875	73.99644614	75.86052998	79.44953739	76.4355045	2.697421301	0.002942983	0.009560477
AT4G16360	5'-AMP-activated protein kinase beta-2 subunit, putative	kinase like protein ; supported by cDNA: gi_13430671_gb_AF360248.1_AF360248	---	245260_at	2924.593507	3280.983908	2189.197634	394.8157909	409.9980411	396.9131304	400.5756541	6.985592661	0.001726774	0.005141968	457.2554623	477.6298771	442.3268648	459.0707347	6.095484068	0.001898146	0.005416819	444.7041583	466.1982076	460.4617567	457.1213742	6.121477812	0.001890019	0.006260562	1295.81535	1214.322498	1234.831761	1248.323203	2.241613665	0.008598187	0.021140248	541.0784727	523.2522431	555.436407	539.9223743	5.182704927	0.002165624	0.006346631	671.9765128	714.7567889	691.2072806	692.6468607	4.039949516	0.002815765	0.009294932
AT4G14385	expressed protein	Expressed protein ; supported by cDNA: gi_13877886_gb_AF370206.1_AF370206	---	245261_at	281.8122513	447.3100302	226.5016841	246.3979703	257.0069841	262.7565735	255.387176	1.247287851	0.396096638	0.43252171	225.167562	240.0805937	215.8261225	227.0247594	1.403112695	0.242016834	0.27364341	241.8385326	240.4297805	213.9225294	232.0636142	1.372646561	0.266069751	0.307504417	146.2278575	136.5630201	153.4554155	145.415431	2.190560655	0.059870547	0.091692173	186.6856869	186.3215111	186.2953037	186.4341672	1.708599484	0.117246456	0.144349641	171.2817041	175.2072172	179.2425249	175.2438154	1.817703644	0.097005738	0.131635562
AT4G17740	C-terminal processing protease, putative	PSII D1 protein processing enzyme ; supported by cDNA: gi_15809807_gb_AY054171.1_	ctpA	245263_at	244.8507828	229.7780314	359.5610136	286.9330258	324.1272015	277.6899976	296.250075	0.938609977	0.69649713	0.722574786	282.8870396	295.5715564	278.8740351	285.7775437	0.973006039	0.860880621	0.874630018	265.664666	267.9670919	292.9302428	275.5206669	1.009228379	0.954522887	0.960067066	207.5811141	213.3853263	189.6724927	203.5463111	1.366093419	0.147711032	0.192945118	353.5985235	345.2987356	382.6457779	360.5143457	0.771296009	0.124476838	0.152229251	210.836569	212.8438901	229.6119883	217.7641491	1.276901074	0.21906934	0.26410332
AT4G14500	expressed protein	hypothetical protein ; supported by cDNA: gi_16226250_gb_AF428283.1_AF428283	---	245269_at	1049.134588	1264.669629	1059.118585	967.9770495	1093.924148	1077.018862	1046.306686	1.074548806	0.387804957	0.424359505	981.5645306	925.3561937	937.9074668	948.2760637	1.185633218	0.071551682	0.091856093	1416.811992	1397.917909	1305.560142	1373.430014	0.818612954	0.033350763	0.052127029	1096.900924	1186.434858	1335.88919	1206.408324	0.931946156	0.453385483	0.506538453	946.6171957	984.5631948	965.4072284	965.5292063	1.164447014	0.089262497	0.113517423	892.1692639	861.4889452	817.5536039	857.0706043	1.311802779	0.022046662	0.040093025
AT4G14960	tubulin alpha-6 chain (TUA6)	tubulin alpha-6 chain (TUA6) ; supported by cDNA: gi_16226461_gb_AF428406.1_AF428406	TUA6	245270_at	1430.068547	1603.537191	1249.535323	5031.895046	5044.892528	5261.05378	5112.613785	0.279253186	8.23E-06	0.00017236	4085.361589	4031.65538	4129.921031	4082.312667	0.349731587	1.51E-05	0.000225984	6434.173426	6625.734715	6283.951252	6447.953131	0.221421226	3.84E-06	0.000131885	1494.207798	1512.110152	1500.394329	1502.237426	0.950391504	0.506805735	0.557562332	1728.898488	1530.735661	1601.845966	1620.493372	0.881036425	0.17617798	0.207530169	704.3741144	720.2407652	773.6338721	732.7495839	1.948433296	0.002637831	0.008912866
AT4G16430	basic helix-loop-helix (bHLH) family protein	transcription factor like protein ; supported by cDNA: gi_16226918_gb_AF428368.1_AF428368	---	245271_at	906.7643836	1047.579913	525.8252179	311.6287907	326.3971935	298.1311849	312.0523897	2.649308894	0.029990812	0.044377575	291.2816467	290.2740514	299.4243681	293.660022	2.815239084	0.026782538	0.039734018	441.7253146	459.2454375	445.8826026	448.9511182	1.841454755	0.072554945	0.099594303	507.3503516	467.6338079	486.1138482	487.0326692	1.697469644	0.095403561	0.133366027	305.8096521	304.002453	294.8442184	301.5521078	2.741559916	0.028068284	0.04306083	441.9768796	473.4453855	458.5762684	457.9995112	1.805074353	0.077496411	0.109077517
AT4G14950	expressed protein	hypothetical protein ; supported by cDNA: gi_16604570_gb_AY059730.1_	---	245273_at	474.6447654	506.675109	466.6648276	265.7318143	269.9085018	286.3018847	273.9807336	1.761662439	0.000109678	0.000771707	275.693011	256.7165811	276.5279965	269.6458629	1.789983211	0.000103731	0.000739885	355.7032694	329.0768636	324.1672339	336.315789	1.435143943	0.000731258	0.0032446	590.1514507	689.7447765	680.5047334	653.4669868	0.738616605	0.007397769	0.019064776	311.3114024	303.5667269	308.8780059	307.9187117	1.567496709	0.000148934	0.001046146	764.08827	817.470962	859.5706411	813.7099577	0.593161682	0.000394047	0.002528022
AT4G14360	dehydration-responsive protein-related	ankyrin like protein ; supported by cDNA: gi_16604604_gb_AY059747.1_	---	245274_at	291.7954512	239.6761358	357.6542256	231.0540691	241.9868765	257.8639345	243.6349601	1.216472672	0.206427851	0.238618806	288.7327716	267.0104785	251.2932008	269.0121503	1.101717044	0.487478108	0.520499876	855.0513925	838.6547548	749.462047	814.3893981	0.363923292	0.000396309	0.002157721	410.03773	459.8682155	443.9901188	437.9653548	0.676709396	0.018941793	0.037750364	447.0511662	433.6033618	423.8634268	434.8393183	0.681574224	0.016400955	0.02818568	240.7640907	239.6664217	247.6829087	242.7044737	1.221136415	0.19192887	0.235296868
AT4G15550	UDP-glucose:indole-3-acetate beta-D-glucosyltransferase (IAGLU)	glucosyltransferase like protein ; supported by cDNA: gi_2149126_gb_U81293.1_ATU81293	IAGLU	245277_at	1181.215012	1191.34824	734.4255792	55.97081204	58.63822655	67.22239036	60.61047632	17.08719361	0.002938703	0.007413952	220.010617	261.8908561	256.7770598	246.2261776	4.206144747	0.006426009	0.013010633	65.64571244	43.06901345	53.5232367	54.07932086	19.15081268	0.002874087	0.008339334	1837.566103	1725.265868	1672.441787	1745.091253	0.593472085	0.01098142	0.025252	909.9110639	1058.916594	998.2749582	989.0342053	1.047145729	0.78089653	0.801532719	1400.115346	1223.124294	1215.434173	1279.557938	0.809391207	0.207269316	0.251457997
AT4G17730	syntaxin 23 (SYP23) / PEP12-like protein	syntaxin ; supported by cDNA: gi_2149379_gb_U85036.1_ATU85036	SYP23	245278_at	1213.722767	1695.151379	1275.959817	667.7261381	671.1404079	685.8410171	674.902521	2.066883158	0.008906744	0.016897335	621.7585666	674.7593686	666.1655923	654.2278425	2.132200074	0.00821329	0.015626934	951.5187633	931.61247	929.0107159	937.3806497	1.488130414	0.039033344	0.059364274	600.6441271	556.0888573	533.757724	563.4969028	2.475514323	0.005492019	0.015633446	545.3591293	502.445507	468.8068408	505.537159	2.759331593	0.004336763	0.010398223	437.2642905	447.8809558	438.6651736	441.27014	3.161203371	0.003231419	0.010157692
AT4G17270	Mo25 family protein	putative protein ; supported by cDNA: gi_14190518_gb_AF380659.1_AF380659	---	245279_at	1302.285961	1852.701706	1242.377405	434.8755468	450.9322731	458.5721138	448.1266446	3.270924358	0.006357005	0.013040332	402.4579188	411.9995758	432.9509108	415.8028018	3.525200771	0.005691684	0.011853001	506.3251493	500.9907027	515.1849227	507.5002582	2.888251451	0.007857619	0.017284544	433.232183	389.0828582	433.0239992	418.4463468	3.502930229	0.00578025	0.016120025	441.3366607	406.1125836	413.7399185	420.3963876	3.486681619	0.005791259	0.01286167	651.8929315	646.7587946	727.8871808	675.512969	2.169889291	0.015704961	0.031233927
AT4G16845	vernalization 2 protein (VRN2)	Expressed protein ; supported by cDNA: gi_14334421_gb_AY034902.1_	---	245280_at	833.9992714	1066.31227	1077.667687	290.6172426	272.2830203	293.0765243	285.3255957	3.479042041	0.000889064	0.003223533	231.8944675	211.1970927	248.1492691	230.4136098	4.308164539	0.000681231	0.002629336	332.1156798	336.8063297	345.2119753	338.0446616	2.936475134	0.001185587	0.00455578	378.3779393	367.0694094	322.9402271	356.129192	2.787358535	0.001428797	0.00649257	190.9732507	195.084208	202.3800338	196.1458308	5.060825094	0.000557009	0.002469697	372.3123109	360.9164903	367.7894977	367.0060996	2.704749986	0.001406826	0.005827344
AT4G15560	1-deoxy-D-xylulose 5-phosphate synthase, putative / 1-deoxyxylulose-5-phosphate synthase, putative / DXP-synthase, putative (DEF) (CLA1)	DEF (CLA1) protein ; supported by cDNA: gi_14334451_gb_AY034917.1_	DEF/CLA1	245281_at	3112.99537	3539.850289	2551.671413	2067.884036	2080.346579	2058.353273	2068.861296	1.483024678	0.025088688	0.038315257	2117.158712	2095.179811	2189.287411	2133.875311	1.437840506	0.031400513	0.045438904	2432.100817	2249.94558	2276.374961	2319.473786	1.322788115	0.062214695	0.087532005	2215.397199	2112.185511	2046.455704	2124.679471	1.444063634	0.031385594	0.055325263	2524.673618	2509.410477	2415.005502	2483.029866	1.235656647	0.1121607	0.138759636	1276.886785	1247.571837	1300.725136	1275.061253	2.406294091	0.003326612	0.010364731
AT4G14990	expressed protein	hypothetical protein ; supported by cDNA: gi_14334731_gb_AY035039.1_	---	245282_at	1469.136953	1287.685392	949.8238175	278.1686851	292.8746555	286.820308	285.9545495	4.320787073	0.003364704	0.008169645	367.1012667	321.8022496	320.6439709	336.5158291	3.671591688	0.004183671	0.009459922	761.0875969	775.7327891	772.2351725	769.6851861	1.60526504	0.037646303	0.057567945	901.5089729	730.184675	795.3600147	809.0178875	1.527220523	0.056189488	0.087222427	510.1892535	486.4948401	442.4675694	479.717221	2.575577167	0.007897833	0.016300312	730.3354521	735.6368731	790.9037576	752.2920276	1.642379124	0.034497041	0.056832599
AT4G13980	heat shock transcription factor family protein	Expressed protein ; supported by cDNA: gi_14517386_gb_AY039528.1_	---	245283_at	177.3302479	296.6834	133.8800227	76.55503043	79.74889494	79.14360451	78.48250996	2.581864719	0.063285011	0.083249369	63.09411945	76.83710637	80.26801383	73.39974655	2.760652905	0.057583054	0.076009131	96.53404503	101.0043238	115.2679179	104.2687623	1.943355029	0.11512331	0.147306797	137.3491031	94.2072759	116.7977361	116.1180384	1.745045183	0.160171159	0.20647374	62.8691501	55.91356682	57.15600582	58.64624091	3.455144275	0.04173948	0.059339548	95.77372267	86.99472566	98.09894387	93.62246407	2.164344055	0.089177996	0.122804424
AT4G14210	phytoene dehydrogenase, chloroplast / phytoene desaturase (PDS)	phytoene dehydrogenase precursor (phytoene desaturase) ; supported by cDNA: gi_14532765_gb_AY040007.1_	PDS	245284_at	2380.896354	2424.217115	1882.951946	382.9460419	383.9732803	399.4398499	388.7863907	5.734138827	0.000449284	0.002002027	461.6033721	466.6670529	430.671152	452.9805257	4.921525346	0.000518906	0.002181295	523.1295005	535.803102	522.7103471	527.2143165	4.228555766	0.000607936	0.002886423	1008.581631	995.239278	988.9310033	997.5839707	2.23475437	0.002090271	0.008342349	1397.777268	1431.877433	1396.53078	1408.728494	1.582530025	0.009204122	0.018270497	1220.019038	1216.57239	1229.893273	1222.161567	1.824108366	0.004398746	0.012500528
AT4G14030 /// AT4G14040	selenium-binding protein, putative	selenium-binding protein like ; supported by cDNA: gi_14532843_gb_AY040046.1_	---	245285_s_at	50.81231431	56.11145246	29.32892913	121.1834586	103.0125658	102.6197654	108.9385966	0.41690977	0.00341653	0.008268109	148.260589	155.3352419	155.461063	153.0189647	0.296810042	0.000227057	0.001230846	124.9738476	142.1716407	158.2287253	141.7914045	0.320312543	0.001578935	0.005522065	259.2446368	195.8106747	166.2943678	207.1165597	0.219285051	0.00483306	0.014316092	187.5963363	212.3987055	208.4887817	202.8279412	0.22392164	0.000150793	0.001052736	217.6535394	207.1025918	202.8549957	209.203709	0.217097324	6.09E-05	0.000825765
AT4G14880	cysteine synthase / O-acetylserine (thiol)-lyase / O-acetylserine sulfhydrylase (OAS1)	cytosolic O-acetylserine(thiol)lyase (EC 4.2.99.8) ; supported by cDNA: gi_15027936_gb_AY045825.1_	---	245286_at	754.8245573	1505.037574	809.1184025	1516.234291	1424.741187	1622.665099	1521.213525	0.672485154	0.115158858	0.140819992	1640.510725	1699.806356	1722.200033	1687.505705	0.606216328	0.052047319	0.069574994	1467.642064	1388.289157	1349.145561	1401.692261	0.729827466	0.195651093	0.233858482	2966.831265	2793.329276	2609.089109	2789.749884	0.366697214	0.002545479	0.009445545	2701.067849	2693.23164	2708.00473	2700.768073	0.378778734	0.002257468	0.006522853	3543.27845	3463.486743	3303.690979	3436.818724	0.297657105	0.000659628	0.003532545
AT4G14910	imidazoleglycerol-phosphate dehydratase, putative	imidazoleglycerol-phosphate dehydratase ; supported by cDNA: gi_15081689_gb_AY048237.1_	---	245287_at	409.7433807	424.8778354	229.051659	233.9028801	219.0941556	239.1328631	230.7099663	1.536811048	0.121567136	0.147772161	233.2920289	232.6623588	227.1547545	231.0363807	1.5346398	0.121182122	0.146504286	264.4146363	274.3540595	257.5292114	265.4326357	1.335772536	0.230647095	0.270986429	229.0724118	248.0010499	240.9793319	239.3509312	1.481329624	0.142145415	0.186627943	448.7861089	478.3884364	427.9346305	451.7030586	0.784935188	0.206985707	0.239807449	425.5743282	421.9800823	411.5173606	419.6905904	0.844807182	0.359923663	0.408328319
AT4G16420	transcriptional adaptor (ADA2b)	transcriptional adaptor like protein ; supported by cDNA: gi_15215639_gb_AY050348.1_	ADA2b	245288_at	475.5128481	578.0228603	448.9652608	450.629195	421.2537156	450.1889129	440.6906078	1.136474541	0.211998128	0.244491042	386.1615915	411.0758911	412.3354572	403.1909799	1.242174754	0.07234945	0.092765626	442.8682001	474.8358249	476.9211846	464.8750699	1.077351075	0.42855474	0.471640966	402.8156002	443.5688022	468.766381	438.3835945	1.14245529	0.226969231	0.277763287	360.0362495	372.5110226	378.6230354	370.3901025	1.352178833	0.030399207	0.045896986	482.526184	457.7947661	414.9205844	451.7471782	1.108659181	0.327341456	0.375498507
AT4G15470	expressed protein	Expressed protein ; supported by cDNA: gi_15215826_gb_AY050443.1_	---	245289_at	3965.226965	3760.694522	3147.576423	1563.428105	1514.089954	1619.569971	1565.69601	2.314944459	0.001141741	0.003819487	1665.477559	1702.279462	1663.639296	1677.132106	2.161129282	0.001377686	0.004317042	2117.67263	2090.994939	1990.179605	2066.282391	1.754116145	0.003311597	0.009265932	2184.944784	2474.213354	2335.096165	2331.418101	1.554632909	0.00757858	0.019361044	1764.804625	1716.827868	1786.776147	1756.136213	2.063905565	0.001625466	0.005215211	2057.773289	2115.754907	2128.848021	2100.792072	1.725301305	0.003486971	0.010692463
AT4G16490	armadillo/beta-catenin repeat family protein	hypothetical protein ; supported by cDNA: gi_15292862_gb_AY050865.1_	---	245290_at	125.1186212	182.4092979	95.91018585	249.8608253	209.5106814	258.4173517	239.2629528	0.562056795	0.023867858	0.036831115	317.7164823	308.1814004	301.5830427	309.1603085	0.434982644	0.002494933	0.00655847	281.1705192	298.3998462	267.7128093	282.4277249	0.476154982	0.005337294	0.013053233	479.2631374	401.0623025	339.1701322	406.498524	0.330823755	0.004722339	0.014092418	431.1624478	410.644294	319.5488241	387.118522	0.347385518	0.004081017	0.009926282	375.6402046	386.7062819	376.4652367	379.6039077	0.354262339	0.00067004	0.00356497
AT4G16155	dihydrolipoamide dehydrogenase 2, plastidic / lipoamide dehydrogenase 2 (PTLPD2)	Expressed protein ; supported by cDNA: gi_15292886_gb_AY050877.1_	ptlpd2	245291_at	2183.780292	1818.286846	2063.713337	400.2238217	428.2835028	393.8970094	407.4681113	4.962171932	0.000116973	0.000807132	475.4509515	471.9010273	473.7943076	473.7154288	4.268230887	0.000135403	0.000879731	1712.477367	1758.107888	1774.507892	1748.364383	1.156467636	0.066313747	0.09230767	152.8204184	187.1814659	179.8482428	173.2833757	11.66832546	6.85E-05	0.000974821	563.3969123	518.7543782	583.1964389	555.1159098	3.642350704	0.000177903	0.001172354	115.0417982	163.1074178	122.426909	133.525375	15.14264105	6.42E-05	0.000854469
AT4G15093	catalytic LigB subunit of aromatic ring-opening dioxygenase family	Expressed protein ; supported by cDNA: gi_15293028_gb_AY050948.1_	---	245292_at	1032.514225	856.6850554	808.9683333	154.2023506	154.9068964	148.0479462	152.3857311	5.902056564	0.000390364	0.001810294	207.9227853	195.7468201	219.8010033	207.8235362	4.327658074	0.000536328	0.00223868	186.6724236	192.3367573	195.1534297	191.3875368	4.699309158	0.000481131	0.00247575	247.9790552	238.5612437	247.6843259	244.7415416	3.674853066	0.000652542	0.003909608	145.8644054	148.385491	173.9580109	156.0693024	5.762755331	0.000410732	0.002013766	230.9222271	245.5208148	261.8086985	246.0839135	3.65480698	0.000677069	0.003586107
AT4G16660	heat shock protein 70, putative / HSP70, putative	HSP like protein ; supported by cDNA: gi_15293148_gb_AY051008.1_	---	245293_at	251.6550958	323.0950241	275.9071121	362.7218281	378.2462522	373.2816545	371.4165783	0.763434987	0.014940668	0.025361504	257.1157094	266.8132046	269.4775644	264.4688261	1.072158162	0.421085821	0.455263442	275.7713727	308.8189504	326.1462454	303.5788562	0.934032146	0.478670196	0.520364461	98.62810657	79.32752945	97.77633844	91.91065815	3.08508737	0.000939701	0.004915973	254.316477	260.4727092	257.0268381	257.2720081	1.10215026	0.279936319	0.315174826	366.9619553	381.1825189	370.3665104	372.8369949	0.760526489	0.01402384	0.028709878
AT4G14340	casein kinase I (CKI1)	casein kinase I ; supported by cDNA: gi_15450524_gb_AY052364.1_	---	245294_at	611.2487396	892.2777525	600.9859107	267.4518812	259.277892	256.3526636	261.0274789	2.687472358	0.009934889	0.018378568	240.8793828	221.2698656	230.4698889	230.8730458	3.03848434	0.007913058	0.015193638	321.4378654	309.2393587	309.5934576	313.4235606	2.238198472	0.015311485	0.028344965	436.849148	441.7352143	425.0306214	434.5383279	1.614366534	0.049128527	0.078389362	221.1440284	194.1114769	176.3985955	197.2180336	3.556997915	0.006358577	0.013814033	365.5201513	329.312793	387.7983385	360.8770942	1.943886563	0.024589537	0.043573386
AT4G16100	expressed protein	hypothetical protein ; supported by cDNA: gi_15450995_gb_AY054578.1_	---	245295_at	224.1406785	268.46038	161.2366026	229.9029714	229.5998355	206.7721279	222.0916449	0.981333121	0.903282298	0.913762571	220.3848314	199.2270318	220.0453447	213.2190693	1.022168832	0.889320308	0.900807994	212.313344	184.5178594	187.9816473	194.9376169	1.118028888	0.515769534	0.556618588	228.5307251	233.8857045	227.5953768	230.0039355	0.947574599	0.718560358	0.754570079	183.471791	179.9614794	196.7245568	186.7192757	1.167238284	0.377962184	0.414680791	264.2190283	271.6780147	285.6481582	273.8484004	0.795863283	0.152942509	0.193180752
AT4G16510	YbaK/prolyl-tRNA synthetase-related	hypothetical protein ; supported by cDNA: gi_15451033_gb_AY054597.1_	---	245297_at	103.0982179	99.74056263	101.7230955	97.95590995	98.51487744	107.4324459	101.3010778	1.002167278	0.94892684	0.95574924	93.34404503	101.3902156	92.6673774	95.800546	1.059708212	0.126054607	0.151630375	107.5957817	105.7204211	94.53149214	102.6158983	0.989326479	0.806830163	0.828011718	83.85939451	73.13955772	83.14821457	80.0490556	1.268230145	0.003949908	0.012553518	99.00987693	97.36983723	101.7461867	99.37530027	1.021588112	0.252539656	0.286633084	92.18799693	66.34956663	71.83669844	76.79142067	1.322030827	0.035441836	0.057990658
AT4G15010	mitochondrial substrate carrier family protein	hypothetical protein ; supported by cDNA: gi_15451217_gb_AY054689.1_	---	245298_at	654.2022519	948.6994519	615.5292646	336.249823	380.4195197	354.6148383	357.094727	2.070814643	0.022597139	0.035230853	380.4819258	328.3176393	343.637298	350.8122877	2.107899339	0.021675767	0.033538529	383.0234733	370.2280783	385.8060042	379.685852	1.947602171	0.026870138	0.044063775	349.1345248	388.5683553	409.7367378	382.4798726	1.93337491	0.028674942	0.051776854	390.5168518	371.4308427	379.172822	380.3735055	1.944081222	0.027061362	0.041835222	584.9716793	643.9074767	662.9555315	630.6115625	1.172634683	0.369647114	0.418141918
AT4G17530	Ras-related GTP-binding protein, putative	ras-related small GTP-binding protein RAB1c ; supported by cDNA: gi_15529160_gb_AY052204.1_	---	245299_at	3906.705202	3608.480131	4899.634146	873.7774575	867.865707	830.368805	857.3373232	4.826890242	0.001098582	0.003718002	908.0784697	829.6033894	826.1779833	854.6199475	4.84223797	0.001102403	0.003702432	2442.670174	2284.320252	2294.566853	2340.519093	1.768100577	0.010283456	0.02108785	3082.055114	3320.035868	2993.275907	3131.788963	1.321376762	0.066636419	0.099762593	1726.755545	1729.723088	1723.593367	1726.690667	2.396649985	0.003485418	0.008872232	2165.65285	2320.089492	2285.553614	2257.098652	1.833448066	0.008739529	0.020432111
AT4G17190	farnesyl pyrophosphate synthetase 2 (FPS2) / FPP synthetase 2 / farnesyl diphosphate synthase 2	farnesyl-pyrophosphate synthetase FPS2 ; supported by cDNA: gi_1146162_gb_L46349.1_ATHFPS2R	FPS2	245301_at	83.43437083	86.23425509	65.8249747	393.5406793	400.8607847	393.4605588	395.9540076	0.198249962	1.29E-06	7.38E-05	333.7661307	327.6385848	320.7494858	327.3847338	0.239772533	4.69E-06	0.000125041	505.371898	494.6388291	525.3841129	508.4649467	0.154382062	2.60E-06	0.000111247	74.12439149	57.12077712	67.54411584	66.26309482	1.184639309	0.204598272	0.25415276	88.18033205	86.16207913	93.25093226	89.19778115	0.88004282	0.186900736	0.218867134	35.10734634	36.81526929	42.88273696	38.26845087	2.051242345	0.004108971	0.01191299
AT4G17010	expressed protein	hypothetical protein ; supported by full-length cDNA: Ceres: 91870.	---	245303_at	166.7661292	219.9207281	107.293299	97.14097675	87.35599655	98.32541954	94.27413095	1.746609069	0.097817968	0.122008246	79.45677366	94.02928547	88.52672648	87.3375952	1.88532844	0.077921193	0.099043882	88.04806531	95.14624734	115.8604087	99.68490711	1.651805242	0.125125698	0.158389804	80.45520402	82.74900711	81.11665701	81.44028938	2.021850037	0.062790723	0.095124512	81.48001075	96.45623795	105.2731619	94.40313685	1.744222254	0.102239603	0.127932895	115.3967706	118.0905792	109.864191	114.4505136	1.438700858	0.198581422	0.242261563
AT4G14690	chlorophyll A-B binding family protein / early light-induced protein, putative	Expressed protein ; supported by full-length cDNA: Ceres: 95834.	---	245306_at	276.6775648	194.9109823	1069.257756	376.1616239	428.1818126	417.7810155	407.3748173	1.260793286	0.722975179	0.747620016	292.5833436	325.9191118	316.8799474	311.7941342	1.647290241	0.509487794	0.542606459	2216.810035	2167.242703	2027.301637	2137.118125	0.240330859	0.004664572	0.01183755	771.3309601	874.6991554	887.81639	844.6155018	0.608105621	0.3044827	0.357826767	7659.308225	7199.914957	7715.171136	7524.798106	0.068256374	2.67E-05	0.000381368	4806.534882	5045.214888	5089.990884	4980.580218	0.103123615	0.00010704	0.001144575
AT4G17486	expressed protein	putative protein ; supported by cDNA: gi_13358188_gb_AF324997.2_AF324997	---	245308_at	592.576795	571.6494769	340.5398233	305.8744036	295.8995635	278.1002507	293.291406	1.710205919	0.062204912	0.082018913	250.3419104	262.0018974	262.8333887	258.3923989	1.941189836	0.039630528	0.055189704	326.4041973	333.7441685	328.1367126	329.4283595	1.522603273	0.100073266	0.130459377	299.4442147	286.8765246	317.7501169	301.356952	1.664433805	0.0693559	0.103054387	240.5638388	218.8488877	201.6013146	220.3380137	2.27645103	0.026066299	0.04064611	309.071451	301.4753513	308.7113248	306.4193757	1.636935319	0.073094254	0.103832649
AT4G13950	rapid alkalinization factor (RALF) family protein	hypothetical protein ;supported by full-length cDNA: Ceres:17977.	---	245310_at	186.3351937	220.3600321	112.6526786	284.2115233	286.3230459	263.3626829	277.9657507	0.622796038	0.032458674	0.047382595	216.8557545	224.6581398	241.1289885	227.5476276	0.760790037	0.170124385	0.198420097	199.7424963	261.5126204	232.2378385	231.1643184	0.748887066	0.186489135	0.22408891	72.26309034	79.75779381	67.347293	73.12272572	2.367471486	0.03533382	0.060597258	102.2855119	104.134545	93.94623984	100.1220989	1.729048531	0.084297117	0.108018135	72.70875692	80.86455023	69.63239232	74.40189983	2.326768114	0.036632982	0.059497678
AT4G14320	60S ribosomal protein L36a/L44 (RPL36aB)	ribosomal protein ; supported by full-length cDNA: Ceres: 18153.	---	245311_at	1437.015616	1563.607035	2162.979902	3685.2911	3753.696649	3661.31922	3700.102323	0.465176555	0.000931236	0.003324929	3177.628545	3415.674737	3428.778435	3340.693906	0.515222555	0.002448746	0.006467055	2524.9746	2674.636228	2575.611494	2591.740774	0.664109956	0.018852567	0.033376792	862.5568388	953.7868838	877.4583715	897.9340313	1.916845549	0.02180737	0.042062854	1749.020472	1669.635412	1690.023948	1702.893277	1.010750864	0.939100274	0.945622857	914.5623845	978.9679731	1013.418837	968.9830649	1.776296112	0.029052618	0.049680533
AT4G14600	expressed protein	Expressed protein ; supported by full-length cDNA: Ceres: 20129.	---	245312_at	227.6069894	242.001762	126.0416269	94.33003651	79.95664166	94.80283343	89.69650387	2.213577091	0.041689075	0.058141292	75.50480817	80.42965763	75.3330152	77.08916033	2.575590722	0.029242315	0.042762513	98.0608746	96.69289053	96.33773847	97.0305012	2.046265078	0.049731458	0.072503721	84.21896903	100.7568309	74.27384034	86.41654676	2.297593847	0.039696256	0.066237816	68.64122351	66.10227193	71.33692625	68.69347389	2.890378297	0.023681704	0.037709257	84.02077829	78.02445362	76.16441244	79.40321478	2.500530069	0.031134181	0.05237196
AT4G15420	PRLI-interacting factor K	UFD1 like protein ; supported by full-length cDNA: Ceres: 207652.	---	245313_at	888.5880577	770.3275214	835.4727897	429.1488454	480.9946337	469.8326896	459.9920562	1.807559018	0.000592162	0.002421475	262.5218809	220.2204305	240.1178024	240.9533713	3.450720715	8.37E-05	0.000639427	713.4995788	723.7692718	662.1297038	699.7995181	1.188144273	0.028233689	0.045835629	673.065873	768.0022242	688.7978778	709.955325	1.171148043	0.054364046	0.084895202	466.0228454	439.7993028	429.6834778	445.168542	1.867748305	0.000421594	0.002049773	542.547746	605.8719518	600.7377903	583.052496	1.426051334	0.003349632	0.010386275
AT4G14800	20S proteasome beta subunit D2 (PBD2) (PRCGA)	proteasome chain protein ; supported by full-length cDNA: Ceres: 24266.	---	245315_at	760.0485558	1191.990342	768.657657	1241.06709	1261.347021	1198.928273	1233.780795	0.73505671	0.085350089	0.108259132	1191.834047	1225.574566	1171.195897	1196.201503	0.758148898	0.113911036	0.138641429	1318.793472	1301.326902	1279.330677	1299.817017	0.697712709	0.051521337	0.074724454	1208.5275	1317.003095	1216.693058	1247.407884	0.727026711	0.081137308	0.116774784	1090.003364	1118.662303	1099.769899	1102.811856	0.82235138	0.242037681	0.275692107	1505.771199	1360.035699	1285.699354	1383.835418	0.65535167	0.038145696	0.061485122
AT4G14000	expressed protein	hypothetical protein ;supported by full-length cDNA: Ceres:25991.	---	245316_at	615.5885559	650.3157409	466.3754148	541.1169171	494.5355322	525.153933	520.2687941	1.109862012	0.38058679	0.417298725	515.3662512	561.133272	539.8509831	538.7835021	1.071722813	0.541385627	0.573930448	503.7260391	465.6700983	479.3285016	482.908213	1.195727376	0.175626131	0.212407275	362.0674224	376.4690065	338.8469901	359.1278064	1.607858151	0.019137139	0.038054521	315.2140808	284.9989143	296.0967402	298.7699117	1.932679791	0.008164314	0.016714724	259.753079	294.175195	278.2400552	277.3894431	2.081645805	0.006353802	0.016210403
AT4G16146	expressed protein	Expressed protein ; supported by full-length cDNA: Ceres: 30227.	---	245319_at	247.4777282	635.7557407	251.8459658	265.7828836	283.5466152	277.1597935	275.4964308	1.37337464	0.469265924	0.504466937	263.8223336	286.8829539	265.573473	272.0929202	1.39055368	0.45608239	0.490294468	773.936058	841.7364471	833.9547322	816.5424124	0.463368229	0.028347571	0.045972622	1038.362506	1102.159612	1125.478754	1088.666957	0.347544131	0.005656977	0.015895408	270.7554025	334.3462662	315.7190613	306.9402434	1.232682321	0.612186694	0.643733128	493.3461096	449.9661439	449.1234963	464.1452499	0.815175447	0.544000281	0.587542923
AT4G16444	expressed protein	Expressed protein ; supported by full-length cDNA: Ceres: 30471.	---	245320_at	430.3558345	721.3897925	433.6864865	327.0714916	333.0931194	322.5062675	327.5569595	1.613390758	0.105799183	0.13061731	316.956111	299.3655499	315.3456258	310.5557622	1.701714911	0.087127466	0.109385283	332.8403561	343.4086269	361.6765876	345.9751902	1.527500775	0.132542964	0.166319009	323.0953322	301.9488192	291.4630986	305.5024167	1.729863145	0.082858762	0.118772482	280.5190122	272.8655615	309.7021292	287.6955676	1.836932614	0.068252672	0.090002572	314.6134306	273.3573086	303.9088235	297.2931876	1.777630276	0.076219244	0.1076463
AT4G15545	expressed protein	Expressed protein ; supported by full-length cDNA: Ceres: 307.	---	245321_at	4606.209838	4552.485085	4543.541527	622.2998737	570.3624248	602.0793182	598.2472056	7.634656891	9.04E-09	1.38E-05	899.7786773	898.4380442	865.3557365	887.857486	5.144307755	8.50E-09	1.28E-05	939.8145993	964.3536205	891.9757191	932.0479796	4.900404539	2.39E-08	1.53E-05	2840.10488	2823.39113	2726.673509	2796.723173	1.633129869	1.62E-06	0.000161199	2069.651782	2134.17285	2007.498654	2070.441095	2.206009222	4.56E-07	6.37E-05	1602.281403	1468.411374	1594.611412	1555.101396	2.937051025	3.74E-07	8.68E-05
AT4G16500	cysteine protease inhibitor family protein / cystatin family protein	cysteine proteinase inhibitor like protein ; supported by full-length cDNA: Ceres: 31946.	---	245323_at	454.03577	386.2407782	517.0982223	1635.221048	1754.440666	1687.147039	1692.269585	0.267367718	1.72E-05	0.000247302	1360.671393	1440.116849	1418.587876	1406.458706	0.321700349	2.83E-05	0.000321922	2124.074225	2069.829429	2044.40457	2079.436075	0.217587	3.34E-06	0.000123718	848.1570627	902.5261959	967.9590486	906.2141024	0.499284061	0.000898934	0.004755159	664.2795055	687.8463753	697.8050581	683.310313	0.662156341	0.004106439	0.009974495	534.9239137	508.5020029	508.8182856	517.4147341	0.874459553	0.169284633	0.21106408
AT4G17260	L-lactate dehydrogenase, putative	lactate dehydrogenase (LDH1) ;supported by full-length cDNA: Ceres:33509.	---	245324_at	180.788373	270.8477292	129.0624311	832.3402044	784.570798	818.730207	811.8804031	0.238417108	0.000146086	0.000934531	918.1729651	878.4593478	918.4943804	905.0422311	0.213875299	8.18E-05	0.000630514	122.5919371	123.1541113	109.7229409	118.4896631	1.633612356	0.14585604	0.180356353	96.85800134	86.82212326	89.01974713	90.89995724	2.129441901	0.068823969	0.102422684	134.9664136	127.1457483	139.6745177	133.9288932	1.445290655	0.224861067	0.258202964	180.9281679	183.5116016	168.4639633	177.6345776	1.089687494	0.721759513	0.752730875
AT4G14100	expressed protein	Expressed protein ; supported by full-length cDNA: Ceres: 34967.	---	245326_at	195.934709	232.7571226	161.8636513	187.8909569	179.192874	197.7221674	188.2686661	1.045589963	0.70575346	0.731145338	183.4729284	195.8344854	182.7639969	187.3571369	1.050676963	0.673258732	0.699224479	209.9887598	197.8544883	197.6319608	201.8250696	0.975358651	0.823389366	0.843066323	116.6824518	128.2282934	134.9755526	126.6287659	1.554558525	0.029396152	0.052659658	230.8956916	255.6456351	221.9280625	236.1564631	0.833565277	0.160085537	0.190434737	144.0990551	135.8253407	133.2097373	137.7113777	1.42945217	0.046271522	0.07163066
AT4G16850	expressed protein	hypothetical protein ; supported by full-length cDNA: Ceres: 35772.	---	245327_at	270.2912765	235.0004841	188.3230243	83.11880084	104.0915029	100.0939875	95.76809705	2.414216586	0.005303566	0.011379257	108.2896095	101.7280432	105.4778679	105.1651735	2.198493289	0.006117534	0.012520561	125.7688821	117.9515192	121.5756415	121.7653476	1.898774429	0.010110269	0.020828624	103.5984122	106.4939777	111.4585851	107.1836583	2.15709122	0.006514805	0.017490652	93.26596282	95.06040206	102.4921788	96.93951456	2.385043182	0.004939275	0.011440253	133.5936287	120.4910446	136.8153259	130.2999997	1.774404672	0.014147881	0.028884195
AT4G14930	acid phosphatase survival protein SurE, putative	hypothetical protein ;supported by full-length cDNA: Ceres:38042.	---	245330_at	176.6808533	360.8734682	255.0772325	523.8484031	529.6522248	559.5528301	537.684486	0.491385794	0.007397384	0.014637452	1273.567302	1211.821912	1199.65912	1228.349444	0.215093937	7.71E-05	0.000608024	376.8887655	379.7362629	353.9269575	370.1839953	0.713727555	0.121156693	0.154015258	1251.867768	1252.209263	1203.36193	1235.812987	0.213794903	6.38E-05	0.000934418	608.5882145	591.5113625	608.6929848	602.930854	0.438210313	0.003223821	0.008382607	663.5504234	650.696959	670.3411426	661.5295083	0.399393398	0.001776987	0.00678575
AT4G14410	basic helix-loop-helix (bHLH) family protein	hypothetical protein ;supported by full-length cDNA: Ceres:40736.	---	245331_at	464.6307392	539.9560211	501.2351478	199.9552908	201.9626099	207.2282452	203.0487153	2.472020743	0.000165575	0.001010469	216.9038431	207.3799805	223.9727283	216.0855173	2.322879582	0.000212452	0.001180941	288.9579637	294.9339301	319.5632998	301.1517312	1.666736678	0.001060183	0.004202977	525.9042047	513.1874187	535.707046	524.9328898	0.956199632	0.368474171	0.42291595	381.6484777	334.6459671	323.0159991	346.4368146	1.44886633	0.00526573	0.011967394	509.2080881	517.368042	484.6060331	503.7273877	0.996452939	0.94393162	0.952487815
AT4G15940	fumarylacetoacetate hydrolase family protein	isomerase like protein ;supported by full-length cDNA: Ceres:40913.	---	245332_at	2295.685332	1777.703294	2180.61805	409.5347671	452.6399721	397.0395781	419.7381058	4.96659432	0.000458019	0.002030498	487.5096445	492.1426511	494.3728481	491.3417146	4.242808681	0.000531441	0.002223492	861.685736	871.2337718	804.7262575	845.8819218	2.464491601	0.001443104	0.005183699	1888.231576	2134.726525	2107.175762	2043.377955	1.020207195	0.825385133	0.849669101	1131.961005	1148.638763	1084.626301	1121.742023	1.858420964	0.003683458	0.009218257	1736.649536	1626.994562	1626.470198	1663.371432	1.253279244	0.059255668	0.087400884
AT4G14615	expressed protein	Expressed protein ; supported by full-length cDNA: Ceres: 42223.	---	245333_at	1509.988928	1763.183752	1978.808184	586.9316933	639.8071857	637.0897944	621.2762245	2.817845298	0.001166759	0.003874075	520.6995554	595.109432	536.8800547	550.8963474	3.177839709	0.000946429	0.003324902	816.5889298	855.1260086	795.6995224	822.4714869	2.128536145	0.002449641	0.007462039	678.8877772	800.1190831	850.2177204	776.4081936	2.25481944	0.002536133	0.00942489	702.1484573	699.236305	730.5670758	710.6506127	2.463461308	0.001564508	0.005074476	737.1355223	802.6334701	751.8376779	763.8688901	2.291833469	0.001965224	0.007278824
AT4G15800	rapid alkalinization factor (RALF) family protein	Expressed protein ; supported by full-length cDNA: Ceres: 5455.	---	245334_at	75.20205132	63.23001191	87.74729877	567.8999003	597.371966	557.9273538	574.39974	0.131255492	3.49E-06	0.000112932	476.3507176	436.4004793	480.9352341	464.5621437	0.162288559	1.62E-05	0.000235203	750.9512616	798.131133	706.3191413	751.800512	0.100283412	1.61E-05	0.000281773	1526.981956	1741.234967	1599.747601	1622.654842	0.046462821	1.66E-05	0.000467981	1482.754407	1639.878001	1439.297847	1520.643419	0.04957975	1.92E-05	0.000316702	1142.489669	1282.636436	1153.572178	1192.899428	0.063201573	1.64E-05	0.000422273
AT4G16515	expressed protein	Expressed protein ; supported by full-length cDNA: Ceres: 6580.	---	245336_at	233.186595	214.2312187	299.8797432	438.8250101	449.1237104	450.7819983	446.2435729	0.558213498	0.001680009	0.005036521	613.145916	640.1834647	663.943832	639.0910709	0.389771031	0.000197651	0.001124743	1017.919511	992.8773175	952.3548818	987.7172369	0.25219686	2.15E-05	0.000332719	2881.323017	2746.990015	3209.73027	2946.014434	0.084554639	4.26E-05	0.000735955	132.2873416	146.2066621	144.7623402	141.085448	1.765590919	0.01485608	0.026088431	172.5589153	178.9244336	160.7145642	170.7326377	1.459001565	0.041740907	0.065968517
AT4G16566	histidine triad family protein / HIT family protein	Expressed protein ; supported by full-length cDNA: Ceres: 7101.	---	245337_at	586.3971037	593.6599987	523.6198947	151.4554206	148.6280982	158.3552289	152.8129159	3.716258727	5.01E-05	0.000471537	124.3077794	133.5927368	129.940033	129.2801831	4.392725312	4.01E-05	0.000409861	162.219313	201.4125057	188.7738173	184.135212	3.084105024	0.000106003	0.000879924	246.2725211	245.5127369	239.2839972	243.6897517	2.330390705	0.000131218	0.001410367	191.5259827	197.5287026	185.8789674	191.6445509	2.963258437	7.48E-05	0.00068771	233.6024901	231.1653729	234.5262898	233.0980509	2.436280913	0.000113837	0.001179729
AT4G14420	lesion inducing protein-related	elicitor like protein ; supported by full-length cDNA: Ceres: 1718.	---	245340_at	1328.576118	1705.490364	1114.749593	2291.72168	2357.931718	2394.796513	2348.14997	0.588948197	0.005306779	0.011384191	1884.636189	2104.155551	2052.114522	2013.635421	0.686787031	0.027024375	0.040021369	2121.753058	2300.625403	2163.149056	2195.175839	0.629989939	0.010916287	0.022048663	458.4258508	496.7436473	470.1385951	475.1026977	2.910820542	0.006314843	0.01711597	725.4900121	812.0969829	765.2864483	767.6244811	1.801582318	0.024309866	0.038502974	751.8484331	732.975428	750.8757102	745.2331904	1.855712695	0.021008443	0.038718887
AT4G16720	60S ribosomal protein L15 (RPL15A)	ribosomal protein ;supported by full-length cDNA: Ceres:23771.	---	245342_at	815.6078927	1109.960508	1370.226198	7500.541117	7341.381436	7340.212315	7394.044956	0.148578783	3.09E-06	0.000109306	7074.223684	7100.170988	6750.303583	6974.899418	0.15750739	7.34E-06	0.000153256	4646.048331	4493.756463	4335.899366	4491.901386	0.24457309	5.04E-05	0.000540773	1395.120412	1266.56037	1202.032579	1287.904454	0.853012191	0.327767061	0.381996608	3553.250764	3612.904932	3512.832231	3559.662642	0.308624246	0.000111668	0.000872838	1936.77402	1720.303264	1616.997265	1758.02485	0.624904819	0.023840749	0.042586526
AT4G15475	F-box family protein (FBL4)	F-box protein family, AtFBL4 contains similarity to grr1 GI:2407790 from [Glycine max];supported by full-length cDNA: Ceres:100411.	FBL4	245344_at	999.9409699	1183.791858	717.4198129	314.4123189	302.2485912	282.6867973	299.7825691	3.225840926	0.007995817	0.015524591	299.6458966	291.3904209	271.6456301	287.5606492	3.36294581	0.007487853	0.014544096	375.4888793	371.3295485	360.4792812	369.0992363	2.62002948	0.01163422	0.023168097	454.9770086	445.5680458	443.2152983	447.9201176	2.158980681	0.018678946	0.037369881	297.4276135	326.1112556	309.261478	310.933449	3.110153904	0.008470823	0.017189815	382.0424947	404.9119916	415.581334	400.8452734	2.412529084	0.014104561	0.028819349
AT4G17090	beta-amylase (CT-BMY) / 1,4-alpha-D-glucan maltohydrolase	putative beta-amylase ;supported by full-length cDNA: Ceres:36882.	---	245346_at	29.6469	52.8717055	50.5100009	431.6623314	389.3601375	420.3343366	413.7856019	0.107163876	1.46E-05	0.000230217	306.2890507	342.114499	276.5279965	308.3105154	0.143825353	0.000203623	0.001147293	249.6939618	258.8549169	255.4204607	254.6564465	0.174128201	1.15E-05	0.000236837	167.7732608	161.8242158	149.0494579	159.5489782	0.277926373	0.000235742	0.001995405	1745.506204	1814.295973	1888.337824	1816.046667	0.024417252	1.87E-06	0.000107401	1099.881605	1099.270773	1050.249774	1083.134051	0.04093941	5.43E-07	9.26E-05
AT4G14890	ferredoxin family protein	ferredoxin ;supported by full-length cDNA: Ceres:22861.	---	245347_at	94.349065	88.25895415	101.004083	367.7738896	422.66074	366.456783	385.6304709	0.245150149	0.00010329	0.000743545	587.1531129	667.2191249	612.0694757	622.1472378	0.151953367	2.51E-05	0.000300499	372.401798	376.8034108	380.4431022	376.549437	0.251062299	3.40E-07	4.87E-05	149.8935485	175.5074854	168.2310874	164.5440404	0.574541425	0.001165349	0.005657933	674.7773868	769.3965588	808.2307373	750.801561	0.125915252	7.92E-05	0.000711794	252.3876709	259.5437163	263.4980941	258.4764937	0.365748413	4.80E-06	0.000228548
AT4G16690	esterase/lipase/thioesterase family protein	cyanohydrin lyase like protein ;supported by full-length cDNA: Ceres:5546.	---	245349_at	52.178308	60.46473594	51.31757789	165.5716592	180.6773729	167.6871224	171.3120515	0.319029164	3.03E-05	0.000348731	322.533642	341.0261797	330.6195009	331.3931075	0.164920571	1.41E-06	6.64E-05	70.29906531	53.18752018	69.13941631	64.20866727	0.851186342	0.200667604	0.23914392	763.3377224	953.673645	886.3942483	867.8018719	0.062979284	0.000128994	0.001398519	588.5381073	604.5675198	616.7247048	603.2767773	0.090594471	3.73E-07	6.04E-05	1456.220782	1398.695356	1383.451194	1412.789111	0.038684854	4.39E-07	8.68E-05
AT4G16830	nuclear RNA-binding protein (RGGA)	nuclear antigen homolog ;supported by full-length cDNA: Ceres:118826.	---	245350_at	412.6206502	601.097971	327.2092331	642.5995924	588.9243903	595.031684	608.8518889	0.734129202	0.12181672	0.14806111	601.1355202	622.3731717	656.5626427	626.6904449	0.713232434	0.094931335	0.11812414	384.2445364	434.0102459	467.9887119	428.7478314	1.042514781	0.839733117	0.857757865	362.9886293	367.4336573	352.2891764	360.903821	1.238490494	0.34803149	0.402341828	474.1412259	470.7411272	480.2548416	475.0457316	0.940911415	0.746271025	0.769349451	602.1674625	615.1340373	607.9185173	608.4066724	0.734666419	0.11704016	0.154157692
AT4G17640	casein kinase II beta chain, putative	casein kinase II beta chain CKB2 ;supported by full-length cDNA: Ceres:19505.	---	245351_at	1043.059004	1064.833178	883.8260551	627.7610828	595.6403191	584.6431847	602.6815289	1.654670609	0.002519275	0.006660373	584.1466104	609.928078	622.5515565	605.5420817	1.646854021	0.002533001	0.006623628	606.7496942	626.6019132	595.6826401	609.6780825	1.635681913	0.002568978	0.007716217	875.8598495	882.7360382	812.0485796	856.8814891	1.163800858	0.083995758	0.120015942	642.1401337	681.0776992	574.8903818	632.7027383	1.576157889	0.004948708	0.01145463	836.9277601	828.4889824	838.4228438	834.6131954	1.1948522	0.046573767	0.071991288
AT4G17600	lil3 protein	Lil3 protein ;supported by full-length cDNA: Ceres:29150.	---	245354_at	458.9468386	381.7127235	364.8092029	605.3209769	656.6525009	636.0492595	632.6742458	0.63511819	0.002096453	0.005876478	810.694071	890.183492	883.414403	861.4306553	0.466459975	0.000283852	0.001437708	683.7342331	777.4031958	737.291602	732.809677	0.548331899	0.001130728	0.004395983	424.185112	417.2315479	434.1269827	425.1812142	0.945062736	0.471206312	0.523618565	1114.662953	1178.459446	1079.439431	1124.187277	0.357434148	6.08E-05	0.000611188	342.0880725	306.744042	336.2586416	328.3635854	1.223713407	0.076672115	0.108200105
AT4G17390	60S ribosomal protein L15 (RPL15B)	60S ribosomal protein L15 homolog ;supported by full-length cDNA: Ceres:31538.	---	245355_at	652.7274671	905.4975343	1245.49562	4950.340718	4951.856395	4888.572459	4930.256524	0.189558806	2.08E-05	0.000280347	4771.322866	5025.622143	4907.804079	4901.583029	0.190667696	2.91E-05	0.000327036	3751.603048	3911.712055	3688.726432	3784.013845	0.246979419	0.000101739	0.000854197	1111.752475	1078.183224	1081.910322	1090.61534	0.856923157	0.415756139	0.469320737	2246.605038	2195.706555	2277.999388	2240.103661	0.417201024	0.001666372	0.005302789	832.9842101	855.8333496	872.2738145	853.6971248	1.094736662	0.662894823	0.698173057
AT4G13940	adenosylhomocysteinase / S-adenosyl-L-homocysteine hydrolase / AdoHcyase (SAHH)	adenosylhomocysteinase ;supported by full-length cDNA: Ceres:16846.	SAHH	245356_at	4658.2313	6976.546984	5555.566809	6640.157238	6077.513001	6656.53437	6458.068203	0.887280043	0.357851442	0.394630442	6718.92909	6927.31372	6783.952774	6810.065195	0.841418528	0.186262875	0.215549056	8719.44486	8690.621154	8361.491485	8590.519166	0.667027792	0.013938635	0.02640407	4442.766703	4085.081079	4140.873019	4222.906934	1.356912459	0.092286666	0.12972155	4052.243306	4356.902297	4204.097189	4204.414264	1.362880694	0.088459223	0.112587749	3656.60845	3522.76589	3649.424881	3609.59974	1.587465493	0.035001088	0.057458007
AT4G17560	ribosomal protein L19 family protein	putative protein ;supported by full-length cDNA: Ceres:2161.	---	245357_at	56.52304428	88.6133051	74.80570853	544.4328475	529.9316275	603.221023	559.195166	0.131106318	3.67E-05	0.000388097	786.7447793	817.0757998	813.0590643	805.6265478	0.091002487	6.51E-07	5.20E-05	524.1732312	489.4772169	506.4354969	506.695315	0.144690541	5.89E-06	0.000164377	188.6627722	178.9291262	164.562049	177.3846491	0.413305321	0.000864065	0.004633618	743.9144776	789.4026888	652.7813147	728.6994937	0.100609401	9.15E-05	0.000770508	112.0568197	94.11267377	114.1874195	106.7856377	0.686553182	0.041091958	0.065215699
AT4G15900	PP1/PP2A phosphatases pleiotropic regulator 1 (PRL1)	PRL1 protein ;supported by full-length cDNA: Ceres:123113.	---	245358_at	365.7351185	497.0239386	413.8399549	505.3304512	491.840721	496.4332133	497.8681285	0.854710273	0.133852446	0.161290451	451.386842	479.3723874	463.1575354	464.6389216	0.915835898	0.374898041	0.408836594	416.8588793	405.701867	423.4188077	415.326518	1.024574607	0.804991526	0.826400523	264.4109799	248.7928534	255.3057565	256.1698633	1.661136086	0.011819607	0.026566955	334.6542649	312.0716245	342.3721829	329.6993574	1.290669801	0.071853017	0.094006793	322.1927027	346.3004422	351.1929384	339.8953611	1.251952962	0.095323203	0.129747783
AT4G14430	enoyl-CoA hydratase/isomerase family protein	carnitine racemase like protein ;supported by full-length cDNA: Ceres:28978.	---	245359_at	3683.622058	3871.031334	2945.144413	327.6139013	290.2849862	317.3063364	311.7350747	11.22726599	0.000352924	0.001694899	391.8630657	396.6072102	416.0508528	401.5070429	8.716989313	0.000393793	0.001803089	452.1002735	450.6702384	533.7060599	478.8255239	7.309411105	0.000441875	0.002322638	1132.752571	1213.666051	1160.48901	1168.969211	2.994033179	0.001194645	0.005755345	375.7614879	373.4568422	406.3888218	385.202384	9.085957792	0.000386373	0.001921539	796.6877634	786.3558458	838.3824659	807.142025	4.336204154	0.000681657	0.003601472
AT4G16330	oxidoreductase, 2OG-Fe(II) oxygenase family protein	naringenin 3-dioxygenase like protein ;supported by full-length cDNA: Ceres:40793.	---	245360_at	2630.254709	2571.16208	2159.177422	462.5033962	437.2165457	451.320984	450.3469753	5.448091223	0.000174028	0.001044791	467.3052432	474.2296346	478.5522498	473.3623759	5.183199022	0.000181414	0.001061911	536.3575483	525.6778075	503.1074359	521.7142639	4.702825998	0.000201426	0.001369158	785.7167925	734.6977361	744.4080653	754.9408646	3.249965022	0.000337615	0.002528158	694.6117669	685.9659556	677.236556	685.9380928	3.576899183	0.000283447	0.001568583	915.6026317	917.5217215	957.1428384	930.0890638	2.63795318	0.000512741	0.002981677
AT4G17790	expressed protein	hypothetical protein ;supported by full-length cDNA: Ceres:42815.	---	245361_at	890.2798525	764.6564961	816.5581693	506.5378979	515.8139486	471.3875863	497.9131443	1.654568704	0.001107546	0.003737181	535.3863031	582.1953418	550.2946663	555.9587704	1.481821224	0.002347397	0.006280546	400.8328785	397.4422834	347.5878626	381.9543415	2.15688478	0.000393276	0.002148714	599.2486454	586.9398096	553.2612044	579.8165531	1.420848545	0.00331286	0.011154399	237.6312948	252.5836732	251.3997486	247.2049056	3.33258559	9.65E-05	0.000794001	520.6908654	422.1585985	529.0272606	490.6255748	1.679145051	0.002646056	0.008933395
AT4G15790	expressed protein	hypothetical protein ;supported by full-length cDNA: Ceres:22637.	---	245364_at	258.5494805	284.1527126	249.459874	315.5223583	326.5664161	315.7705525	319.2864423	0.827012949	0.007393417	0.014637452	245.800311	241.6558232	244.5784307	244.0115217	1.082137518	0.127810204	0.153462712	220.9692619	235.3320702	223.4126308	226.571321	1.165434448	0.029412903	0.047298792	87.35433039	96.76521297	87.21519269	90.44491201	2.919501125	8.94E-05	0.001119212	131.1256902	143.2663474	145.5333588	139.9751321	1.886435243	0.000392009	0.001945688	80.04972397	81.29508781	85.52356746	82.28945974	3.208843796	6.58E-05	0.000865554
AT4G17720	RNA recognition motif (RRM)-containing protein	hypothetical protein ;supported by full-length cDNA: Ceres:39922.	---	245365_at	225.0133266	262.2785183	202.6604707	300.3615901	359.9588308	319.093402	326.4712743	0.704454337	0.017535869	0.02876427	299.4914806	333.7896861	311.5616324	314.9475997	0.730229744	0.013360063	0.022880943	358.2854494	387.546379	394.8818767	380.2379017	0.604842664	0.00190314	0.006281717	254.325451	257.5568427	267.0956695	259.6593211	0.885714806	0.170930952	0.218133788	288.5579728	301.8188329	344.9368572	311.771221	0.73766945	0.028268366	0.043293206	617.3522907	650.6910638	604.1355421	624.0596322	0.368529053	5.95E-05	0.000818207
AT4G14965	cytochrome b5 domain-containing protein	Expressed protein ; supported by full-length cDNA: Ceres: 10518.	---	245366_at	388.3666336	509.1978902	322.137553	231.8178511	234.7545358	255.9443459	240.8389109	1.688129868	0.040034411	0.056311377	247.7785917	245.0165128	261.6167648	251.4706231	1.616758864	0.047834466	0.064657429	366.3882912	375.4663201	372.9683376	371.6076496	1.094076937	0.558388662	0.597013062	343.9674686	344.5633639	315.471058	334.6672968	1.214840418	0.265555587	0.317749238	276.8401505	274.1954181	258.7716139	269.9357275	1.50616357	0.068068957	0.089807805	268.5461616	300.0330718	260.4935762	276.3576032	1.471164007	0.080950257	0.113022151
AT4G16265	DNA-directed RNA polymerase II, putative	Expressed protein ; supported by full-length cDNA: Ceres: 12256.	---	245367_at	62.83264708	73.38318543	58.95711764	161.4951386	196.3587741	179.1074486	178.9871204	0.363476712	0.000481699	0.002098471	116.4168025	124.8491238	118.8389916	120.0349727	0.541989127	0.000384664	0.001773665	122.9848077	114.4835142	111.7420622	116.4034614	0.558897899	0.000722943	0.003221463	61.82224719	77.78896746	65.08399914	68.23173793	0.95348077	0.651077884	0.693459684	141.4256476	157.8061706	158.7246749	152.6521644	0.426182297	0.000245613	0.001432321	101.5070883	89.51308052	88.52444702	93.18153861	0.698181754	0.009392118	0.02149415
AT4G15510	photosystem II reaction center PsbP family protein	hypothetical protein ; supported by full-length cDNA: Ceres: 12451.	---	245368_at	61.33766203	44.2785835	51.36921135	46.13916604	50.99164747	56.89024396	51.34035249	1.019246715	0.873919973	0.88708249	63.93115961	64.39722446	63.71192422	64.0134361	0.817460971	0.077691525	0.098792242	84.31078175	75.0833796	77.26517287	78.88644474	0.663339384	0.009463299	0.019800036	33.68429381	32.38511946	51.41013387	39.15984905	1.336279043	0.170132149	0.217336848	118.7794497	100.7292571	105.4702735	108.3263268	0.483063418	0.001573795	0.005096643	36.19432125	34.98162493	37.14045306	36.10546642	1.449323075	0.031287499	0.052551871
AT4G16840	expressed protein	Expressed protein ; supported by full-length cDNA: Ceres: 14223.	---	245370_at	70.75174552	116.3650214	147.7398388	52.06363531	55.43880334	52.99606708	53.49950191	2.086353416	0.060194657	0.079798722	45.58914881	45.3717394	50.3494888	47.103459	2.369653332	0.045063416	0.06141787	51.50953712	54.19279624	57.59697994	54.43310443	2.050569589	0.063262609	0.088774137	59.89778022	62.99266214	58.88325501	60.59123246	1.842162043	0.084829319	0.121026656	80.05018202	79.04332113	65.40072926	74.8314108	1.491604493	0.182614597	0.214331055	105.236072	111.1653841	119.9377098	112.1130553	0.995592068	0.983713438	0.986244704
AT4G15750	invertase/pectin methylesterase inhibitor family protein	hypothetical protein ;supported by full-length cDNA: Ceres:14485.	---	245371_at	68.94320453	101.9413123	65.37852895	53.01953593	54.45086403	43.06937284	50.17992427	1.569439367	0.078807846	0.100953069	1047.042062	1117.111128	1160.230618	1108.127936	0.071069726	7.94E-06	0.000159839	53.71974488	38.12282226	37.12521678	42.98926131	1.831953986	0.049315902	0.071990477	38.79955899	36.45273198	46.71883693	40.65704263	1.937040756	0.034099642	0.058942789	39.44624729	35.47344808	32.48389285	35.80119608	2.199768645	0.022037446	0.035558804	41.14721196	40.15717933	41.50005101	40.9348141	1.923896574	0.03145214	0.052798428
AT4G15000	60S ribosomal protein L27 (RPL27C)	ribosomal protein ;supported by full-length cDNA: Ceres:15384.	---	245372_at	422.8111159	489.5633494	544.1792717	2546.784836	2293.659995	2592.471175	2477.638669	0.195959935	3.65E-05	0.000386873	2489.806106	2715.661186	2599.186168	2601.551153	0.186626318	8.93E-06	0.000169875	1626.283299	1694.738382	1675.904047	1665.641909	0.291489971	8.34E-06	0.000200913	382.2892353	439.6911044	433.942164	418.6408346	1.1597481	0.166162672	0.212920472	975.7727611	994.914727	1043.136099	1004.607862	0.483290974	0.000211806	0.001312792	459.1692369	418.0165523	427.2448684	434.8102192	1.116620288	0.244989941	0.291574512
AT4G14710 /// AT4G14716	iron-deficiency-responsive protein, putative	Expressed protein ; supported by full-length cDNA: Ceres: 16319.	---	245373_s_at	2156.832293	3094.014661	1736.934426	1407.603374	1267.941132	1425.430234	1366.99158	1.703931827	0.075937512	0.09764737	1415.921846	1349.67705	1408.231084	1391.27666	1.674189273	0.079797976	0.101171564	1894.739902	2013.659376	2019.273724	1975.891001	1.178840563	0.430264401	0.473313618	3504.126083	3306.325969	3081.943423	3297.465158	0.706379097	0.08209315	0.117891891	2641.381639	2538.628645	2553.240262	2577.750182	0.903602093	0.570323173	0.603734872	3564.498495	3659.849507	3402.413445	3542.253815	0.657564528	0.041053026	0.065178801
AT4G17620	glycine-rich protein	hypothetical protein	---	245374_at	1408.483589	1468.663465	1448.822963	537.7429701	579.8564489	549.5711782	555.7235324	2.594797452	2.15E-06	9.29E-05	468.8312078	479.1996102	489.5442076	479.1916752	3.009213391	8.49E-07	5.60E-05	476.8941232	476.9129978	441.3621254	465.0564155	3.100677591	1.35E-06	8.47E-05	561.841439	601.5194587	629.3216818	597.5608599	2.4131266	5.69E-06	0.000265907	416.4615212	394.0508678	416.1605761	408.8909884	3.526587885	7.14E-07	7.27E-05	615.5321997	597.7668974	628.0179689	613.7723553	2.349388977	1.94E-06	0.000158199
AT4G17690	peroxidase, putative	peroxidase like protein	---	245376_at	43.08750063	36.28968935	39.94930764	18.83338843	20.98984549	18.29599191	19.37307528	2.053132951	0.000663519	0.002621278	20.03025024	18.1865482	15.37850071	17.86509972	2.226435891	0.000779547	0.002890418	42.42738018	37.55435702	32.9115849	37.63110737	1.056984553	0.5599627	0.598407041	23.98939428	24.03349794	27.58177208	25.20155477	1.578295449	0.00315927	0.01079172	22.9607054	26.94777485	23.55201542	24.48683189	1.624362816	0.002764433	0.007514583	19.74571727	26.32519352	23.66028949	23.24373343	1.711235389	0.003805622	0.011326926
AT4G17750	heat shock factor protein 1 (HSF1) / heat shock transcription factor 1 (HSTF1)	heat shock transcription factor HSF1	---	245379_at	125.1087775	145.6544353	101.0938978	73.52801938	62.90864398	59.77523416	65.40396584	1.895181257	0.012383093	0.021856229	68.82430084	66.64152926	58.43293444	64.63292151	1.917789995	0.011042617	0.019736145	90.25235849	79.26831556	84.09436843	84.53834749	1.466226557	0.041074144	0.061976574	93.3889218	96.00041481	94.78036895	94.72323519	1.308574078	0.086100466	0.122531744	58.90808095	55.32274194	56.7847621	57.005195	2.17440481	0.006596014	0.014206098	69.20980635	68.23239582	83.69744268	73.71321495	1.681548828	0.022022379	0.040070189
AT4G17810	zinc finger (C2H2 type) family protein	SUPERMAN like protein	---	245383_at	85.47558191	74.91411723	105.5045281	29.33981857	38.51731144	37.92664778	35.26125926	2.513563353	0.004837634	0.010642456	27.43689649	28.79021746	33.40040576	29.8758399	2.966658322	0.003023835	0.007480392	64.18413352	49.41567102	42.76891069	52.12290508	1.700431105	0.029226822	0.047077765	38.40193186	44.6478197	42.04847736	41.69940964	2.125483546	0.006846729	0.018146542	54.64169695	56.12946215	62.89307737	57.88807883	1.531082234	0.030001178	0.045433583	39.52101033	50.48864198	50.72189879	46.91051703	1.889371823	0.012642763	0.026613198
AT4G16790	hydroxyproline-rich glycoprotein family protein	glycoprotein homolog ;supported by full-length cDNA: Ceres:255542.	---	245384_at	21.97199413	26.80335993	20.16657262	15.97924638	15.45766964	14.3997393	15.27888511	1.504078476	0.019354896	0.031173859	15.26437321	15.71405014	14.97940123	15.31927486	1.500112926	0.018383774	0.029374458	16.98634624	15.85229062	16.37101573	16.40321753	1.400983812	0.030630367	0.048811275	40.3837196	41.08934273	38.25811803	39.91039345	0.575805955	0.001421319	0.006473054	63.10091917	62.15765361	56.48179539	60.58012272	0.379342946	0.0001942	0.00124296	134.3288591	117.5398046	118.1944604	123.3543747	0.186297748	6.71E-05	0.000871873
AT4G17520	nuclear RNA-binding protein, putative	nuclear RNA binding protein A-like protein ;supported by full-length cDNA: Ceres:35156.	---	245387_at	281.0695807	424.8806718	260.3131572	690.8372464	769.521674	704.6263993	721.6617732	0.44631407	0.002201757	0.006067039	663.4086889	774.1276143	787.4274716	741.6545916	0.43428276	0.002962845	0.007386673	474.4381726	486.7695806	497.5282923	486.2453485	0.662397706	0.03463292	0.053700192	252.931506	251.9188706	264.4779374	256.4427714	1.255983163	0.274609163	0.327200597	466.917905	411.7179532	470.4906888	449.708849	0.716214066	0.08159345	0.105039456	322.0487803	322.9483887	325.1005074	323.3658921	0.996047546	0.9814802	0.984401507
AT4G16410	expressed protein	hypothetical protein ;supported by full-length cDNA: Ceres:2505.	---	245388_at	434.3236847	308.6358178	568.2626116	465.2031419	442.7495351	416.2574265	441.4033678	0.990191897	0.957463611	0.963335725	632.7275151	667.3483083	694.2865883	664.7874705	0.657464314	0.041742651	0.057558878	525.1709614	551.7379241	516.9493144	531.2860666	0.82267175	0.281195334	0.322771444	293.1933784	325.8120516	316.714687	311.9067057	1.401297343	0.173079436	0.220427716	1122.655659	1109.753583	1147.117675	1126.508972	0.387989842	0.000808526	0.003183045	420.9501105	450.5288588	487.1404012	452.8731235	0.965113661	0.848157505	0.868949519
AT4G17650	aromatic-rich family protein	putative protein ;supported by full-length cDNA: Ceres:39872.	---	245390_at	440.3969702	466.976464	361.6783122	241.0507003	223.6246223	244.9246992	236.5333406	1.788404323	0.004461643	0.010032059	259.09152	263.5220935	266.9679568	263.1938568	1.607245906	0.007270507	0.014230562	301.0982314	314.7932052	301.6612833	305.8509066	1.383083194	0.021400396	0.03695058	426.9707409	449.6429173	448.437214	441.6836241	0.957738131	0.596063464	0.641882818	433.154722	475.6899667	450.3054921	453.0500603	0.933709729	0.426248249	0.462529432	776.0776108	812.5381668	759.9126606	782.8428127	0.540360392	0.000518274	0.003002714
AT4G16520	autophagy 8f (APG8f)	symbiosis-related like protein ;supported by full-length cDNA: Ceres:17851.	APG8f	245391_at	4375.552641	4880.965165	3477.967724	1070.251429	1145.235393	1089.668175	1101.718332	3.852916291	0.00156888	0.004789617	1179.306584	1194.806033	1240.655866	1204.922828	3.522904881	0.001776576	0.005153082	1064.722494	1117.843803	1125.861465	1102.809254	3.849104907	0.001568533	0.005505763	3116.479701	3016.87042	3254.218779	3129.189634	1.356526452	0.05511716	0.08584644	1933.849577	1949.216771	1923.012737	1935.359695	2.193302114	0.004901359	0.011375678	3152.54225	3104.702746	3177.977063	3145.07402	1.349675233	0.055399824	0.082820744
AT4G16450	expressed protein	hypothetical protein ;supported by full-length cDNA: Ceres:16090.	---	245394_at	3577.497538	3132.04174	2780.180545	2515.16064	2439.614602	2482.669217	2479.148153	1.275938244	0.041880886	0.058369203	2257.600538	2390.99121	2260.73535	2303.109033	1.373465127	0.021531302	0.033352252	2868.93223	3069.386486	2976.695322	2971.671346	1.064464933	0.465736269	0.50767615	2489.020282	2541.274993	2393.410614	2474.56863	1.27829954	0.042643123	0.070160261	2170.608068	2520.117519	2421.230808	2370.652132	1.334333241	0.035116475	0.051446982	2763.457047	2677.453719	2476.133628	2639.014798	1.19864426	0.100001474	0.135068614
AT4G17420	expressed protein	hypothetical protein ;supported by full-length cDNA: Ceres:26448.	---	245395_at	440.1135646	375.9066493	431.6300169	317.4722083	296.1074708	303.0123996	305.5306929	1.361183737	0.00638236	0.013066577	206.2604539	218.2492504	228.5803127	217.6966723	1.91038019	0.000721852	0.002732256	339.7238583	359.6206838	351.995326	350.4466227	1.186723978	0.035434393	0.054677724	223.2881302	231.9925691	234.1824386	229.821046	1.809596717	0.000803337	0.004414787	248.890508	218.6148397	259.549038	242.3514619	1.716034255	0.00181518	0.005621377	281.2558023	274.8028848	285.9914715	280.6833862	1.481681605	0.00268747	0.009021911
AT4G14870	expressed protein	hypothetical protein ;supported by full-length cDNA: Ceres:30327.	---	245396_at	439.9203237	443.895494	263.1075002	368.6189063	392.1451311	396.458592	385.7408765	0.991099974	0.957282993	0.963231729	518.0130717	518.5243832	547.4366953	527.9913834	0.724079568	0.073394209	0.093979562	483.2936718	472.1056148	437.5022581	464.3005149	0.823405877	0.251270776	0.292052208	382.9128096	451.1051834	465.7875769	433.2685233	0.882380676	0.475900733	0.528223123	722.0636306	773.8013696	751.9416513	749.2688838	0.510241091	0.003954666	0.009692702	366.4164202	372.9105424	348.6050199	362.6439942	1.054223367	0.759752514	0.788659924
AT4G14900	hydroxyproline-rich glycoprotein family protein	hydroxyproline-rich glycoprotein homolog ;supported by full-length cDNA: Ceres:25333.	---	245398_at	314.6833474	559.6323468	420.8349103	212.2003914	226.592426	232.243597	223.6788048	1.930074995	0.043109561	0.059758154	162.1546594	154.5688885	154.5333672	157.0856384	2.748289867	0.017994188	0.028885224	215.0494939	209.256484	196.9348875	207.0802885	2.084780118	0.034232257	0.053211293	347.0358806	342.8076995	364.9920749	351.611885	1.227822171	0.323768615	0.377831064	101.8320483	93.34711627	110.92848	102.0358815	4.231029924	0.009757447	0.019068315	232.6065617	231.8863956	266.5385369	243.6771647	1.771675523	0.058944501	0.087013976
AT4G17040	ATP-dependent Clp protease proteolytic subunit, putative	ATP-dependent Clp protease proteolytic subunit (ClpR4), putative similar to ATP-dependent Clp protease proteolytic subunit GI:7264063 from [Synechococcus sp.PCC 7942];supported by full-length cDN ...	---	245400_at	2305.681648	2499.351896	1425.038102	1808.681374	1592.121626	1858.974101	1753.259034	1.184474461	0.39605769	0.43251706	2141.984368	2163.275931	2197.184361	2167.481553	0.958112213	0.797429521	0.816687306	2088.490817	2065.519869	1836.978253	1996.996313	1.039907052	0.826285721	0.845476436	1898.523845	2040.171294	1886.50364	1941.732926	1.0695037	0.707041144	0.744354385	2760.073899	2791.871157	2697.761081	2749.902046	0.755187099	0.112298763	0.138916656	2875.9889	2919.74448	2962.114181	2919.28252	0.711370186	0.063872974	0.092968508
AT4G17670	senescence-associated protein-related	hypothetical protein ;supported by full-length cDNA: Ceres:6709.	---	245401_at	4043.098591	3221.450902	2888.625031	874.5319187	860.2312038	866.1652897	866.9761374	3.903673195	0.001836925	0.00536742	809.6571833	850.1779906	802.6977705	820.8443148	4.123061398	0.001720855	0.005036531	424.9536137	452.2343831	423.8064346	433.6648104	7.804164476	0.001005709	0.004051431	703.3980762	773.9840349	725.9246436	734.4355849	4.608152951	0.001523257	0.006790121	295.0404104	316.9449271	316.5763816	309.5205731	10.93430228	0.000858209	0.00331274	500.5993134	437.616178	451.2314669	463.1489861	7.307349491	0.001049864	0.004774262
AT4G17150	expressed protein	hypothetical protein	---	245405_at	261.2054181	343.2406605	210.3603719	107.9196992	111.9832134	110.432434	110.1117822	2.466603888	0.014032732	0.02410915	99.63351498	100.4057096	95.75965782	98.59962747	2.754596109	0.011107702	0.01982689	186.5451793	183.5523835	189.7283042	186.6086223	1.455464098	0.093344563	0.122973374	144.184558	125.2062345	127.213609	132.2014671	2.0544564	0.023619885	0.044674261	93.41996528	98.58461383	87.64518209	93.21658707	2.913667607	0.010083997	0.019541075	92.19340401	80.27475047	96.36544272	89.61119906	3.030895167	0.00955125	0.021740507
AT4G17170	Rab2-like GTP-binding protein (RAB2)	GTP-binding RAB2A like protein	---	245407_at	958.0204437	1380.101438	885.9936517	302.5576054	284.5011471	312.3264867	299.7950797	3.584799253	0.007378253	0.014616505	364.4743201	397.8835302	337.029158	366.4623361	2.932648384	0.010291038	0.018687542	710.6582643	766.8155165	739.7549263	739.0762357	1.454119515	0.096247001	0.12603798	2559.194584	2574.70037	2491.794326	2541.896427	0.422796604	0.00071572	0.004133208	1030.511848	971.5052233	995.7989499	999.2720071	1.075488125	0.652070946	0.681362769	1287.734514	1381.595438	1274.160149	1314.4967	0.817579213	0.203161712	0.247123924
AT4G17180	glycosyl hydrolase family 17 protein	putative protein	---	245408_at	220.7251576	205.5368671	180.4949915	277.3704045	279.9191973	314.5430794	290.6108937	0.695955806	0.006219585	0.012842374	277.8921332	264.6688151	278.2127255	273.5912246	0.739250095	0.004727434	0.010343108	223.3742828	215.9450208	229.2972086	222.8721707	0.907481352	0.170280066	0.206812194	129.666148	122.7181509	113.8320961	122.0721317	1.656826468	0.003119373	0.010723006	147.8439269	145.7517026	132.0611428	141.8855908	1.425460737	0.009024398	0.017999143	76.99797225	78.99147561	103.1655906	86.38501281	2.341289677	0.001306283	0.005568115
AT4G17300	asparaginyl-tRNA synthetase, chloroplast, mitochondrial / asparagine-tRNA ligase / AsnRS (SYNO)	asparagine--tRNA ligase	SYNO	245413_at	240.9028154	286.9918646	310.8653486	224.5651743	218.9153721	216.0336967	219.838081	1.271784556	0.044632385	0.061632138	216.3582248	248.4142258	245.6360421	236.8028309	1.180672862	0.135747423	0.16205466	347.9573338	318.8854731	296.8598651	321.234224	0.870351461	0.175204021	0.211958445	260.7628849	247.6429926	276.2724404	261.5594393	1.068922142	0.461156511	0.513916641	419.3923657	374.3268752	353.3994524	382.3728978	0.731188528	0.022112353	0.035665824	263.9523174	313.474151	296.6627461	291.3630715	0.959581716	0.664099338	0.699016331
AT4G17310	expressed protein	hypothetical protein	---	245414_at	366.5235398	320.9156274	349.6159846	86.96677107	92.40712714	79.54692229	86.30694016	4.005298415	4.75E-05	0.000455954	73.38178577	81.28667634	80.31169722	78.32671978	4.41337326	3.88E-05	0.000399774	113.4059884	117.060124	108.0361648	112.8340924	3.06365783	6.76E-05	0.000648481	122.7809553	131.4626351	131.4075454	128.5503786	2.689101769	9.05E-05	0.001129699	109.5538685	97.90757804	113.1346348	106.8653604	3.234771765	7.09E-05	0.000668178	122.6455534	133.9425357	133.1136037	129.9005642	2.661151263	9.77E-05	0.001092304
AT4G17330	agenet domain-containing protein	G2484-1 protein	---	245415_at	2250.737488	2346.807866	2138.34421	1182.540512	1170.250789	1181.28373	1178.02501	1.905983746	6.01E-05	0.00053011	931.3624035	926.544344	963.9568605	940.6212027	2.387035839	2.90E-05	0.000326416	970.7661579	1024.242236	938.3091646	977.7725194	2.296338337	4.14E-05	0.000484448	1189.281658	1147.32555	1223.987781	1186.864996	1.891787633	7.92E-05	0.001055169	810.1797108	773.5173093	730.786925	771.4946484	2.910320281	2.17E-05	0.000340424	882.4906752	894.356896	1038.295171	938.380914	2.392734643	7.56E-05	0.000931658
AT4G17350	expressed protein	putative protein	---	245416_at	165.9694953	129.3861769	181.8872125	149.572328	156.9636203	148.2421385	151.5926956	1.049397274	0.659804217	0.688347333	118.9565201	108.1014033	116.2360298	114.4313177	1.390187273	0.048239056	0.065154864	134.7283741	133.4461117	146.0049016	138.0597958	1.152261313	0.26034714	0.301467664	240.6719197	224.397869	208.7104959	224.5934282	0.708306395	0.022267592	0.042738968	142.0928873	131.4468391	123.6531618	132.3976294	1.20153935	0.17979789	0.211323538	192.8541648	174.5780004	182.1705216	183.2008956	0.868341615	0.215808155	0.260549635
AT4G17370	oxidoreductase family protein	putative protein	---	245418_at	293.0067975	528.2531375	236.4245432	74.10915924	78.37832875	70.64477877	74.37742225	4.740168213	0.035788878	0.051300958	76.56134593	69.86903509	78.48188487	74.9707553	4.702653606	0.03603192	0.050986946	84.63402499	74.70785805	69.79724238	76.37970847	4.61590519	0.036671103	0.056307708	140.7722808	140.9546444	168.8111045	150.1793432	2.347603107	0.08737381	0.124004173	101.9779704	83.5831386	83.95165588	89.83758828	3.92443185	0.042661276	0.060443271	293.1047552	310.142373	324.2041795	309.1504359	1.140420494	0.654077887	0.690344798
AT4G17410	expressed protein	hypothetical protein	---	245420_at	180.7424307	198.1572821	240.8844367	89.30728582	84.80328838	85.35697717	86.48918379	2.388676912	0.002580238	0.006784143	85.40391876	80.93529878	67.99649745	78.111905	2.644855691	0.002310142	0.006215548	110.7286121	117.7759447	108.6727056	112.3924208	1.838155233	0.006467828	0.015109777	107.7633224	108.1369764	112.335551	109.4119499	1.888228083	0.005612883	0.015822163	111.0574067	113.055792	103.06042	109.0578729	1.894358573	0.005764372	0.01281337	151.9291259	153.9594539	154.8203504	153.5696434	1.345283559	0.041373173	0.065520224
AT4G17430	expressed protein	hypothetical protein	---	245421_at	133.3396977	113.8692836	108.2660142	113.1262194	120.8522275	111.2520326	115.0768265	1.029674425	0.696614284	0.722574786	119.9062018	123.3768782	116.4870462	119.9233754	0.988061458	0.864223595	0.877597311	115.5200935	112.2359628	113.3510062	113.7023542	1.042121476	0.565672645	0.604094778	92.62368651	103.1467513	107.3703246	101.0469208	1.172640039	0.117642454	0.159033516	97.50439011	107.863828	103.5697644	102.9793275	1.150635453	0.130464643	0.158603078	99.21877221	110.7370603	97.50104262	102.4856251	1.156178392	0.13827435	0.177531109
AT4G17510	ubiquitin carboxyl-terminal hydrolase, putative / ubiquitin thiolesterase, putative	carboxyl-terminal proteinase like protein	---	245425_at	1099.690192	1217.152055	920.8444751	411.6272622	433.5562235	418.3752933	421.1862597	2.562355449	0.001594649	0.004848106	418.0346913	446.6574004	434.0214215	432.9045044	2.492995329	0.00171822	0.005031181	422.8478109	456.0236925	456.7429282	445.2048105	2.424117803	0.001873684	0.006218698	386.015231	381.0920122	411.1527366	392.7533266	2.747854274	0.001373743	0.006345473	375.1391843	397.9049697	400.8659457	391.3033666	2.758036346	0.001355674	0.004594331	418.7475204	368.5763722	355.5555676	380.9598201	2.832920561	0.001381908	0.005758441
AT4G17540	expressed protein	hypothetical protein	---	245426_at	90.54841204	100.7443881	62.65767956	48.12384856	52.70059728	57.45568451	52.76004345	1.604436888	0.052650727	0.071136678	82.20020147	75.12015782	77.57409021	78.29814983	1.081125928	0.612238112	0.641442912	42.72670615	64.64763425	56.22533449	54.53322496	1.552267631	0.082252883	0.110581081	35.31192293	29.03757938	31.77909426	32.04286552	2.641778709	0.010309749	0.024175654	54.220686	45.64527979	53.26490451	51.04362343	1.658388535	0.045385907	0.063618903	23.87890251	25.02961273	27.83545022	25.58132182	3.309061217	0.006690467	0.016879147
AT4G17550	transporter-related	putative protein	---	245427_at	250.8787056	226.1936492	321.4551858	98.3715185	99.85372447	100.1187139	99.44798562	2.676533317	0.004285553	0.009738099	131.7366085	115.9213064	114.9265482	120.8614877	2.20232145	0.007486194	0.014543139	224.1271053	213.7734483	180.4537703	206.118108	1.291375365	0.12869048	0.162235885	417.3939239	460.5359758	467.1575312	448.362477	0.593662183	0.004989837	0.014629168	267.0824243	275.1092871	271.0054675	271.0657263	0.981960539	0.872708345	0.886141188	373.681288	411.4300489	390.299974	391.8037703	0.679360096	0.014725225	0.029736655
AT4G17570	zinc finger (GATA type) family protein	putative protein	---	245428_at	583.3925251	609.4062501	472.2055775	105.5535399	97.22443567	100.3651658	101.0477138	5.492469152	0.000421191	0.001908909	114.8115232	98.88291202	108.2575996	107.3173449	5.171591333	0.00045214	0.001980078	112.1531471	111.8959955	105.060186	109.7031095	5.059122328	0.000453665	0.002368607	221.5215438	212.2395536	214.531658	216.0975851	2.568290851	0.001300634	0.006103239	234.841529	197.5278549	199.570844	210.6467426	2.634749742	0.001412225	0.00472734	343.5809351	316.3439957	353.1772524	337.7007277	1.643471291	0.007512185	0.018325557
AT4G17060	expressed protein	hypothetical protein	---	245430_at	490.86652	423.282344	358.1441894	246.5643947	254.6681533	260.0366251	253.756391	1.67127883	0.011486961	0.020583419	249.0788061	242.6540468	234.6863744	242.1397424	1.751458394	0.009163991	0.017081274	304.1336698	258.5281529	260.5611568	274.4076598	1.545502355	0.021927065	0.037640259	185.7093107	197.9865201	201.1040664	194.9332991	2.175604099	0.004036894	0.012732607	177.4798089	172.8985822	170.320176	173.566189	2.443434904	0.002842881	0.00766048	192.6894428	201.1662152	202.850256	198.9019714	2.132194475	0.004238901	0.012183176
AT4G17080	MORN (Membrane Occupation and Recognition Nexus) repeat-containing protein /phosphatidylinositol-4-phosphate 5-kinase-related	hypothetical protein	---	245431_at	559.550162	552.3620612	432.1022139	167.9605666	156.0927411	172.2095688	165.4209588	3.111283375	0.001103211	0.003727716	167.3173185	142.9225909	155.309764	155.1832245	3.316540694	0.001016736	0.003508626	145.7656727	188.808476	181.4727663	172.0156383	2.992004006	0.00139457	0.005079608	242.0981364	237.9252931	251.7296259	243.9176851	2.110021168	0.002860229	0.010168616	220.974741	206.1159262	206.8664077	211.319025	2.435518899	0.001883112	0.005764459	276.5282602	286.3264592	286.9816011	283.2787735	1.816837431	0.005060096	0.013783344
AT4G17100	serine protease protein -related, expressed pseudogene	putative serine protease-like protein	---	245432_at	365.555186	567.9532496	342.4588827	324.534248	325.639959	347.0830455	332.4190841	1.2794766	0.266482917	0.301224752	264.8992375	312.2243382	309.0048439	295.3761398	1.439934992	0.150670518	0.178011941	931.4307987	986.3149591	823.6707431	913.8055003	0.465440884	0.004760916	0.012025815	651.6756858	615.2279065	718.555774	661.8197888	0.642655972	0.03834269	0.064462872	491.2882492	500.1474114	499.3303013	496.9219873	0.855913907	0.374395981	0.411202351	444.7864419	434.1932302	418.4100072	432.4632264	0.983488106	0.925804924	0.936776702
AT4G17110	expressed protein	hypothetical protein	---	245433_at	540.6972737	811.1488037	482.2841938	532.6248069	535.6855891	502.9759877	523.7621279	1.167279428	0.438103549	0.47386788	509.2112446	490.3270664	498.7346944	499.4243351	1.224162929	0.331706817	0.365443191	792.781462	785.6433628	784.4005953	787.6084734	0.776244515	0.156996783	0.192433729	810.2256846	822.0004731	826.877939	819.7013656	0.745853042	0.109183299	0.149363328	612.788743	592.8452903	561.8829661	589.1723331	1.037687486	0.838906847	0.855092427	603.0473145	597.3138596	660.8897393	620.4169712	0.985428809	0.934477819	0.944323995
AT4G17120	expressed protein	hypothetical protein	---	245434_at	49.79243875	151.8307044	65.95904276	171.5789264	135.480767	173.3367517	160.1321484	0.557002843	0.10512732	0.129826409	176.2928966	184.4285763	184.187508	181.636327	0.491058498	0.043716698	0.059859791	226.3423257	204.6413678	200.9038438	210.6291791	0.423464889	0.020470976	0.035617099	277.0931928	274.8605468	246.9081768	266.2873055	0.33495424	0.005897293	0.016357608	192.7158146	189.5951798	147.0007935	176.4372626	0.505528484	0.066930229	0.08856783	170.1266694	192.8316359	206.0484163	189.6689072	0.470261907	0.039466299	0.063142027
AT4G17130	hypothetical protein	hypothetical protein	---	245435_at	277.367627	205.6597073	203.4168963	62.03116435	76.98163559	70.17420926	69.72900306	3.281485945	0.002974921	0.007478088	67.5889314	55.35791757	54.23737761	59.06140886	3.874183633	0.002333481	0.006255395	91.86077929	76.9696331	75.19552524	81.34197921	2.812997	0.004043717	0.010690641	84.71732172	89.22083748	81.5331397	85.15709963	2.686972014	0.00415278	0.012926537	69.07202912	70.76500543	65.48741997	68.44148484	3.343217115	0.002745689	0.007484314	76.18035772	72.25967911	81.33184488	76.59062724	2.987503194	0.003377355	0.010443666
AT4G16650	expressed protein	growth regulator like protein	---	245438_at	218.4331143	274.5538978	192.0265581	150.9654108	149.4810641	161.6963288	154.0476012	1.482255192	0.039333033	0.055520804	134.9043233	145.8499389	139.9299699	140.2280774	1.628331936	0.022945416	0.035078935	220.1569091	205.4252667	213.9318122	213.1713293	1.071147126	0.572468534	0.610620043	148.9560981	130.7603004	132.6102607	137.4422197	1.661337086	0.022075244	0.042441656	124.9820716	102.0165388	113.4984422	113.4990175	2.011804699	0.010389877	0.019981642	92.77941556	87.27551534	108.6988774	96.25126944	2.37231008	0.006303546	0.016111646
AT4G16670	expressed protein	hypothetical protein	---	245439_at	153.4849804	188.3688276	167.6818452	40.63247691	39.21384805	41.63581575	40.49404691	4.194325603	0.000218631	0.001215288	55.15122221	50.25910597	56.40648817	53.93893878	3.148842405	0.000355284	0.001676005	89.60946827	83.16106156	86.43000108	86.40017697	1.965797104	0.001260818	0.004752079	606.8419946	629.3564925	633.6819332	623.2934734	0.272496384	4.17E-06	0.000228849	328.0134392	312.2523289	327.0248629	322.4302103	0.526765831	0.000176387	0.001164827	431.1007739	548.314748	466.4216732	481.9457317	0.352415649	0.000991105	0.00459701
AT4G16710	glycosyltransferase family protein 28	hypothetical protein	---	245442_at	1272.636068	1333.749307	839.2536214	343.7600503	364.5374131	369.7614283	359.3529639	3.196150992	0.007161735	0.0142731	349.8371118	328.6710152	338.6113344	339.0398205	3.38764435	0.006530357	0.013164186	448.8113613	476.8684276	520.2756506	481.9851465	2.382949642	0.013213188	0.025454578	360.1722447	441.1081758	348.7509985	383.3438064	2.996125966	0.008445115	0.02086263	290.8856517	283.041802	290.3738646	288.1004394	3.986617773	0.005233484	0.011915829	303.2399084	259.1026392	283.0804045	281.8076507	4.075639285	0.005157047	0.01396873
AT4G16800	enoyl-CoA hydratase, putative	enoyl-CoA hydratase	---	245446_at	125.9151771	155.2911027	124.2513035	325.0719849	308.4801523	306.673257	313.4084647	0.431234453	0.000106696	0.000757312	336.2376376	296.4890843	296.1609886	309.6292368	0.436497952	0.000473388	0.002046533	259.7990351	260.8212076	254.6670604	258.429101	0.5229772	0.000274951	0.001676327	151.3818468	131.6142979	128.8313028	137.2758158	0.984532686	0.871630807	0.890851127	189.215674	171.5591283	188.4643318	183.0797114	0.73821685	0.014526738	0.025639775	107.4835321	97.01640842	117.0228989	107.1742798	1.261053753	0.073715676	0.104584325
AT4G16860	disease resistance protein (TIR-NBS-LRR class), putative	disease resistance RPP5 like protein	---	245448_at	70.48851381	74.1810716	35.06960847	31.98999973	32.37119338	32.27299351	32.21139554	1.859995931	0.090427224	0.11392953	55.00150004	54.62192464	55.59162447	55.07168305	1.087910543	0.717626533	0.741596984	17.84262694	20.62387125	23.46512866	20.64387562	2.902219803	0.035410241	0.054653984	60.84126509	43.51363723	48.58017022	50.97835751	1.175264711	0.543887808	0.593539885	107.0660251	141.267933	148.1648267	132.1662616	0.453315876	0.01536449	0.026762289	292.4405155	213.2417036	250.4219027	252.0347072	0.237717516	0.001802452	0.006851516
AT4G16870	---	retrotransposon like protein	---	245449_at	329.6510491	333.8340956	246.0607651	158.3417133	176.250702	152.0472579	162.2132244	1.86903362	0.008775351	0.016686149	137.3629884	145.5035217	133.6506545	138.8390549	2.183693703	0.004662615	0.010243786	116.1018664	120.793808	103.801099	113.5655911	2.669663997	0.002838824	0.008263941	181.1397473	214.2387782	212.9029666	202.7604974	1.495271386	0.030341305	0.053913766	260.4121052	245.3462034	276.0971541	260.6184876	1.163317203	0.228100076	0.261440683	156.1922869	198.0273082	180.7743218	178.3313056	1.700105143	0.015862914	0.031438374
AT4G16890	disease resistance protein (TIR-NBS-LRR class), putative	disease resistance RPP5 like protein	---	245451_at	202.1283194	246.9064108	189.7355419	74.43729011	69.97135721	76.01862633	73.47575788	2.897873124	0.001331776	0.004274024	94.40594841	98.12116557	85.12797335	92.55169578	2.300589117	0.002488298	0.006546116	65.01718521	70.16808604	55.92695258	63.70407461	3.342383126	0.001121082	0.004369381	105.846222	108.6632231	119.5331969	111.3475473	1.912241708	0.004718152	0.014083294	146.9569203	190.1752063	166.5379827	167.8900364	1.268231448	0.103052596	0.128782176	261.3571671	134.6101537	190.9443858	195.6372355	1.088358377	0.691959699	0.724926773
AT4G16920	disease resistance protein (TIR-NBS-LRR class), putative	disease resistance RPP5 like protein	---	245454_at	45.89092939	32.51470838	40.10749118	17.896914	18.03102091	19.67977794	18.53590428	2.131235451	0.005864062	0.012275541	22.40035346	19.73957932	24.52406346	22.22133208	1.777768145	0.013673298	0.023280189	27.57160745	29.68800985	33.49309928	30.25090553	1.305890704	0.09464747	0.124332253	18.95568455	15.7380912	17.06482698	17.25286758	2.289728136	0.005040448	0.014713384	18.95436493	21.95007657	18.16341297	19.68928482	2.006389601	0.008024986	0.016502643	18.26045351	17.27917205	17.08534898	17.54165818	2.252032044	0.004847318	0.013382719
AT4G16930	disease resistance protein (TIR-NBS-LRR class), putative	disease resistance RPP5 like protein (fragment)	---	245455_at	22.39626289	18.60707757	24.07856674	9.697741511	9.285350104	10.27952876	9.754206793	2.224062861	0.001906912	0.005526587	9.047346359	8.423529244	8.970016111	8.813630571	2.461411207	0.001387083	0.004333288	11.5478371	9.917988685	9.841941926	10.43592257	2.07877827	0.002762166	0.008105127	10.52410115	11.58216284	11.46751998	11.19126132	1.938473996	0.003140068	0.010767428	10.48398137	10.94704966	10.90673464	10.77925522	2.012566603	0.002556973	0.007111385	11.05848761	11.52870708	12.36344092	11.65021187	1.862109403	0.003785357	0.011285636
AT4G16950	disease resistance protein (TIR-NBS-LRR class), putative	disease resistance RPP5 like protein	---	245456_at	487.515921	738.3611438	359.5665001	187.58435	193.9374504	194.8108179	192.1108728	2.750917638	0.039051459	0.055209615	273.1595136	280.3712443	265.3996596	272.9768058	1.935993011	0.083403223	0.105239488	205.8208932	205.7489669	182.7672215	198.1123605	2.667583118	0.041449016	0.062428888	387.9435252	344.8700853	377.7543648	370.1893251	1.42759705	0.230467021	0.281408561	667.5714153	600.5968714	638.4717041	635.5466636	0.831537979	0.396768799	0.433445491	810.3072077	836.5363559	873.2822016	840.0419217	0.629112875	0.050665146	0.077025454
AT4G17020	transcription factor-related	transcription factor like protein	---	245462_at	84.39190922	136.8106288	91.0709289	117.7776296	100.0552871	110.1598431	109.3309199	0.952074269	0.776510811	0.797622079	128.6161651	116.2577033	109.1078191	117.9938958	0.882174073	0.469768216	0.503400955	107.6356022	100.5636368	108.9477985	105.7156792	0.984633088	0.927087823	0.935945828	132.0363343	126.9642371	94.48548062	117.828684	0.883411001	0.534581475	0.584765909	89.56935461	88.28867127	85.8816774	87.91323443	1.184021454	0.382581516	0.4191219	112.8697967	128.3310565	109.0125479	116.7378004	0.891666241	0.509846008	0.554933219
AT4G17050	expressed protein	hypothetical protein	---	245464_at	42.51339823	57.05707736	47.85601072	35.22718631	43.61451072	37.41046163	38.75071955	1.26816128	0.102979097	0.127375335	36.81912279	35.49828808	39.46527763	37.26089617	1.318866886	0.054235676	0.072106036	41.98554658	39.9972168	37.34376874	39.7755107	1.235487898	0.103366219	0.134093228	46.17872956	51.91626685	50.94985546	49.68161729	0.989141755	0.91234891	0.92624104	52.36394783	54.2834581	50.36636961	52.33792518	0.938939821	0.507446069	0.542656968	52.70068523	49.55893064	54.70082209	52.32014599	0.939258887	0.519302758	0.56394624
AT4G16600	glycogenin glucosyltransferase (glycogenin)-related	glucosyltransferase like protein	---	245466_at	72.41579582	59.76269413	62.67785012	32.86297109	32.98575721	42.22779733	36.02550854	1.802947855	0.004196765	0.009590408	42.18151041	43.61648649	44.38194983	43.39331558	1.496823013	0.005133132	0.01098522	35.81153179	31.61334766	29.32107055	32.24865	2.01410333	0.001564136	0.005499619	38.04441785	40.43734589	39.98643295	39.4893989	1.644798735	0.002830241	0.010108119	31.23019788	32.92046075	29.82742227	31.32602697	2.073423273	0.001023058	0.003745005	37.57642531	38.15694016	41.16675864	38.96670804	1.666861704	0.002853507	0.009368779
AT4G16610	zinc finger (C2H2 type) family protein	hypothetical protein	---	245467_at	149.4543372	184.6946178	187.0735876	262.9400651	262.0067698	259.2379616	261.3949322	0.664668003	0.001996102	0.00569205	218.2921312	218.3108682	204.58673	213.7299098	0.812899083	0.037016782	0.052114375	164.9581672	148.1233607	126.7108828	146.5974702	1.185155837	0.174160963	0.210901213	122.5767979	117.4225	117.6780425	119.2257801	1.457242279	0.011332616	0.025793183	113.8294907	121.907402	119.4656166	118.4008365	1.467395441	0.011121837	0.020968859	93.05571098	80.02701563	107.548078	93.54360153	1.857324763	0.00526013	0.014140427
AT4G16050	expressed protein	hypothetical protein	---	245473_at	19.69402339	17.28639535	21.06496003	13.0500176	15.21385964	13.96470426	14.07619383	1.374551943	0.014244827	0.024399575	11.81178044	12.9641507	14.61522187	13.13038434	1.473563842	0.010551656	0.019049819	14.50031675	14.45790442	11.56935977	13.50919365	1.432243855	0.016502482	0.030089638	10.26037868	11.5477077	10.91845299	10.90884646	1.77364854	0.001928614	0.007881337	12.11414236	11.20341095	11.50842885	11.60866072	1.666726254	0.002428317	0.006851382	11.14074121	11.46667792	12.44547743	11.68429885	1.655936726	0.002825025	0.009309386
AT4G16060	expressed protein	hypothetical protein	---	245474_at	155.0586902	239.0040468	242.1069101	268.2080592	309.4563437	280.2450679	285.9698236	0.741534706	0.075835734	0.097526553	238.539745	254.1636046	251.748712	248.1506872	0.854547499	0.280125615	0.313041693	446.253129	477.0674341	459.0573676	460.7926436	0.460199511	0.001137899	0.004416975	254.1844509	249.0117101	302.6068057	268.6009889	0.789485362	0.1640584	0.210722173	178.5709702	196.1053846	180.5447449	185.0736999	1.145795157	0.405506445	0.441713643	200.6685092	175.5685887	179.4449454	185.2273478	1.144844709	0.415428893	0.463454495
AT4G16110	two-component responsive regulator family protein / response regulator family protein	hypothetical protein	---	245477_at	162.9022969	214.6907883	121.0338307	93.49478815	96.31987048	97.36681935	95.72715933	1.736278117	0.06006767	0.079672735	89.4112964	108.0805804	100.6087223	99.36686636	1.67268002	0.072791724	0.093284738	122.8211833	137.5897391	135.7253132	132.0454119	1.25872584	0.281710344	0.323213819	381.1267221	336.9001342	339.0226675	352.3498412	0.471715757	0.003726013	0.012088454	139.3012469	149.6620775	130.3537792	139.7723679	1.189140418	0.393242107	0.429894133	528.3927034	538.1508259	554.6913468	540.4116253	0.307559949	0.000185197	0.001570773
AT4G16130	GHMP kinase family protein	galactokinase like protein	---	245478_at	383.5924533	584.2939782	315.5417673	370.3530887	377.1990806	342.3130894	363.2884195	1.177602633	0.472213554	0.507416926	447.2309051	436.6529679	456.0234751	446.6357827	0.957848467	0.827334303	0.84391754	557.3530022	514.9152594	535.7029589	535.9904068	0.79816615	0.255546105	0.29635837	3465.77981	3130.40532	3192.527589	3262.90424	0.131113072	2.68E-05	0.000580857	1257.863989	1245.052651	1201.774678	1234.897106	0.346433235	0.000609988	0.002633425	1239.935518	1354.495074	1321.656584	1305.362392	0.327732285	0.000557323	0.003152769
AT4G16140	proline-rich family protein	extensin like protein	---	245479_at	57.57869157	35.61302593	43.45588984	383.8442216	330.733345	364.4666732	359.6814133	0.126637632	4.81E-05	0.000459659	173.3619628	206.4162049	215.3547776	198.3776485	0.229608541	0.000433915	0.001930782	550.924001	584.0287987	544.789403	559.9140676	0.081350345	3.07E-06	0.000118283	127.7018875	124.6711884	125.7643843	126.0458201	0.361370194	0.000242542	0.002035002	120.0769356	120.4832885	109.4684382	116.6762208	0.390389765	0.000644515	0.00273327	26.84039241	55.45530141	35.94959419	39.415096	1.155628352	0.594104243	0.635001432
AT4G16150	calmodulin-binding protein	transcription factor like protein	---	245480_at	203.3599671	211.8667434	205.2154576	64.38997802	67.38866814	69.19967554	66.9927739	3.087109908	1.17E-06	7.35E-05	69.77198597	62.05764299	55.55619436	62.46194111	3.31104113	7.61E-06	0.000155916	83.75149834	82.7131083	73.97933526	80.14798063	2.580402581	6.13E-06	0.000167084	85.8739379	102.478691	106.2521323	98.20158708	2.106015414	8.83E-05	0.001113565	61.91535341	58.24516158	64.94824098	61.70291866	3.351771043	1.47E-06	9.97E-05	91.0608112	89.23658008	105.9981995	95.43186358	2.167138399	4.65E-05	0.000713709
AT4G16170	expressed protein	hypothetical protein	---	245481_at	747.120285	967.3735076	786.4544674	505.9047448	548.6032107	567.8479099	540.7852885	1.541553437	0.014041108	0.024120217	513.661145	519.5202791	486.0807023	506.4207088	1.646159814	0.008838766	0.016594148	563.6379416	551.4583312	514.0857888	543.0606872	1.5350944	0.013864145	0.026325727	472.5540365	499.3357776	498.8253102	490.2383748	1.70049809	0.007379593	0.019035411	323.559706	336.6735382	344.8866949	335.0399797	2.488208783	0.001851848	0.005709407	401.6774236	380.298365	366.6460755	382.8739547	2.177346904	0.002772808	0.009221491
AT4G16180	expressed protein	hypothetical protein	---	245482_at	111.6363459	167.4875026	81.21988069	208.4729752	132.1067422	201.8626718	180.8141297	0.664298618	0.159181729	0.18887303	212.6273152	197.9142173	205.7782054	205.4399126	0.584670111	0.029082528	0.042583789	149.2316564	129.1026857	128.4019376	135.5787599	0.885939483	0.586331268	0.623805017	213.6147942	173.5866276	138.6168401	175.272754	0.685300902	0.172782876	0.220136613	122.8019167	109.984276	102.9435259	111.9099062	1.073314959	0.767439803	0.789214736	141.2173534	150.8928664	155.6956377	149.2686192	0.804687396	0.318643155	0.36670139
AT4G16190	cysteine proteinase, putative	cysteine proteinase contains similarity to papain-like cysteine proteinase isoform I GI:7381219 from [Ipomoea batatas]	---	245483_at	2826.659138	4868.473592	1520.450152	1669.836052	1536.512105	1529.229865	1578.526007	1.946031264	0.20048791	0.232571945	3088.437003	2956.971696	2959.565812	3001.658171	1.023388003	0.946067261	0.951639097	2121.486989	2129.740493	2223.489051	2158.238844	1.423318354	0.401690741	0.445695484	10549.13045	10495.43419	10675.0174	10573.19401	0.290532923	0.001539507	0.006823524	7115.042665	6817.717685	6478.647521	6803.802624	0.45149178	0.019703111	0.032520306	11460.18245	10917.86573	10926.1569	11101.4017	0.276709288	0.001259449	0.005414762
AT4G16210	enoyl-CoA hydratase/isomerase family protein	enoyl-CoA hydratase like protein	---	245484_at	873.9312147	908.4050146	521.9783212	351.3671419	370.8036878	355.0004119	359.0570805	2.139227693	0.029676496	0.043996023	376.9989467	346.1911441	355.5181007	359.5693972	2.136179709	0.02993554	0.043632745	469.1454094	514.7910358	496.909718	493.6153877	1.556079631	0.091578362	0.120991737	776.4414677	811.084213	799.9847971	795.8368259	0.965153691	0.833842755	0.857218954	571.5480848	493.4016307	489.3605304	518.1034153	1.482531918	0.118941828	0.146234761	962.3379536	919.8859955	958.8906235	947.0381909	0.811060058	0.223146125	0.268504961
AT4G16230	GDSL-motif lipase/hydrolase family protein	proline-rich, APG like protein	---	245485_at	54.37752566	56.03722687	72.88950915	102.8305399	111.401891	101.8415174	105.3579828	0.579941063	0.00264306	0.006886956	22.4491668	17.56893454	20.91105482	20.30971872	3.00848187	0.002579007	0.00671576	44.14057834	41.40511432	36.03412685	40.5266065	1.507686575	0.032051234	0.050568075	25.39707884	35.90012187	37.22029551	32.83916541	1.860626475	0.01561581	0.03261818	31.70690199	34.57174394	30.06794184	32.11552926	1.902550634	0.008746058	0.017605078	35.99497224	28.24544289	34.08557919	32.77533144	1.864250272	0.011191749	0.024356559
AT4G16250	phytochrome D (PHYD)	phytochrome D	PHYD	245487_at	159.6656546	175.8183284	169.2028465	171.9472442	167.0315404	159.6307127	166.2031657	1.012188561	0.748560628	0.771518055	184.3323045	162.2641835	177.2061607	174.6008829	0.963505684	0.471182533	0.504786374	155.9370351	155.3971023	154.7334838	155.3558738	1.082861813	0.051996968	0.075278472	104.4920293	98.96295973	102.8373558	102.0974483	1.647729165	0.000183861	0.001722887	223.4620668	211.9532392	227.4704978	220.9619346	0.761348073	0.001333074	0.004531289	246.2475094	225.2326365	213.7590759	228.4130739	0.736511883	0.004756891	0.013223592
AT4G16280	flowering time control protein / FCA gamma (FCA)	FCA gamma protein	---	245489_at	242.2306994	264.766515	336.0400081	110.7724444	109.7192262	112.5212561	111.0043089	2.531545039	0.003857265	0.009007751	86.8709476	95.64247017	92.41417751	91.64253176	3.066397251	0.002624484	0.006795588	119.5448251	117.2639834	115.5542508	117.4543531	2.392524415	0.004449637	0.011412893	154.1004725	163.9762224	168.6663554	162.2476834	1.731996424	0.0142242	0.030413136	137.8003046	132.0578054	118.8533292	129.5704797	2.168799623	0.006279584	0.013671006	171.9801256	194.9028967	202.8576074	189.9135432	1.479685981	0.037576098	0.060757203
AT4G16320	expressed protein	hypothetical protein	---	245491_at	221.0982679	251.1414272	148.2383214	132.0343826	108.0052598	114.6468547	118.2288324	1.74937028	0.047662534	0.06533881	106.7053825	112.2336616	100.3476035	106.4288825	1.943325915	0.030914726	0.044845236	144.5967676	143.9235348	120.9638445	136.4947157	1.515267492	0.089498868	0.118684523	124.33078	139.4892207	139.2291955	134.3497321	1.539459754	0.079286573	0.114707008	95.21800319	106.4505694	110.2881394	103.9855707	1.988987551	0.029107049	0.044294726	117.2942937	119.9154646	131.0934309	122.7677298	1.684693575	0.052691136	0.07947654
AT4G16340	adapter protein SPIKE1 (SPK1)	putative protein	SPK1	245492_at	58.67159338	80.53385033	98.30146411	367.1758445	364.6156428	348.9016965	360.2310613	0.219772745	2.55E-05	0.000315401	257.6355777	271.966797	288.1252856	272.5758867	0.290447443	0.000180368	0.001058466	477.2032611	436.7071065	388.5885517	434.1663064	0.182347105	0.000224749	0.001476381	128.6472013	122.9043748	135.4663614	129.0059792	0.613684496	0.014312124	0.030550173	135.4191504	145.1939937	159.1853606	146.5995016	0.540035733	0.007275337	0.015304353	48.59426806	41.80281996	53.15444602	47.85051135	1.654506233	0.058420945	0.086394537
---	---	hypothetical protein	---	245493_at	109.8989293	85.68390461	137.2324439	37.58568997	35.06854661	37.33359348	36.66261002	3.025928211	0.007591089	0.014935411	31.20404409	33.46648661	27.61554739	30.76202603	3.606343283	0.005886675	0.012153513	55.44845306	57.26236843	42.37787361	51.6962317	2.145967362	0.019185976	0.033815486	43.4351734	77.74157747	77.82502989	66.33392692	1.672423616	0.076425266	0.111342629	42.63139249	51.05799682	53.42608666	49.03849199	2.262272379	0.015347442	0.026743802	55.94981177	48.50858577	59.11941173	54.52593642	2.034599187	0.020710402	0.038260082
AT4G16390	chloroplastic RNA-binding protein P67, putative	salt-inducible protein homolog	---	245494_at	258.2905863	242.001762	237.5346599	330.6371584	324.6757203	330.6407846	328.6512211	0.748338422	0.000235121	0.001283489	429.3582372	432.3445877	431.6487467	431.1171905	0.570476755	8.34E-06	0.000164669	309.8049298	277.6958238	286.8819963	291.4609166	0.843826126	0.016430185	0.029988515	153.0464839	179.7876218	170.3040149	167.7127069	1.466450221	0.001470282	0.006608319	362.9072878	357.2133034	396.458592	372.1930611	0.660792373	0.000786329	0.003131252	215.7586215	191.532193	186.8675516	198.0527887	1.241801934	0.011947111	0.02551779
AT4G16440	iron hydrogenase family protein	LET1 like protein	---	245496_at	439.8718694	463.103651	389.7453897	160.7639245	172.1794349	161.3261969	164.7565187	2.615416818	0.00026601	0.001394467	154.1902923	146.0593551	161.6082242	153.9526239	2.798958272	0.000233555	0.001253756	177.7972819	168.3460803	167.8228685	171.3220769	2.515186471	0.000289393	0.001744754	244.8301183	281.4625467	276.1108464	267.4678371	1.611060884	0.00261432	0.009599391	179.8154003	188.7016395	174.8261643	181.1144014	2.379197716	0.000344477	0.001786684	261.7621372	308.2030031	266.2294929	278.7315444	1.545956956	0.004382598	0.012472548
AT4G16470	pentatricopeptide (PPR) repeat-containing protein	hypothetical protein	---	245498_at	173.4429939	147.7037035	105.9661595	89.82521054	73.07747054	79.01513344	80.63927151	1.765528751	0.038155137	0.05413887	77.93773987	61.83684109	71.91216626	70.56224907	2.017664603	0.023745878	0.036013089	79.60607859	69.81621565	72.62289481	74.01506302	1.923540243	0.026310013	0.043333321	74.19164867	73.84752023	76.20430007	74.74782299	1.904683596	0.026362747	0.048536729	63.17775269	61.15490038	67.1043426	63.81233189	2.231088381	0.016400037	0.02818568	73.97605465	61.59458726	73.54271137	69.70445109	2.042494418	0.022361157	0.04049955
AT4G15640	expressed protein	hypothetical protein	---	245502_at	133.2787372	126.0927835	164.2903774	464.87163	457.0876051	489.6361888	470.531808	0.300129832	2.75E-05	0.000330946	457.4281798	452.189963	479.3479297	462.9886908	0.305019616	2.36E-05	0.00029148	355.4008093	300.2049444	337.5063162	331.0373566	0.426600291	0.000693439	0.003137082	130.2102122	136.0101157	157.1949903	141.1384394	1.000582359	0.995690488	0.996010029	249.0119475	247.4199118	215.1461117	237.192657	0.595383662	0.003972769	0.009717968	147.1187413	164.4685402	153.4455375	155.0109397	0.911036557	0.34092787	0.389257205
AT4G15730	expressed protein	hypothetical protein	---	245509_at	61.06686864	76.81208615	56.169677	45.10769912	40.69146836	43.93064258	43.24327002	1.49579061	0.028095152	0.042057639	45.60647777	41.53257669	44.46969344	43.86958263	1.474435665	0.030483776	0.044318064	48.21734601	39.33321436	34.61442544	40.72166194	1.588414475	0.031662754	0.05009787	37.2100297	45.79238903	37.55350643	40.18530839	1.609615052	0.023027289	0.043839401	32.66141371	36.79634121	36.69690304	35.38488598	1.827980378	0.010059757	0.019506229	42.33703405	41.54913637	50.2979929	44.72805444	1.446136616	0.04308724	0.0675738
AT4G15770	60S ribosome subunit biogenesis protein, putative	hypothetical protein	---	245512_at	185.2146931	183.3728709	156.4374381	1085.947491	983.9746475	1085.516233	1051.812791	0.166387342	1.54E-05	0.000234832	930.9596845	1024.624722	1019.194436	991.5929476	0.176492112	1.36E-05	0.000214795	513.273318	539.2409828	597.0698175	549.8613728	0.318277193	0.000144025	0.001085017	303.2364381	321.9325527	293.4654263	306.2114724	0.571527685	0.000465759	0.003128798	721.2473966	744.3896075	755.9581022	740.5317021	0.236327943	2.12E-06	0.000110761	532.3404305	523.1125384	528.7601848	528.0710512	0.331410581	3.37E-06	0.000197526
AT4G15780	synaptobrevin-related family protein	SYBL1 like protein	---	245513_at	152.3541773	310.9594902	100.7977252	341.6896387	268.0720171	344.3953254	318.0523271	0.591214448	0.128454373	0.155371471	274.0504585	294.0223365	313.6915646	293.9214532	0.639752998	0.174773701	0.203405069	406.5353469	429.7301951	456.3758785	430.8804735	0.436402071	0.020045367	0.035037941	177.9857636	147.7900062	118.391827	148.0558656	1.270041752	0.57477558	0.622398987	240.1570781	262.9553619	236.0422266	246.3848889	0.763184511	0.412100776	0.448583244	99.37497468	85.50126326	94.22583032	93.03402275	2.021165218	0.208183915	0.252395668
AT4G15840	expressed protein	hypothetical protein	---	245517_at	461.8691209	588.6223044	518.3903901	164.8010044	182.965683	167.0706516	171.6124463	3.047334947	0.00069388	0.002701841	176.8850198	178.8924423	173.8578366	176.5450996	2.9621927	0.000701774	0.002679032	208.1144223	200.8257833	190.1736647	199.7046234	2.618670495	0.000948662	0.003890762	229.2323807	267.9129201	273.195596	256.7802989	2.036607198	0.002454722	0.00923242	212.402149	227.1482557	225.1750779	221.5751608	2.360195083	0.001229971	0.004269287	246.4650672	273.7939281	241.0566774	253.7718909	2.060750713	0.0021038	0.007639206
AT4G15850	DEAD/DEAH box helicase, putative	ATP-dependent RNA helicase like protein	---	245518_at	87.25425205	87.14784705	82.7846057	98.04703489	92.19168953	93.46893429	94.56921957	0.906520134	0.018619406	0.030188134	96.87652349	84.10852468	93.12597904	91.3703424	0.938257419	0.23749489	0.268969597	69.61243999	69.73037777	66.51980694	68.6208749	1.249312279	0.000697471	0.003147581	58.59386941	51.04055564	55.1390738	54.92449962	1.560849934	0.000305357	0.002377785	81.05054213	72.69624204	89.90834306	81.21837575	1.05553578	0.433269192	0.469371821	64.90777615	63.69366833	75.46589842	68.02244763	1.2603031	0.01162709	0.025059042
AT4G15880	Ulp1 protease family protein	Expressed protein ;supported by cDNA: gi:14423393	---	245521_at	507.7201454	450.7110705	421.0041089	340.6354797	354.1692189	377.8927279	357.5658089	1.285950064	0.020935503	0.033150095	255.6503893	270.6042613	296.7997109	274.3514538	1.675995401	0.002745783	0.006994461	282.5606568	281.2592892	300.0848665	287.9682708	1.596744577	0.00277779	0.008143307	316.5525316	314.5532786	332.843689	321.3164997	1.431024474	0.006056201	0.016646542	260.8444656	276.2825843	283.6807709	273.6026069	1.680582579	0.002105632	0.006219621	314.8573066	320.9835775	301.9217521	312.5875454	1.47098559	0.004832922	0.013355146
AT4G15890	expressed protein	hypothetical protein	---	245522_at	121.8413262	149.8175186	147.6062596	102.2387001	119.3024077	122.2766204	114.6059094	1.219440041	0.082979128	0.105623662	66.36633685	67.69294961	70.89899212	68.31942619	2.045611952	0.001410631	0.00438051	58.67008265	69.72435977	63.62728046	64.00724096	2.183425386	0.001357785	0.004980542	47.04988625	58.51722501	56.84691092	54.13800739	2.581458785	0.000897044	0.004749191	51.95083718	52.54776746	47.05233174	50.5169788	2.766496297	0.000618301	0.002655521	51.33393878	73.92954217	75.48634064	66.9166072	2.088495527	0.003605101	0.01093635
AT4G15910	drought-responsive protein / drought-induced protein (Di21)	drought-induced protein like	---	245523_at	74.49374771	74.73479426	80.47066621	562.2292341	714.0472079	633.7281658	636.6682026	0.120261075	0.000217338	0.001210259	522.1759841	583.4754296	567.8129815	557.8214651	0.137259692	1.29E-05	0.000209386	473.4512552	471.0824405	510.203607	484.9124342	0.15789738	5.78E-06	0.000163777	206.3108166	244.4548404	253.4645474	234.7434015	0.326170628	0.000410039	0.002876965	116.8909485	90.77364307	101.7807362	103.1484426	0.742293347	0.027278117	0.042107659	122.4335642	133.719819	119.4107143	125.1880325	0.611611199	0.000522828	0.003017879
AT4G15920	nodulin MtN3 family protein	cytochrome c oxidoreductase like protein	---	245524_at	40.51844055	64.13821128	44.7497434	186.2448536	178.1513375	182.5179677	182.3047196	0.273180704	6.48E-05	0.000556928	251.1337631	242.8532593	261.9981494	251.9950573	0.197631383	2.48E-05	0.000298512	366.4391346	388.99975	388.9828708	381.4739185	0.130551866	5.89E-06	0.000164377	374.558988	428.6647497	415.7317681	406.3185019	0.122569195	3.72E-05	0.000688857	412.8034741	379.0659821	411.2597955	401.0430839	0.1241815	1.18E-05	0.000254524	84.09565161	73.49682181	92.54130863	83.37792735	0.597305946	0.021196211	0.038961279
AT4G15930	dynein light chain, putative	dynein light chain like protein	---	245525_at	1441.418048	1843.830336	1157.640473	1702.035154	1656.399709	1644.077775	1667.504213	0.888131461	0.403449591	0.439780512	1240.205747	1316.493889	1330.613795	1295.771144	1.142920152	0.40909403	0.443451953	1362.308698	1397.508689	1443.038288	1400.951892	1.057111926	0.710153075	0.740156425	765.4992245	857.3180545	841.2553406	821.3575399	1.803067337	0.030488693	0.054126872	863.6046423	895.2183386	891.9221295	883.5817034	1.67609056	0.040058325	0.057341814	593.6076314	603.4543427	582.6477481	593.236574	2.496412085	0.011183291	0.024353916
AT4G15950	expressed protein	putative protein	---	245526_at	81.07346358	101.7628291	85.91796816	110.5382752	115.9261155	88.02833477	104.8309085	0.854564316	0.223177687	0.25619919	113.7548828	77.61442002	109.8601049	100.4098026	0.892191313	0.4533305	0.487546336	87.69430202	79.570405	82.43327779	83.2326616	1.0763173	0.395828651	0.439895857	59.61267467	63.87524455	70.00629903	64.49807275	1.388952411	0.02243663	0.042996543	65.88947681	57.8372713	61.98932451	61.90535754	1.447124404	0.014234247	0.025191283	56.21630013	75.77022332	74.79882451	68.92844932	1.299677485	0.081444996	0.113649268
AT4G15955	epoxide hydrolase-related	putative epoxide hydrolase	---	245527_at	159.2411609	208.6847216	151.4770158	78.20976801	79.26102086	77.71967214	78.39682034	2.208435224	0.006144359	0.01271711	71.62579597	75.03019587	78.75652577	75.13750587	2.304232719	0.005564989	0.01165339	101.5849007	99.501148	100.5387526	100.5416004	1.722016546	0.015481297	0.02857874	176.4111288	223.1949866	180.1451256	193.2504137	0.895906488	0.437964026	0.491674363	108.8316994	104.9015498	129.7424063	114.4918852	1.512197124	0.039680758	0.056928762	219.4618927	182.1803376	183.0362777	194.892836	0.888356406	0.373228133	0.421695366
AT4G15570	tRNA-splicing endonuclease positive effector-related	SEN1 like protein	---	245529_at	70.83519271	86.90757351	84.02558614	105.0485142	125.1753718	116.3079946	115.5106269	0.697679971	0.010262038	0.018837911	99.61332572	94.90134218	98.26462821	97.59309871	0.825769976	0.02974528	0.043401305	93.76449501	110.1128403	85.96726787	96.61486773	0.834130944	0.138101416	0.172443511	133.5736913	133.1935408	138.3687995	135.0453439	0.596758455	0.000477108	0.00317235	77.11683853	76.64583389	68.25624869	74.00630704	1.08895382	0.314178127	0.350185311	103.0797842	78.01678977	103.6655185	94.92069749	0.849018738	0.217268288	0.262160168
AT4G15590	---	splicing factor like protein	---	245530_at	83.0272964	73.64950043	66.59823107	24.29585958	28.89172416	26.50598225	26.564522	2.801669433	0.000635242	0.002545051	26.23618785	26.30131005	26.92270391	26.48673393	2.809897569	0.000548367	0.002272121	38.77144755	32.2209823	27.45435467	32.81559484	2.267976846	0.001972893	0.006425818	29.94940416	38.72381562	35.21893124	34.63071701	2.149103909	0.001805176	0.007542538	32.07552875	24.84694824	34.09272325	30.33840008	2.45316197	0.001336533	0.00454057	36.05241357	44.88311433	35.16575221	38.7004267	1.923105651	0.003264983	0.010228092
AT4G15110	cytochrome P450 97B3, putative (CYP97B3)	cytochrome P450 like protein	---	245532_at	572.7725332	501.0258209	434.5853329	293.6216355	280.7345854	294.4292	289.5951403	1.736198204	0.006044223	0.01255571	366.7562352	331.444574	314.2084891	337.4697661	1.489895134	0.018095903	0.029003692	449.6815121	425.6410973	431.4635429	435.5953841	1.154269721	0.172843253	0.209567265	292.3143436	350.7730278	322.9690245	322.0187987	1.561382641	0.014002864	0.03004952	543.8257087	539.0132136	584.0602686	555.6330636	0.904903965	0.280498848	0.315722636	380.0679512	400.1755417	372.4536535	384.2323821	1.308568944	0.043696351	0.068358014
AT4G15130	cholinephosphate cytidylyltransferase, putative / phosphorylcholine transferase, putative / CTP:phosphocholine cytidylyltransferase, putative	putative phosphocholine cytidylyltransferase	---	245533_at	689.960237	616.3851391	813.1354441	186.2819793	172.5204114	172.2467713	177.0163873	3.991119791	0.000777001	0.002911827	161.3972155	178.7136522	177.9074457	172.6727711	4.091517163	0.00075748	0.002829317	146.9628066	163.5634307	175.3008965	161.942378	4.362623395	0.000716161	0.003202688	248.0004586	220.734104	229.8441096	232.8595574	3.033990164	0.001220423	0.005838923	128.4222053	152.9248775	134.8825181	138.7432003	5.092095362	0.000604783	0.002621712	195.7520472	200.9781971	150.6985791	182.4762745	3.871701177	0.000921399	0.004379719
AT4G15180	SET domain-containing protein	hypothetical protein	---	245536_at	221.9352587	263.2889771	276.2678296	145.404756	141.2023379	129.7581212	138.788405	1.828904139	0.002507411	0.006638862	111.3634384	106.6348846	117.5881273	111.8621501	2.269138294	0.001046723	0.003580396	124.6700589	146.0381144	122.9405983	131.2162572	1.934445425	0.002420825	0.007390511	131.4864581	160.6972456	137.2251151	143.1362729	1.773349852	0.004047842	0.012757456	126.4658131	119.5546301	104.4443072	116.8215834	2.172806437	0.00147649	0.004862395	135.529809	134.5925034	137.861887	135.9947331	1.866474404	0.001992429	0.007347458
AT4G15240	fringe-related protein	hypothetical protein	---	245541_at	326.8591433	297.3151679	309.2782897	73.0537094	77.0399495	77.56132964	75.88499618	4.100294955	1.11E-05	0.000201814	76.46101667	70.71457705	78.70625696	75.29395023	4.132481641	1.21E-05	0.000202282	97.81425061	111.2421128	115.2153843	108.0905826	2.878612175	3.56E-05	0.000444472	138.9887409	140.345675	140.0096608	139.7813589	2.225982559	3.72E-05	0.000688857	93.76123121	71.38803672	79.03190164	81.39372319	3.822787001	2.89E-05	0.000400848	115.7717167	130.7903572	122.3361653	122.9660797	2.530379659	4.02E-05	0.000661024
AT4G15290	cellulose synthase family protein	cellulose synthase like protein	---	245546_at	321.4836974	148.8057372	220.0031685	63.19824135	63.14760426	58.14160321	61.49581627	3.741677862	0.028219965	0.042205127	57.88732117	55.34561807	53.07689315	55.4366108	4.150642167	0.02524356	0.037856231	84.12649412	74.87340541	81.49085137	80.16358363	2.870349902	0.040416815	0.061180341	72.879778	76.00068544	112.9038702	87.26144456	2.636875146	0.050773952	0.080479231	63.5620529	73.05722779	67.84359942	68.15429337	3.376126771	0.032054985	0.047926796	91.93360812	93.729538	106.420524	97.36122336	2.36333857	0.057677815	0.085579793
AT4G15360	cytochrome P450 family protein	cytochrome P450 like protein	---	245552_at	20.06425257	20.54229092	22.41564365	12.49902921	13.51318759	12.0371824	12.68313307	1.656325421	0.000580869	0.00239019	13.41908276	10.76242823	12.0381008	12.07320393	1.740001729	0.00104789	0.003583404	14.22361894	15.11275693	13.59506202	14.3104793	1.467972894	0.001352449	0.004968278	13.19761542	16.32554091	14.75517876	14.75944503	1.423318808	0.005627003	0.015847633	12.2083863	14.45952117	12.50625184	13.0580531	1.608769359	0.001390623	0.004676139	14.83747318	14.92185945	16.12753899	15.29562387	1.373425228	0.002333757	0.00821725
AT4G15410	UBX domain-containing protein	phosphatase like protein	---	245557_at	422.0161015	464.6635303	499.8172134	475.7346537	435.7972219	432.2310096	447.9209617	1.031801712	0.61897153	0.649552818	336.2151921	338.3621281	322.2976515	332.2916572	1.39084327	0.004882944	0.010587921	444.7346948	392.0331405	375.1663751	403.9780701	1.144036395	0.13131317	0.164958077	253.9077704	252.4293147	234.8967422	247.0779424	1.870525594	0.000766374	0.004296381	177.4418145	196.2610475	225.4445275	199.7157965	2.314116475	0.000581401	0.002541693	228.315498	249.0286902	188.4244352	221.9228744	2.082550599	0.001110232	0.004981062
AT4G15430	early-responsive to dehydration protein-related / ERD protein-related	hypothetical protein	---	245558_at	220.2677948	117.463941	210.5233346	89.5778543	91.79326045	88.18327543	89.85146339	2.033931148	0.047157963	0.064689788	79.93354046	79.62304813	74.068567	77.87505186	2.346729611	0.033042618	0.04738617	141.3058628	112.7944731	124.8938409	126.3313923	1.446605526	0.170298756	0.206812194	82.11323214	88.44301583	82.56092855	84.37239217	2.166012903	0.040068757	0.066699234	102.8237735	100.3221987	99.28091126	100.8089612	1.812851636	0.066791692	0.088412657	103.3546655	95.61894043	100.9338384	99.9691481	1.828080899	0.065325733	0.094718135
AT4G15500	UDP-glucoronosyl/UDP-glucosyl transferase family protein	indole-3-acetate beta-glucosyltransferase like protein	---	245561_at	132.8856752	111.266622	107.3173987	54.04981237	49.96665946	60.09245682	54.70297622	2.141685397	0.001805883	0.005307815	83.16205293	85.6549417	94.64817604	87.82172356	1.33402717	0.02778245	0.040983387	72.21152553	78.93096942	68.01657041	73.05302179	1.603719633	0.00673077	0.015522861	107.6505901	95.30326367	106.8104527	103.2547688	1.134635878	0.192882256	0.24171836	85.5124758	89.66618776	78.20335382	84.46067246	1.387113812	0.019249458	0.031894506	97.00632404	109.5499506	107.8706174	104.808964	1.117810546	0.236132725	0.282489236
AT4G15520	tRNA/rRNA methyltransferase (SpoU) family protein	OBP33pep like protein contains non_consensus donor splice site TA at exon 4	---	245562_at	283.7024148	317.3305459	168.307152	248.5546324	239.283769	237.9004485	241.91295	1.060078447	0.764150275	0.78602637	222.1821844	228.3900856	237.4750897	229.3491199	1.118149938	0.582295446	0.612818403	211.493277	203.0094336	183.0855967	199.1961024	1.287408243	0.280377033	0.322039691	135.2022948	147.4475584	118.4397093	133.6965208	1.918125488	0.055566659	0.086415867	199.9767449	202.3877542	202.3843765	201.5829585	1.272164602	0.290977196	0.326397092	213.2329592	193.3072315	208.8178071	205.1193326	1.25023176	0.322639222	0.370650126
AT4G14605	mitochondrial transcription termination factor-related / mTERF-related	hypothetical protein	---	245565_at	96.51310318	129.5590415	56.30096362	60.06269236	59.83457845	60.49948828	60.13225303	1.565289253	0.18382105	0.214978037	83.46134915	67.26410573	72.96563069	74.56369519	1.262335097	0.418457753	0.45261831	54.92313791	54.89724271	51.41442404	53.74493489	1.751316094	0.129717667	0.163266694	56.98836684	54.58046251	65.63575906	59.06819614	1.593486437	0.177463402	0.225317077	73.71379592	70.50965864	70.0501428	71.42453245	1.317815689	0.344849323	0.381709993	89.41355607	83.31458587	100.1723406	90.96682752	1.034710916	0.891580823	0.907299192
AT4G14660	RNA polymerase Rpb7 N-terminal domain-containing protein	RNA polymerase II fifth largest subunit like protein	---	245569_at	64.6059704	48.47741561	68.78529131	141.7619505	160.8741201	137.1981589	146.6114098	0.413493687	0.000837474	0.003083764	147.011869	128.877692	137.1710118	137.6868576	0.440295417	0.000685228	0.00263442	75.83597241	72.40567908	73.59866594	73.94677247	0.819817964	0.100867974	0.131303184	49.38084506	45.82928407	40.29478543	45.16830486	1.342155581	0.083339833	0.119324878	92.6859379	89.42268057	87.89181153	90.00014333	0.673586621	0.00983837	0.019193365	78.77000882	78.23628806	71.94986128	76.31871939	0.794338439	0.07516746	0.106389816
AT4G14695	expressed protein	light induced protein like	---	245571_at	39.73294304	70.10571321	87.1110368	454.5771288	461.9448884	443.8436389	453.4552187	0.144777025	1.27E-05	0.000212804	357.6617296	397.7977834	430.3554241	395.2716457	0.166088052	0.000196576	0.00112016	1002.808789	1187.370955	1130.523994	1106.901246	0.059309625	5.03E-05	0.000540773	150.485884	137.5106387	124.1184229	137.3716485	0.477899904	0.010525717	0.024484075	122.8360014	176.7053712	148.9352884	149.4922203	0.439152603	0.015799966	0.027364075	16.19161388	20.21030624	13.64274091	16.68155368	3.935478611	0.02488168	0.043959868
AT4G14720	expressed protein	hypothetical protein	---	245572_at	302.1975758	323.7036862	288.8554692	336.3546993	306.4662606	317.5842512	320.1350704	0.952469562	0.319057297	0.354830647	235.1906095	238.2953194	237.9306254	237.1388514	1.285824354	0.002660977	0.006844865	152.6893807	158.9372672	180.0478273	163.8914917	1.860492617	0.000421894	0.002250823	122.3487079	125.0099656	132.7587528	126.7058088	2.406510904	7.39E-05	0.00100735	113.0527192	111.7457921	113.4598069	112.7527727	2.704314076	4.61E-05	0.00052068	76.81120711	81.31171949	71.95871338	76.69387999	3.975791946	2.66E-05	0.000538285
AT4G14790	ATP-dependent RNA helicase, mitochondrial (SUV3)	RNA helicase like protein	suv3	245578_at	170.1072822	173.9980802	179.9567598	142.6782749	135.2645866	139.7555292	139.2327969	1.254642426	0.000586605	0.002405852	147.9463247	132.3313784	121.9606026	134.0794352	1.302864781	0.007346011	0.014335587	173.2665932	148.7797695	124.329535	148.7919659	1.174037677	0.146834411	0.181386251	136.8628279	135.5798384	128.8909667	133.7778777	1.305801655	0.000414783	0.002895585	143.52919	145.5510558	130.3017016	139.7939825	1.24960582	0.003321678	0.008567373	162.6093267	163.4917707	178.7986341	168.2999105	1.037952864	0.346013734	0.394233687
AT4G14810	hypothetical protein	hypothetical protein	---	245579_at	43.76991189	33.74040463	32.84034316	12.85816067	13.28706861	13.10194043	13.0823899	2.811684524	0.002494777	0.006615244	16.68151156	18.27126677	16.44473616	17.13250483	2.147003814	0.005202898	0.011102128	17.49734408	16.56099099	18.45825778	17.50553095	2.101253217	0.005552256	0.013428812	22.66431528	24.00280458	26.07257011	24.24656333	1.517062552	0.026201855	0.048333293	15.40415473	15.34411425	15.42437115	15.39088004	2.389957762	0.003638391	0.009145859	23.05557818	23.34374048	25.19263104	23.86398323	1.541383635	0.022302845	0.040429049
AT4G14820	pentatricopeptide (PPR) repeat-containing protein	hypothetical protein	---	245580_at	81.03547085	69.61346901	58.84819638	46.32921487	47.35710205	41.73211718	45.13947803	1.547035584	0.02044745	0.032553728	44.18246241	41.79996962	40.97616361	42.31953188	1.65012172	0.013185469	0.0226379	43.32387798	39.82330506	39.99608202	41.04775502	1.701247211	0.011474509	0.022926952	37.07803373	50.65944043	36.48536393	41.4076127	1.686462324	0.022828423	0.043553667	43.76015573	36.27288214	42.5252894	40.85277576	1.709366804	0.013115281	0.023647335	40.12686923	52.18151769	45.77115892	46.02651528	1.517220635	0.03093345	0.052132773
AT4G14840	expressed protein	hypothetical protein	---	245581_at	85.83991695	107.4194348	87.71738743	54.38348971	62.30777872	58.9734254	58.55489794	1.599506042	0.008485416	0.016256326	54.63690301	54.56873906	54.71780501	54.64114902	1.714072906	0.004823514	0.010488241	55.15632429	66.16351216	65.19302133	62.17095259	1.50647383	0.015289577	0.028319617	50.62842116	53.80323961	53.70028057	52.71064711	1.776849995	0.004215008	0.013043614	47.74940272	49.30380182	52.06791795	49.70704083	1.884218242	0.003313143	0.008547127	49.95292569	46.958675	48.18869522	48.3667653	1.936431194	0.002871639	0.009407145
AT4G14920	PHD finger transcription factor, putative	hypothetical protein	---	245583_at	317.134351	400.5598439	385.9649841	178.4450788	182.1958012	195.6723495	185.4377432	1.983880879	0.002251214	0.00616205	171.0521921	149.7865175	139.2750119	153.3712405	2.398666085	0.001430962	0.004431504	228.3965111	225.0221249	214.6096223	222.6760861	1.652114511	0.005080129	0.012590923	137.6759092	145.7079937	138.7880727	140.7239919	2.614240743	0.000924243	0.004856073	120.9460804	130.5703914	111.8828173	121.1330964	3.037042757	0.000717223	0.002940591	104.4786271	128.4990801	120.059588	117.6790984	3.126182968	0.000719001	0.003721255
AT4G14940	copper amine oxidase, putative	amine oxidase like protein	---	245584_at	37.69224515	38.27531582	41.61930091	35.16852748	35.32695407	31.30417061	33.93321739	1.155081175	0.042836778	0.059455521	44.38438364	52.52651113	52.17292164	49.69460547	0.788729888	0.022979751	0.035109615	43.74850335	34.874683	32.68310016	37.1020955	1.056426062	0.591812888	0.62877913	29.26176568	34.85491607	32.42404231	32.18024135	1.218002693	0.025893744	0.047913802	28.66459744	27.87654048	28.45301709	28.331385	1.38346998	0.000952746	0.003571809	24.80743124	32.07543698	26.70635042	27.86307288	1.406722826	0.010504637	0.023254939
AT4G15020	expressed protein	putative protein	---	245587_at	151.3969341	132.7142573	110.1241297	190.381258	110.3274307	144.0925277	148.2670721	0.886317992	0.553473612	0.586745089	115.9177135	95.3904654	115.0528796	108.7870195	1.20797292	0.173648079	0.202246077	92.12559676	97.27920251	93.45012787	94.28497571	1.393772154	0.036727083	0.056365494	105.9052395	83.77086945	87.29291265	92.3230072	1.423391391	0.046900628	0.075491483	59.76024343	70.64127551	47.25127876	59.21759923	2.219133761	0.006234516	0.013584751	87.85896017	81.99342812	74.7336539	81.52868073	1.611847175	0.016349269	0.032086591
AT4G15030	expressed protein	putative protein	---	245588_at	168.7097108	171.9301909	113.1796353	45.25357211	54.42554184	49.75750148	49.81220514	3.03686975	0.006211965	0.012833601	34.87340254	46.37358477	43.76237806	41.66978846	3.630284304	0.004820971	0.010486369	47.08595333	50.87631968	63.56396238	53.84207846	2.809571683	0.007798261	0.017175184	70.10581349	46.3807277	48.75395013	55.08016378	2.746418468	0.009373313	0.022535011	42.90222842	45.46253457	44.93621182	44.43365827	3.404472756	0.004998715	0.011551738	61.79725393	55.41779128	59.27505775	58.83003432	2.571359693	0.00849248	0.02001207
AT4G14540	CCAAT-box binding transcription factor subunit B (NF-YB) (HAP3 ) (AHAP3) family	CCAAT-binding transcription factor subunit A(CBF-A)	---	245592_at	454.8672452	405.7688076	460.1011523	164.4734026	195.3998123	198.3871175	186.0867775	2.365808796	0.000239601	0.001300542	199.4621977	214.6794253	200.3359884	204.8258705	2.149365869	0.000197043	0.001121795	569.7228383	525.5056304	624.320356	573.1829416	0.768071942	0.016413062	0.029973278	602.5931482	599.561045	655.8176378	619.3239437	0.710848885	0.002060167	0.008272516	263.3223744	257.3690079	258.4714522	259.7209448	1.695072129	0.000487369	0.002256745	123.9618019	126.9265255	113.0227505	121.3036926	3.629285519	5.72E-05	0.000797186
AT4G14550	auxin-responsive AUX/IAA family protein	IAA7 like protein	---	245593_at	266.754178	153.4073482	324.5494138	67.96165139	55.72057691	56.26881083	59.98367971	4.138408668	0.020235221	0.032291403	88.2543249	77.02955405	76.69460387	80.65949428	3.077591575	0.029257223	0.04277428	59.37621801	55.0340046	46.89927399	53.7698322	4.616659005	0.018167717	0.032414868	152.1889924	217.8064688	154.7956951	174.9303854	1.419061528	0.250895362	0.302530307	51.54817482	53.66556966	55.64010249	53.61794899	4.629736585	0.017980832	0.03022991	76.17033251	95.36958974	92.98310167	88.17434131	2.815297244	0.034129945	0.056369341
AT4G14190	pentatricopeptide (PPR) repeat-containing protein	salt-inducible protein homolog	---	245597_at	431.1151637	401.5023991	325.8647227	121.7862032	116.0668277	122.5579202	120.1369837	3.214337083	0.001064307	0.003652568	124.4448384	111.8149768	120.1932812	118.8176988	3.250027275	0.001063835	0.003619645	114.6522669	110.8175622	116.231485	113.9004381	3.390336055	0.000970937	0.003953508	167.0751926	165.7753983	175.8279699	169.5595202	2.277434857	0.002342167	0.008968661	144.9307976	154.0030678	139.9788202	146.3042285	2.63943678	0.001616854	0.005195602	192.9790869	171.5299261	174.3874728	179.6321619	2.149730636	0.002984288	0.009659424
AT4G14220	zinc finger (C3HC4-type RING finger) family protein	RING-H2 finger protein RHF1a	---	245599_at	245.3135653	303.7991426	207.2660945	102.7453061	101.3499508	97.29135649	100.4622045	2.5096629	0.005718328	0.012053443	115.9068251	102.0538079	101.7976755	106.5861028	2.365470364	0.006914236	0.013731554	100.7314185	94.03484538	100.3684681	98.37824399	2.56282545	0.005469678	0.013283199	132.5400901	97.0829083	100.6334319	110.0854768	2.290277291	0.009342579	0.022504634	156.8475022	150.6952018	151.9305748	153.1577596	1.646186704	0.024507744	0.0387573	360.9546981	338.7592663	384.0741776	361.262714	0.697902822	0.024369677	0.043294547
AT4G14230	CBS domain-containing protein-related	hypothetical protein	---	245600_at	204.177995	387.0029043	239.862724	149.2401246	146.8159979	142.564363	146.2068285	1.894675809	0.079683667	0.101907474	138.870093	145.4070441	145.7350931	143.3374101	1.932604621	0.075389276	0.096227835	200.5068647	180.7850109	181.4221516	187.5713424	1.476848955	0.187475816	0.225144334	266.2359674	257.1551904	263.3954616	262.2622064	1.056250326	0.805279885	0.831902362	259.8690377	247.1748728	253.1060848	253.3833318	1.093262683	0.695085966	0.721833402	249.139505	245.0510978	229.2579598	241.1495209	1.148725239	0.558590448	0.601428006
AT4G14240	expressed protein	hypothetical protein	---	245601_at	696.3199611	566.8515355	728.2412922	110.186268	107.8624907	111.8031409	109.9506332	6.037293679	0.000359202	0.001714598	99.95090422	105.0259756	100.8630654	101.9466484	6.511290692	0.000339969	0.001630909	255.7343947	243.5714777	239.4016627	246.235845	2.69580679	0.001088803	0.004281046	384.0787562	371.7074175	347.4988701	367.7616813	1.80498485	0.004226945	0.013068674	271.4574871	280.4751417	261.235437	271.056022	2.448955969	0.001382531	0.004661275	368.8334096	345.8314637	345.4286699	353.3645144	1.878525534	0.0034105	0.010520068
AT4G14270	expressed protein	Expressed protein ;supported by cDNA: Ceres:30129; supported by cDNA: gi:15028002	---	245602_at	1783.247239	8067.69129	1495.453756	2523.282341	2637.492622	2573.247169	2578.007377	1.467075228	0.604452525	0.635546811	1494.874841	1493.767542	1598.381214	1529.007865	2.473584896	0.352735801	0.386595461	1673.967269	1631.804708	1854.432283	1720.068087	2.198826192	0.390918824	0.434827005	814.0882747	782.2405516	723.0879805	773.1389356	4.891916042	0.233248696	0.284206985	588.0598159	600.1514186	561.8259007	583.3457117	6.483515153	0.210055356	0.242721981	426.8176645	413.3471103	445.7480387	428.6376045	8.82360932	0.192901106	0.23634935
AT4G14290	expressed protein	hypothetical protein	---	245604_at	36.39197169	41.70888112	42.1914377	50.14224292	44.6153221	55.94823773	50.23526758	0.798192825	0.054410488	0.073204917	48.41391182	46.929463	47.4755664	47.60631374	0.842271267	0.017020205	0.027615293	53.68288391	47.64604245	53.64567733	51.65820123	0.776206473	0.013391143	0.025683871	54.34402246	42.68831902	40.59550673	45.8759494	0.874040335	0.283008595	0.335700805	24.5654717	27.31770895	31.60242813	27.82853626	1.440874568	0.011354804	0.021304996	25.86889463	27.92684502	28.51874581	27.43816182	1.461374506	0.003332754	0.010364731
AT4G14300	heterogeneous nuclear ribonucleoprotein, putative / hnRNP, putative	ribonucleoprotein like protein	---	245605_at	479.3413012	606.2638299	394.9560716	411.3117663	383.9361142	423.2777018	406.1751941	1.215043183	0.234811981	0.268245902	439.6567213	424.6362053	408.0587626	424.1172297	1.16364148	0.326219666	0.359938654	528.217874	489.7265526	458.8855667	492.2766644	1.002526499	0.985561834	0.987700743	440.2489467	430.6865543	436.415046	435.7835157	1.132489833	0.400790821	0.454650164	383.2178514	354.0608139	365.990349	367.7563381	1.341976602	0.112369979	0.138977468	278.4396703	321.4841573	308.2759052	302.7332443	1.630215413	0.038323491	0.061717552
AT4G14310	---	hypothetical protein	---	245606_at	458.3344874	344.6792153	415.4571033	133.6230624	143.5654678	134.8363464	137.3416256	2.957274852	0.001277007	0.004141968	139.1074238	126.9682329	126.6871398	130.9209321	3.102307085	0.001181158	0.003888808	162.2270484	159.7747165	138.927715	153.64316	2.643508084	0.001745218	0.005902974	194.6788616	184.88856	213.6982334	197.7552184	2.053836752	0.003667949	0.011962466	185.1978253	169.3667914	151.7430551	168.7692239	2.406581756	0.002342077	0.006691342	189.0315241	201.5763221	194.9703806	195.1927423	2.080799371	0.003190572	0.010069587
AT4G14350	protein kinase family protein	protein kinase	---	245608_at	378.8811171	410.4217178	309.9104244	204.2180137	186.6733137	196.3682311	195.7531862	1.871767336	0.004778979	0.010544029	156.8268613	167.3087819	156.5914037	160.242349	2.286564208	0.002316152	0.00622592	223.9172	281.655878	266.9251873	257.4994218	1.422932981	0.033882177	0.052805373	404.502875	412.3981827	416.0526383	410.9845653	0.891528419	0.209898381	0.259856322	184.6642365	198.2445144	173.4350545	185.4479351	1.975780531	0.004061355	0.009890034	287.6269954	258.7065946	248.6059569	264.979849	1.382763336	0.033548168	0.055592578
AT4G14440	enoyl-CoA hydratase/isomerase family protein	carnitine racemase like protein	---	245612_at	537.7711766	498.4168368	478.4082826	953.4267494	959.2885002	1014.157007	975.6240854	0.517479467	5.51E-05	0.000499541	692.0132762	652.5133659	695.0322081	679.8529501	0.742609754	0.001394357	0.004348385	1812.720402	1712.844048	1648.386554	1724.650335	0.292734951	1.80E-05	0.000301929	335.2712735	355.9039777	349.9258688	347.0337067	1.454802292	0.001032231	0.005246847	176.4367871	143.1863049	150.9222254	156.8484392	3.218810686	6.56E-05	0.000638749	59.02775152	70.48246399	49.15918169	59.55646573	8.477088521	1.76E-05	0.000434139
AT4G14510	expressed protein	hypothetical protein	---	245618_at	151.0549158	158.7264157	112.4827925	125.0595705	114.00402	120.0613627	119.7083177	1.175813934	0.224470039	0.257611602	135.92609	129.6033443	130.9221399	132.1505247	1.06510896	0.583284127	0.613755295	112.897733	112.6988847	122.5639397	116.0535191	1.212843084	0.167601133	0.203848495	94.71007192	86.74962072	96.27041776	92.57670347	1.520411753	0.029993999	0.053446503	112.6251788	121.7158981	139.2863023	124.5424597	1.130174467	0.376437813	0.413226506	91.98232433	94.98613795	116.1136036	101.0273553	1.393233621	0.070249536	0.100491358
AT4G14070	AMP-binding protein, putative	AMP-binding protein	---	245621_at	483.7176596	683.6696822	503.5639333	167.7947824	144.5503723	152.691929	155.0123612	3.593157049	0.003274656	0.008010283	174.6881686	169.9570453	174.1351986	172.9268042	3.22092206	0.003796397	0.008807867	406.0268059	405.428609	382.5180774	397.9911641	1.399487749	0.068099867	0.094403952	521.0706312	451.9937904	503.5478457	492.2040891	1.1316114	0.387693274	0.441519889	473.901859	522.5543414	462.2119358	486.2227121	1.14553217	0.345530247	0.382361864	414.5517591	424.9155202	396.1448995	411.8707263	1.352326647	0.086498994	0.119590758
AT4G14096 /// AT4G14103	F-box family protein	hypothetical protein	---	245623_s_at	21.3311716	27.0137423	15.74519207	28.86081214	25.18169578	27.01819955	27.02023582	0.790643309	0.173654367	0.2042954	19.82027773	23.90777865	23.71861641	22.48222427	0.950233767	0.76618794	0.786888899	13.9603234	16.77706155	15.32650954	15.35463149	1.391330601	0.147607816	0.182197233	15.74476037	13.82130066	15.02748815	14.86451639	1.437205765	0.120344987	0.162071862	15.93278179	15.04621294	13.99946357	14.99281943	1.424906686	0.125800468	0.15363701	15.57431916	13.84067384	16.46644781	15.2938136	1.396863412	0.143616309	0.183238655
AT4G14160	transport protein, putative	transport protein	---	245625_at	938.7070059	1242.805793	715.5407697	618.0370957	596.3570571	623.9480454	612.7807327	1.575905493	0.082390405	0.104997158	580.2987363	583.938576	580.8529703	581.6967609	1.660116727	0.065856079	0.085486059	816.9343828	784.3265406	826.3777413	809.2128882	1.193362756	0.365207823	0.408597554	922.114768	863.433351	853.0131856	879.5204349	1.097967125	0.606363489	0.652073485	627.1782396	629.483748	631.7344691	629.4654856	1.53413419	0.092628356	0.117223949	752.7197566	753.0310087	769.949641	758.5668021	1.273038209	0.24703412	0.293670996
AT1G56700	pyrrolidone-carboxylate peptidase family protein	unknown protein ;supported by full-length cDNA: Ceres:21415.	---	245626_at	317.9422961	295.1680404	342.7822002	1381.714685	1451.962831	1462.670539	1432.116018	0.222489548	2.70E-06	0.000104245	1614.015305	1562.851194	1549.873617	1575.580038	0.202230822	7.86E-07	5.59E-05	1570.456781	1542.640591	1564.775805	1559.291059	0.204343406	1.72E-07	3.58E-05	2847.826557	3224.186334	2920.281936	2997.431609	0.10630129	2.09E-05	0.000519194	630.4440953	625.4541295	635.5853921	630.494539	0.505366543	2.44E-05	0.000363382	1388.230242	1345.832663	1370.541161	1368.201355	0.232883007	5.71E-07	9.28E-05
AT1G56580	expressed protein	hypothetical protein predicted by genemark.hmm; supported by cDNA: gi_16648668_gb_AY058110.1_	---	245629_at	6592.64396	4839.384618	6871.294554	5410.919065	5269.122814	5504.274748	5394.772209	1.130929625	0.33142835	0.367506996	4726.153457	5192.788185	4909.110097	4942.683913	1.23437141	0.149443657	0.176662891	3039.314408	3135.445722	3162.587901	3112.449343	1.960227152	0.00936889	0.019638756	639.9179408	717.2395529	661.6928803	672.9501247	9.066210834	0.001036669	0.005264374	1154.574834	1178.157165	1064.873799	1132.535266	5.387123824	0.001456749	0.004830518	455.2519673	449.039768	338.3927848	414.2281734	14.72885744	0.000870957	0.004245816
AT1G25360	pentatricopeptide (PPR) repeat-containing protein	hypothetical protein similar to putative selenium-binding protein GI:3860271 from [Arabidopsis thaliana]	---	245630_at	96.35680439	58.57168946	64.48375343	42.0813225	37.73195057	44.53714401	41.45013903	1.764467321	0.056251874	0.075276201	38.79651568	41.51961682	35.15214734	38.48942661	1.900194994	0.043379726	0.059493832	37.31730816	38.91192112	38.56360442	38.2642779	1.911375825	0.041171617	0.062101103	33.35663644	36.0466636	36.94197859	35.44842621	2.063206285	0.03295205	0.05731146	42.74924539	46.20670309	42.10582011	43.68725619	1.67411328	0.067119545	0.088790078	45.85642273	40.60356022	45.86683215	44.10893837	1.65810873	0.070700789	0.100997237
AT1G25350	glutamine-tRNA ligase, putative / glutaminyl-tRNA synthetase, putative / GlnRS, putative	tRNA-glutamine synthetase, putative similar to tRNA-glutamine synthetase GI:2995454 from [Lupinus luteus]	---	245631_at	636.8765709	711.003994	714.1694522	594.46137	659.2027629	613.7180599	622.4607309	1.104246375	0.110224078	0.135396434	552.7222282	577.6258243	578.4648525	569.6043017	1.206714914	0.011493778	0.0203789	540.5250744	546.9294722	537.8991501	541.7845656	1.268677717	0.004587458	0.011691829	480.6734131	486.163919	487.8254311	484.8875877	1.417545062	0.001331422	0.006205585	475.0346627	453.1582739	474.4255039	467.5394802	1.470143239	0.001113662	0.003968316	491.4236727	453.0953982	508.896659	484.47191	1.418761318	0.002542229	0.008695191
AT1G25290	rhomboid family protein	unknown protein contains similarity to membrane protein GI:294845 from [Saccharum hybrid cultivar]	---	245632_at	154.1702951	169.8861485	154.1391283	148.5823224	131.3134638	114.9429349	131.612907	1.211116201	0.065535208	0.085829094	126.8281527	124.2635684	128.7488881	126.6135364	1.258937461	0.003723888	0.008692696	148.3910101	143.5929903	144.8254456	145.6031487	1.094746408	0.064182195	0.089821934	102.8215182	107.9005063	96.58883748	102.436954	1.55606466	0.000770111	0.004305489	148.5459101	135.7486787	136.2832332	140.1926073	1.136996643	0.045738251	0.063981209	99.23452809	116.4728274	100.1833752	105.2969102	1.513800582	0.002128147	0.007690022
AT1G25280	F-box family protein / tubby family protein	unknown protein similar to putative Tub family protein GI:3738302 from [Arabidopsis thaliana]	---	245633_at	681.7574427	817.3996316	707.5049953	394.7668456	411.6728015	396.8955293	401.1117255	1.833788385	0.001339062	0.004288198	342.1975437	358.0997903	367.265498	355.8542773	2.067009082	0.000847159	0.003057128	340.0403779	366.0828551	373.1914221	359.7715517	2.044503018	0.000927583	0.00382697	540.8378064	521.2843556	495.0420818	519.0547479	1.417102967	0.007711071	0.019608833	385.7337121	326.3195392	331.1085825	347.7206113	2.115359284	0.001061427	0.003836891	623.1651626	588.0802861	641.2854968	617.5103152	1.191160706	0.056567721	0.084223351
AT1G25250	zinc finger (C2H2 type) family protein	zinc finger protein ID1, putative similar to zinc finger protein ID1 GI:3170601 from [Zea mays]	---	245635_at	38.03019797	46.45495322	44.34676977	45.15494692	46.57830089	44.87110945	45.53478575	0.943102574	0.373045545	0.409755251	42.11547855	40.94274609	36.16101847	39.73974771	1.080630254	0.362217837	0.395943538	75.71084878	88.57688954	74.55728703	79.61500845	0.539395454	0.002066836	0.006640729	117.713343	103.1801528	97.25591936	106.0498051	0.404941561	0.000661909	0.003942142	67.84000863	61.98560021	51.19522651	60.34027845	0.711696644	0.033951667	0.050131381	60.14910443	49.34638484	62.41476944	57.30341957	0.749413804	0.039304859	0.062924112
AT1G25230	purple acid phosphatase family protein	hypothetical protein similar to putative purple acid phosphatase precursor GI:7331195 from [Glycine max]	---	245637_at	221.2048812	135.2009409	247.623037	96.49083157	83.32571031	98.76712974	92.86122387	2.168213433	0.034029685	0.049260666	148.3448828	141.5953534	130.5994705	140.1799022	1.436318258	0.149407698	0.176637131	275.8216095	282.5273791	284.9707847	281.1065911	0.71625127	0.079151561	0.107333013	2320.790996	2646.601156	2509.637838	2492.34333	0.080784598	2.18E-05	0.000523064	186.8257658	206.5658681	197.3945288	196.9287209	1.02241538	0.904129159	0.914396687	77.25677314	67.02068843	88.81758533	77.69834897	2.59134146	0.023125654	0.041582154
AT1G24822 /// AT1G24996 /// AT1G25097 /// AT1G25170	expressed protein	F5A9.10 unknown protein; similar to ESTs dbj AV530941.1, dbj|AV530975.1, gb|BE037999.1, gb|BE037993.1, gb|AI995009.1, gb|AI099531.1, gb|N37906.1, gb|T76894.1	---	245638_s_at	208.4524983	197.8013795	428.6263236	185.7704224	232.0385927	202.5489834	206.7859995	1.34580388	0.402478825	0.438799055	191.3446025	212.2597953	205.64186	203.082086	1.37034933	0.375443719	0.40936006	242.6261631	257.1451356	164.6803448	221.4838812	1.256495051	0.519404639	0.559814751	124.1928399	220.8618143	244.9977034	196.6841192	1.414925626	0.385250364	0.439179075	148.4880515	167.3816361	228.6233701	181.4976859	1.533316522	0.287802174	0.323213611	158.002087	216.9967411	133.87715	169.6253261	1.640635906	0.241842836	0.288342643
AT1G25260	acidic ribosomal protein P0-related	unknown protein contains similarity to 60S acidic ribosomal protein GI:5815233 from [Homo sapiens];supported by full-length cDNA: Ceres:6288.	---	245639_at	248.5788117	309.2123753	239.3353475	2016.711242	2024.771449	2034.94515	2025.475947	0.131183412	1.61E-07	4.06E-05	1960.966946	1968.566857	2111.306436	2013.613413	0.131956235	5.27E-06	0.000130336	936.6364092	991.065694	994.8174773	974.1731935	0.272753189	1.64E-05	0.000285482	324.6848546	321.5594343	275.3955446	307.2132778	0.864900263	0.200336152	0.249554515	757.9302724	813.3087794	774.4170685	781.8853734	0.339830944	4.66E-05	0.000523397	402.8678486	408.5486136	387.9076396	399.7747006	0.664646473	0.004155494	0.012001552
AT1G25330	basic helix-loop-helix (bHLH) family protein	helix-loop-helix protein homolog, putative similar to helix-loop-helix protein homolog GI:6520231 from [Arabidopsis thaliana];supported by full-length cDNA: Ceres:98716.	---	245640_at	54.57190063	37.89471437	37.51291552	1562.718549	1493.535355	1354.819987	1470.357964	0.029466641	2.03E-05	0.000275459	889.1907802	1113.217645	1032.189331	1011.532585	0.04283254	0.000123637	0.000829739	16.80756897	16.53526711	13.43998443	15.5942735	2.778360285	0.008383313	0.018096113	13.40135084	14.78485398	19.33992389	15.8420429	2.734906756	0.009617995	0.022977038	28.47512027	32.15215533	24.88567378	28.50431646	1.519998216	0.068988765	0.090785172	14.56425199	21.86731127	17.95714936	18.12957087	2.389825467	0.013752147	0.028289353
AT1G25370	expressed protein	Expressed protein ; supported by full-length cDNA: Ceres: 118770.	---	245641_at	338.0956934	383.6934335	262.0663703	102.323416	87.04489224	97.04379881	95.47070235	3.435104428	0.002887189	0.007325005	118.2742924	101.122777	106.4109843	108.6026846	3.019739648	0.003608225	0.008489781	110.1675125	110.9469419	114.3224234	111.8122926	2.933057044	0.003678828	0.009975561	313.4859598	317.0676694	297.3884725	309.3140339	1.060255263	0.631857686	0.675469573	109.533027	123.2041547	137.4534734	123.396885	2.657699442	0.004919113	0.011402027	222.0304175	201.9686771	200.4598305	208.152975	1.575532766	0.029545405	0.050365342
AT1G24706	expressed protein	F5A9.21 unknown protein; similar to ESTs gb R64797.1, dbj|AV539937.1	---	245649_at	348.9176684	399.4320408	369.6315063	201.6985265	212.8840847	210.7193781	208.4339964	1.787906059	0.000401059	0.001847654	168.0122324	191.4125885	204.2292126	187.8846779	1.983452879	0.000518014	0.002179014	253.5420314	243.2004484	240.6871835	245.8098878	1.516051321	0.001121031	0.004369381	270.1367876	265.6943105	288.9826285	274.9379089	1.355434784	0.003899302	0.012458222	246.2064158	215.3492325	226.0067015	229.1874499	1.626007032	0.00113605	0.004023941	237.6842172	284.6884205	262.9616313	261.7780897	1.423573706	0.005162616	0.013976596
AT1G24793 /// AT1G24880 /// AT1G25054 /// AT1G25141 /// AT1G25210	UDP-3-0-acyl N-acetylglucosamine deacetylase family protein / F-box protein-related	F5A9.18 unknown protein; similar to ESTs dbj AV442495.1, gb|BE522756.1, gb|T42945.1, gb|BE525268.1, gb|BE523201.1, gb|BE526298.1, gb|T42945.1, gb|AA651584.1, dbj|AV552951.1, dbj|AV547151.1, dbj|A ...	---	245651_s_at	3210.743633	3394.07806	2403.61469	2275.017455	2119.920594	2305.715731	2233.55126	1.344411557	0.067882857	0.088411518	2181.09225	2179.839379	2244.529886	2201.820505	1.363786068	0.058410873	0.076935006	1379.552047	1404.213217	1432.205885	1405.323716	2.136740519	0.006321929	0.01485001	2073.223443	2106.471529	2067.559653	2082.418208	1.441983227	0.039053906	0.065402468	1348.427161	1355.934845	1249.226724	1317.86291	2.278546657	0.005316841	0.012050604	2357.750704	2137.089399	2137.249395	2210.6965	1.358310437	0.064612949	0.093870222
AT1G56720	protein kinase family protein	unknown protein similar to receptor-like protein kinase GI:7529754 from [Arabidopsis thaliana];supported by full-length cDNA: Ceres:36000.	---	245657_at	44.77673386	44.22269923	45.11740074	224.1118232	235.3315091	240.3004947	233.2479423	0.191665619	2.50E-06	9.95E-05	142.0289409	144.9532596	152.4439968	146.4753991	0.305209008	5.22E-06	0.000129987	423.8199746	468.973411	479.4450822	457.4128226	0.097735807	1.74E-05	0.00029703	216.320675	185.886856	190.5182956	197.5752755	0.226271284	8.62E-05	0.001099694	53.82135536	52.76822671	54.23826987	53.60928398	0.833915471	6.28E-05	0.00062257	22.38239468	26.10969471	24.01741339	24.16983426	1.849644925	5.02E-05	0.000743121
AT1G28260	expressed protein	hypothetical protein predicted by genemark.hmm	---	245659_at	230.2785285	393.7987893	198.3759552	138.1200172	135.6615154	138.2177233	137.3330853	1.996249414	0.08666401	0.109742726	153.307823	152.6020361	150.0565281	151.9887957	1.803758558	0.113757979	0.138509227	371.0675866	334.7939227	363.305689	356.3890661	0.769246638	0.25229474	0.293078433	744.3299778	818.8250799	797.4448645	786.8666407	0.348408583	0.001352651	0.006283477	324.9583851	310.123444	292.4822129	309.188014	0.88668085	0.597925639	0.630225452	339.0171711	368.6440425	332.3666248	346.6759461	0.790799287	0.303964631	0.351953104
AT1G28240	expressed protein	unknown protein	---	245660_at	401.7383363	394.4853397	359.9977956	147.0480454	146.7511155	139.3088859	144.3693489	2.669591295	5.17E-05	0.000480939	115.8863222	129.2349864	138.269668	127.7969922	3.015776432	5.78E-05	0.000514797	279.9904825	289.5761805	292.3185252	287.2950627	1.341502891	0.001855319	0.00617845	343.3968371	361.5589885	352.4872858	352.4810371	1.093412458	0.076959313	0.111911443	317.1210438	303.1898823	307.7090171	309.3399811	1.245901535	0.004900457	0.011375678	311.3501489	350.6619837	356.4760142	339.4960489	1.135233115	0.074545381	0.105605251
AT1G28220	purine permease, putative	purine permease, putative similar to purine permease GI:7620007 from [Arabidopsis thaliana]	---	245661_at	360.8184075	218.94241	281.5471128	92.84566749	84.77858475	81.38759378	86.33728201	3.325361151	0.008195641	0.015808053	91.31644245	84.44081645	77.57409021	84.44378303	3.399926355	0.00796376	0.015255731	117.3665219	96.30365894	84.18905609	99.28641232	2.891660971	0.011222124	0.02252011	82.12529266	114.8781689	104.109224	100.3708952	2.860417285	0.011435745	0.02595683	95.11853075	107.5195172	95.43141133	99.35648642	2.889621542	0.010408693	0.020006883	108.4001681	121.8885113	118.7319962	116.3402252	2.467784836	0.014382143	0.029233218
AT1G28250	expressed protein	unknown protein ;supported by full-length cDNA: Ceres:24560.	---	245665_at	319.8300755	308.5242839	215.2450309	224.9917614	242.3041715	213.4766156	226.9241828	1.239179506	0.187506662	0.218980242	166.6943379	176.0368587	183.089438	175.2735449	1.604348203	0.034048009	0.048593244	226.4167006	235.8315077	235.6788456	232.6423513	1.208721435	0.218362304	0.257816402	288.0188289	290.0572385	264.7942915	280.9567863	1.000864939	0.994657554	0.995455963	165.0312569	162.6525988	168.0917248	165.2585268	1.701575115	0.025014917	0.039396036	208.1763552	183.4420481	179.2520123	190.2901385	1.477742351	0.05716484	0.084970342
AT1G28280	VQ motif-containing protein	hypothetical protein predicted by genemark.hmm;supported by full-length cDNA: Ceres:20991.	---	245666_at	1054.576543	1126.020921	1564.714622	343.4869083	357.236299	343.8323456	348.1851843	3.585555672	0.004856528	0.010669813	310.6814469	347.0921482	330.6125643	329.4620532	3.789320653	0.004535736	0.010032208	490.8616047	516.515409	474.2520221	493.8763452	2.527833889	0.009188874	0.019359494	545.8214295	606.8237649	644.6066768	599.0839571	2.083910523	0.016036124	0.033251022	421.8517262	458.3017059	484.4119663	454.8551328	2.74469226	0.007793155	0.016135014	709.0528282	696.9866668	763.6023874	723.2139608	1.726235153	0.030889802	0.052080331
AT1G28200	GRAM domain-containing protein / ABA-responsive protein-related	FH protein interacting protein FIP1 identical to FH protein interacting protein FIP1 GI:6503012 from [Arabidopsis thaliana]; supported by full-length cDNA: Ceres: 30245.	---	245667_at	714.3264595	668.0872975	590.6100393	561.3203341	589.3322836	560.6850052	570.4458743	1.152913236	0.079539281	0.101784277	490.8620728	505.9836345	508.3226048	501.7227707	1.310832669	0.012927466	0.02231204	648.002836	612.6613568	578.9124276	613.1922068	1.072542331	0.341421693	0.384330595	1168.89949	1090.320461	1093.805224	1117.675058	0.588430952	0.000484281	0.00319134	590.5587858	562.0860913	566.1446124	572.9298298	1.147914744	0.084797102	0.108558401	821.6223184	833.0310808	852.4614066	835.7049353	0.786969863	0.00873625	0.020428276
AT1G28330	dormancy-associated protein, putative (DRM1)	dormancy-associated protein, putative similar to dormancy-associated protein GI:2995990 from [Arabidopsis thaliana]; supported by cDNA: gi_14335095_gb_AY037227.1_	---	245668_at	57.31366986	238.847281	81.30032119	830.1087062	812.731139	789.6669774	810.8356075	0.155173777	0.000296713	0.001501529	748.0499753	737.65662	722.5675271	736.0913741	0.170930442	0.000443557	0.001956241	809.9730539	807.295926	791.9978202	803.0889334	0.156670599	0.000291497	0.001751511	973.0291193	986.6404684	895.4160027	951.6951968	0.13220664	0.000203326	0.001814781	307.1670449	292.5656257	285.54534	295.0926702	0.426375972	0.041777901	0.059387398	243.5094647	242.0812826	193.8500797	226.4802757	0.55554694	0.164450366	0.205880828
AT1G28300	transcriptional factor B3 family protein / leafy cotyledon 2 (LEC2)	hypothetical protein contains similarity to C-ABI3 protein GI:5578746 from [Daucus carota]; supported by cDNA: gi_15987515_gb_AF400123.1_AF400123	---	245669_at	31.29028413	51.87171351	29.88602089	15.71460838	17.90929673	15.56890996	16.39760502	2.298059552	0.040800464	0.057150903	14.60764844	12.98550472	15.11798602	14.23704639	2.646804105	0.030330642	0.044121158	20.87225814	19.01055687	22.73790717	20.87357406	1.805281297	0.079483545	0.107729192	18.10427693	19.97446805	18.02598327	18.70157608	2.01494637	0.05636454	0.087388164	21.89284139	18.68115512	18.45731163	19.67710272	1.915051895	0.066518975	0.088135875	20.0886307	20.9285366	21.5047026	20.8406233	1.808135597	0.077145642	0.1087064
AT1G28230	purine permease (PUP1)	purine permease identical to purine permease GI:7620007 from [Arabidopsis thaliana]; supported by cDNA: gi_7620006_gb_AF078531.1_AF078531	---	245671_at	196.816977	168.4714341	233.446707	147.022735	157.6553708	150.4466379	151.7082479	1.315540687	0.066010837	0.086325059	223.6142792	220.6980048	215.078926	219.79707	0.90801198	0.346642295	0.380385155	152.6940405	115.3612847	129.9641377	132.6731543	1.504286031	0.036912276	0.056607904	1013.589917	815.2252929	862.742766	897.185992	0.222449274	0.000370958	0.002690011	632.5920627	642.987938	668.399568	647.9931896	0.307994553	3.18E-05	0.000427409	300.1212139	286.225717	295.1185016	293.8218108	0.679249686	0.008055887	0.019327997
AT1G56660	expressed protein	hypothetical protein predicted by genemark.hmm	---	245677_at	32.59666604	40.15728465	37.30177699	41.82790337	43.74400806	53.85800322	46.47663822	0.789326508	0.086769068	0.109853446	30.55185027	30.67571234	32.34799399	31.1918522	1.176116196	0.073523748	0.094116436	30.69649016	33.23327794	31.19043998	31.70673603	1.157017314	0.100173312	0.130548851	25.34332986	40.21917232	33.73005316	33.09751845	1.108398583	0.499466583	0.550459591	34.57068067	30.60445778	28.708349	31.29449582	1.172258622	0.126530183	0.15442231	42.07606556	41.17262838	39.7191337	40.98927588	0.894996112	0.135724136	0.174598486
AT1G56610	syntaxin-related family protein	unknown protein	---	245678_at	275.664617	301.9734409	240.760991	106.3040259	111.6242628	107.743849	108.5573793	2.512953839	0.000766625	0.002886826	112.2386923	114.7489651	106.2788868	111.0888481	2.455689187	0.000832636	0.003025241	101.1698497	115.2271968	123.0375984	113.1448816	2.411065167	0.001064485	0.004211298	158.5146345	165.0196107	166.9222211	163.4854887	1.668647689	0.003646453	0.011929671	132.2497515	146.2595169	114.8635988	131.1242891	2.08046644	0.002064694	0.006132112	196.2457003	192.9055773	204.2208377	197.7907051	1.379234089	0.014178035	0.028936281
AT1G56590	clathrin adaptor complexes medium subunit family protein	clathrin-associated protein, putative similar to clathrin-associated protein GI:3341417 from [Drosophila melanogaster]	---	245679_at	367.2903667	512.1658071	284.0948623	279.2311752	263.2390145	266.2534872	269.574559	1.43874981	0.151411609	0.180668001	209.2805326	206.8650268	233.3790366	216.5081987	1.791388722	0.063250774	0.082464776	288.0125114	295.7661169	326.6688953	303.4825079	1.277999013	0.280534215	0.322143414	222.1461661	203.1385123	197.2299728	207.5048837	1.869114299	0.054694072	0.085315362	169.3777752	162.3254749	170.2796545	167.3276349	2.317909685	0.029737742	0.04510586	179.7219651	182.073258	174.9540909	178.916438	2.167773681	0.035053261	0.057520061
AT1G56560	beta-fructofuranosidase, putative / invertase, putative / saccharase, putative / beta-fructosidase, putative	alkaline/neutral invertase, putative similar to alkaline/neutral invertase GI:9758657 from [Arabidopsis thaliana]	---	245681_at	707.4189725	624.7572334	630.28629	267.8933749	258.9917153	266.4986319	264.4612407	2.473535114	0.000130526	0.000866646	281.3259522	264.0690175	262.0145158	269.1364952	2.43056656	0.000148279	0.000929951	323.9787073	326.6835378	299.1129914	316.5917455	2.066238854	0.000274731	0.001675805	534.893306	558.4559605	542.8085852	545.3859506	1.199433474	0.016873676	0.034607829	408.220294	442.8616537	430.9527926	427.3449134	1.530740497	0.001359505	0.00460231	577.8936077	573.6452671	629.4486301	593.6625016	1.101895713	0.133026132	0.171660153
AT5G08750	zinc finger (C3HC4-type RING finger) family protein	Expressed protein ; supported by cDNA: gi_16209721_gb_AY057621.1_	---	245682_at	555.2023265	724.2208297	385.9465803	195.7845329	187.0593156	172.8723669	185.2387384	2.996798889	0.019452859	0.031303336	281.9824259	267.4183426	275.7594066	275.0533917	2.018238139	0.045680615	0.062116469	392.6035228	452.2703967	404.6201643	416.4980279	1.332835232	0.235346135	0.276143009	1739.886276	1766.925698	1586.647481	1697.819818	0.326962402	0.000531489	0.003404218	603.9218288	668.8035054	621.2914935	631.3389425	0.879279272	0.486625496	0.522273107	1587.195334	1660.283916	1587.581366	1611.686872	0.344436165	0.000465207	0.002791968
AT5G22030	ubiquitin-specific protease 8, putative (UBP8)	ubiquitin-specific protease 8 (UBP8), putative similar to ubiquitin-specific protease 8 partial sequence GI:11993469 [Arabidopsis thaliana]	---	245683_at	421.2462835	437.5773668	355.2766108	190.9821751	164.4710498	173.0436629	176.1656292	2.297270408	0.00097145	0.003429656	169.9141796	161.1459055	183.2094328	171.4231726	2.360824857	0.000849156	0.003061141	239.2148629	233.4475975	262.9173724	245.1932776	1.650535002	0.00395803	0.010533344	302.5948295	270.0886165	242.7512597	271.8115686	1.488899421	0.01213105	0.027071761	216.4462447	206.1127811	206.1065894	209.5552051	1.931233762	0.00154181	0.005020446	180.4571261	173.1576517	203.3448405	185.6532061	2.179871253	0.001211526	0.005290357
AT5G22000	zinc finger (C3HC4-type RING finger) family protein	Expressed protein ; supported by cDNA: gi_11762135_gb_AF324994.1_AF324994	---	245684_at	1088.353875	1103.30959	933.5165952	564.25267	552.2819974	561.0538096	559.196159	1.86290029	0.000891986	0.003229176	549.7507158	549.4071556	525.2869191	541.4815968	1.923845045	0.000803419	0.002951347	779.856238	676.6890855	731.8913517	729.4788917	1.428042262	0.007269018	0.016359227	1003.876169	1018.538561	1005.133026	1009.182585	1.032247982	0.582435999	0.629164099	809.2955122	704.695281	783.6069285	765.8659072	1.36019462	0.011720263	0.021829734	978.6067301	1183.224131	1207.372629	1123.06783	0.927572368	0.420135011	0.468201941
AT5G22220	E2F transcription factor-1 (E2F1)	Expressed protein ; supported by cDNA: gi_10443848_gb_AF242580.1_AF242580	---	245685_at	112.9911734	144.2909574	129.215946	54.1765446	61.93475342	59.31195447	58.4744175	2.203231734	0.00164981	0.00497096	40.18893041	45.84328312	46.68263925	44.23828426	2.912244324	0.000798279	0.002935971	64.388842	49.69317385	60.30881295	58.13027627	2.216275244	0.002145753	0.006809175	76.37691454	54.13292957	68.38157235	66.29713882	1.943261723	0.004940951	0.01451745	35.02734278	38.07795718	36.4474743	36.51759142	3.527962476	0.000527192	0.002379808	54.83740844	51.54200558	58.04035996	54.80659133	2.350678798	0.001311364	0.005580508
AT5G22060	DNAJ heat shock protein, putative	Expressed protein ; supported by cDNA: gi_535587_gb_L36113.1_ATHATJ	---	245686_at	700.7115837	860.0749355	1139.607603	975.1313443	879.9027432	928.3650655	927.7997177	0.970178538	0.843265369	0.859183838	491.1872916	525.4695481	479.361187	498.6726756	1.805054534	0.035811892	0.050756243	1368.967071	1307.780136	1360.256212	1345.667806	0.668910536	0.026403076	0.043469372	730.7012073	681.4577781	726.5729217	712.9106357	1.262614596	0.221013841	0.271487741	786.873466	740.8693734	738.3178395	755.3535596	1.191668938	0.325326995	0.361480882	929.6922795	1026.21726	1079.0123	1011.640613	0.88977386	0.456820995	0.503237689
AT1G28320	protease-related	unknown protein	---	245687_at	436.4566678	549.3018506	495.1513871	225.4599006	205.6154842	211.0315959	214.0356602	2.30632893	0.001078194	0.003678111	212.1465678	222.4464617	203.8546278	212.8158858	2.319547873	0.001049047	0.003585394	295.6499291	284.0935077	274.1568505	284.6334291	1.734289035	0.003242999	0.009108743	477.4103749	543.400078	587.2119109	536.0074546	0.920951063	0.40546612	0.459201706	245.803124	266.7905592	255.1856281	255.9264371	1.928822363	0.002001406	0.006005663	361.8804938	401.9640618	368.2852679	377.3766078	1.308074282	0.029008767	0.049640586
AT5G04240	zinc finger (C2H2 type) family protein / transcription factor jumonji (jmj) family protein	zinc finger protein - like	---	245691_at	557.54997	592.8255023	551.8076471	286.2194388	303.9582435	287.3108985	292.4961936	1.939835066	4.02E-05	0.000410449	220.2430087	202.4604362	211.0415583	211.2483344	2.685911701	1.34E-05	0.000213755	402.8059964	419.6426176	384.3277282	402.2587807	1.41052079	0.000545125	0.0026858	267.4159199	275.7452058	277.204335	273.4551536	2.074908319	2.39E-05	0.00054155	174.1250687	195.7558742	194.0658504	187.9822644	3.018339921	1.30E-05	0.000265064	226.3614298	223.0876269	245.6806721	231.7099096	2.448727264	2.14E-05	0.000475446
AT5G04260	thioredoxin family protein	thioredoxin - like protein	---	245693_at	556.181142	592.222285	428.9213526	189.1665078	208.8471829	182.4144298	193.4760402	2.717519575	0.002693352	0.006977086	232.5259401	227.3749589	223.4826329	227.7945106	2.308110608	0.003864686	0.008917695	328.1098013	316.015024	331.2377575	325.1208609	1.617167613	0.015690108	0.028865909	499.4198346	544.777973	484.572759	509.5901889	1.031760301	0.774240841	0.804637393	468.4988976	468.4562306	456.6331742	464.5294341	1.131844159	0.285225536	0.320435392	883.1520065	889.1051365	802.0802398	858.1124609	0.61271098	0.004292748	0.0122785
AT5G04170	calcium-binding EF hand family protein	EF - hand Calcium binding protein - like	---	245694_at	431.4789735	595.9042353	281.5825576	265.1232866	291.6906984	271.8512732	276.2217527	1.579607391	0.153745522	0.1831724	262.5717074	288.5253646	282.7659334	277.9543351	1.569761169	0.157166621	0.184724117	309.404997	314.8469474	317.1363169	313.7960871	1.390463234	0.248517818	0.289337955	504.8208362	517.1840363	479.4994962	500.5014562	0.871769536	0.521465243	0.571974017	343.9341748	345.1933749	323.4605157	337.5293551	1.292693259	0.338888601	0.37557894	546.8958306	560.1387969	568.0913852	558.3753376	0.781413313	0.250842343	0.297772287
AT5G04270	zinc finger (DHHC type) family protein	rec - like protein	---	245695_at	356.1514983	284.4959921	276.9488141	144.9510478	160.69533	172.2577776	159.3013851	1.920042532	0.005185735	0.011191924	156.042434	158.0865672	161.5762472	158.5684161	1.928917765	0.004327454	0.009697106	200.51786	195.8305634	206.5843866	200.9776033	1.521888159	0.014555231	0.027289417	161.5217081	203.8430607	151.3163896	172.2270528	1.775943035	0.011110419	0.02544539	147.8963158	137.6236625	179.6866609	155.0688798	1.972448858	0.005922319	0.013068933	129.3648318	147.803044	155.4564671	144.2081143	2.121000169	0.003602217	0.010934588
AT5G04250	OTU-like cysteine protease family protein	putative protein ;supported by full-length cDNA: Ceres:29990.	---	245699_at	217.4394319	297.1925613	306.946835	127.0788934	127.2611754	127.687822	127.3426303	2.150572898	0.006661188	0.013509772	103.5808768	97.46892185	87.80154169	96.28378012	2.844296403	0.003476758	0.008252088	167.9285337	181.6443557	175.3039894	174.9589596	1.565279138	0.025937438	0.042830034	321.3517372	313.7253715	276.2526805	303.7765964	0.901516485	0.397254523	0.451007958	239.0438242	217.5359824	236.0662018	230.8820028	1.18614533	0.214241355	0.247238172	619.8110969	688.0694451	688.7321921	665.537578	0.411486321	0.000423859	0.002638379
AT5G04290	KOW domain-containing transcription factor family protein	glycine-rich protein	---	245704_at	376.9698255	461.4152167	427.6647507	302.9535989	308.363087	300.4104333	303.9090397	1.388627986	0.008705364	0.016580886	258.3649872	235.1205277	255.6856219	249.7237123	1.689934023	0.002544728	0.00664482	208.7025344	221.3159782	237.8504268	222.6229798	1.895656046	0.001543137	0.005447291	179.7804207	214.2176327	210.2636976	201.4205837	2.095200947	0.001195232	0.005755658	155.7052151	146.5122707	168.9688687	157.0621182	2.686940699	0.000476503	0.00222178	188.9234804	179.9207231	189.2568211	186.0336749	2.268495732	0.000673577	0.003572164
AT5G04320	expressed protein	putative protein	---	245709_at	78.79822179	147.8019164	103.9676388	186.7699176	175.0057383	188.0423411	183.2726657	0.601231278	0.023787009	0.036727731	177.6851528	170.819974	160.5701727	169.6917665	0.649349472	0.045676411	0.062116469	71.38500719	81.1053634	77.65299343	76.71445467	1.436355892	0.175505156	0.212281557	55.36103247	63.30184082	46.09052578	54.91779969	2.006439799	0.056290459	0.087324803	72.04798144	83.24306737	69.04282097	74.77795659	1.473552689	0.161034814	0.191486542	45.81549683	55.3117426	39.43510428	46.85411457	2.351752029	0.037572869	0.060757203
AT5G04340	zinc finger (C2H2 type) family protein	putative c2h2 zinc finger transcription factor	---	245711_at	251.1304101	190.1386647	252.5929473	54.07744804	48.54205586	51.28264644	51.30071678	4.508462166	0.000952648	0.003384472	65.09296872	59.39748472	64.75129395	63.08058246	3.66653781	0.001238588	0.00401318	50.50469043	50.28111103	50.43849489	50.40809878	4.588297244	0.000924055	0.003817197	1688.016117	1565.930514	1692.574019	1648.840217	0.140272743	6.78E-06	0.00028273	585.1067	584.4110074	544.2952738	571.2709937	0.404864492	0.00015902	0.001089973	1464.417313	1174.759877	1126.008035	1255.061742	0.184283636	0.000681315	0.003601472
AT5G04360	pullulanase, putative / starch debranching enzyme, putative	pullulanase-like protein (starch debranching enzyme)	---	245712_at	286.2138432	457.2205779	301.418861	107.2512525	119.3243684	120.0184331	115.5313513	3.014631296	0.013187574	0.022941631	143.3334482	130.9276337	136.2405448	136.8338756	2.545308506	0.018128461	0.029040942	153.9078528	164.4890888	142.5067276	153.6345564	2.266966726	0.024049868	0.040411557	159.9779589	159.9674321	167.0650751	162.336822	2.145443178	0.02728559	0.049882219	271.5724551	274.0313802	270.6285208	272.077452	1.280092947	0.235669029	0.269077056	166.8650023	154.4422429	163.5144584	161.6072345	2.155128936	0.027068365	0.047015492
AT5G04280	glycine-rich RNA-binding protein	RNA-binding protein-like	---	245714_at	368.0970598	647.980898	413.1386318	735.6372239	761.0019538	802.760545	766.4665742	0.621560738	0.031049579	0.045657053	669.1429121	660.0583017	728.9966106	686.0659415	0.694401953	0.078977661	0.100213055	639.8682054	572.8921719	564.3382365	592.3662046	0.804241576	0.267033913	0.308475755	565.3903106	515.2500265	587.3424074	555.9942482	0.856853342	0.42340772	0.477094212	449.3977032	434.2449932	460.3572555	447.999984	1.063405239	0.760670592	0.78283458	544.3619797	490.7202521	472.3688505	502.4836941	0.948101472	0.785052615	0.811236759
AT5G08670 /// AT5G08690	ATP synthase beta chain 1, mitochondrial	Expressed protein ; supported by cDNA: gi_15293122_gb_AY050995.1_	---	245715_s_at	4147.018338	5457.717381	4649.465747	3187.285996	3119.956031	3196.5155	3167.919176	1.499849025	0.014384344	0.024594624	3117.502274	3282.595733	3153.290957	3184.462988	1.492057062	0.015231588	0.025223461	4126.767418	4035.667592	3957.395587	4039.943532	1.176105669	0.138248121	0.172574847	3366.997177	3283.450479	3156.254453	3268.900703	1.45351631	0.01855398	0.037197463	3702.033756	3886.289602	3669.058024	3752.460461	1.266209341	0.061557981	0.082527409	3710.254894	4283.096577	3925.412001	3972.921157	1.195946333	0.13513697	0.173978548
AT5G08740	pyridine nucleotide-disulphide oxidoreductase family protein	Expressed protein ; supported by cDNA: gi_15912292_gb_AY056424.1_	---	245716_at	334.5231195	354.713941	210.403308	119.2844325	107.5858801	121.8576529	116.2426552	2.579776953	0.01546107	0.026060379	123.2289489	130.8712705	160.2392139	138.1131445	2.171264176	0.025387651	0.038026578	199.2479327	201.1217117	228.2378874	209.5358439	1.431163839	0.121462895	0.154310105	463.3886029	436.5773933	438.5074864	446.1578276	0.672139105	0.033393027	0.057930188	420.9344542	445.6309394	387.8382826	418.1345587	0.717185692	0.069889951	0.09180235	485.3826151	440.1102068	420.409104	448.6339753	0.668429364	0.038667404	0.062105271
AT5G33390	glycine-rich protein	Expressed protein ; supported by cDNA: gi_15293032_gb_AY050950.1_	---	245717_at	125.1416525	110.4872649	110.5571466	54.31009966	48.49196921	55.04830849	52.61679245	2.193127884	0.000289967	0.001479636	46.38476406	40.113975	43.27442927	43.25772278	2.667624352	0.000156367	0.000959913	57.12649724	55.08919348	57.89035756	56.70201609	2.035119077	0.000288384	0.001741197	64.66193928	68.0277931	62.83022029	65.17331756	1.770592	0.000598871	0.00367446	61.00103708	54.05885943	53.0276014	56.02916597	2.059558672	0.000411575	0.002015521	57.46987791	74.00480898	59.32123174	63.59863955	1.814431181	0.001925964	0.007176605
AT5G04110	DNA topoisomerase II family protein	putative protein	---	245718_at	832.6903356	649.2721801	585.173664	377.5123513	390.0540147	374.8010741	380.7891467	1.809519518	0.014284704	0.024447239	343.0428406	340.0989169	362.2221474	348.454635	1.977432136	0.010243567	0.018614895	407.6151724	383.6242811	405.1590125	398.7994887	1.727799089	0.017647555	0.031676389	410.4751486	478.7010538	451.6777223	446.9513082	1.541656508	0.034404364	0.059354312	368.0400195	381.1983325	334.3406863	361.1930128	1.907693031	0.012212477	0.022460903	397.7575723	406.6898756	441.8283251	415.4252577	1.658650697	0.022160028	0.04022396
AT1G73450 /// AT1G73460	protein kinase, putative	hypothetical protein similar to Ser-Thr protein kinase-like protein GI:9294588 from [Arabidopsis thaliana]	---	245721_s_at	473.5679871	517.5874051	477.4700221	295.8222531	356.9830879	320.3609345	324.3887585	1.509120745	0.001885151	0.005477526	237.4282143	242.539987	240.4497297	240.1393103	2.03857421	6.08E-05	0.000529688	246.0967883	254.2577903	273.2196969	257.8580918	1.898493087	0.000138882	0.001056486	256.7392283	256.9827203	305.1561964	272.9593817	1.793460264	0.000534476	0.003413856	191.3247132	227.1477141	237.8064255	218.7596176	2.237807006	0.0001685	0.001131829	281.3939728	248.2630072	259.9681888	263.2083896	1.859901979	0.000187762	0.001583908
AT1G73430	sec34-like family protein	unknown protein	---	245722_at	216.3354259	201.9958372	190.1898974	137.5419848	133.7246013	143.0478388	138.1048083	1.468742395	0.001285212	0.004158843	114.1109446	118.2145825	114.0352277	115.4535849	1.756899857	0.000340996	0.00163452	163.0375902	191.8605303	164.9482566	173.2821257	1.170578824	0.069285477	0.095717599	110.0604519	103.8724971	107.3507175	107.0945555	1.894030802	0.000249013	0.002064391	88.74629399	104.2168066	96.87282801	96.61197619	2.099536671	0.000267814	0.001515167	104.3720184	91.76870852	98.87805558	98.33959417	2.062652267	0.000239346	0.00184098
AT1G73390	expressed protein	hypothetical protein predicted by genemark.hmm	---	245724_at	189.826127	213.1642363	225.9495915	548.6780318	508.1144369	516.8388939	524.5437876	0.399674263	4.17E-05	0.000420164	304.975963	316.4499063	299.6274653	307.0177782	0.682848573	0.00113209	0.003761731	220.3742178	219.0179041	203.3906118	214.2609113	0.978464295	0.717873668	0.747115934	1098.826364	1185.071652	1184.421416	1156.106477	0.181338532	6.45E-06	0.000275556	595.2186936	647.4104606	566.4440759	603.02441	0.347658649	0.000110387	0.000868381	821.9863627	788.4103263	787.0798588	799.1588492	0.262334143	2.90E-06	0.000190429
AT1G73370	sucrose synthase, putative / sucrose-UDP glucosyltransferase, putative	sucrose synthase, putative similar to sucrose synthase GI:4468151 from [Craterostigma plantagineum]	---	245725_at	148.482104	131.2499874	151.9718022	94.78628966	110.746407	83.79188319	96.44152661	1.492109291	0.009355089	0.017547653	94.94253088	97.16993133	91.85088043	94.65444755	1.520280363	0.001712534	0.005020427	201.877592	219.7218866	223.4958473	215.0317753	0.669209458	0.001535322	0.005422775	223.2666239	234.8839737	239.0208004	232.390466	0.619222038	0.000371444	0.002690011	151.700009	141.267933	165.5607643	152.8429021	0.941498074	0.400555049	0.437045624	109.2885532	93.11043826	115.3919835	105.930325	1.35845234	0.014693713	0.029687443
AT1G73350	expressed protein	hypothetical protein contains similarity to glucosidase II beta-subunit GI:5452942 from [Mus musculus]	---	245727_at	262.9941093	316.1163024	219.8579221	111.0967072	111.879723	112.3887544	111.7883949	2.382383057	0.005153911	0.011147888	105.7611109	100.1514214	111.3881336	105.7668886	2.518016568	0.00459644	0.010132322	129.108411	123.4243048	107.9940332	120.175583	2.216113883	0.006884905	0.015766062	128.6428459	125.8612718	136.3269101	130.2770093	2.044280717	0.008299706	0.020642476	102.5614539	99.33323666	105.6956216	102.5301041	2.597508121	0.00420339	0.010146092	139.5926212	141.862977	129.9263405	137.1273129	1.942157053	0.010019456	0.022472131
AT1G73490	RNA recognition motif (RRM)-containing protein	unknown protein	---	245729_at	536.7423421	536.8836388	453.1351537	1085.694825	1089.666096	1073.727343	1083.029421	0.469904481	3.49E-05	0.00037733	931.0493599	922.3663099	916.2909614	923.2355437	0.551235686	0.000125231	0.000834516	695.6303419	683.2899987	628.9154993	669.2786133	0.760401376	0.009784926	0.020306002	328.7528346	356.7933399	377.1462047	354.2307931	1.436691525	0.007736148	0.019644459	536.2013046	506.1412095	548.1584191	530.1669777	0.959924702	0.525243155	0.560343258	425.8108069	439.1595159	416.3473508	427.1058912	1.19155551	0.046209498	0.071552412
AT1G73470	expressed protein	unknown protein ;supported by full-length cDNA: Ceres:39155.	---	245730_at	329.2063448	311.0280018	333.676381	271.6054785	280.4407724	248.3489667	266.7984059	1.21678729	0.008068115	0.015620176	453.298101	500.8519263	490.9400214	481.6966829	0.673944664	0.000611927	0.002447708	334.6446905	349.1594978	370.9327837	351.5789907	0.923368341	0.099585587	0.129918709	358.8619981	348.353774	352.6017663	353.2725128	0.918941886	0.019375604	0.038381797	593.3727429	556.747649	587.738275	579.2862223	0.560408476	4.42E-05	0.000510638	408.6898761	452.551704	392.6827198	417.9747666	0.77669021	0.008254259	0.019617633
AT1G73500	mitogen-activated protein kinase kinase (MAPKK), putative (MKK9)	MAP kinase, putative similar to MAP kinase kinase 5 GI:3219273 from [Arabidopsis thaliana];supported by full-length cDNA: Ceres:112118.	---	245731_at	1820.471331	1431.665107	1113.959452	647.2002637	726.5704965	743.00091	705.5905567	2.062620145	0.022117451	0.034625864	641.0522224	651.0504599	652.0844412	648.0623745	2.245717934	0.016803337	0.027311173	468.1525359	477.5583684	508.7840768	484.8316604	3.001795088	0.009023514	0.019132563	1632.042825	1705.595276	1805.24951	1714.29587	0.84895806	0.285813184	0.338576606	967.4034912	986.1649411	948.2259333	967.2647885	1.504619329	0.075515461	0.098096142	942.3225859	919.2274004	906.088395	922.5461271	1.577552877	0.059759992	0.087999006
AT1G73440	calmodulin-related	unknown protein contains similarity to calmodulin GI:166304 from [Achlya klebsiana]; supported by cDNA: gi_13358218_gb_AF325029.2_AF325029	---	245732_at	491.3360415	508.6649706	406.7307958	151.9368777	133.1523916	145.6640896	143.584453	3.265747738	0.000525291	0.002225392	131.9087135	126.4290935	138.0492351	132.129014	3.548884445	0.000442662	0.001954359	89.85241298	108.1739539	99.8472968	99.29122123	4.722578661	0.000318225	0.001863612	135.6096451	142.5013594	122.0185391	133.3765145	3.515690931	0.000471036	0.003142256	141.4696908	132.7007787	136.499154	136.8898745	3.425458635	0.000463477	0.002189705	192.4479459	187.6649592	189.5611902	189.8913651	2.469362429	0.000899312	0.004317529
AT1G73380	expressed protein	hypothetical protein predicted by genemark.hmm; supported by cDNA: gi_14334537_gb_AY035173.1_	---	245733_at	494.4110387	620.3240865	535.2055869	258.4103281	261.0286135	249.8572511	256.4320642	2.144740515	0.001401001	0.004428365	184.4004369	188.2346824	201.3387597	191.3246263	2.874591985	0.000663815	0.002586389	265.1934593	213.0996001	205.4278135	227.9069576	2.413178795	0.001495447	0.005326268	189.131603	200.2519417	217.4109209	202.2648219	2.719109691	0.000791103	0.00436967	184.6368534	180.9241131	166.4325576	177.3311747	3.101430068	0.000576123	0.002522345	235.1638078	249.6480076	268.1689272	250.9935809	2.191212363	0.001453153	0.005943568
AT1G73480	hydrolase, alpha/beta fold family protein	lysophospholipase homolog, putative similar to lysophospholipase homolog GI:2801536 from [Oryza sativa]; supported by cDNA: gi_15028212_gb_AY045929.1_	---	245734_at	284.4516353	265.2731373	340.927975	115.004173	134.5937228	124.5575759	124.7184906	2.380434912	0.001818061	0.005329787	114.9489641	111.8337995	109.7380624	112.1736087	2.646649713	0.001253038	0.004045282	211.5442113	199.2570537	205.5608803	205.4540484	1.445015328	0.016425179	0.029983767	145.6248511	174.057081	169.4804594	163.0541305	1.820771104	0.005347975	0.015363482	546.3651396	449.6566395	497.1588096	497.7268629	0.596480261	0.005054071	0.011632667	671.1148065	717.6757437	636.5960264	675.1288589	0.439744569	0.000318032	0.002190731
AT1G44100	amino acid permease 5, putative (AAP5)	amino acid permease, putative almost identical to amino acid permease GI:608673 from [Arabidopsis thaliana]	AAP5	245740_at	183.1207828	126.3552044	306.1593858	166.3427449	166.7121437	170.9072327	167.9873738	1.221590566	0.521831421	0.556084971	560.2429736	497.6765893	485.0593893	514.3263174	0.398991426	0.005943134	0.012245744	252.5528421	273.4176659	237.7371513	254.5692198	0.806113917	0.412943634	0.456515449	2828.905558	2986.711802	2472.413639	2762.677	0.074280052	9.20E-05	0.001138344	728.8461099	708.9493763	735.5491836	724.4482233	0.283266332	0.000638474	0.002716892	1388.184567	1269.449905	1186.058138	1281.23087	0.160167692	0.000169006	0.001504045
AT1G44170	aldehyde dehydrogenase, putative (ALDH)	aldehyde dehydrogenase, putative similar to aldehyde dehydrogenase GI:2351120 from [Synechococcus PCC7942];supported by full-length cDNA: Ceres:1141.	---	245742_at	936.6180979	1102.635863	739.1301303	721.6523012	686.0418456	690.5457739	699.4133069	1.324149857	0.098457396	0.122695334	785.6879443	783.3349564	803.0078629	790.6769212	1.171310311	0.267534697	0.299966061	1502.257785	1436.012116	1411.060253	1449.776718	0.638807355	0.008493286	0.018263934	2787.914772	2656.3364	2659.807994	2701.353055	0.342838574	9.80E-05	0.001180959	595.5440429	620.6723332	606.8498075	607.6887279	1.524017129	0.039023954	0.056105934	829.297658	696.922194	804.2735912	776.8311477	1.192187045	0.255656175	0.302881147
AT1G51110	plastid-lipid associated protein PAP / fibrillin family protein	unknown protein	---	245744_at	197.054372	247.0434914	135.4823174	178.0749846	180.3740223	170.7650832	176.4046967	1.095171485	0.631606109	0.661253251	206.6189655	238.7555023	234.2996065	226.5580247	0.852732512	0.379370988	0.413064141	222.7858284	221.0817164	243.364365	229.0773033	0.843354583	0.338618229	0.381415853	258.0609903	229.1660412	211.031294	232.7527752	0.830036907	0.32213573	0.376066319	939.9669787	868.8868136	818.5533744	875.8023889	0.220590165	0.000139244	0.001011892	483.0167474	408.3263945	492.2846481	461.2092633	0.418884461	0.003039876	0.009770862
AT1G51110	plastid-lipid associated protein PAP / fibrillin family protein	unknown protein contains similarity to anthranilate synthase large subunit GI:1374671 from [Buchnera aphidicola]	---	245745_at	364.7231055	383.3534629	307.0250032	127.719365	135.2798093	122.1013033	128.3668259	2.739808525	0.000661068	0.002612423	145.8518862	147.1356488	156.1689024	149.7188125	2.349073693	0.000959172	0.003356429	165.7302681	164.1300942	167.5506872	165.8036832	2.121186437	0.001272656	0.004777222	146.8251692	142.5445142	127.9992083	139.1229639	2.527983261	0.000851024	0.004587362	590.5520275	613.009394	632.7610056	612.1074757	0.574573156	0.000559522	0.002476436	313.384777	307.6826074	312.4355216	311.1676353	1.130260618	0.153403085	0.193703632
AT1G51070	basic helix-loop-helix (bHLH) family protein	bHLH transcription factor, putative similar to bHLH transcription factor GI:3757520 from [Arabidopsis thaliana];supported by full-length cDNA: Ceres:16284.	---	245746_at	200.1162999	202.998592	244.2115735	618.3569312	609.1656911	616.826464	614.7830288	0.350978277	1.04E-05	0.000196213	447.4126364	471.1689308	494.6286871	471.0700848	0.458053898	0.000205107	0.001152686	624.8087735	603.3242939	571.9641251	600.0323975	0.359606397	5.18E-05	0.00054944	407.1039218	467.2219128	439.8271955	438.05101	0.492580735	0.000585909	0.003607463	669.490472	658.9054715	682.2787568	670.2249001	0.3219449	8.62E-06	0.000215909	433.1834326	473.3593802	402.4333555	436.3253894	0.49452884	0.000909768	0.004344308
AT1G51100	expressed protein	hypothetical protein predicted by genemark.hmm;supported by full-length cDNA: Ceres:31356.	---	245747_at	51.33872443	54.62994732	53.39423899	41.22687963	43.56673496	47.90555471	44.23305643	1.200933748	0.015119371	0.025595155	73.84142859	76.85905614	74.87365532	75.19138002	0.706476863	7.19E-05	0.000584848	50.24914933	60.94120424	68.52607545	59.90547634	0.88674648	0.276406258	0.317999818	45.99875058	50.31329699	44.53608217	46.94937658	1.13145209	0.035743569	0.061098275	98.36893864	128.8485048	116.3429951	114.5201462	0.46385699	0.002312756	0.006631886	44.54841164	36.13406061	39.70460025	40.12902417	1.323754349	0.007717073	0.018722799
AT1G51140	basic helix-loop-helix (bHLH) family protein	unknown protein contains similarity to phytochrome interacting factor 3 GI:3929586 from [Arabidopsis thaliana]; supported by cDNA: gi_14334499_gb_AY034941.1_	---	245748_at	206.8849532	393.3858945	158.1624946	158.6779836	155.7888386	140.6636466	151.7101563	1.666408633	0.232399406	0.265768369	149.1044069	143.4147355	139.7523971	144.0905132	1.754529903	0.204192037	0.234456168	395.4386787	426.5029313	408.6674657	410.2030252	0.616307288	0.094890123	0.124588253	356.9951739	362.6559366	339.3963046	353.015805	0.716146729	0.236519419	0.287559641	334.0649929	328.7948494	320.925115	327.9283191	0.770934071	0.354416178	0.391396006	566.1783583	562.8483305	653.0527989	594.0264959	0.425588952	0.011678709	0.025122523
AT1G51060	histone H2A, putative	histone H2A, putative similar to histone H2A GI:9758956 from [Arabidopsis thaliana]; supported by cDNA: gi_13877850_gb_AF370188.1_AF370188	---	245750_at	1063.134073	1197.084265	745.8050828	1683.084415	1839.957108	1813.223537	1778.75502	0.563319735	0.005477375	0.011669841	1041.584353	1215.890955	1197.408532	1151.627947	0.870079447	0.359784928	0.393732861	626.2828899	765.0748257	699.4200446	696.9259201	1.437753681	0.094315139	0.124003074	526.9029684	558.9013792	588.3728354	558.059061	1.795522871	0.030245618	0.053794917	358.7566044	334.9365135	379.4361636	357.7097605	2.801175472	0.008692857	0.017529119	264.404802	256.2752983	252.1129461	257.5976821	3.88981686	0.005119487	0.013888112
AT1G25682 /// AT1G25988	cell cycle control protein-related	hypothetical protein contains similarity to virulence regulator GI:9106522 from [Xylella fastidiosa]	---	245751_s_at	259.6571053	324.8245339	200.5948444	150.1385497	124.0065559	134.9274832	136.3575296	1.919161794	0.026826985	0.040479106	121.5486876	125.486136	132.6343548	126.5563928	2.067790931	0.019923074	0.031328148	160.9304356	181.0994151	167.7041546	169.9113351	1.540168942	0.065075703	0.090805486	278.2631417	280.7347193	265.8536113	274.9504907	0.951779211	0.732521286	0.766840923	168.4385006	178.6455766	191.3290923	179.4710565	1.458130165	0.087284094	0.111307976	279.617571	305.8095062	250.3278249	278.5849674	0.939362104	0.689399458	0.722669618
AT1G35190	oxidoreductase, 2OG-Fe(II) oxygenase family protein	hyoscyamine 6-dioxygenase hydroxylase, putative similar to hyoscyamine 6-dioxygenase hydroxylase GB:P24397 from [Hyoscyamus niger];supported by full-length cDNA: Ceres:2551.	---	245756_at	3280.577164	2701.860066	2324.539995	86.84497908	77.63322309	93.69378984	86.05733067	32.17613639	0.000645311	0.002568062	203.4204852	237.8073327	222.2015732	221.1431303	12.52126803	0.000789049	0.002914059	147.3936416	129.0627388	141.283966	139.2467822	19.88550375	0.000697293	0.003147581	5894.62427	6114.312441	6667.900933	6225.612548	0.444774291	0.000663728	0.003945587	180.8881415	226.2019544	205.4102802	204.166792	13.56240347	0.000770527	0.003099883	617.9684337	568.7717188	590.2156147	592.3185891	4.674836244	0.001444146	0.005911232
AT1G35140	phosphate-responsive protein, putative	phosphate-induced (phi-1) protein, putative similar to phi-1 GB:BAA33810 GI:3759184 from [Nicotiana tabacum];supported by full-length cDNA: Ceres:118937.	---	245757_at	237.1591426	140.3573199	148.4761568	102.6435496	111.4422168	116.9630957	110.3496207	1.588867021	0.106350541	0.131220044	176.8919363	193.8471218	187.3647963	186.0346181	0.942463692	0.75029705	0.772031329	63.2753744	54.90504402	46.60267193	54.92769678	3.192030312	0.018496708	0.03287952	449.8073971	494.0558857	539.3803653	494.4145494	0.354623207	0.001386211	0.006379546	473.9933873	478.3606073	575.5730942	509.3090296	0.344252434	0.001817798	0.005626144	407.5090624	383.9130475	394.3147651	395.245625	0.443599782	0.002279437	0.008089944
AT1G32240	myb family transcription factor (KAN2)	unknown protein contains similarity to transfactor GB:BAA75684 GI:4519671 from [Nicotiana tabacum]; supported by cDNA: gi_15723594_gb_AY048689.1_	---	245758_at	51.12004465	66.2435062	68.0335349	87.37895125	90.19058041	96.35560978	91.30838048	0.67681661	0.007863684	0.015341013	81.83094367	80.05816013	76.84872174	79.57927518	0.776571896	0.032950067	0.047264316	53.28075565	61.87438829	54.70116118	56.61876837	1.091493693	0.435747364	0.478384532	41.36896989	41.8134357	40.71183712	41.2980809	1.496414052	0.018861284	0.037638042	74.81294992	72.42529234	72.03046244	73.08956823	0.845524609	0.106310589	0.132323093	78.00931267	69.95794579	75.7390495	74.56876932	0.828752159	0.095448022	0.129903497
AT1G66900	expressed protein	hypothetical protein predicted by genemark.hmm	---	245759_at	558.5393163	741.3584661	487.4189925	312.1732764	277.0966281	281.6287499	290.2995515	2.052267236	0.01617415	0.027047065	316.3664723	327.9752776	317.7578442	320.6998647	1.857725318	0.022107214	0.034076289	364.9866797	372.0821226	378.9302611	371.9996878	1.601539673	0.041782743	0.062833034	846.4004105	788.623515	651.2709132	762.0982795	0.78175253	0.155646105	0.201557503	376.4065407	406.4370762	345.0386846	375.9607672	1.584666035	0.047363254	0.065906814	583.7840603	560.6133585	554.6104164	566.3359451	1.05197677	0.718781623	0.750064385
AT1G66890	expressed protein	hypothetical protein predicted by genemark.hmm;supported by full-length cDNA: Ceres:7343.	---	245761_at	57.6486911	126.5948683	113.296753	266.6790144	281.247085	255.1236995	267.6832663	0.370512903	0.001680146	0.005036521	268.505828	289.7210634	278.2456276	278.824173	0.355708413	0.001222323	0.003983252	253.769422	290.0637391	286.1876407	276.6736006	0.35847332	0.001796557	0.006027845	403.1780212	399.3421519	427.6364058	410.052193	0.241871903	0.000170501	0.001639018	226.7306612	241.8318443	257.5148442	242.0257832	0.409791481	0.003371702	0.008661667	295.3696591	274.8175612	253.3338092	274.5070098	0.361302628	0.001973745	0.007300105
AT1G27880	ATP-dependent DNA helicase, putative	ATP-dependent DNA helicase RecQ, putative similar to ATP-dependent DNA helicase RecQ GB:AAF93372 GI:9654602 from [Vibrio cholerae]	---	245762_at	47.70952864	37.43147259	46.32496245	64.9096332	58.67262853	61.71274083	61.76500085	0.709495463	0.008259121	0.015899894	56.26349853	54.45857594	55.45085914	55.39097787	0.791139452	0.023875624	0.036183454	44.01918362	43.80952231	38.82252561	42.21707718	1.038015676	0.682107842	0.714812518	33.21345151	36.0955289	33.93751747	34.41549929	1.273321288	0.0477806	0.076581633	37.51910512	40.15566663	38.12713078	38.60063418	1.135266009	0.190610898	0.222751586	37.93815148	37.88292578	45.42037914	40.4138188	1.084331775	0.450389468	0.497150466
AT1G27850	expressed protein	transposon protein, putative similar to En/Spm-like transposon protein GB:AAB95292 GI:2088658 from [Arabidopsis thaliana]	---	245763_at	253.7625247	254.1413058	276.5964397	228.2295074	238.7050732	237.6391135	234.857898	1.113439626	0.031997204	0.046820671	188.3680192	183.4128348	176.9419621	182.9076054	1.429684072	0.000675406	0.002613582	208.4323215	242.2287358	228.3677612	226.3429395	1.155326915	0.046844976	0.069032574	202.5909047	177.7131996	190.0985043	190.1342029	1.375344815	0.002378046	0.009056041	185.96913	192.8241881	178.0312599	185.6081927	1.40888226	0.000940872	0.003546189	151.4081242	169.543264	157.4291034	159.4601639	1.639908575	0.000382696	0.002485132
AT1G19750 /// AT1G27840	transducin family protein / WD-40 repeat family protein	hypothetical protein contains similarity to cockayne syndrome complementation group A protein GB:U28413 GI:975301 from [Homo sapiens]	---	245764_s_at	204.0784204	256.882748	126.0712603	146.1938347	121.1396079	158.6475698	141.9936708	1.378071819	0.246332955	0.280287897	143.2254328	125.2139364	143.3543638	137.2645777	1.425549691	0.20352477	0.233767557	139.2482506	120.5621944	126.7614648	128.8573033	1.518559454	0.156736993	0.192153081	156.6450249	159.2361495	130.2298339	148.7036694	1.315888686	0.295966628	0.349177888	130.1608608	102.1066696	104.486997	112.2515091	1.74320575	0.099441413	0.124842147	129.4245576	122.6509923	141.890985	131.3221783	1.490056583	0.169152996	0.210944582
AT1G33590	disease resistance protein-related / LRR protein-related	hypothetical protein similar to putative disease resistance protein GB:AAC14512 GI:2739389 from [Arabidopsis thaliana];supported by full-length cDNA: Ceres:105146.	---	245768_at	187.562705	92.89065901	71.71636085	702.2425454	589.3887704	729.0080819	673.5464659	0.174286281	0.000563991	0.002340047	930.8815585	976.2888983	959.6000568	955.5901712	0.122845454	2.50E-05	0.000300214	242.4214726	226.3954327	237.7865822	235.5344958	0.498397943	0.030271446	0.048381539	4133.818144	3606.261166	3393.000362	3711.026557	0.031632732	8.68E-05	0.001099694	1396.314373	1514.738426	1372.97836	1428.010386	0.08220522	2.05E-05	0.000327426	1193.104898	1001.386268	1160.247215	1118.246127	0.104976807	0.00013197	0.001285782
AT1G30220	sugar transporter family protein	hypothetical protein similar to putative sugar transporter GI:4263781 from [Arabidopsis thaliana]	---	245769_at	336.6494583	215.5572731	270.8548325	69.76669626	72.25833533	72.76935106	71.59812755	3.831857955	0.004419657	0.00996641	97.64508852	125.7174972	95.49796319	106.2868496	2.581258694	0.009834581	0.018012896	90.24396693	84.93699871	72.87550365	82.68548976	3.318041115	0.005623935	0.0135666	724.4315149	884.9380943	641.9542995	750.4413029	0.365590025	0.003903053	0.012458593	400.5124782	311.4419127	344.7189918	352.2244609	0.778917665	0.148577103	0.17836119	615.5873818	634.2342257	624.229862	624.6838231	0.439188345	0.000585922	0.00326274
AT1G30240	PELP1-related	hypothetical protein predicted by genemark.hmm	---	245770_at	37.01169522	47.14061155	45.5487981	114.39844	111.4240976	112.1264644	112.6496673	0.383788986	2.91E-05	0.000343242	87.79233143	90.79307978	102.2705396	93.61865026	0.461806504	0.000743901	0.002794504	64.84924432	60.67279761	68.94688659	64.82297618	0.666950272	0.005445026	0.013238803	45.73716759	42.85959598	58.1606805	48.91914802	0.883778712	0.371273183	0.425658303	64.55331271	63.65908457	64.6231011	64.27849946	0.672599734	0.002640729	0.007279374	58.21589571	54.53150356	61.11825608	57.95521845	0.74598462	0.016084024	0.031725298
AT1G30300	expressed protein	hypothetical protein similar to putative hydrolase GI:7270684 from [Arabidopsis thaliana]	---	245772_at	483.2600269	564.5858605	264.8838277	252.6585988	239.2259276	269.2556132	253.7133799	1.724688591	0.110294623	0.135456399	221.5534462	234.9516323	233.1622453	229.8891079	1.903424549	0.081272974	0.102804438	309.3309429	336.54112	296.464203	314.1120886	1.39305868	0.24314959	0.283963009	181.5000263	180.3079794	190.4853213	184.0977757	2.376870498	0.047299819	0.075989106	165.3295366	165.6986606	158.5429816	163.190393	2.681386838	0.037461253	0.054234429	170.2347592	157.6923617	178.1626361	168.6965857	2.593867386	0.040011303	0.063874638
AT1G30290	pentatricopeptide (PPR) repeat-containing protein	hypothetical protein predicted by genscan+	---	245773_at	335.4799685	288.4934479	238.5927559	131.0943686	124.311573	122.4726857	125.9595424	2.282654032	0.004534187	0.010141163	135.3643391	136.5681646	136.4037035	136.112069	2.112392086	0.005646195	0.011785829	132.6062138	128.3947743	119.5967094	126.8658992	2.26634627	0.004711479	0.011924439	100.4151419	97.10545548	102.7794598	100.100019	2.87234768	0.002598577	0.009562886	103.4330557	97.62176434	94.89627404	98.6503647	2.914556457	0.002546815	0.007088249	105.3592367	102.1064262	109.7980458	105.7545695	2.718767224	0.002927601	0.009525399
AT1G30270	CBL-interacting protein kinase 23 (CIPK23)	serine/threonine kinase, putative similar to serine/threonine kinase GI:2632252 from [Sorghum bicolor]; supported by cDNA: gi_14486385_gb_AY035226.1_	---	245775_at	682.6848968	898.2829737	462.3977702	186.5284572	193.1102594	181.8824424	187.1737197	3.638982446	0.017187411	0.028304815	170.0214858	170.0251341	186.8006454	175.6157551	3.878478214	0.015952047	0.026192469	134.1216795	153.9283297	144.5400336	144.196681	4.723561428	0.013026501	0.025201856	358.4906915	357.8340229	334.4113195	350.2453447	1.94469931	0.058533244	0.089964557	196.6524336	185.8468846	165.033539	182.5109524	3.73195072	0.016792712	0.02866925	390.0333701	359.2703484	414.0949893	387.7995693	1.756376062	0.081784208	0.114071541
AT1G73540	MutT/nudix family protein	unknown protein contains similarity to diphosphoinositol polyphosphate phosphohydrolase GI:3978224 from [Homo sapiens]	---	245777_at	284.2852572	257.7428482	350.3507793	642.298763	666.4734687	670.8617243	659.8779853	0.450779742	0.000233599	0.001276858	338.3267957	349.3813359	358.2806658	348.6629324	0.853143826	0.142854458	0.169758805	704.0406727	801.6370892	794.2416137	766.6397919	0.388004421	0.00035683	0.002010931	573.9235201	594.8776368	553.6351573	574.1454381	0.518091077	0.000767788	0.004300441	891.2533809	922.0598073	884.5246589	899.2792824	0.330775582	3.58E-05	0.000454619	455.8821552	426.271353	430.3587075	437.5040719	0.679901394	0.008518106	0.020061153
AT1G73530	RNA recognition motif (RRM)-containing protein	RNA-binding glycine-rich protein, putative similar to RNA-binding glycine-rich protein (RGP-1a) GI:436789 from [Nicotiana sylvestris]	---	245778_at	146.0792057	127.8492117	163.5222555	212.3475655	217.3322499	225.1641262	218.2813138	0.668022784	0.002706694	0.006998273	286.3904994	264.742276	283.0027998	278.0451917	0.524435938	0.000424302	0.001902949	247.0675237	238.7919363	234.4422081	240.100556	0.607315924	0.000997942	0.004034481	79.24288153	87.00978504	86.33353403	84.1954002	1.731886666	0.004349113	0.013323032	398.8633395	391.8185967	359.7192986	383.4670783	0.380259217	0.000115248	0.000892492	218.1029779	214.6399152	232.417306	221.7200664	0.657662129	0.002862913	0.009385958
AT1G45688	expressed protein	unknown protein ;supported by full-length cDNA: Ceres:8255.	---	245780_at	605.7829764	573.5107035	844.5032211	697.5525546	698.1228966	688.6070781	694.7608431	0.97098012	0.825194718	0.842286348	690.2511331	665.322124	677.9415593	677.8382721	0.995221124	0.971680892	0.974808285	1163.366747	1148.090085	1141.475736	1150.977523	0.586109593	0.005129241	0.012658626	436.5059947	479.2665654	420.6346895	445.4690832	1.514356422	0.058397798	0.089811736	929.5397927	823.38251	852.0147963	868.3123664	0.776908165	0.100761097	0.126285621	543.3578441	574.0433992	609.889398	575.7635471	1.171659738	0.322286218	0.370415244
AT1G45976	expressed protein	S-ribonuclease binding protein SBP1, putative similar to S-ribonuclease binding protein SBP1 GI:6760451 from [Petunia hybrida]; supported by cDNA: gi_11692935_gb_AF324720.1_AF324720	---	245781_at	1112.211128	938.0143607	847.8930092	398.998209	432.2817141	420.1603985	417.1467739	2.31582637	0.002168341	0.006014433	354.9342307	365.7614532	366.0575445	362.2510761	2.666767783	0.001475882	0.004524538	368.8390376	383.2620752	423.8478644	391.9829924	2.464493404	0.001933022	0.006338927	751.4058045	752.2504294	767.7250517	757.1270952	1.275927787	0.05484799	0.085508677	384.3691476	442.2574782	390.4563373	405.694321	2.381200449	0.00215876	0.00633453	701.0407745	750.8918224	721.6774217	724.5366729	1.333320362	0.03764708	0.060864081
AT1G35170 /// AT1G35180	expressed protein	hypothetical protein similar to hypothetical protein GB:AAF69173 GI:7767676 from [Arabidopsis thaliana]	---	245783_s_at	7717.805664	7337.230847	7324.213382	1291.353213	1209.932688	1177.169392	1226.151764	6.083871656	1.26E-06	7.35E-05	936.2751609	1015.549243	969.4685987	973.7643344	7.660734432	9.99E-07	5.82E-05	2706.636321	2602.555769	2559.438659	2622.876917	2.844109808	3.76E-06	0.000131473	3312.789947	3334.759742	3389.510711	3345.6868	2.229661774	6.14E-06	0.000272653	641.0079007	644.4056866	677.0092503	654.1409459	11.40388782	7.87E-07	7.79E-05	227.9221657	224.6031913	209.5592396	220.6948655	33.801194	6.08E-07	9.71E-05
AT1G32150	bZIP transcription factor family protein	G-Box binding protein, putative similar to G-Box binding protein 2 GB:AAD42938 GI:5381313 from [Catharanthus roseus]	---	245786_at	174.8930347	197.8514693	171.8713374	180.8008733	177.0535377	188.1240442	181.9928184	0.997504272	0.961414331	0.966764568	189.8185238	172.1174593	170.1001444	177.3453758	1.023644473	0.705331081	0.729575166	206.092929	185.0891486	162.8368276	184.6729684	0.98302754	0.84409709	0.861933048	174.0896188	191.1148152	206.3011759	190.50187	0.952949248	0.509894409	0.560762414	156.3290889	159.2663724	148.9523337	154.849265	1.172356962	0.038122685	0.055032261	173.5713153	179.3121106	187.2659203	180.0497821	1.008269	0.878150092	0.895062424
AT1G32130	IWS1 C-terminus family protein	unknown protein	---	245787_at	907.0805077	2043.960087	1109.8409	421.7061154	415.6962853	416.0157395	417.8060467	3.239845798	0.055631199	0.074557647	390.7062763	426.1036948	409.5127009	408.774224	3.311429845	0.054223161	0.072097086	465.9792929	489.6791504	494.947905	483.5354494	2.799437283	0.067882725	0.094176234	703.0107886	714.0441435	673.2912126	696.7820482	1.942683754	0.134043907	0.177699036	429.1955045	465.1334937	451.3960973	448.5750319	3.017615937	0.061068247	0.081988015	744.1901508	736.1484867	714.7186178	731.6857518	1.85001165	0.150394738	0.190522413
AT1G32120	expressed protein	hypothetical protein similar to hypothetical protein GB:AAD27684 GI:4680504 from [Oryza sativa]	---	245788_at	744.8110555	650.1318807	546.5089696	144.3360306	155.3406491	141.7835833	147.153421	4.397795381	0.000957507	0.003397324	182.4998661	165.4799439	165.0438482	171.0078861	3.784332116	0.00116489	0.003847377	265.6832885	268.990103	262.3456864	265.673026	2.435891385	0.002643246	0.007876671	217.0521058	248.1411047	255.0187351	240.0706485	2.69566746	0.002233205	0.008742104	144.3610162	144.8034177	141.599337	143.5879236	4.506999049	0.000922962	0.003495592	279.3535649	270.7751564	257.4066866	269.1784693	2.404169386	0.002793344	0.00925586
AT1G32090	early-responsive to dehydration protein-related / ERD protein-related	hypothetical protein similar to hypothetical protein GB:CAB77775 GI:7269775 from [Arabidopsis thaliana]	---	245789_at	68.28574275	72.39180107	65.74927951	238.7248793	246.3530926	223.5973261	236.2250993	0.291285479	1.77E-05	0.000251788	217.1075881	232.8176185	236.110444	228.6785502	0.300898099	1.32E-05	0.000212343	122.5443629	125.1975181	135.6238072	127.7885627	0.538459308	0.000185002	0.001290769	446.3293144	397.8260474	418.6500907	420.9351508	0.163466845	1.56E-05	0.000449574	95.41548583	86.24922396	75.32285008	85.66251996	0.803256093	0.051209843	0.070542959	58.18891973	58.30646206	63.3664992	59.95396033	1.147696344	0.026492257	0.046234
AT1G32200	glycerol-3-phosphate acyltransferase, chloroplast (ATS1)	glycerol-3-phosphate acyltransferase identical to glycerol-3-phosphate acyltransferase GB:Q43307 from [Arabidopsis thaliana]	ATS1	245790_at	226.359487	166.3301338	210.6049638	485.3960393	502.7515498	475.3824892	487.8433595	0.412218781	0.000128724	0.000862402	673.642212	609.0248281	651.1796179	644.6155526	0.311966092	7.04E-05	0.000578282	839.1239707	765.8621389	812.6602222	805.8821106	0.249537981	2.70E-05	0.000375505	331.3835742	323.7893639	334.405579	329.8595057	0.609648021	0.002125853	0.008443815	905.1094519	794.4756996	957.8788401	885.8213305	0.227018912	0.000183432	0.001197398	368.9787097	317.137073	338.9234236	341.6797354	0.58855757	0.003879603	0.011475893
AT1G32210	defender against cell death 1 (DAD1)	defender against cell death protein, putative similar to defender against cell death protein GB:AAC36169 GI:3608136 from [Arabidopsis thaliana]	---	245791_at	1779.256913	1703.032083	1200.867881	1889.899815	1851.685149	1920.330655	1887.305206	0.827132934	0.148375201	0.177333398	1556.381161	1676.31805	1676.591443	1636.430218	0.953937586	0.705721911	0.729899692	2035.194542	2038.197406	1871.989667	1981.793871	0.787696599	0.090653738	0.119922632	618.9900151	681.3014978	611.7966498	637.3627209	2.449236897	0.007211447	0.018754197	841.9600406	867.6298556	892.8080471	867.4659811	1.79955448	0.018933561	0.031504556	993.9606672	945.1288056	1008.893802	982.6610916	1.588596827	0.033853621	0.055994554
AT1G32220	expressed protein	unknown protein ;supported by full-length cDNA: Ceres:3464.	---	245793_at	1219.893968	895.4424751	1352.162897	463.6715192	420.412512	440.6290787	441.5710366	2.617547388	0.006330884	0.012999652	507.3617221	480.6734131	458.5858899	482.2070083	2.396964568	0.007826507	0.015049489	2039.165636	2207.069572	2006.685157	2084.306788	0.554540781	0.003396137	0.00942842	465.0518811	489.9771835	467.8041996	474.2777547	2.437038427	0.007412358	0.019086592	2153.98021	2244.925923	2202.704277	2200.536803	0.525250526	0.001641221	0.005247286	1256.206046	1348.137208	1282.956348	1295.766534	0.892007227	0.369164768	0.417763817
AT1G32170	xyloglucan:xyloglucosyl transferase, putative / xyloglucan endotransglycosylase, putative / endo-xyloglucan transferase, putative (XTR4)	endoxyloglucan transferase, putative similar to endoxyloglucan transferase GB:AAD45125 GI:5533313 from [Arabidopsis thaliana]; supported by full-length cDNA: Ceres: 21403.	XTR4	245794_at	1928.536192	1241.564882	1306.309272	78.55860223	91.23087688	83.98733132	84.59227014	17.63916229	0.003014847	0.007544984	214.8819005	221.1044883	214.9972031	216.9945306	6.876379684	0.004333489	0.009708884	189.8101063	209.2682585	195.7913481	198.2899043	7.525026488	0.004113627	0.010804445	3691.731895	4222.62496	4449.024849	4121.127235	0.362070059	0.001107219	0.005488989	461.3120389	469.9108839	471.3538712	467.525598	3.191561678	0.009460808	0.018643489	1013.868829	912.2352821	1073.59065	999.8982538	1.492288617	0.092918468	0.127099008
AT1G32160	expressed protein	unknown protein contains similarity to obtusifoliol 14-alpha-demethylase (CYP51) GB:Y09292 GI:1707854 from [Triticum aestivum];supported by full-length cDNA: Ceres:39425.	---	245795_at	1303.396743	784.3265406	777.7910392	436.2712733	438.7429925	425.5747341	433.5296666	2.203243548	0.040138709	0.056420454	470.1962128	492.3348849	500.4212716	487.6507898	1.958720177	0.055148433	0.073186872	504.2136311	518.1383198	534.2802455	518.8773988	1.840842255	0.066584537	0.092612228	1016.768352	1012.095636	977.1710119	1002.011666	0.953253812	0.801724632	0.828916387	989.6933364	1034.922115	965.6360455	996.7504989	0.95828539	0.824166927	0.841443928	1131.254678	1070.574009	1122.64067	1108.156453	0.861946378	0.43172261	0.479230547
AT1G32230	WWE domain-containing protein / ceo protein, putative (CEO)	unknown protein similar to unknown protein GB:AAC36170 GI:3608137 from [Arabidopsis thaliana]; supported by cDNA: gi_11044956_emb_AJ251578.1_ATH251578	---	245796_at	2183.588699	2554.856369	2179.042283	1013.462812	885.5759227	958.5546149	952.5311167	2.420738889	0.000479695	0.002091202	974.9091098	988.6358514	931.2784709	964.941144	2.389605969	0.000437627	0.00194258	1019.863378	1034.38879	984.247288	1012.833152	2.276612997	0.000499241	0.002539591	2033.811141	2090.189466	2008.900557	2044.300388	1.127930675	0.108183499	0.148206995	1212.447298	1256.577485	1224.364872	1231.129885	1.872937328	0.001012346	0.003723124	2243.858924	2167.262338	2318.124421	2243.081894	1.027973666	0.659131268	0.694854879
AT1G45230	defective chloroplasts and leaves protein-related / DCL protein-related	defective chloroplasts and leaves (DCL) protein, putative similar to defective chloroplasts and leaves (DCL) protein GI:1305530 from [Lycopersicon esculentum]	---	245797_at	280.5038975	291.7442526	325.4622151	198.1536916	208.1603739	198.4296913	201.5812523	1.484447512	0.002164243	0.006004535	279.4217748	281.1144825	260.9209708	273.819076	1.092826668	0.164904425	0.192764708	182.4043402	211.8369428	205.9044299	200.0485709	1.495820675	0.003624475	0.009864648	202.9331676	224.2186066	237.2380899	221.463288	1.351180103	0.009823823	0.023343515	313.3870185	316.2072092	319.9598852	316.5180376	0.945402008	0.273968211	0.308929697	244.5415803	247.7521275	258.5624258	250.2853779	1.195582383	0.025878412	0.045380034
AT1G47128	cysteine proteinase (RD21A) / thiol protease	cysteine proteinase RD21A identical to thiol protease RD21A SP:P43297 from [Arabidopsis thaliana]	---	245803_at	947.9081256	957.9606022	454.2861143	1208.335617	1215.295665	1217.77903	1213.803437	0.648143065	0.062064385	0.081859595	1925.865692	1993.597958	2154.728067	2024.730572	0.388554552	0.002320337	0.006231025	2051.926654	2152.236903	2191.107743	2131.7571	0.369046868	0.001422357	0.005150725	11787.57908	11103.14153	11316.52879	11402.41647	0.06899575	2.21E-06	0.000166926	5793.222448	5043.622535	4840.85709	5225.900691	0.150542141	0.000185131	0.001205197	10578.5983	10949.06319	11173.57822	10900.41324	0.072173253	1.90E-06	0.000158199
AT1G45474	chlorophyll A-B binding protein, putative (LHCA5)	light-harvesting complex protein similar to light-harvesting complex protein GI:22752 from [Pinus sylvestris];supported by full-length cDNA: Ceres:41745.	LHCA5	245806_at	485.5444246	334.2751686	639.230837	597.7090376	636.859261	589.0274606	607.8652531	0.800095319	0.245017082	0.279009314	819.7067914	851.619179	827.0676124	832.7978609	0.583995428	0.01736503	0.028077706	869.18393	840.0599858	786.633743	831.9592196	0.584584114	0.019339716	0.034023928	775.3004986	967.6521606	922.8031531	888.5852707	0.547330863	0.018885117	0.037679571	2086.002626	2055.676503	2191.170432	2110.949854	0.230393982	7.49E-05	0.000687817	1401.918431	1341.273119	1383.515184	1375.568912	0.353562907	0.000584943	0.003258744
AT1G58470	RNA-binding protein (XF41)	RNA binding protein identical to RNA binding protein GI:6566348 from [Arabidopsis thaliana]; supported by cDNA: gi_15450911_gb_AY054536.1_	---	245808_at	92.60535926	99.65090478	98.80834719	192.2306742	160.1925354	181.2561307	177.8931134	0.545392316	0.001113036	0.003751644	126.2262731	119.6963791	111.8313998	119.2513507	0.81358858	0.009222627	0.017170033	100.8389726	105.3656675	93.05575536	99.75346515	0.972613201	0.553185361	0.592128699	69.52904078	86.87923265	81.15468781	79.18765375	1.225210402	0.032785437	0.05710657	75.70763579	72.31651956	72.03324458	73.35246665	1.322675862	0.000711166	0.002924791	88.52305404	109.309296	104.1581836	100.6635112	0.963820315	0.612156872	0.65128184
AT1G58440	squalene monooxygenase, putative / squalene epoxidase, putative	squalene monooxygenase, putative similar to squalene monooxygenase GI:9757924 from [Arabidopsis thaliana]; supported by cDNA: gi_6566341_dbj_AB008021.1_AB008021	---	245809_at	556.2222507	559.8303871	578.4998844	225.7831927	209.8036002	226.5209097	220.7025675	2.559330628	2.55E-06	0.000100349	222.5340934	206.9921153	196.6058348	208.7106812	2.706382048	4.04E-06	0.000115335	696.5603932	704.1773211	675.2846695	692.0074613	0.816249639	0.000327189	0.001900043	377.2960389	440.3955002	409.8887699	409.1934363	1.380400541	0.00133051	0.006203739	290.0077277	298.6206167	287.437789	292.0220445	1.93427466	3.76E-06	0.000145799	175.9334739	194.3771193	157.3164666	175.8756866	3.211648248	6.84E-06	0.000260781
AT1G26090	hypothetical protein	unknown protein	---	245815_at	356.6560696	317.8642282	364.7458889	189.6142565	201.4570736	200.2343728	197.101901	1.757578494	0.000564528	0.002340055	219.1822434	223.6566144	198.5964794	213.8117791	1.620219727	0.001270447	0.004087725	292.9696353	267.3718037	295.5812814	285.3075735	1.214205631	0.023029304	0.03902805	280.1666374	284.2117944	285.310699	283.2297102	1.223113429	0.012231336	0.027261405	336.9921972	319.6930012	316.1455465	324.276915	1.068290853	0.234566054	0.268063205	352.5567093	355.6413662	389.1689533	365.7890096	0.947054321	0.357074652	0.405465097
AT1G26160	metal-dependent phosphohydrolase HD domain-containing protein	hypothetical protein similar to unknown protein GI:3738315 from [Arabidopsis thaliana];supported by full-length cDNA: Ceres:37861.	---	245817_at	658.2359575	780.4700558	426.3368084	199.1352841	186.6270328	201.3170636	195.6931268	3.176815408	0.014877908	0.025275618	225.3386646	209.6089085	230.579152	221.8422417	2.802356016	0.018411196	0.029403201	221.9007617	198.22646	223.6608803	214.596034	2.896982432	0.017426954	0.031367008	219.1629091	180.0643119	179.5640072	192.9304094	3.222306646	0.014901829	0.031474844	307.7568539	266.9558636	260.8115069	278.5080748	2.232182823	0.030738894	0.046303314	302.874301	275.4374385	325.287205	301.1996482	2.064016158	0.03778072	0.061036577
AT1G26100	cytochrome B561 family protein	cytochrome b561, putative similar to cytochrome b561 GI:291 from (Bos taurus)	---	245818_at	110.7074415	103.2145002	115.1699038	148.5823224	168.830022	173.2305746	163.5476397	0.670735952	0.002979186	0.00748579	146.7297742	144.5153616	159.0368828	150.0940062	0.730857178	0.002102229	0.005821988	205.9175868	178.0905243	170.5952293	184.8677801	0.593382372	0.00264905	0.007880782	58.30268102	69.64770073	57.39549744	61.78195973	1.775555232	0.000807474	0.004421425	69.5484386	64.82546926	72.15562776	68.84317854	1.593437203	0.000567063	0.002499166	49.26886675	42.47404829	33.43154872	41.72482126	2.629065351	0.000295651	0.002100386
AT1G26310	MADS-box protein, putative	cauliflower identical to CAULIFLOWER GI:3789808 from [Arabidopsis thaliana]; supported by full-length cDNA: Ceres: 23736.	---	245819_at	59.27531213	103.5180209	89.6977046	44.11428687	41.99842158	37.43559587	41.18276811	2.043662509	0.031309617	0.045974362	34.17522802	34.65481305	33.40592477	34.07865528	2.469688974	0.01859991	0.029658994	108.0692429	92.71670349	102.9646847	101.2502104	0.831244487	0.284130578	0.325720858	154.6327295	164.6795595	131.6893786	150.3338892	0.55984502	0.015393452	0.03229439	85.23382232	97.63368179	82.35858856	88.40869756	0.951984155	0.775032183	0.796365688	54.36404414	61.96068864	64.73057959	60.35177079	1.394551943	0.150914415	0.191025475
AT1G26270	phosphatidylinositol 3- and 4-kinase family protein	hypothetical protein similar to putative ubiquitin GI:4415931 from [Arabidopsis thaliana]; supported by cDNA: gi_14334681_gb_AY035014.1_	---	245821_at	156.6769226	123.3377032	133.3318774	324.6981696	345.3616381	338.2713038	336.1103705	0.40993132	6.84E-05	0.000570892	217.4515632	207.3366727	214.1833141	212.9905167	0.646893439	0.001882896	0.005380689	272.6135201	277.1029705	291.1713858	280.2959588	0.491559594	0.000231515	0.001497939	143.4430499	137.1860565	132.346271	137.6584591	1.000898663	0.991067975	0.992660308	159.117819	154.426484	169.1244416	160.8895815	0.85637719	0.098852963	0.124181234	164.5899865	182.5793351	166.085635	171.0849855	0.805343422	0.043591584	0.068244584
AT1G26110	expressed protein	unknown protein ; supported by cDNA: gi_13605703_gb_AF361833.1_AF361833	---	245822_at	1169.064484	1889.858361	1087.571553	1031.199527	1132.396676	1064.733663	1076.109955	1.284408524	0.298996253	0.334940277	879.8117012	963.7256841	973.0003532	938.8459128	1.472195576	0.159181179	0.186755862	847.6686485	923.5594289	909.451268	893.5597818	1.546807307	0.128949006	0.162463238	1169.259609	1014.241638	1126.361386	1103.287544	1.252769332	0.342349669	0.396508655	649.6521669	611.5122817	642.4788761	634.5477749	2.17818871	0.042835193	0.060634558	951.9113117	842.2808825	983.9296058	926.0406	1.492553134	0.152434146	0.192655746
AT1G57870	shaggy-related protein kinase kappa, putative / ASK-kappa, putative	protein kinase, putative similar to protein kinase GI:717180 from (Arabidopsis thaliana)	---	245825_at	1103.25856	1302.303348	1005.965888	288.2080055	285.5812881	293.7578966	289.1823967	3.93238297	0.000627291	0.002526184	322.840765	284.9747254	287.4029776	298.406156	3.810832683	0.000678456	0.002621293	435.879728	411.2084194	413.3315397	420.1398957	2.706660195	0.001211568	0.004625178	684.7747333	637.2331985	683.5947065	668.5342128	1.700998857	0.006131889	0.016787965	392.2661319	412.410965	397.8620917	400.8463962	2.836936899	0.001087655	0.00390466	449.7005963	479.1358628	505.1892681	478.0085758	2.378986465	0.001748366	0.006721986
AT1G57820	zinc finger (C3HC4-type RING finger) family protein	transcription factor, putative similar to transcription factor ICBP90 GI:6815251 from [Homo sapiens]	---	245828_at	63.95143518	50.57305875	70.9540179	433.7247458	419.1284727	439.8962007	430.9164731	0.143475997	1.75E-06	8.72E-05	258.4836542	233.583109	238.4892477	243.5186703	0.253886778	4.75E-05	0.000451838	83.18632518	86.39864365	80.06625358	83.21707414	0.742950545	0.026743281	0.043901939	36.96869305	42.13668068	40.20940232	39.77159201	1.554530947	0.023232471	0.044135677	46.26582256	52.47719251	56.49693355	51.74664954	1.194785965	0.20573335	0.238479305	30.06732533	30.92115544	56.41385835	39.13411304	1.579853632	0.096979793	0.131614679
AT1G57790	F-box family protein	hypothetical protein predicted by genemark.hmm;supported by full-length cDNA: Ceres:111354.	---	245830_at	264.937387	392.3781891	172.0454972	133.8523833	119.5812558	132.2951006	128.5762466	2.150114804	0.082059007	0.104644748	129.8241571	133.4396214	138.4705771	133.9114519	2.064451451	0.089588651	0.112181511	177.755151	166.2506818	170.5937651	171.5331993	1.611662887	0.176225282	0.213069901	95.74609723	97.999873	90.38651424	94.71082816	2.918923807	0.046679545	0.075184158	124.8908632	143.6362017	127.5276089	132.0182246	2.094057028	0.087438731	0.111466847	121.9589161	124.1864443	116.7570869	120.9674824	2.285355416	0.071734672	0.102274201
AT1G48840	expressed protein	unknown protein	---	245831_at	111.663125	126.0684349	86.17933667	71.90345703	77.87354761	81.045634	76.94087954	1.403289117	0.060484824	0.080106733	62.92073401	62.99248192	67.5290766	64.48076417	1.674457495	0.02087766	0.032558182	118.2087766	116.2667397	119.490798	117.9887715	0.91508961	0.440097162	0.482724678	187.979765	148.4244118	153.1641701	163.1894489	0.661625489	0.031850396	0.055938968	79.36426731	98.47458066	86.36124389	88.06669728	1.226005996	0.198536759	0.231147288	121.287458	88.92602903	106.6418509	105.618446	1.022267445	0.882627664	0.899362677
AT1G48850	chorismate synthase, putative / 5-enolpyruvylshikimate-3-phosphate phospholyase, putative	chorismate synthase, putative similar to chorismate synthase GI:452796 from [Synechocystis sp.]; supported by cDNA: gi_15982823_gb_AY057519.1_	---	245832_at	2723.104255	3854.270476	3265.444709	1002.628055	997.167411	1000.359219	1000.051562	3.280770651	0.002212215	0.006092754	855.2104182	911.859965	882.3206866	883.1303566	3.715125167	0.001841926	0.005292725	1935.330164	1996.743191	1937.561024	1956.544793	1.676905034	0.015513501	0.028612771	790.1219719	831.1392864	790.4475592	803.9029392	4.081263612	0.001626828	0.007040365	1039.623377	1072.506423	1082.436146	1064.855315	3.081113243	0.002471096	0.006943796	1273.840609	1204.303343	1172.927314	1217.023755	2.695871629	0.003258564	0.010212367
AT1G58380 /// AT1G58684 /// AT1G58983 /// AT1G59359	40S ribosomal protein S2 (RPS2A)	ribosomal protein S2, putative similar to ribosomal protein S2 GI:939717 from [Urechis caupo];supported by full-length cDNA: Ceres:93867.	---	245841_s_at	3001.013321	2963.182183	2775.785372	8383.96085	7761.583135	7892.965717	8012.836568	0.363582476	1.46E-05	0.000229684	7740.671036	8188.910942	8035.740201	7988.440726	0.364692818	4.41E-06	0.000120119	6789.544882	6881.918582	6368.201081	6679.888182	0.436134091	2.62E-05	0.000368111	2871.842101	3031.287441	2759.539612	2887.556385	1.0089247	0.818514057	0.843407708	4395.720471	4701.590109	4640.960111	4579.423564	0.636177658	0.000139269	0.001011892	3691.914976	3445.660038	3359.562257	3499.045757	0.832606133	0.008522344	0.020063555
AT1G26180	expressed protein	unknown protein	---	245843_at	379.3337715	303.1220855	308.8302894	278.1770417	289.5724523	270.7406848	279.4967262	1.182227498	0.112447233	0.137828559	291.7820942	298.5034499	318.5380614	302.9412018	1.090735474	0.346595197	0.38036695	264.3953464	239.2345972	261.8224312	255.1507916	1.29503308	0.043234949	0.064642444	169.6064962	158.4723121	176.1765078	168.0851054	1.965841737	0.002920523	0.010297817	288.2342555	293.0638074	285.3179095	288.8719908	1.143858615	0.166588665	0.197398544	217.0410317	198.207462	181.7104548	198.9863162	1.660559991	0.007755338	0.018790042
AT1G26170	importin beta-2 subunit family protein	hypothetical protein predicted by genemark.hmm	---	245844_at	179.0784986	236.9798555	166.3037249	366.9547812	284.1012293	311.2685048	320.7748384	0.605161845	0.017894362	0.029210121	278.508321	271.7900953	252.240769	267.5130618	0.725649401	0.033749975	0.048261806	235.4156853	251.0901779	237.7294428	241.4117687	0.804106171	0.101119183	0.131588975	231.8129874	210.7745482	191.6075548	211.3983635	0.918269611	0.521986146	0.572443659	209.8851504	218.0836349	218.2191764	215.3959872	0.901227063	0.386685096	0.423208372	211.8083584	210.3934761	239.8156059	220.6724801	0.87967785	0.326393983	0.374583964
AT1G26150	protein kinase family protein	Pto kinase interactor, putative similar to Pto kinase interactor 1 GI:3668069 from [Lycopersicon esculentum]	---	245845_at	83.93868675	126.666542	101.3189777	566.1535211	546.4380921	534.65845	549.0833544	0.189360567	8.61E-06	0.000176112	348.776443	360.344201	355.2813542	354.8006661	0.293051128	4.06E-05	0.000413604	322.0521588	320.3694891	339.8017859	327.4078113	0.317569502	8.70E-05	0.000773698	128.7769474	103.3648183	124.6455096	118.9290918	0.874258215	0.366334154	0.420808387	358.6845918	364.6389411	351.7215104	358.3483478	0.290149895	3.97E-05	0.00047984	148.861945	147.4667538	105.1875085	133.8387358	0.776865792	0.190257565	0.233454514
AT1G26130	haloacid dehalogenase-like hydrolase family protein	P-type transporting ATPase, putative similar to P-type transporting ATPase GI:9229867 from [Arabidopsis thaliana]	---	245846_at	236.9772565	259.8794468	269.8099337	102.4282741	112.5678377	111.1768874	108.724333	2.35049081	0.000136722	0.000894829	99.4308581	87.2507156	92.67197299	93.1178489	2.744431371	9.59E-05	0.000702186	102.1801666	103.7730385	103.3217987	103.0916679	2.478915617	9.70E-05	0.000827587	73.47576217	94.47092924	73.07297554	80.33988898	3.180929784	0.000128748	0.001397458	105.8848396	95.23875484	117.6844396	106.2693447	2.40479083	0.000216261	0.001326977	121.5690329	117.3089484	116.5577213	118.4785675	2.156977005	0.000154353	0.001418182
AT5G11050	myb family transcription factor	MYB DNA-binding - like protein myb-related gene A-myb, Homo sapiens, EMBL:HSAMYB; supported by cDNA: gi_15375309_gb_AY032854.2_	---	245847_at	118.681166	83.43683751	150.3091062	31.61014451	37.65961121	37.54401697	35.6045909	3.299453815	0.013515348	0.023388554	38.47710983	32.38326642	32.15143477	34.33727034	3.421230112	0.0128468	0.022213206	41.28473586	34.83638126	32.17502249	36.0987132	3.254290606	0.014000496	0.026492364	25.34090096	41.13323472	38.18334972	34.88582847	3.36743338	0.01428856	0.030505097	36.61240423	35.61711024	32.94949074	35.0596684	3.350736291	0.013049513	0.023541788	35.79294056	34.73962228	39.81646003	36.78300762	3.193749257	0.014092017	0.028807928
AT5G13480	WD-40 repeat family protein	putative protein predicted proteins - different species	---	245848_at	201.8278303	232.6918713	218.6470534	264.9093428	264.3271494	263.505633	264.247375	0.823933451	0.006474191	0.013215982	243.9736674	242.2708983	231.3756737	239.2067465	0.910184411	0.092415283	0.115327169	277.7170111	227.8955403	230.7145386	245.4423633	0.887060606	0.207545511	0.246468943	171.6968626	159.4214498	175.8561428	168.9914851	1.28836226	0.008775817	0.021471132	154.1643406	158.898772	153.0063511	155.3564879	1.401436493	0.002374733	0.006750609	136.9907998	124.6541281	144.1772704	135.2740661	1.609489963	0.001466588	0.005981491
AT5G13520	peptidase M1 family protein	leukotriene-A4 hydrolase-like protein leukotriene-A4 hydrolase (EC 3.3.2.6) long isoform - Homo sapiens, EMBL:U27292	---	245849_at	59.78977248	48.95751228	90.59419107	409.0174032	431.654304	404.7687537	415.1468203	0.16005701	2.03E-05	0.000275459	290.0861467	278.3695764	290.5673591	286.3410274	0.232056018	7.37E-05	0.00059235	262.1863623	271.5464277	271.4845417	268.4057772	0.247562326	9.58E-05	0.000820761	60.31048091	72.34507729	84.92391786	72.52649202	0.916177755	0.693693277	0.731908926	89.08870925	85.25686982	82.95163386	85.76573764	0.774751788	0.199986738	0.232509758	51.26445628	37.59719782	50.82090429	46.5608528	1.427103556	0.207883393	0.252129391
AT5G13540	expressed protein	putative protein HERC2 - Homo sapiens, EMBL:AF071172	---	245851_at	310.9608247	292.7805441	224.3484399	169.7877523	184.6086822	192.111458	182.1692975	1.515238517	0.025951294	0.039355303	144.0003501	143.850533	153.2744186	147.0417673	1.877221292	0.008291447	0.015751602	184.0482663	178.3078827	199.1835271	187.179892	1.474677292	0.030518225	0.048681458	179.1177829	168.363902	201.0950526	182.8589125	1.509524105	0.029407493	0.052672407	146.5692896	134.4956926	150.2732024	143.7793949	1.919815677	0.007841263	0.016207703	150.917116	162.422722	192.8205103	168.7201161	1.636022678	0.021252524	0.039024517
AT5G13510	ribosomal protein L10 family protein	ribosomal protein L10-like ribosomal protein L10- Nicotiana tabacum, EMBL:AB010879;supported by full-length cDNA: Ceres:29083.	---	245852_at	414.9637179	487.4371215	500.0861235	975.9574966	976.1292342	983.1159251	978.4008853	0.477816058	4.35E-05	0.000429967	1529.472705	1472.965476	1456.425639	1486.28794	0.314539089	7.86E-06	0.000159537	1381.089575	1259.893536	1255.954489	1298.9792	0.359894642	7.01E-05	0.000664984	635.8051564	666.1201695	700.8826768	667.6026676	0.700260315	0.003533647	0.011673956	2131.64853	2058.616332	2110.147985	2100.137615	0.222602391	1.16E-06	9.55E-05	800.5926977	833.1093369	773.4970233	802.3996859	0.582621931	0.000450033	0.002738415
AT5G13500	expressed protein	putative protein predicted protein At2g25260 - Arabidopsis thaliana, EMBL:AC007070;supported by full-length cDNA: Ceres:6674.	---	245853_at	349.7927418	340.9196842	332.2199003	254.8072346	260.006744	240.3406026	251.7181937	1.354599908	0.000327546	0.001606547	244.2654954	222.7780736	246.6483548	237.8973079	1.433296766	0.000350705	0.001663214	378.7420309	371.4333223	313.8158901	354.6637478	0.961410475	0.552825258	0.591877281	324.5904271	336.9655236	323.5424265	328.3661257	1.038406265	0.13106941	0.174144651	298.0565602	271.4244817	320.1657666	296.5489362	1.149818463	0.041280821	0.058801471	378.4632898	390.936615	375.7485873	381.716164	0.893274831	0.004117114	0.011929393
AT5G13490	ADP, ATP carrier protein 2, mitochondrial / ADP/ATP translocase 2 / adenine nucleotide translocator 2 (ANT2)	adenosine nucleotide translocator ; supported by cDNA: gi_15292846_gb_AY050857.1_	---	245854_at	225.8002039	269.5198432	124.0523317	1080.722352	1165.284385	1212.539804	1152.848847	0.179084587	8.16E-05	0.000637271	973.2467486	1001.087399	977.9270775	984.0870749	0.209795926	5.99E-05	0.000524111	1414.744175	1291.819431	1405.116103	1370.559903	0.150637312	3.75E-05	0.000457505	710.0617677	650.8564607	595.8695701	652.2625995	0.316525062	0.001196064	0.005755658	1841.380736	1740.240569	1972.209508	1851.276938	0.11152165	3.27E-05	0.000434536	2040.45538	1825.893532	1944.98026	1937.109724	0.106580158	2.15E-05	0.000476244
AT5G13550	sulfate transporter family protein	sulfate transporter ; supported by cDNA: gi_2626752_dbj_AB008782.1_AB008782	---	245855_at	202.03591	217.0636979	164.3110604	145.7884031	134.713342	142.1567948	140.88618	1.380335692	0.028741144	0.042848808	108.9102968	122.3373904	119.0861458	116.7779443	1.665299248	0.008682072	0.016356614	141.930774	142.5908096	143.7599499	142.7605112	1.36221299	0.030115011	0.048199481	345.9785905	308.0998526	286.567948	313.548797	0.620223151	0.007042035	0.018464793	155.864703	155.9240976	149.8902607	153.8930204	1.263671492	0.062294004	0.08333494	533.9769069	468.8160062	518.9181573	507.2370235	0.383391223	0.000241612	0.001848109
AT5G01010	expressed protein	putative protein	---	245862_at	283.3284774	550.347149	242.2605014	493.9901621	465.9324118	532.120397	497.3476569	0.721116046	0.231729473	0.265088822	545.0016812	523.4491405	552.7939208	540.4149142	0.663648183	0.134159928	0.160389873	408.5612765	399.4842314	393.7755055	400.6070045	0.895254881	0.686645834	0.718876502	651.3150128	564.8446359	554.6289289	590.2628592	0.607602817	0.08425581	0.120328856	475.3085973	452.9290682	413.6576582	447.2984412	0.801803322	0.417898648	0.454220237	631.479375	643.9486213	630.3367834	635.2549266	0.564569216	0.045878737	0.071181694
AT1G58050 /// AT1G58060	helicase domain-containing protein	hypothetical protein contains similarity to maleless protein (mle) GI:157905 from [Drosophila melanogaster]	---	245863_s_at	233.4025187	237.303824	231.8816411	62.2578551	69.52095167	65.14069276	65.63983318	3.567894421	3.70E-07	5.10E-05	55.37132873	57.91763701	58.10493582	57.13130052	4.099258943	6.99E-08	2.74E-05	57.91559337	60.51492414	70.32635687	62.91895813	3.72218488	1.98E-06	9.92E-05	80.4478001	66.45218446	80.94367388	75.94788615	3.083640724	6.02E-06	0.000272653	51.98482321	49.46826855	57.50951743	52.9875364	4.419831729	3.78E-07	6.04E-05	61.7986389	60.97762609	60.23001146	61.00209215	3.839146927	5.27E-08	4.32E-05
AT1G58080	ATP phosphoribosyl transferase 1 (ATP-PRT1)	ATP phosphoribosyl transferase identical to ATP phosphoribosyl transferase GI:6683617 from [Arabidopsis thaliana];supported by full-length cDNA: Ceres:95544.	ATP-PRT1	245867_at	670.1330869	611.1723802	922.8726799	356.3891645	364.1036304	336.1882594	352.2270181	2.085944607	0.016320169	0.027221387	345.7008833	354.5032542	360.3280498	353.5107291	2.078369873	0.016351347	0.026719344	526.8263436	490.0355968	522.6540202	513.1719869	1.431734521	0.082890463	0.111306224	338.9594648	326.3733817	329.284215	331.5390205	2.216107316	0.013541814	0.029383804	560.735805	523.8234246	571.3107558	551.9566618	1.33112996	0.131675694	0.159997325	362.802782	392.8582082	396.6798378	384.1136093	1.912783174	0.021874392	0.039872795
AT1G58030	amino acid permease family protein	hypothetical protein	---	245868_at	830.1692699	1045.839516	902.8563409	693.2858487	679.3864874	704.3482528	692.3401963	1.337909283	0.021408021	0.033707771	866.5226255	767.2990531	816.097291	816.6396565	1.134268179	0.189910125	0.219281296	839.1079659	747.0169783	744.130892	776.7519454	1.192515038	0.10160536	0.132125118	2225.468343	2220.272485	2306.076379	2250.605736	0.411572921	4.39E-05	0.000748083	786.7766676	766.2628588	788.2659772	780.4351679	1.186887026	0.084045118	0.107794932	1390.899841	1612.098545	1598.839342	1533.945909	0.603859869	0.00314233	0.009971771
AT1G26300	BSD domain-containing protein	hypothetical protein similar to hypothetical protein GI:6358777 from [Arabidopsis thaliana]	---	245870_at	119.8633848	184.1507998	131.7695286	267.3732061	226.2332364	259.1665223	250.9243216	0.578904575	0.010707592	0.019458134	229.5475092	245.1286981	247.3656474	240.6806182	0.603543562	0.009670767	0.017783941	240.1128791	262.2507556	244.3826972	248.915444	0.583576637	0.00768002	0.016965714	208.893894	231.1104857	199.0618024	213.0220607	0.681907016	0.036446779	0.06197742	170.4596792	178.9973952	158.5460812	169.3343852	0.857836626	0.307818466	0.343680544	200.9048976	228.0472928	199.8041291	209.5854398	0.693088403	0.041940048	0.066181814
AT1G26300	BSD domain-containing protein	hypothetical protein contains similarity to arginine metabolism regulation protein i GI:695715 from [Saccharomyces cerevisiae]	---	245872_at	282.9733831	212.0026668	188.4949789	108.1673517	105.0655465	105.4317065	106.2215349	2.144797441	0.012851864	0.022471527	83.28872729	73.59659539	75.42711662	77.43747976	2.942033715	0.006225015	0.012692312	82.86537099	98.85038315	113.6016424	98.43913217	2.314360877	0.012169099	0.023952906	92.81348713	78.43171656	75.76418984	82.33646451	2.766983955	0.007300397	0.018906682	63.69931768	66.65106309	62.41075174	64.25371084	3.545689008	0.004522879	0.010716696	87.95880936	92.58098743	84.53335471	88.35771717	2.578424201	0.0080746	0.019353156
AT1G26260	basic helix-loop-helix (bHLH) family protein	bHLH transcription factor GBOF-1, putative similar to bHLH transcription factor GBOF-1 GI:5923912 from [Tulipa gesneriana]	---	245873_at	62.73932819	84.46526055	64.44560614	114.5744973	129.3520634	131.9761584	125.3009064	0.563045129	0.003442255	0.008314226	68.73745365	70.91160336	67.82063456	69.15656386	1.020149947	0.852640584	0.866823451	71.41016646	67.33598993	85.4263605	74.7241723	0.944139798	0.66243236	0.695981012	30.75546158	38.97470499	40.41068764	36.71361807	1.921632045	0.011207093	0.025584069	39.42606053	42.33045331	40.62772061	40.79474482	1.72939101	0.013314547	0.023906361	37.27649263	42.98822524	43.27125162	41.1786565	1.713267769	0.015411766	0.03079883
AT1G26230	chaperonin, putative	chaperonin precursor, putative similar to chaperonin precursor GI:806807 from [Pisum sativum]	---	245876_at	49.96985224	70.75137442	58.18819832	121.0551288	127.9184847	112.2944736	120.4226957	0.495226208	0.001290179	0.004170586	187.4940301	169.0318061	186.1973472	180.9077278	0.329651341	0.000138903	0.000894547	109.3164892	77.79898313	92.16021924	93.0918972	0.640619396	0.037647425	0.057567945	66.35133838	66.87808417	65.35770743	66.19570999	0.900911479	0.33990652	0.394112892	453.4537553	382.7395737	452.7222129	429.638514	0.138806166	0.000107022	0.000853711	117.7738107	110.2979214	111.3986507	113.1567943	0.527025137	0.00116994	0.005161646
AT1G26220	GCN5-related N-acetyltransferase (GNAT) family protein	unknown protein	---	245877_at	269.1154466	258.3913529	269.9499471	60.17931345	85.18311538	71.3851093	72.24917938	3.679196329	1.85E-05	0.000259399	107.7839813	118.4771591	112.7889335	113.0166913	2.352032364	5.98E-06	0.000138086	112.0291983	125.7261898	139.7618602	125.8390828	2.112371687	9.25E-05	0.000800702	180.391569	184.9129824	191.7157623	185.6734379	1.431647513	8.64E-05	0.001099694	251.8607372	228.4112142	242.9273836	241.066445	1.102679038	0.033494672	0.049593626	103.2871693	113.4940586	123.7071242	113.4961174	2.342096996	2.60E-05	0.000529564
AT1G26190	phosphoribulokinase/uridine kinase family protein	hypothetical protein contains similarity to uridine kinase GI:6899310 from [Ureaplasma urealyticum]	---	245878_at	112.8336351	72.36898754	69.68906022	211.1135228	194.8845889	195.3966444	200.4649187	0.423834229	0.001506802	0.004655962	139.3140009	135.0196473	156.3299834	143.5545439	0.591857924	0.019023039	0.030185579	142.1716407	150.3402872	141.2908379	144.6009219	0.587575053	0.013863549	0.026325727	81.5165016	97.70861812	92.82605695	90.68372555	0.936925493	0.718056526	0.754104512	102.7375656	105.9313005	97.35929829	102.0093881	0.832902695	0.295590161	0.331154473	84.70908126	83.67908607	86.77535384	85.05450706	0.998934651	0.995140924	0.995939721
AT5G09420	chloroplast outer membrane translocon subunit, putative	putative subunit of TOC complex chloroplast gene Toc64 - Pisum sativum, EMBL:AF179282	---	245879_at	63.4481941	86.272834	40.87649956	82.77347457	69.45719999	83.17755938	78.46941131	0.809646819	0.341775957	0.378207387	58.74678719	60.95840962	69.27389251	62.99302977	1.008564113	0.97001893	0.973219282	44.90976765	42.12414492	37.70631169	41.58007476	1.527955628	0.173452097	0.210124441	40.75946543	42.8350479	44.91476825	42.83642719	1.483142115	0.190895129	0.239589336	71.49033348	66.32052936	75.75974633	71.19020305	0.892433319	0.597891275	0.630225452	91.37245602	78.51426251	71.51645061	80.46772305	0.789540288	0.302944541	0.351056646
AT5G09460	expressed protein	putative protein	---	245881_at	90.21466711	127.7060892	92.98327902	336.420785	320.2480647	308.1129282	321.593926	0.322253221	0.0001168	0.000807132	292.8884815	283.5309318	284.0187401	286.8127178	0.361332228	0.000123782	0.000829739	200.7210478	211.5364443	218.3954127	210.2176349	0.492987558	0.001246433	0.004716944	111.5949388	94.6141528	132.5951487	112.9347468	0.917650957	0.599132997	0.644965481	205.8669274	171.9935752	185.3343133	187.7316053	0.552036394	0.00569291	0.012699804	115.356444	117.2008156	125.50726	119.3548399	0.868290541	0.275622478	0.323431629
AT5G09440	phosphate-responsive protein, putative	putative protein phi-1 - Nicotiana tabacum, EMBL:AB018441;supported by full-length cDNA: Ceres:38576.	---	245885_at	166.0961683	93.34213113	148.3345557	502.0943986	478.9085893	531.3359204	504.1129694	0.269630605	0.000158846	0.000986762	915.3503155	940.5830227	924.7853998	926.906246	0.14664297	4.34E-06	0.000119676	203.659824	217.5822505	209.2063	210.1494582	0.64679817	0.029027258	0.046855496	6462.917601	6595.159334	6688.593384	6582.22344	0.020650208	7.89E-08	6.41E-05	3359.120144	3203.247426	2824.305414	3128.890995	0.043441681	4.84E-05	0.000531249	4161.002678	3457.796983	3944.908074	3854.569245	0.035263158	5.88E-05	0.000813929
AT5G09510	40S ribosomal protein S15 (RPS15D)	ribosomal protein S15-like ribosomal protein S15 - Arabidopsis thaliana, EMBL:Z23161;supported by full-length cDNA: Ceres:164.	---	245886_at	86.90720055	135.4575767	121.9244935	659.5813277	609.5692915	704.3264222	657.8256805	0.174458209	6.20E-05	0.000541928	578.5398841	653.5537218	699.1499541	643.7478533	0.178273356	0.000154745	0.000952771	363.1532719	418.4399352	481.3521033	420.9817701	0.272608218	0.001173252	0.004520428	150.1190065	157.8722521	148.9944581	152.3285722	0.753391754	0.063313011	0.095752865	362.4728523	380.9288636	364.5137737	369.3051632	0.310754091	8.26E-05	0.00072557	225.340921	182.2166531	189.8511111	199.1362284	0.576304428	0.012688592	0.026673641
AT5G09390	CD2-binding protein-related	putative protein CD2 cytoplasmic domain binding protein - Homo sapiens, EMBL:AF104222;supported by full-length cDNA: Ceres:13887.	---	245887_at	919.4702627	739.9655436	696.3943401	379.3368464	402.8524807	391.5328455	391.2407242	2.007144622	0.004553349	0.010168575	371.7088355	377.8429979	362.8813316	370.811055	2.117727357	0.003745353	0.008726605	310.4989865	343.7326772	347.1987507	333.8101381	2.352465146	0.002859891	0.008311683	408.7298281	439.1699864	420.0247847	422.6415331	1.858020696	0.006221828	0.016952306	292.6921852	312.6501277	286.3249574	297.2224234	2.642050712	0.002076787	0.006154832	345.2187243	389.641702	323.8637908	352.9080724	2.225159403	0.003669433	0.011050843
AT5G09450	pentatricopeptide (PPR) repeat-containing protein	putative protein DNA-binding protein - Triticum aestivum, EMBL:AF091837;supported by full-length cDNA: Ceres:249741.	---	245888_at	681.1543476	528.6527873	342.6130698	220.8092683	182.0631004	215.5275701	206.1333129	2.51038221	0.034301687	0.049560208	228.3977091	208.0235413	221.4088656	219.2767053	2.35991051	0.038378318	0.05373999	236.0133021	247.2668224	235.188703	239.4896092	2.160734252	0.046983446	0.069197712	236.8525378	210.3142355	206.8603907	218.0090547	2.373632611	0.038213941	0.064313162	207.5510257	215.1798663	221.2127923	214.6478948	2.410801197	0.036536442	0.053185798	239.9954362	231.727558	239.7295136	237.1508359	2.182043338	0.045808994	0.071082332
AT5G09220	amino acid permease 2 (AAP2)	amino acid transport protein AAP2 ;supported by full-length cDNA: Ceres:114602.	AAP2	245891_at	106.8924325	110.0765647	109.1900522	75.27710605	81.72737206	74.02489072	77.00978961	1.411764448	0.000247182	0.001327818	213.67653	230.812141	211.7431237	218.7439316	0.497018054	5.68E-05	0.000508873	49.38704999	55.92303252	63.50270578	56.27092943	1.932075482	0.000233764	0.00150313	559.5867167	552.6257742	604.1044309	572.1056406	0.190034279	8.79E-06	0.000329517	157.0351146	175.877527	164.7147426	165.8757948	0.655428257	0.000502147	0.002303343	568.2024598	507.8620357	531.3873551	535.8172835	0.202904398	1.70E-05	0.000431188
AT5G09270	expressed protein	hypothetical protein ;supported by full-length cDNA: Ceres:38657.	---	245893_at	211.421183	186.2937047	224.9476718	401.3663003	389.028502	424.4078666	404.934223	0.512562719	0.000211099	0.001183978	360.455733	333.3842252	324.1149918	339.3183167	0.611679878	0.001108172	0.003711171	294.5197685	332.6510681	331.5762517	319.5823628	0.649454446	0.002682623	0.007942756	188.7136073	202.3512782	169.9841155	187.0163336	1.109818498	0.235058917	0.286032721	294.6748529	305.1067271	295.720003	298.5005276	0.695322679	0.001525345	0.004974337	308.3960255	262.0812414	287.3713221	285.9495296	0.725842028	0.011069988	0.024159043
AT5G09310	expressed protein	putative protein ; supported by full-length cDNA: Ceres: 8242.	---	245894_at	937.4227957	1025.168655	718.0307079	436.6413082	483.9156017	435.0962389	451.8843829	1.977365789	0.008887491	0.016871078	292.1846037	378.1140701	378.4262962	349.57499	2.556077365	0.004736582	0.0103552	497.7530093	453.6661366	438.7844178	463.4011879	1.928222764	0.009856785	0.020414351	344.0444009	370.5846812	355.3774235	356.6688352	2.505239122	0.004240221	0.013105373	370.2746874	375.4584426	379.6182221	375.1171174	2.382031312	0.004761868	0.011130666	445.95915	411.333341	449.8861199	435.7262037	2.0506931	0.00766313	0.01861666
AT5G09230	transcriptional regulator Sir2 family protein	SIR2-family protein sirtuin type 4 (SIRT4) - Homo sapiens, EMBL:AF083109; supported by cDNA: gi_15028032_gb_AY045873.1_	---	245895_at	1461.264447	941.4144696	1138.593513	203.5313846	214.6525044	205.3732595	207.8523828	5.679146551	0.003030701	0.007572501	214.6855674	198.0563938	200.8768305	204.5395972	5.771127739	0.002996276	0.007441908	428.2869746	432.6069002	443.0359056	434.6432602	2.715845963	0.007929398	0.01739877	439.5118807	415.3915356	431.9246419	428.9426861	2.751939085	0.007737964	0.019645069	306.195155	334.4805322	319.5171321	320.0642731	3.688084683	0.004772246	0.011146565	418.6832302	471.9237549	401.9414452	430.8494768	2.739759955	0.008045046	0.019319267
AT5G09250	transcriptional coactivator p15 (PC4) family protein	putative transcriptional co-activator (KIWI) ; supported by cDNA: gi_2997683_gb_AF053302.1_AF053302	---	245896_at	287.0638558	293.4964935	303.7936379	215.9560389	240.0721224	211.4023318	222.476831	1.325012861	0.002046576	0.005794429	157.1656101	178.200275	163.5019057	166.2892636	1.772722159	8.40E-05	0.000641224	164.2827786	186.5048886	170.1349442	173.6408704	1.697668652	0.000124798	0.000976926	161.2938142	129.6553282	152.4626068	147.8039164	1.994430659	0.000157434	0.001567247	119.2437707	127.409267	125.5254547	124.0594975	2.376155542	6.24E-06	0.000188806	127.937517	149.0960175	115.9733877	131.0023074	2.250224964	0.00011186	0.001169045
AT5G11020	protein kinase family protein	ser/thr specific protein kinase-like protein protein kinase 1, Populus nigra, EMBL:AB041503	---	245898_at	74.29452647	65.37915245	77.12036874	106.8643006	115.2454398	95.40192849	105.837223	0.682790804	0.007641127	0.015005445	106.9857998	102.774657	126.6000598	112.1201722	0.644528822	0.008098514	0.015448634	72.86865827	67.69779156	86.73952814	75.76865932	0.953754273	0.628419489	0.664219582	42.0618129	41.41363452	38.05632927	40.51059223	1.783846608	0.001065443	0.00535427	104.5664456	89.76402446	107.8960301	100.7421667	0.717323092	0.012504651	0.022826938	53.67830207	70.18505168	65.11330227	62.99221867	1.147200148	0.198876962	0.242574639
AT5G11030	expressed protein	putative protein	---	245899_at	289.691639	254.1678465	277.5953385	115.7065388	121.4488653	130.2488995	122.4681012	2.235833429	0.000176737	0.001052822	106.7960402	110.2264166	111.6724966	109.5649844	2.49914036	9.85E-05	0.000715405	137.1087573	128.3658189	124.5110794	129.9952185	2.106371894	0.000202753	0.001374399	180.3977623	176.9190143	165.8689383	174.3952383	1.570101783	0.000923535	0.004856073	121.2010842	118.657117	126.9042548	122.254152	2.239746218	0.000144669	0.001027768	181.2775665	203.5415753	192.1052289	192.3081236	1.423851835	0.00264873	0.008937582
AT5G11040	expressed protein	putative protein predicted proteins, Arabidopsis thaliana	---	245900_at	554.548801	526.8715634	583.9831287	290.8465395	284.6927646	287.480144	287.6731494	1.929740398	8.65E-05	0.000661088	242.6280142	238.0002964	247.2373476	242.6218861	2.28806439	4.80E-05	0.000454666	435.86414	407.3598554	386.7669529	409.9969828	1.353996544	0.002636144	0.007859425	234.6540355	213.0245207	211.7137444	219.7974335	2.525664148	4.98E-05	0.000802751	200.2675068	195.5114665	211.324525	202.3678328	2.743195349	3.29E-05	0.000435713	244.5474107	237.8301262	260.40838	247.5953056	2.242104293	6.58E-05	0.000865554
AT5G11110	sucrose-phosphate synthase, putative	sucrose-phosphate synthase -like protein sucrose-phosphate synthase isoform 1, Citrus unshiu, PIR:S72648	---	245904_at	3331.244212	4001.994075	3985.019594	66.67712918	65.37927715	58.58800236	63.54813623	59.36842291	7.36E-05	0.000598778	59.22434459	60.79231359	60.2222863	60.07964816	62.79585089	7.33E-05	0.000591025	93.47495136	94.23643448	96.33842754	94.68327113	39.84603175	7.61E-05	0.000703869	424.4477361	474.5490382	461.7759703	453.5909148	8.317522472	0.000115173	0.001303064	187.8402539	176.0127693	184.2598041	182.7042758	20.64950375	8.38E-05	0.000730493	757.9266583	807.7452862	830.7525699	798.8081715	4.722977007	0.000179115	0.001547613
AT5G11090	serine-rich protein-related	putative protein predicted proteins, Arabidopsis thaliana;supported by full-length cDNA: Ceres:32958.	---	245905_at	972.1767042	1205.91061	864.4409986	561.1619027	485.053607	505.6548879	517.2901325	1.960555674	0.008589376	0.016410104	716.5873013	716.4154491	636.0052837	689.6693447	1.470525132	0.035823671	0.050767166	390.3744249	400.336625	364.5332414	385.0814304	2.633666607	0.003427058	0.009478385	1541.936058	1846.036706	1707.644373	1698.539046	0.597087307	0.006898955	0.018228234	864.4125574	793.9114351	761.8708069	806.7315998	1.25714191	0.120006099	0.147354347	1718.542152	1660.174667	1718.010402	1698.909074	0.596957259	0.002622799	0.008869286
AT5G09380	DNA-directed RNA polymerase III RPC4 family protein	putative protein DNA-directed RNA polymerase III chain C53 - Saccharomyces cerevisiae, EMBL:X63501	---	245909_at	83.07644275	119.9194101	99.7136473	102.4414621	94.33606403	107.3695054	101.3823439	0.995273564	0.968235085	0.97299549	113.6058677	96.42620859	107.2446044	105.7588935	0.954086823	0.701174291	0.725798345	71.54953691	73.88390447	79.52306731	74.9855029	1.345635661	0.076391551	0.104081506	127.6908663	113.6808658	107.8334865	116.4017395	0.866852739	0.271909853	0.324480479	100.6790287	93.40241577	94.26708543	96.11617664	1.049804208	0.683129116	0.710600185	87.79643406	89.40984684	97.71369668	91.63999253	1.101082223	0.450418003	0.497150466
AT5G09410	calmodulin-binding protein	putative protein ER66 - Lycopersicon esculentum, EMBL:AF096260	---	245910_at	1031.190676	1115.629662	1413.000054	602.9032665	596.8119304	597.8521297	599.1891089	1.980354415	0.00711845	0.014204999	539.3842233	532.3680998	555.0474746	542.2665992	2.188235084	0.005138812	0.010993601	674.798945	670.5601342	697.7934123	681.0508305	1.742317525	0.012114373	0.023876384	602.36964	653.5253633	598.7713573	618.2221202	1.919385862	0.008324672	0.02068394	431.7979965	434.7963406	455.0846285	440.5596552	2.693407768	0.003008017	0.007968755	524.32547	532.0077507	577.3108143	544.5480117	2.179067359	0.005365679	0.014359151
AT5G19690	oligosaccharyl transferase STT3 subunit family protein	oligosaccharyl transferase STT3-like protein integral membrane protein 1/OLIGOSACCHARYL TRANSFERASE STT3 - Mus musculus, SISSPROT:P46978; supported by cDNA: gi_15215735_gb_AY050397.1_	---	245911_at	852.4723818	992.6202724	1023.536257	1422.507813	1262.993682	1376.96332	1354.154938	0.706130156	0.004939804	0.010798405	1224.193824	1141.17097	1138.91334	1168.092711	0.818607657	0.023744502	0.036013089	1130.708373	1101.415683	1061.85279	1097.992282	0.870871	0.065426209	0.091235206	344.2972997	354.8893833	389.2788263	362.8218365	2.635479845	0.000399769	0.002824528	544.7003072	521.6670418	531.6732506	532.6801998	1.795091384	0.001334426	0.004534648	486.2058804	568.7492087	504.6533248	519.8694713	1.839326389	0.001701182	0.006613763
AT5G19860	expressed protein	predicted protein	---	245913_at	2021.72763	1985.777364	1718.032521	536.5013019	590.5004974	552.4597863	559.8205286	3.409150625	0.000155993	0.000976856	603.0835476	625.8380818	643.9845481	624.3020592	3.057033814	0.000184544	0.00107418	635.7772648	659.268776	685.0738965	660.0399791	2.891510462	0.000208885	0.001401711	2007.82989	2135.737556	2084.133458	2075.900302	0.919366168	0.178646458	0.226502588	1040.822746	1010.141046	1017.871945	1022.945245	1.865703481	0.000775074	0.003100296	1813.560767	1685.965651	1689.394684	1729.640367	1.103415797	0.16241228	0.203656473
AT5G19620	outer membrane OMP85 family protein	putative protein outer membrane protein (IAP75) - Pisum sativum, L36858; supported by cDNA: gi_13430585_gb_AF360205.1_AF360205	---	245914_at	287.3994145	300.663227	282.3234873	293.4833385	331.3489705	322.1470768	315.6597953	0.919118348	0.113618728	0.139100383	285.552148	282.2491856	316.75033	294.8505545	0.983985633	0.72007936	0.743636995	346.7991601	341.897601	326.8304666	338.5090759	0.857078082	0.00398954	0.010582577	173.0544725	189.2048473	182.7587681	181.672696	1.596985766	0.000113545	0.001293703	256.0205125	205.1290704	254.991376	238.713653	1.215383812	0.043634935	0.061547494	161.0927407	179.7209367	165.0818642	168.6318472	1.720485865	0.000102813	0.001125434
AT5G19770 /// AT5G19780	tubulin alpha-3/alpha-5 chain (TUA3)	tubulin alpha-5 chain-like protein tubulin alpha-5 chain - Arabidopsis thaliana, EMBL:M84698; supported by cDNA: gi_13605804_gb_AF367301.1_AF367301	TUA3	245915_s_at	1637.166862	1629.514019	995.2089062	3953.713812	3728.518791	3805.608673	3829.280425	0.370991354	0.000414906	0.001885909	3334.715218	3300.135815	3514.185932	3383.012322	0.419930463	0.000917172	0.003239462	4468.235722	4293.668498	4372.048849	4377.984356	0.324494062	0.000172868	0.001234489	3253.107929	3255.435565	3414.499003	3307.680832	0.429494259	0.001002857	0.005154007	2019.734026	2058.015665	2001.101993	2026.283895	0.70110113	0.046944901	0.065396227	891.3417816	874.3609616	929.4524787	898.385074	1.581315151	0.070605363	0.100917994
AT5G28740	transcription-coupled DNA repair protein-related	putative protein HCNP, Homo sapiens, EMBL:AF226051	---	245917_at	508.6380483	605.1166546	379.3793561	700.3050712	679.681352	702.0600729	694.0154987	0.717147317	0.040580429	0.056937509	702.8780533	672.1434741	677.7841462	684.2685579	0.727362594	0.047656468	0.064458759	525.6590081	498.1086823	463.0994553	495.6223819	1.004214844	0.976914394	0.979979778	335.8408933	386.6865521	398.2504389	373.5926281	1.332230123	0.142646106	0.187192048	379.1896371	342.8206134	372.9196112	364.9766206	1.363680096	0.116046177	0.142984854	308.2565022	331.5730895	352.962934	330.9308419	1.503973912	0.066614894	0.09628501
AT5G28790	hypothetical protein	putative protein	---	245920_at	28.35548538	27.36357323	35.98784999	15.26269558	15.58455241	14.51900082	15.12208293	2.021478765	0.004890395	0.010719663	16.79569171	17.09003003	14.07080518	15.98550898	1.912292538	0.007242356	0.014191057	21.93699197	16.19106957	14.57703251	17.56836468	1.740000853	0.021014469	0.036359756	16.52557186	20.6100293	19.70661114	18.9474041	1.613359243	0.017795034	0.036129048	16.33469819	16.09520336	17.97259015	16.80083057	1.819491567	0.007822672	0.016180006	15.10804113	19.66613357	17.90682889	17.56033453	1.740796537	0.012721378	0.026720037
AT5G28750	thylakoid assembly protein, putative	Tha4 protein - like Tha4 protein, Pisum sativum, EMBL:AF144708; supported by cDNA: gi_13358198_gb_AF325006.2_AF325006	---	245924_at	790.2704291	918.5666487	965.057892	507.6313025	545.8950903	508.2566798	520.5943575	1.71207834	0.002321637	0.006293467	626.6186455	639.3308222	609.4629173	625.1374617	1.425763737	0.007364614	0.014365145	551.386286	638.4208634	621.2088438	603.6719978	1.476461268	0.008020632	0.017527383	520.3736541	519.3743887	518.6208203	519.4562877	1.715829309	0.002063204	0.008279378	1174.947549	1235.522633	1180.856841	1197.109007	0.744542325	0.00536554	0.012123514	755.3599606	637.1502511	739.6787378	710.7296498	1.254060983	0.047923831	0.073646306
AT5G28770	bZIP transcription factor family protein	bZIP transcription factor family protein similar to seed storage protein opaque-2(bZIP family)GI:168428 from Zea mays; supported by cDNA: gi_15450640_gb_AY052688.1_	---	245925_at	367.5081274	705.1504056	314.4144179	273.0718677	273.8481138	285.9204308	277.6134708	1.665472677	0.205807723	0.237968162	225.0670877	197.0890473	193.9815668	205.3792339	2.251238557	0.104433217	0.128523675	294.4731468	325.424971	361.8321808	327.2434329	1.412885955	0.336774074	0.37955571	596.6909953	571.8097786	556.4602106	574.9869948	0.804118449	0.411364024	0.464994257	247.6209116	247.4616798	241.0094397	245.3640104	1.884374361	0.150889375	0.180806221	154.5102311	154.8198337	167.9664933	159.0988527	2.906102982	0.068446545	0.098385004
AT5G24740	expressed protein	VPS13 - like protein VPS13, Saccharomyces cerevisiae, EMBL:AF001317	---	245926_at	230.4558226	325.3880415	266.6612123	140.9043113	144.4756748	131.8465211	139.0755024	1.971363426	0.008403141	0.016118517	105.0733122	106.0673155	100.5962498	103.9122925	2.638459342	0.003558994	0.00839454	151.6487313	142.9718725	158.0705871	150.8970636	1.816923088	0.011674129	0.023221296	163.7875023	141.9438364	155.6639398	153.7984262	1.782647363	0.013257671	0.028918237	115.4156459	141.4638221	138.2581304	131.7125328	2.081566218	0.007829528	0.0161915	153.8539947	127.6824641	143.2073357	141.5812648	1.936473439	0.009865191	0.02224217
AT5G24770 /// AT5G24780	vegetative storage protein 2 (VSP2)	vegetative storage protein Vsp1 ;supported by full-length cDNA: Ceres:32606.	VSP2	245928_s_at	7456.045597	8721.374272	8819.644341	7858.138603	7524.448945	7948.129602	7776.905717	1.071422882	0.291573773	0.32715459	7296.396532	8092.581064	7432.674079	7607.217225	1.095322309	0.223021677	0.254124865	5618.72803	5803.042891	5685.252592	5702.341171	1.461216452	0.004014909	0.010634775	4950.916715	4858.385667	4994.331867	4934.54475	1.688576183	0.001525689	0.006791953	5605.946643	6081.40334	5907.596199	5864.982061	1.42069569	0.005854844	0.012961327	2445.931336	2167.862845	2378.959186	2330.917789	3.574709832	0.000178012	0.001543467
AT5G09240	transcriptional coactivator p15 (PC4) family protein	transcriptional co-activator-like protein putative transcriptional co-activator (KIWI) - Arabidopsis thaliana, EMBL:AF053302	---	245930_at	103.7550283	109.2060897	97.68635011	382.6886583	389.5735209	366.4609768	379.5743853	0.272803329	3.46E-06	0.000112758	405.8589819	400.4811589	359.4583285	388.5994897	0.266467555	4.55E-05	0.000442184	239.8420229	240.6641161	239.5650751	240.023738	0.431412146	2.15E-06	0.000104717	111.816523	79.20619986	114.3622249	101.7949826	1.017232415	0.888989675	0.905401345	186.1186108	207.3612918	170.141191	187.8736979	0.551163666	0.00171299	0.005402874	70.90200103	71.71198377	77.13555784	73.24984755	1.413643297	0.001422755	0.005869924
AT5G09330	no apical meristem (NAM) family protein	putative protein NAC1 - Medicago truncatula, EMBL:AF254124	---	245934_at	1375.530735	1308.397643	1263.730439	849.3756844	812.6470471	849.8099703	837.2775673	1.5716249	0.000160975	0.000994074	758.0061722	804.7730731	777.5466679	780.1086377	1.686798747	0.000108725	0.000761205	746.9446721	717.2255307	718.1519219	727.4407082	1.80892581	6.48E-05	0.000633945	639.6479518	631.3258261	695.0696593	655.3478124	2.007920447	6.53E-05	0.000948325	724.7483489	733.8203305	722.5203257	727.0296684	1.80994852	5.57E-05	0.000579458	1064.616897	1038.017458	1065.252664	1055.96234	1.246148866	0.001522173	0.00612955
AT5G19840	transcription factor jumonji (jmjC) domain-containing protein	hypothetical protein	---	245935_at	71.21043062	103.0699542	74.31713195	57.62565989	49.07478485	53.6131619	53.43786888	1.550695053	0.04786465	0.065551017	62.88243191	55.52306368	57.85961457	58.75503672	1.410361452	0.080719649	0.10218424	58.92114405	61.66864563	58.2493833	59.61305766	1.390061879	0.084723657	0.113389282	53.42499122	48.76076218	59.3699329	53.85189543	1.53877293	0.052005667	0.081952307	57.11323288	60.28417282	48.80602951	55.40114507	1.49574235	0.062246566	0.083298292	67.40740453	75.75331634	65.79287281	69.65119789	1.189725969	0.28057915	0.328506042
AT5G19850	hydrolase, alpha/beta fold family protein	putative protein predicted proteins - different species	---	245936_at	152.688507	122.3600264	119.0025313	57.19081991	66.07305933	60.26181279	61.17523068	2.147116626	0.003123588	0.007747144	75.77983453	75.95768079	69.42167156	73.71972896	1.781753091	0.006193766	0.012645141	108.0729017	112.0632853	107.0189135	109.0517002	1.204477827	0.108405857	0.139816305	157.8273167	153.4858586	177.3374355	162.8835369	0.806406574	0.072079367	0.106265289	430.9447784	396.4357181	403.8281585	410.402885	0.320052221	4.91E-05	0.000534239	349.203954	395.8539168	325.5419938	356.8666215	0.368065678	0.000634323	0.003441765
AT5G19750	peroxisomal membrane 22 kDa family protein	putative protein 22kDa peroxisomal membrane protein-like - Homo sapiens, EMBL:AF250136;supported by full-length cDNA: Ceres:6789.	---	245937_at	37.10665131	41.21266897	43.60611993	254.3522535	244.7412921	262.8014319	253.9649925	0.160029195	2.74E-06	0.000105104	299.1844567	329.1358693	322.9283701	317.0828987	0.128174094	7.70E-06	0.000157132	98.90403795	94.43940142	104.2828714	99.20877026	0.409659482	6.82E-05	0.000652496	48.75432209	44.99506814	51.73140009	48.49359678	0.838086183	0.044727652	0.072726182	161.062248	130.9023516	143.513655	145.1594182	0.279980548	0.000307266	0.001656908	111.7167025	110.7807903	119.7137314	114.0704081	0.356287087	2.75E-05	0.000546083
AT5G19680	leucine-rich repeat family protein	putative protein protein phosphatase-1 regulatory subunit 7 alpha2 - Homo sapiens, EMBL:AF067136;supported by full-length cDNA: Ceres:110392.	---	245938_at	669.3260846	554.4181882	385.5886169	340.520338	345.706488	335.3739256	340.5335839	1.575305115	0.076319426	0.098087888	321.0544506	334.9631862	358.9304521	338.3160296	1.58563074	0.075733009	0.096617124	341.0806597	351.8713108	367.684112	353.5453608	1.51732806	0.091629229	0.12103329	241.6622762	238.9915109	258.3040114	246.3192662	2.177841404	0.024637823	0.046116856	288.6548561	280.1670382	277.6142677	282.1453873	1.901304507	0.036800984	0.053503508	308.076935	291.9692875	305.4745923	301.8402716	1.777245607	0.046775561	0.07223157
AT5G19760	dicarboxylate/tricarboxylate carrier (DTC)	oxoglutarate/malate translocator-like protein oxoglutarate/malate translocator - Solanum tuberosum, PIR:T07405;supported by full-length cDNA: Ceres:19510.	---	245939_at	5439.421716	8152.731341	8328.019429	4466.186535	4442.766703	4427.539828	4445.497689	1.643623431	0.037664231	0.05354591	4606.11759	4446.004915	4368.389551	4473.504018	1.633333542	0.039099448	0.054559812	6824.261717	6918.097321	6631.24067	6791.199903	1.075910629	0.612139614	0.648551726	4700.675506	5307.917441	4874.429479	4961.007475	1.47283071	0.069450479	0.103182623	7588.260364	7305.482879	6983.996061	7292.579768	1.00193956	0.988847686	0.99011829	6210.184264	6354.338951	6018.887374	6194.470196	1.179555948	0.302254589	0.350433565
AT5G19630	expressed protein	putative protein predicted proteins - different species; supported by full-length cDNA: Ceres: 28323.	---	245940_at	203.6829381	254.5664109	215.4745465	253.2722092	242.0414613	246.0862272	247.1332993	0.908718625	0.22470348	0.257832044	215.7335198	206.5285406	208.04973	210.1039301	1.068874017	0.407183234	0.441611044	252.3413412	245.2470158	258.7737116	252.1206895	0.890742574	0.15753777	0.192964035	245.2473666	239.4692524	196.062468	226.9263623	0.989636592	0.919468547	0.932482011	222.3478378	243.883989	211.4884363	225.9067544	0.994103219	0.944819706	0.950921222	281.1223913	265.5378908	299.6453251	282.1018691	0.79607637	0.034533353	0.05687739
AT5G19820	PBS lyase HEAT-like repeat-containing protein	putative protein karyopherin beta 3 - Homo sapiens, EMBL:U72761; supported by cDNA: gi_14334741_gb_AY035044.1_	---	245941_at	411.9671617	444.99052	302.7375645	466.7126726	429.0485864	509.6953967	468.4855519	0.825137681	0.169137336	0.199395263	586.0809434	566.3430669	559.3092805	570.5777636	0.677497629	0.013603257	0.023197739	356.3917136	380.8033703	371.5479322	369.5810054	1.04595495	0.716536691	0.745786749	504.3631994	466.4670465	474.6936548	481.8413002	0.802266393	0.09896269	0.137463003	441.3292952	449.3139238	438.9147867	443.1860019	0.872241182	0.25921389	0.293540307	357.7836911	352.1454109	360.8153106	356.9148042	1.083073825	0.528937052	0.573160713
AT5G19490	repressor protein-related	putative protein transcription regulator, Homo sapiens, PIR:S70618	---	245942_at	40.86448486	36.03746898	37.5257073	23.10397945	22.96152108	27.56115086	24.54221713	1.554160877	0.002815721	0.007202792	18.24806292	21.1250719	19.26591641	19.54635041	1.95139005	0.000359151	0.001691377	22.7761149	21.53535898	19.24688637	21.18612008	1.800355778	0.000652176	0.003011604	54.55024169	34.46535658	44.88169113	44.6324298	0.854592813	0.338291519	0.392574335	18.84397039	21.46174952	19.82749019	20.04440337	1.902902921	0.000364154	0.001852378	27.25470934	27.81936802	31.29168668	28.78858801	1.324919225	0.007987981	0.019220712
AT5G19500	tryptophan/tyrosine permease family protein	putative protein permease family protein TC0205, Chlamydia muridarum, PIR:D81729	---	245943_at	747.8491812	504.2576314	873.1439633	186.3176908	180.3564773	187.4331558	184.7024413	3.835449712	0.008431444	0.01616286	250.5507797	244.3554306	237.9039652	244.2700585	2.90013819	0.012813121	0.022178813	186.9066729	176.0421471	153.7115158	172.2201119	4.113439002	0.007866726	0.017295422	214.9814158	222.5916138	219.3867686	218.9865994	3.234978429	0.010671763	0.024713139	306.1482909	296.436214	289.6373567	297.4072872	2.38197568	0.019244651	0.031894506	255.7503698	270.8977149	253.2371885	259.9617577	2.725081302	0.014428368	0.029287991
AT5G19540	expressed protein	putative protein ;supported by full-length cDNA: Ceres:120101.	---	245948_at	993.9886311	1150.447093	771.7496292	283.4605024	278.4313059	287.3055555	283.0657879	3.434048994	0.003303435	0.008063279	423.3758048	406.8349573	383.2328358	404.4811993	2.403231068	0.006804508	0.013563326	466.2593442	502.4320904	491.4192205	486.7035517	1.997235855	0.011720434	0.023269167	922.2159042	878.9705326	877.7358177	892.9740848	1.088566623	0.514931801	0.565603885	1336.810612	1277.506153	1256.693732	1290.336832	0.753339562	0.047339261	0.06588078	1729.21179	1733.016331	1703.659928	1721.962683	0.564508043	0.002441154	0.00844749
AT5G19510	elongation factor 1B alpha-subunit 2 (eEF1Balpha2)	elongation factor 1B alpha-subunit ;supported by full-length cDNA: Ceres:26936.	eEF1Balpha2	245949_at	921.6668239	1393.387196	1104.185367	5334.666547	5110.526605	5511.108307	5318.767153	0.214287715	2.03E-05	0.000275459	5549.244357	5266.374841	5301.371221	5372.33014	0.212151233	1.33E-05	0.000212839	4243.228919	3835.818568	3775.863555	3951.637014	0.288423875	0.000151564	0.001123423	1703.283843	1568.185659	1764.05078	1678.506761	0.679024052	0.02245431	0.043011267	2706.393695	2613.065826	2829.109254	2716.189592	0.419612263	0.000474465	0.002218916	1461.512524	1407.363106	1403.842988	1424.239539	0.800249137	0.109350509	0.14545846
AT5G19570	expressed protein	putative protein predicted protein, D. melanogaster; supported by cDNA: gi_15027866_gb_AY045790.1_	---	245950_at	483.7132772	363.92398	348.3283604	190.9297275	179.94509	174.2628688	181.7125621	2.193878075	0.007282878	0.014461367	173.1657436	166.9081334	186.0434562	175.3724444	2.273191819	0.006623417	0.013306601	209.9489117	215.5252063	199.8098456	208.4279879	1.91267598	0.011488439	0.02294743	104.5781636	96.88765696	106.4862086	102.6506764	3.883610122	0.002307011	0.008887119	110.3787356	133.0408195	114.9652444	119.4615998	3.337099172	0.002983316	0.007914039	85.62051758	88.86337913	80.36176518	84.94855396	4.692901612	0.001850281	0.006986464
AT5G19550	aspartate aminotransferase, cytoplasmic isozyme 1 / transaminase A (ASP2)	aspartate aminotransferase Asp2 ; supported by cDNA: gi_693689_gb_U15033.1_ATU15033	ASP2	245951_at	2640.836328	3216.189427	2505.739664	481.8148216	529.2139658	480.6165741	497.2151205	5.606403261	0.000467428	0.002059326	555.5230206	541.3117607	517.2395271	538.0247695	5.181152673	0.000498534	0.002121407	612.1628772	576.2796994	586.2293581	591.5573116	4.712288088	0.000547084	0.002686888	1096.927076	1191.592539	1215.883998	1168.134538	2.38635909	0.001840116	0.007649388	1062.084209	1062.196644	1093.148768	1072.47654	2.599206946	0.001412261	0.00472734	1980.464841	2185.565822	2039.862931	2068.631198	1.347552176	0.033577757	0.05562348
AT5G28500	expressed protein	putative protein predicted proteins, Arabidopsis thaliana and Synechocystis sp.	---	245952_at	262.9937331	254.6306326	267.0294499	477.8317077	484.8487259	512.3951807	491.6918714	0.531941419	3.27E-05	0.000362967	600.5696652	775.990281	827.2778418	734.612596	0.356039732	0.002335597	0.006258001	607.6156701	648.9063395	778.1070929	678.2097008	0.385649559	0.001266653	0.004762554	335.2038152	329.0079846	357.5164536	340.5760845	0.767967229	0.001093723	0.005439195	990.6867598	1056.079157	1068.557945	1038.441287	0.251869099	5.82E-06	0.000181432	373.6467217	350.2251725	337.8452556	353.9057166	0.739042235	0.001145651	0.00509139
AT5G28530	far-red impaired responsive protein, putative	far-red impaired response protein (FAR1) - like far-red impaired response protein (FAR1), Arabidopsis thaliana, EMBL:AF159587	---	245954_at	184.8308231	254.6784755	170.4974793	121.1893528	123.7691953	117.484891	120.8144797	1.683039923	0.033995182	0.049233585	89.16839638	105.843547	107.738095	100.9166795	2.014885881	0.018441412	0.029447685	100.0979967	115.1540338	110.2719956	108.5080087	1.873922442	0.022861402	0.038806802	118.8723164	102.0578956	109.9815489	110.3039203	1.843412202	0.024517557	0.045974568	102.7009283	90.76282266	74.733155	89.39896864	2.274473584	0.013880924	0.024688639	101.01545	113.9994538	104.8933967	106.6361002	1.9068176	0.021227219	0.038989535
[truncated: 11,867 more rows]
[truncated: 77 more columns]
