# Supplementary material for: Uncovering the Arabidopsis thaliana nectary transcriptome: investigation of differential gene expression in floral nectariferous tissues
Source: BMC Plant Biol. 2009 Jul 15;9:92. doi: 10.1186/1471-2229-9-92 (PMC2720969; doi:10.1186/1471-2229-9-92)
Supplement: Additional file 6 — MMN versus reference tissues. List comparing gene expression between MMN and reference tissues (includes p and q values). [file 1471-2229-9-92-S6.txt]

AGI Locus	TAIR Annotation	Affy Annotation	Gene Symbol	Probe Set	AtMMN_2	AtMMN_1	carpel_immature_ATGE_37_A_3	carpel_immature_ATGE_37_C_3	carpel_immature_ATGE_37_B_3	Carpel Immature Avg	MMN avg/Carpel Immature avg	p-value carpel immature	Q.value.carpel.immature	mature_carpel_ATGE_45_B_3	mature_carpel_ATGE_45_C_3	mature_carpel_ATGE_45_A_3	Mature Carpel Avg	MMN avg/Mature Carpel Avg	p-value mature carpel	Q.value.mature.carpel	petal_immature_ATGE_35_C_3	petal_immature_ATGE_35_B_3	petal_immature_ATGE_35_A_3	Petal Immature Avg	MMN avg/Petal Immature avg	p-value petal immature	Q.value.petal.immature	mature_petal_ATGE_42_D_3	mature_petal_ATGE_42_B_3	mature_petal_ATGE_42_C_3	Mature Petal Avg	MMN avg/Mature Petal avg	p-value mature petal	Q.value.mature.petal	sepal_immature_ATGE_34_C_3	sepal_immature_ATGE_34_A_3	sepal_immature_ATGE_34_B_3	Sepal Immature Avg	MMN avg/Sepal Immature avg	p-value immature sepal	Q.value.immature.sepal	mature_sepal_ATGE_41_A_3	mature_sepal_ATGE_41_C_3	mature_sepal_ATGE_41_B_3	Mature Sepal Avg	MMN avg/Mature Sepal avg	p-value mature sepal	Q.value.mature.sepal	stamen_immature_ATGE_36_A_3
---	---	hypothetical protein	---	244901_at	55.90447593	40.50047628	124.5338801	115.809096	123.9645209	121.4358324	0.396937833	0.001709622	0.004319264	85.43740025	97.96642004	92.8175146	92.0737783	0.523520127	0.009646776	0.015159008	174.1947442	171.0604303	163.560545	169.6052398	0.284203932	0.000424669	0.002178023	176.5914046	182.4998661	182.7587681	180.6166796	0.266877213	0.000235827	0.002657418	231.4272029	255.3344886	260.0439409	248.9352108	0.193634625	0.000563118	0.002381024	474.7758275	442.9588039	490.7471621	469.4939312	0.103055472	0.000201458	0.002077567	127.350289
---	---	hypothetical protein	---	244903_at	392.4715634	423.6185357	772.1865676	797.1566861	700.9294673	756.7575736	0.539201805	0.002948669	0.006324446	659.5979971	690.3528441	665.914694	671.9551784	0.607250398	0.000557968	0.002084195	899.8554802	749.8552586	771.4571255	807.0559548	0.505596975	0.007448931	0.014179125	317.5545711	452.4019681	405.5393985	391.8319792	1.041377609	0.776974664	0.801200902	666.6524137	747.4310037	413.4677526	609.1837233	0.66982264	0.220602925	0.244009694	706.6267059	765.927511	655.4712375	709.3418181	0.574511589	0.005892578	0.013128782	325.2033019
AT2G07686	---	hypothetical protein	---	244910_s_at	27.13193353	24.77972522	15.54056931	13.85795286	17.3695088	15.58934366	1.664972558	0.007142009	0.012270305	11.11017099	13.70100668	14.22055365	13.01057711	1.994979097	0.003401115	0.006840921	21.54221453	19.74351417	18.79751428	20.02774766	1.29599343	0.022297222	0.033236823	16.82143572	16.65400024	20.17685493	17.88409696	1.451335756	0.018331719	0.032273351	15.36767362	18.02587153	16.40208697	16.59854404	1.563741333	0.005885914	0.011005635	17.68948407	20.46348235	20.21723645	19.45673429	1.294825174	0.020389609	0.032802277	13.63036031
AT2G07683	---	hypothetical protein	---	244911_at	23.32906866	21.09777099	13.39974698	12.29729583	15.36704344	13.68802875	1.622835562	0.009376	0.015105307	11.67549119	10.16309738	10.92539522	10.92132793	2.033948615	0.001509597	0.003874363	17.70846879	15.40293546	15.30013486	16.1371797	1.376536683	0.018967104	0.029101877	11.85319675	14.36249992	12.58796338	12.93455335	1.717370459	0.005309815	0.013442187	15.91527954	14.20823811	14.48524798	14.86958854	1.493882616	0.006434918	0.011760563	12.3464151	16.43610498	16.16325336	14.98192448	1.400556175	0.031713163	0.046671355	12.30029846
AT2G07783	---	cytochrome c biogenesis orf382 Protein sequence is in conflict with the conceptual translation	---	244912_at	1290.544351	1240.86649	2422.699819	1944.410896	2120.675838	2162.595518	0.585271453	0.015833513	0.023175891	2560.26991	2338.086607	2193.952493	2364.103003	0.535385057	0.004205636	0.00797625	2297.19428	2159.64593	2329.449963	2262.096724	0.559527542	0.000742374	0.003007121	1263.938954	2221.095253	2003.27302	1829.435742	0.691855631	0.229224587	0.265339537	1116.030842	1118.593494	960.0243207	1064.882886	1.188586499	0.064493082	0.078918417	1100.500122	1202.96951	1237.038248	1180.169293	1.048875844	0.22481604	0.254726135	833.262295
AT2G07751	NADH-ubiquinone oxidoreductase chain 3, putative	NADH dehydrogenase subunit 3 Protein sequence is in conflict with the conceptual translation	---	244920_s_at	173.1527803	519.2218544	617.8355516	502.1441998	524.1427388	548.0408301	0.631681616	0.236699463	0.259147252	527.4351266	539.4642179	457.8478145	508.249053	0.681137162	0.310377267	0.331942337	570.3526339	572.2863144	552.802883	565.1472771	0.612561241	0.188748443	0.215248842	332.5180122	742.6144796	843.3796572	639.5040497	0.541337178	0.307909108	0.346293592	537.7398932	511.145498	458.3115401	502.3989771	0.689068515	0.323240672	0.348781021	654.9697818	550.472078	615.1038262	606.848562	0.585955549	0.148688657	0.175288405	353.9234134
AT2G07674 /// AT2G07751	expressed protein	hypothetical protein	---	244921_s_at	171.0871051	368.7947194	406.3403794	347.4892596	361.9205295	371.9167228	0.725810096	0.277976301	0.30132225	448.5903435	364.3705793	338.3401861	383.7670363	0.703397861	0.274251716	0.295282418	338.8540995	407.0064841	422.5972596	389.4859477	0.693069709	0.235619802	0.26413484	283.9529284	635.5481155	677.463938	532.3216606	0.507101124	0.235128309	0.271618619	357.4929285	355.8374582	305.8776124	339.7359997	0.794560813	0.43076526	0.456311067	483.0420833	464.6373859	502.2196294	483.2996995	0.558438084	0.065390484	0.085138738	224.4937626
---	---	hypothetical protein	---	244924_at	257.5838629	284.6307326	100.9240687	86.00347176	110.9033578	99.27696609	2.730817716	0.001102593	0.003238429	89.21722133	67.57836114	77.85713655	78.21757301	3.46606635	0.000650796	0.00227669	168.0211254	150.376709	152.1249996	156.8409447	1.728549253	0.002712077	0.006900521	64.98476456	72.16880665	81.3894178	72.84766301	3.721564791	0.000458755	0.003456047	96.33590099	110.3522646	80.86416464	95.85077674	2.82843089	0.001324789	0.003950603	98.83836432	97.19036688	99.09498877	98.37457332	2.760205285	0.000436681	0.00295257	61.60777606
---	---	NADH dehydrogenase subunit 4	---	244929_at	609.1026618	717.6055932	728.6122524	767.4593238	696.4820112	730.8511958	0.907645949	0.257016753	0.280112314	709.5811414	660.8471972	801.4127396	723.9470261	0.916302027	0.431379462	0.453685292	801.5400035	776.9514503	882.2647321	820.252062	0.808719854	0.072401334	0.091053039	388.7208738	864.5473521	783.3767921	678.8816727	0.977127759	0.941242509	0.948699402	810.9330059	816.5994431	883.8757865	837.1360785	0.792408958	0.041190655	0.053021534	957.4947884	1124.106789	1011.927221	1031.176266	0.628332889	0.016307327	0.027738029	493.0455571
---	---	PSI 9KDa protein	---	244932_at	701.6782061	291.9403308	492.9202635	275.2954979	470.439989	412.8852501	1.203262331	0.667510835	0.684868753	543.5887452	505.8003011	486.3048866	511.8979776	0.970523991	0.928237937	0.932050463	347.0242972	414.9154404	465.5413278	409.1603551	1.214216534	0.619868287	0.645064502	248.0819503	491.3215159	181.0578831	306.8204497	1.619218239	0.402307694	0.441585732	757.651677	861.9343566	535.4623856	718.3494731	0.691598292	0.342393487	0.367696985	568.2588181	544.6340792	605.5403827	572.8110933	0.865026292	0.656332398	0.681696268	107.2100916
---	---	NADH dehydrogenase ND4L	---	244933_at	369.3365747	534.7650277	314.5315307	224.0161995	327.1044008	288.5507103	1.566625155	0.115920814	0.133552089	361.2038368	293.2989506	356.1042897	336.8690257	1.34191857	0.187863688	0.206842499	476.4917935	528.7027017	514.5051409	506.5665454	0.89238187	0.462278755	0.4922866	188.915463	415.6336527	311.9752122	305.5081093	1.479668747	0.256022374	0.293282521	734.7001885	856.0766077	727.3955294	772.7241085	0.585009315	0.029589756	0.039926956	757.3258757	648.0887415	723.846928	709.7538484	0.651467182	0.040581516	0.056929212	129.1020085
---	---	NADH dehydrogenase ND6	---	244934_at	1920.251908	1307.810692	462.5036168	329.9671522	460.5076482	417.6594724	3.864467124	0.014676529	0.021729838	384.6590249	294.4689344	307.9898341	329.0392644	4.905284793	0.011476316	0.017416553	885.1786506	746.9813586	726.1683726	786.1094606	2.053189004	0.039738396	0.053796865	272.1794319	460.9184593	437.0652146	390.0543686	4.137964935	0.014705215	0.027520958	1017.656468	1039.835571	918.2924974	991.928179	1.627165489	0.075904153	0.091428169	935.7953493	894.5228053	1176.342861	1002.220338	1.575645424	0.095841935	0.118886497	176.7023379
---	---	NADH dehydrogenase subunit	---	244935_at	2711.753317	3077.658156	4187.631087	3523.854559	4029.206931	3913.564193	0.739659705	0.039846149	0.051087868	5330.089731	5353.549203	5475.834359	5386.491097	0.537401006	0.00045919	0.001845164	4626.518575	4697.955165	4623.83233	4649.435357	0.622592963	0.001092986	0.00379874	3066.952025	3916.142665	3266.11744	3416.404043	0.847296075	0.241095497	0.277662909	7363.293093	7214.527677	7887.705875	7488.508881	0.386553022	0.000585729	0.002428623	6119.049098	6102.649791	6334.245628	6185.314839	0.466331176	0.000285392	0.002423715	1986.27928
---	---	NADH dehydrogenase ND1	---	244936_at	515.6083676	428.013403	818.6927293	631.0161323	775.6395803	741.782814	0.636049901	0.043559498	0.055221131	1039.992266	1193.179998	1079.1008	1104.091021	0.4273297	0.002600888	0.005663268	746.2540199	809.6676074	865.0648785	806.9955019	0.584651196	0.008891721	0.016200786	718.9056886	764.7695356	582.4233062	688.6995101	0.685075099	0.068691331	0.092909906	1880.044224	2282.477986	1802.35005	1988.290754	0.237294714	0.004413758	0.008959706	1292.910806	1287.632588	1281.293436	1287.278943	0.367053273	0.000144389	0.001812933	245.2131047
---	---	NADH dehydrogenase 49KDa protein	---	244937_at	169.9800628	104.467767	131.2549943	64.39148251	114.0816201	103.242699	1.329139167	0.410009799	0.434066585	215.1211839	266.5024442	266.1016869	249.2417717	0.550565477	0.042252966	0.052855421	91.36504945	121.0541475	145.0220494	119.1470821	1.151718636	0.607156798	0.632839906	88.96029745	115.4522496	69.98694038	91.46649582	1.500264263	0.221791465	0.257644273	349.0228344	411.2152823	224.8005546	328.3462237	0.41792445	0.083663233	0.099915056	215.1167731	199.3776619	198.5258471	204.340094	0.683563499	0.077419975	0.098688503	34.45904636
---	---	ribosomal protein S15	---	244938_at	652.245216	801.4593625	382.4660972	324.9500178	335.7942954	347.7368035	2.090236875	0.008047984	0.013436297	692.3552175	679.0140393	639.8227452	670.397334	1.084211187	0.410736798	0.433034534	378.7888088	348.6495718	357.0949418	361.5111075	2.010594624	0.007619702	0.014420529	75.86067467	263.0663527	229.1884437	189.3718237	3.838228281	0.010253732	0.021243525	384.6892903	402.8215546	482.812036	423.4409603	1.716537504	0.020858256	0.029670363	307.1260364	325.8274326	367.8807044	333.6113911	2.122569277	0.00730905	0.015342426	115.0402073
---	---	ribosomal protein S12 (trans-splice part 1 of 2)	---	244939_at	300.9601441	236.4005317	436.9172693	372.7852021	331.7174721	380.4733145	0.706173936	0.094483188	0.110580718	824.6378849	874.1912885	878.9302974	859.2531569	0.312690545	0.000376459	0.001640004	359.9016786	350.7054607	359.8091903	356.8054432	0.753016365	0.036384415	0.049872569	235.0166208	641.5139616	433.902851	436.8111445	0.61509497	0.353176133	0.392218607	610.4835375	641.051611	518.0661811	589.8671099	0.455492997	0.009232437	0.015397275	601.0673028	703.3990824	589.7840486	631.4168113	0.418809642	0.006211374	0.013630548	154.2788402
---	---	ribosomal protein S12 (trans-splice part 2 of 2)	---	244940_at	1595.317953	1485.691497	2261.567721	1943.043805	2007.240213	2070.617246	0.743983335	0.027738132	0.037182994	3411.62163	3536.621061	3628.256301	3525.499664	0.436960678	0.000209282	0.001203565	1792.104825	1759.790385	1996.072059	1849.322423	0.833010353	0.058909846	0.075829853	1135.375274	2617.944754	1732.023323	1828.447784	0.842520491	0.641180558	0.673596157	3221.457046	3634.094848	2921.85867	3259.136855	0.47267261	0.007819138	0.013579435	3291.636601	3556.691903	3153.462373	3333.930292	0.460122985	0.001469714	0.005490507	635.8909608
---	---	ribosomal protein L16	---	244944_s_at	232.0549687	313.8866773	891.5730252	977.7624832	832.2457497	900.527086	0.30312339	0.002101678	0.004968531	687.0354047	774.623149	834.8053641	765.4879726	0.356597142	0.004402733	0.008258353	987.4711919	873.6016491	879.5998656	913.5575689	0.298799805	0.001484828	0.0046433	228.8127004	431.1529906	516.2846833	392.0834581	0.696205916	0.373629539	0.412898546	612.6476264	615.7808517	636.6385252	621.6890011	0.439079383	0.0016551	0.004539328	758.2610341	633.0380488	655.188438	682.162507	0.415609543	0.005971264	0.013266165	348.1579877
---	---	cytochrome c biogenesis orf206	---	244945_at	200.703342	155.5968536	161.7914245	144.2751335	150.4475705	152.1713762	1.17072016	0.246038266	0.268899465	101.2710146	105.9980478	103.3500822	103.5397149	1.720596759	0.021577513	0.029557068	177.7036242	138.9558061	171.7924332	162.8172879	1.094171879	0.55115898	0.57838988	122.01243	153.7878353	125.6578643	133.8193765	1.331272813	0.127966219	0.158515431	147.9362369	127.5453667	138.0054012	137.8290016	1.292544354	0.11673306	0.135212541	154.5875368	130.7758892	153.9208432	146.4280897	1.239664863	0.204242577	0.23336661	113.333063
---	---	hypothetical protein	---	244947_at	36.86562478	33.56544497	32.62414262	28.84598061	30.74183316	30.7373188	1.145693127	0.096277687	0.112511969	27.35279121	25.35042454	21.13709267	24.61343614	1.430744357	0.028424483	0.037395426	41.36900934	38.41440399	37.97090909	39.25144081	0.897178146	0.116680648	0.139279494	23.45276802	30.67011058	33.64324048	29.25537303	1.203728793	0.241554744	0.278140427	29.32079791	32.44943919	40.04329305	33.93784338	1.037647987	0.785267101	0.7993069	31.06797333	34.6503021	41.49173067	35.7366687	0.944295949	0.907672467	0.916196593	28.88448544
AT2G07723	pseudogene, similar to orf454~homology with two ORFs from Marchantia polymorpha mtDNA (orf169 and orf322), high similarity to 3'-terminal part of ccl1 of Rhodobacter	cytochrome c biogenesis orf452	---	244951_s_at	163.1364308	165.430871	820.3969614	686.302618	722.5589135	743.0861643	0.221082909	0.001528305	0.004005656	542.8893466	573.8865761	595.0742455	570.6167227	0.287905426	0.000244744	0.001304078	676.1359318	676.6968296	678.988785	677.2738488	0.242566063	4.62E-08	9.47E-05	272.0745856	326.8212718	297.820017	298.9052915	0.54961774	0.007115678	0.016518018	684.8811891	684.3242756	675.5558486	681.5871044	0.241031043	1.01E-06	0.000242292	643.991918	594.4610865	632.7079044	623.720303	0.266277921	0.000164167	0.001906688	276.8218021
---	---	hypothetical protein	---	244952_at	45.12142397	57.5024154	17.79674269	24.06111536	30.52566049	24.12783951	2.126668642	0.026120837	0.035384028	19.33902476	15.19085479	14.84110667	16.45699541	3.117939722	0.005977558	0.010433738	40.58302309	38.8376251	35.83554907	38.41873242	1.335596373	0.080018577	0.099270808	20.96861269	22.35371936	20.90573089	21.40935431	2.396705614	0.007643009	0.017382896	21.91598192	24.50345563	23.55202665	23.3238214	2.199979103	0.009563132	0.015803039	27.399544	28.19512912	30.30406385	28.63291232	1.766693902	0.017437098	0.029123341	21.42515413
AT2G07731	---	NADH dehydrogenase subunit 6	---	244953_s_at	62.5384027	82.33985812	123.1481802	130.9544194	136.8202189	130.3076062	0.555908688	0.007571739	0.012816242	75.05921678	63.15865601	78.51729509	72.24505596	1.002686335	0.985006416	0.985797078	242.4623969	286.066622	290.3320524	272.9536904	0.265389819	0.002463948	0.006479752	106.2326281	112.8701735	98.10741091	105.7367375	0.685089517	0.036368723	0.055103322	155.0296354	155.0761405	147.6672249	152.5910003	0.47472741	0.002143781	0.005379064	142.0446538	110.040511	122.720082	124.9350823	0.607548277	0.033723902	0.049045796	144.796306
AT2G07737	---	hypothetical protein	---	244956_s_at	47.49326138	56.62047983	54.8917458	44.90701596	59.1666494	52.98847039	0.982418821	0.89395875	0.901259618	56.92381043	51.05253136	44.86819966	50.94818048	1.021761133	0.856613896	0.865920387	58.1662274	51.86429373	54.47360042	54.83470719	0.949341636	0.550285724	0.577522088	35.15969936	47.33063249	51.34568953	44.61200713	1.166880263	0.373952569	0.4131538	56.77420302	56.25311685	48.27506701	53.76746229	0.968185374	0.750901697	0.766956857	58.40772387	69.95741206	62.54651444	63.63721679	0.796215466	0.127329731	0.153046089	51.10291123
---	---	hypothetical protein	---	244957_at	78.2359523	92.36488023	33.80213699	37.2377903	40.90374792	37.3145584	2.285982199	0.003873905	0.007700869	28.96737417	27.23363788	25.4210988	27.20737028	3.135195184	0.001744793	0.004274726	52.23874052	49.17610895	44.85310815	48.75598587	1.749537308	0.00867208	0.015914556	31.25283405	43.55827028	39.18041983	37.99717472	2.244914705	0.006685862	0.015784762	38.75676188	33.43844409	36.79222693	36.3291443	2.347988589	0.003204906	0.007138833	41.88306797	45.35309392	46.24072365	44.49229518	1.880436171	0.005167411	0.012028992	27.03571361
AT2G07708	expressed protein	hypothetical protein	---	244959_s_at	90.39892779	115.0296756	385.807292	369.7998672	356.9621511	370.8564368	0.276965131	0.000321008	0.001551498	535.0073286	616.9673663	645.0555968	599.0100972	0.171473406	0.001454346	0.003789506	391.5231373	418.2480336	463.7935801	424.5215837	0.241953073	0.001527151	0.004728214	150.3891863	536.1082449	476.066875	387.5214354	0.265054504	0.163386409	0.196328233	238.3057734	261.6959921	258.8773824	252.959716	0.406050036	0.001462317	0.004183609	341.7898555	313.6854319	287.5861273	314.3538049	0.336538193	0.002445519	0.007461151	103.7307887
---	---	ribosomal protein L32	---	244960_at	1971.77226	2391.48607	673.4488667	616.3275344	668.1392263	652.6385425	3.342783215	0.002350717	0.005384477	617.1409646	797.7263001	760.2091245	725.0254631	3.009037994	0.003444356	0.006900889	546.0122393	637.4173622	664.8036219	616.0777411	3.541158883	0.002401412	0.006359559	675.1555595	766.2690703	731.8201606	724.4149301	3.011573995	0.002803985	0.008999984	883.3057285	979.0506016	1098.451272	986.9358674	2.210507529	0.006519498	0.011871637	775.855605	768.8361752	828.064013	790.9185977	2.740948155	0.003104868	0.008620352	509.0563549
---	---	hypothetical protein	---	244961_at	3301.325691	3332.013116	3428.621482	3181.512889	3172.647408	3260.92726	1.017093955	0.64403955	0.662750504	4199.601116	4087.598565	3894.102818	4060.434166	0.816826297	0.007642194	0.012628612	4062.16406	3874.310955	3879.157908	3938.544308	0.842105393	0.004531086	0.009873048	2152.326191	4218.571709	3325.711437	3232.203112	1.02613273	0.919834355	0.929903084	6180.813225	6445.584418	6197.4935	6274.630381	0.528584028	0.000116309	0.001124478	5757.06513	5670.086173	5629.782628	5685.644644	0.585793785	2.05E-05	0.000959745	1241.764411
---	---	NADH dehydrogenase ND4	---	244962_at	1510.99585	1552.580855	2425.217224	2053.607315	2523.14879	2333.99111	0.65629571	0.022719936	0.031349288	2755.703943	2679.458904	2465.638148	2633.600331	0.581632807	0.002300558	0.005194378	2570.405734	2773.790104	2856.109851	2733.43523	0.560389482	0.001673165	0.004996916	1240.684263	2615.030271	1571.595449	1809.103328	0.846711367	0.639941643	0.672521275	3831.17922	4259.109322	3654.098518	3914.795687	0.391281813	0.001976606	0.005085498	2982.183513	3094.902944	3192.804662	3089.963706	0.490032643	0.000296457	0.002457597	633.9651232
---	---	PSII cytochrome b559	---	244963_at	3406.163247	2868.560154	3485.58158	2980.966516	3483.963114	3316.83707	0.945889603	0.586143523	0.607181576	3419.002205	3549.603068	3692.059335	3553.554869	0.882879769	0.161108444	0.179412297	3835.573482	3519.28038	3656.081918	3670.311927	0.854794296	0.105868548	0.127631895	4083.269917	3939.028446	3287.257265	3769.851876	0.832224131	0.189614694	0.224256878	5662.936674	5421.451061	5159.689427	5414.692387	0.579416424	0.003668011	0.007868679	4942.137681	4476.450415	4975.496602	4798.028233	0.660498347	0.010444497	0.019799603	1876.767777
---	---	PSII cytochrome b559	---	244964_at	1966.072473	1561.120993	2084.799406	1558.946626	2018.976221	1887.574084	0.934319213	0.66778427	0.685036554	2021.231213	2119.136314	2217.21281	2119.193446	0.832201863	0.124073961	0.140798593	2076.342811	1910.197957	2009.410235	1998.650334	0.882393835	0.245582886	0.274218827	2363.796861	2227.004409	2067.97574	2219.592337	0.794558849	0.092579358	0.119651647	3295.999769	3925.621646	2896.963449	3372.861621	0.522878473	0.030363712	0.040812286	2973.490626	2965.542758	3140.503224	3026.512203	0.579332767	0.004872123	0.011524498	918.2657874
---	---	hypothetical protein	---	244965_at	859.7087802	1029.404368	1357.442815	1134.313025	1180.182468	1223.979436	0.771709513	0.081654791	0.09692533	1619.402397	1786.156849	1664.024084	1689.86111	0.558955152	0.003714826	0.007285269	1451.837521	1401.975254	1383.0838	1412.298858	0.668807858	0.006442473	0.012730089	387.2177654	1695.007505	1336.30012	1139.508463	0.828915804	0.726545165	0.754189086	1978.669484	2273.730146	1827.753325	2026.717652	0.466052374	0.00929519	0.015479154	1898.425172	1814.106521	2081.729868	1931.42052	0.486278495	0.00376379	0.009705674	482.5747347
---	---	cytochrome b6-f complex, subunit V	---	244966_at	470.2213247	305.9266232	184.0472132	74.58061259	164.551456	141.0597606	2.751131664	0.046140424	0.058120712	151.7222178	190.2096688	195.8413957	179.2577608	2.164893571	0.046656094	0.057674815	207.6884388	179.8103416	207.9890249	198.4959351	1.95507265	0.055963364	0.072471045	88.40852511	182.0268156	125.9086328	132.1146578	2.937402862	0.036088927	0.054765913	225.840153	292.287722	183.7584444	233.9621065	1.658704393	0.127194348	0.146432053	324.0715661	255.8380678	347.2951184	309.0682508	1.276277228	0.345464623	0.377531153	43.43786598
---	---	PSI J protein	---	244967_at	423.0220547	560.7850051	2327.681181	1948.282888	2307.748412	2194.570827	0.224145662	0.002018961	0.004846439	2470.828475	3217.428813	2794.709531	2827.655606	0.173961613	0.003752618	0.007336936	1721.372453	1983.834345	1899.49909	1868.235296	0.263298489	0.001169767	0.003966455	997.339552	2865.014181	2435.755506	2099.369746	0.234310097	0.115257089	0.144599053	2898.864851	3349.833226	3196.122276	3148.273451	0.156245491	0.00065762	0.002590693	3281.885181	3321.35645	3574.666891	3392.636174	0.143430793	0.000192895	0.002060852	1791.104435
---	---	ribosomal protein L33	---	244968_at	1109.365239	1306.579014	1935.378152	1707.927762	1982.064287	1875.1234	0.644209403	0.014859493	0.021956407	2085.10462	2345.403885	2444.100913	2291.536472	0.527145058	0.006183389	0.01070881	1994.253995	2042.254212	1909.422978	1981.977062	0.609478359	0.003196344	0.007754819	1538.250972	1516.288517	1375.770817	1476.770102	0.817982518	0.072150968	0.096801708	2172.855238	2537.322838	2121.062158	2277.080078	0.53049172	0.01020598	0.0165947	1433.813035	1517.204863	1414.24708	1455.088326	0.82614456	0.060487643	0.079577918	700.6090148
---	---	ribosomal protein S18	---	244969_at	705.5274336	637.1608848	802.2952121	650.8604952	636.9518896	696.7025323	0.963602295	0.75109178	0.765020204	725.3547619	947.6731159	951.7982956	874.9420578	0.767301278	0.134236754	0.151449086	717.1779943	787.0089286	658.9771109	721.054678	0.9310586	0.426302457	0.456391811	529.6976872	491.9265657	445.515358	489.046537	1.372761299	0.020419494	0.035082024	770.1071604	946.5783776	822.6435395	846.4430258	0.793135673	0.093685811	0.110707487	493.7228819	532.7246286	493.9783845	506.8086317	1.313346713	0.012460086	0.022577002	327.9605772
---	---	ribosomal protein L20	---	244970_at	1058.29773	1288.800928	633.353869	529.9005474	517.6856428	560.313353	2.094451832	0.008258981	0.013700502	986.9180829	913.4510121	950.0099823	950.1263591	1.235150796	0.089425199	0.104181777	735.5572506	734.1605246	783.3162805	751.0113519	1.562625287	0.017406126	0.027168273	157.4364602	443.2793394	423.1604522	341.2920839	3.438548341	0.010849372	0.022148781	819.9460367	994.1227738	950.0779347	921.3822484	1.273683459	0.104210365	0.122063019	841.7629381	675.3352255	799.9447445	772.347636	1.56638403	0.033479359	0.048752704	209.2754433
---	---	ATP-dependent protease subunit	---	244971_at	3266.195311	3794.251392	4936.089649	4204.983346	4179.248858	4440.107284	0.795076138	0.094136281	0.110205742	6052.843402	5848.35593	5754.776103	5885.325145	0.599834888	0.00191654	0.004561936	4636.717551	4441.8262	4543.441868	4540.661873	0.777468891	0.017046132	0.026683135	3150.276165	5488.439479	4036.622185	4225.11261	0.835533553	0.496992331	0.535427321	6993.43364	7038.302348	6711.884348	6914.540112	0.510550708	0.000743236	0.002781947	6135.492474	6849.599205	6597.449158	6527.513612	0.530207875	0.002921785	0.008315132	1550.121214
---	---	PSII 47KDa protein	---	244972_at	562.5212618	469.2460879	1260.317146	500.2182476	1072.529436	944.3549433	0.546281542	0.244990253	0.267801024	2141.736188	2050.861415	1995.780829	2062.79281	0.250089913	0.000162661	0.001063984	1265.089415	1287.097299	1329.751173	1293.979296	0.398680007	0.000356297	0.001996544	1314.518577	1664.545475	942.1114224	1307.058491	0.394690581	0.061798299	0.085006751	2314.487301	2880.637511	2145.043534	2446.722782	0.210846802	0.006853226	0.012347691	2987.592072	3363.505401	2909.501661	3086.866378	0.165349567	0.000796742	0.003951384	154.6127487
---	---	PSII T protein	---	244973_at	905.6063481	699.0709473	405.1375684	256.0390694	378.0834205	346.4200195	2.316086261	0.018273602	0.026035341	513.9691177	516.0781765	535.4669815	521.8380919	1.53752411	0.036235436	0.046175738	457.8281662	474.8627695	454.4709291	462.3872883	1.735209138	0.021868667	0.032712482	437.8311626	537.3689896	469.711503	481.6372184	1.665856826	0.033385414	0.051465052	658.565291	885.911273	715.807635	753.4280663	1.064917387	0.704077669	0.722564851	890.7150904	812.9470276	794.3302401	832.6641194	0.986505641	0.747381124	0.768523534	163.1532342
---	---	PSII low MW protein	---	244974_at	1300.93045	1721.822318	241.4323795	151.3497281	193.114219	195.2987755	7.738790886	0.003789776	0.007579552	356.9946633	458.6532454	408.7502929	408.1327339	3.703149144	0.006403725	0.011010604	284.1371312	298.2932914	215.3429687	265.9244637	5.683480049	0.004436349	0.009744961	271.2492964	579.8429007	336.5878216	395.8933396	3.81763529	0.011099625	0.022495332	365.7005897	462.7930544	371.5626375	400.0187605	3.778263755	0.006343873	0.011629967	563.862135	844.0148987	454.2787492	620.7185943	2.362741129	0.026145786	0.039872449	107.6857067
---	---	PSII 10KDa phosphoprotein	---	244975_at	933.8861307	808.6065843	1791.068565	1284.758638	1521.268905	1532.365369	0.568563069	0.042497451	0.054056133	2154.817457	2062.460032	1969.065362	2062.114284	0.42250149	0.000746952	0.00247338	2040.935108	1988.755678	2044.172569	2024.621119	0.43032563	0.000202105	0.001494904	2005.623321	2129.896892	1858.714396	1998.078203	0.436042171	0.002059967	0.007492319	3101.849774	3321.822104	2629.30921	3017.660363	0.288715844	0.004056512	0.008440686	3036.313028	2887.315417	2636.019063	2853.215836	0.312030487	0.001089311	0.004645232	595.184352
---	---	cytochrome B6	---	244976_at	4831.116641	4387.930103	5989.99262	5049.05592	5714.949611	5584.66605	0.825389259	0.090985466	0.106969051	6292.760908	6433.682557	6132.16401	6286.202491	0.733276311	0.00354986	0.007058956	6792.673035	6962.748286	7047.934296	6934.451872	0.664727863	0.001202492	0.004032657	6298.93922	6583.48982	6416.917333	6433.115458	0.71653049	0.002650229	0.008709881	7116.664568	7839.627519	7465.97866	7474.090249	0.616733705	0.00283749	0.006528479	8789.952894	8129.555818	7710.610673	8210.039795	0.574987589	0.00376641	0.009710422	3671.424169
---	---	cytochrome b/f	---	244977_at	392.4726863	288.5962268	150.045581	105.599805	156.418865	137.3547503	2.479233195	0.018959073	0.026849355	81.9956958	81.08220095	74.20289952	79.09359876	4.305461654	0.006695662	0.011401463	462.0680371	353.953961	340.338529	385.4535091	0.883464409	0.527357465	0.555375697	96.78025618	163.3656039	170.2904539	143.4787713	2.373413526	0.02781264	0.044485952	382.2327297	448.0655151	363.2888854	397.8623767	0.855910175	0.342623214	0.367912	363.7293286	341.6951784	505.496018	403.640175	0.816739485	0.471151167	0.502292668	99.54438056
---	---	RNA polymerase alpha subunit	---	244978_at	5081.900526	4902.938827	2779.183802	2984.465299	2897.728834	2887.125978	1.729200497	0.000246703	0.001340957	3069.802176	3458.591799	3443.081464	3323.825146	1.502010322	0.002534033	0.005560423	3531.696854	3157.425576	3000.895981	3230.006137	1.54563783	0.003745563	0.008627319	1260.065366	1957.29466	1869.573974	1695.644667	2.944260537	0.001472314	0.00623533	3443.042061	3513.565979	4400.770641	3785.792894	1.318724985	0.058073311	0.071823015	2178.949809	2229.082491	2125.363959	2177.798753	2.292819477	4.52E-05	0.001215382	1686.877555
---	---	ribosomal protein S11	---	244979_at	2062.549528	2122.985704	4837.036053	4064.85737	4516.850596	4472.914673	0.467875595	0.003787108	0.007575447	5599.246456	5488.685491	5537.444792	5541.792246	0.377633719	5.59E-06	0.000269174	4214.667045	4159.574356	4331.886104	4235.375835	0.494116153	7.45E-05	0.000943657	2505.04198	1995.758941	1769.580837	2090.127252	1.001263255	0.993109518	0.99382691	5873.334642	5722.841496	5463.815705	5686.663948	0.368013239	0.000179247	0.001335835	2266.829953	2401.039563	2489.261226	2385.710248	0.862877037	0.042842741	0.059563258	1537.544045
---	---	ribosomal protein L36	---	244980_at	779.6060134	998.5144222	2650.565533	2027.104442	2420.567042	2366.079006	0.375752549	0.0095493	0.015321152	2798.153813	3257.982354	3064.157121	3040.097762	0.292444614	0.001488051	0.003839615	2285.066509	1942.785324	2135.738575	2121.196803	0.419131415	0.003902264	0.008879983	976.7764307	1119.744067	995.8559316	1030.792143	0.862501935	0.251452805	0.288392381	2762.557191	2859.64344	2465.087978	2695.76287	0.329799118	0.001893173	0.004942998	1203.709134	1333.565521	1201.917376	1246.397344	0.705252542	0.036617368	0.052404195	730.1460281
---	---	ribosomal protein S8	---	244981_at	709.4627272	736.5508689	1290.151183	1052.063225	1279.246496	1207.153635	0.598935195	0.017132174	0.024719818	1530.152573	1808.97118	1750.860405	1696.661386	0.426134999	0.003048139	0.006327534	911.7703988	982.6875479	1035.523853	976.6605999	0.740284596	0.012743957	0.021342063	662.1925367	641.1356778	434.2199392	579.1827179	1.248322465	0.225164945	0.261154898	1376.267513	1566.635552	1232.256036	1391.7197	0.519506046	0.012895268	0.020002717	721.666754	695.3365157	747.809956	721.6044086	1.001972289	0.953199357	0.957808638	338.1211665
---	---	ribosomal protein L14	---	244982_at	1295.914834	1334.758991	1398.183232	1020.445656	1303.050609	1240.559832	1.060276883	0.646351534	0.664800439	2143.297241	2279.661934	2198.947298	2207.302158	0.595902517	0.000459825	0.001845814	1054.133616	1107.116683	1126.18416	1095.811486	1.200331379	0.00598914	0.012088813	500.2518805	721.0321363	546.1400905	589.1413691	2.232633764	0.00373037	0.010758206	1406.270336	1604.853653	1306.227052	1439.117014	0.913988856	0.357799638	0.383119709	673.6817229	815.0053016	686.8801379	725.1890541	1.771835989	0.002229603	0.00706447	316.9484032
---	---	ribosomal protein L16	---	244983_at	1441.334885	2897.701199	4415.669625	4058.833802	3824.812468	4099.771965	0.529180174	0.046003399	0.05795982	5080.781113	5565.366518	5346.130888	5330.759507	0.406981039	0.011677118	0.017668727	4789.590752	4430.576797	4848.216925	4689.461491	0.462636925	0.021318885	0.032024561	2330.016523	2682.918498	2607.68613	2540.207051	0.854071341	0.555417516	0.591875691	5289.084764	5256.96123	5479.350003	5341.798666	0.406139987	0.010364726	0.016791503	2584.532203	2950.24382	2972.452925	2835.742983	0.74311799	0.324424471	0.355941949	1372.017615
---	---	ribosomal protein S3	---	244984_at	2437.11944	3418.809834	1706.34204	1620.335473	1660.606955	1662.428156	1.761257848	0.041058798	0.052429444	1793.908816	1959.379853	1946.154752	1899.814474	1.541184509	0.070022334	0.083233717	1735.959867	1698.043555	1846.660915	1760.221446	1.663406979	0.05114502	0.067017983	1146.751798	954.3054979	920.5428677	1007.200055	2.907033834	0.014617325	0.027430457	1796.320103	1993.264318	1960.458338	1916.68092	1.527622364	0.073634332	0.088986416	915.1910167	770.4208265	755.643118	813.7516537	3.754096655	0.010772056	0.020254259	767.2057602
---	---	ribosomal protein L22	---	244985_at	1260.811237	1805.20647	2525.544157	1915.922122	2302.806222	2248.090834	0.681915886	0.101960008	0.118585576	2692.015746	2833.347012	2933.951966	2819.771575	0.543664199	0.010242143	0.015882965	1998.42344	2239.866197	2157.893922	2132.061186	0.719026669	0.074316495	0.093151509	1174.590718	1070.102421	923.5990646	1056.097401	1.451579041	0.122667383	0.152697377	2269.218939	2751.372392	2234.044352	2418.211894	0.633943145	0.058078251	0.071823015	906.4803551	754.5809251	846.2365667	835.765949	1.887489869	0.045442791	0.062484787	593.9043463
---	---	ribosomal protein S19	---	244986_at	2179.722966	2393.663989	1368.728176	1284.349472	1248.952742	1300.676797	1.758079704	0.00173573	0.004367524	1477.009614	1555.715604	1635.073685	1555.932968	1.469660663	0.00516102	0.009301474	1400.286269	1335.927411	1572.848937	1436.354206	1.59201224	0.005950597	0.0120383	808.1875743	909.2669811	904.0328445	873.8291333	2.616865689	0.000567609	0.003806858	1594.083043	1698.658221	1570.599818	1621.113694	1.410569465	0.005890207	0.01101119	733.5526961	689.3748678	700.6998894	707.8758178	3.269896114	0.000300961	0.00247682	508.1442392
---	---	ribosomal protein L2	---	244987_s_at	6658.839154	7521.988023	7343.377074	7160.138471	7255.4435	7252.986348	0.977585404	0.654981186	0.673065641	8582.731642	8729.978654	8712.819916	8675.176737	0.817322091	0.016795069	0.023871514	9103.420373	8285.407626	8412.91471	8600.580903	0.82441101	0.046183431	0.06140062	5489.188018	6623.169782	6217.734105	6110.030635	1.160454671	0.164619291	0.19761923	8520.643903	8565.4212	8642.023967	8576.02969	0.82677111	0.019629297	0.028218388	6777.996813	6627.851849	6437.653539	6614.500734	1.080855394	0.262572153	0.293346739	3271.32644
---	---	ribosomal protein L23	---	244988_s_at	3511.107355	4623.528075	4133.416047	3665.766861	4031.951447	3943.711452	1.031342623	0.802795392	0.814091334	4603.416849	5163.962331	5118.950554	4962.109911	0.819675055	0.156200101	0.174446803	4392.100001	4215.836858	4151.462075	4253.132978	0.956310968	0.691414526	0.713681291	3492.532566	3951.704616	3167.381063	3537.206082	1.149867331	0.373456078	0.412751563	4800.629905	5417.223406	4656.858789	4958.237367	0.820315248	0.180449849	0.20207012	3327.5515	2857.170968	3646.384311	3277.035593	1.247568097	0.218572118	0.248215426	1715.600336
---	---	hypothetical protein	---	244989_s_at	254.2736732	231.3370619	75.0595031	77.43476239	83.08262275	78.52562942	3.092052485	0.000368699	0.001669377	82.88789663	58.87090211	71.45727455	71.07202443	3.416328288	0.000810799	0.00260102	197.9408322	150.6544644	144.594975	164.3967572	1.476947427	0.04397714	0.058805983	69.41362804	93.82353131	81.66434187	81.63383374	2.974322734	0.001002901	0.005071343	187.5249665	172.3801258	179.7556476	179.8869133	1.349766712	0.008680228	0.014696508	163.5824621	167.0283545	219.8244819	183.4784328	1.277180723	0.098255252	0.121532389	70.18408114
---	---	hypothetical protein	---	244990_s_at	42.78482082	49.42626383	28.97727267	20.27273957	26.47910634	25.24303953	1.82646556	0.015242964	0.022424693	18.45847342	18.99861303	21.20852167	19.55520271	2.357712319	0.002242751	0.005097087	27.92127259	43.72134045	48.33414776	39.9922536	1.152861821	0.517296804	0.545517766	10.36714224	20.82254911	18.0261165	16.40526928	2.810410577	0.008171778	0.01810463	55.89501338	60.88381064	59.00084948	58.5932245	0.786874979	0.027654297	0.037694739	49.44657207	28.44653258	52.9147333	43.60261265	1.106852865	0.821542003	0.837804325	16.27850404
---	---	NADH dehydrogenase ND2	---	244991_s_at	207.6296212	222.128371	101.4806641	76.7291711	108.8182075	95.67601423	2.245902464	0.003159599	0.006664504	90.27086573	71.08012583	78.28801122	79.87966759	2.690033679	0.000647878	0.002269029	296.0460573	219.4095752	210.2261029	241.8939118	0.888319158	0.502407266	0.531118687	76.20150217	94.82213815	72.34162769	81.121756	2.648845472	0.001032764	0.005144427	235.0695213	244.0907292	223.0311482	234.0637995	0.918036008	0.138152719	0.157881586	224.285118	191.631951	295.6285014	237.1818568	0.889838956	0.616103907	0.642918026	50.47115462
---	---	ribosomal protein S7	---	244992_s_at	7081.540677	7668.707556	6175.163	5846.14211	5531.950084	5851.085065	1.260471184	0.01826993	0.026035341	7460.782787	7610.531451	7143.305698	7404.873312	0.995982484	0.92263349	0.927094967	6117.928769	5631.307625	5706.616885	5818.61776	1.267504487	0.013057878	0.021725463	2896.346038	7129.238363	5540.619534	5188.734645	1.421372381	0.267269067	0.304989084	8020.190739	9407.902849	8329.051982	8585.71519	0.858999391	0.130534339	0.149931104	8301.661296	8078.508536	9024.681283	8468.283705	0.865236504	0.083951074	0.105812979	2750.851594
---	unknown protein	hypothetical protein	AT2G07739	244993_s_at	3120.667238	3809.911838	2121.230058	1962.925943	1853.185009	1979.11367	1.75093002	0.012522191	0.019014266	2282.092736	2327.220607	2439.537826	2349.617056	1.474831624	0.024202639	0.03260794	2016.108382	2003.980019	1998.359595	2006.149332	1.727333794	0.010821157	0.01883806	702.0503647	764.8793093	643.9409448	703.6235396	4.924919851	0.001799174	0.006990569	1489.703091	1665.094023	1733.956165	1629.584426	2.126486656	0.006748176	0.012190127	666.4378761	661.7929077	743.1656733	690.4654857	4.961224212	0.001740898	0.006070044	657.3216581
---	---	NADH dehydrogenase ND5	---	244994_at	545.5919215	401.9991392	48.05328023	48.20316214	61.24329266	52.49991167	9.024691952	0.0043389	0.008372915	35.82037839	27.39856414	32.50420597	31.90771616	14.84893271	0.003738182	0.007317892	97.45242398	86.98439718	90.09094707	91.50925608	5.177569469	0.005693311	0.011663523	26.39242431	39.12319924	53.81415708	39.77659354	11.91141544	0.004126799	0.011441289	79.03747927	90.31594458	94.78565689	88.04636025	5.381205186	0.005604822	0.010633129	111.9190477	80.35555766	104.2085576	98.827721	5.015622926	0.006422416	0.013991732	41.50017964
---	---	ATPase a subunit	---	244995_at	425.933056	367.0809618	60.08560882	42.23021369	59.40139341	53.90573864	7.355562114	0.000673063	0.002358053	83.72171151	90.12609415	88.36018486	87.4026635	4.536555215	0.000788331	0.002556284	88.33705664	95.47492426	94.6763876	92.82945617	4.271349044	0.000836929	0.003224966	64.79960175	108.5988883	77.39297596	83.59715534	4.743068197	0.001477044	0.006248994	201.7351734	219.9778877	195.7148073	205.8092895	1.926574888	0.004092335	0.008492549	148.8593896	123.590147	153.674213	142.0412499	2.836883167	0.002026081	0.006649428	19.25975771
---	---	ribosomal protein S2	---	244996_at	754.9977027	694.5514881	1171.787465	1041.894319	1125.062912	1112.914899	0.651239907	0.005539056	0.010054004	1484.840204	1382.663099	1471.809837	1446.437714	0.501075566	0.000606778	0.002177067	1219.319393	1300.787781	1399.180313	1306.429162	0.554775273	0.003775937	0.00866917	494.8922099	858.9167292	799.6228711	717.8106034	1.009701712	0.965266216	0.969855684	1401.526084	1490.698618	1434.538619	1442.25444	0.50252894	0.000390875	0.001950152	885.2179055	974.9314239	957.6148737	939.2547344	0.75712898	0.01454559	0.025384052	302.4861998
---	---	RNA polymerase beta' subunit-2	---	244997_at	693.607582	978.046927	707.6615498	623.8956838	761.6891844	697.748806	1.197891343	0.326308618	0.350121846	1082.438211	1126.938906	1035.377212	1081.584776	0.772780158	0.114440037	0.130758649	876.7565691	724.3123493	785.6737079	795.5808755	1.050587414	0.760252088	0.778164603	262.1152354	387.270576	381.5443969	343.6434028	2.432251711	0.025294318	0.041273336	825.4073781	958.2635026	1000.489451	928.0534438	0.900624054	0.517176768	0.541680103	481.6978944	441.66571	482.4723468	468.6119837	1.800381756	0.041891096	0.058507694	200.7217178
---	---	RNA polymerase beta' subunit-1	---	244998_at	478.1852305	786.5050955	1875.120966	1424.887259	1761.692889	1687.233705	0.374782202	0.014993336	0.022127949	2511.690998	2792.889763	2424.733883	2576.438215	0.245433855	0.001804701	0.004371675	1619.019436	1574.283577	1643.323781	1612.208931	0.392222838	0.003644179	0.008452439	489.0941226	883.1174753	660.7378609	677.6498196	0.933144442	0.823982615	0.844297768	2093.086828	2442.354545	2089.323531	2208.254968	0.286355141	0.003662742	0.00786008	1376.277357	1189.182421	1400.675597	1322.045125	0.484939279	0.017202128	0.028850704	410.4019522
---	---	RNA polymerase beta subunit	---	244999_at	116.1774043	77.83352852	140.3740528	78.23875029	137.5991869	118.73733	0.816975305	0.5187572	0.541515805	216.3806133	193.1087861	196.8949815	202.128127	0.479920671	0.008593202	0.013838807	185.591484	155.6094672	163.4602784	168.2204098	0.576656938	0.030511745	0.04320014	70.60143812	75.12947162	60.09113873	68.60734949	1.413922373	0.162453078	0.195376191	167.5315136	185.2312092	124.1456507	158.9694578	0.610214489	0.109118598	0.127231897	147.3096074	126.2283196	205.3812899	159.639739	0.592400581	0.160317631	0.18717485	38.06505882
---	---	hypothetical protein	---	245000_at	2814.150487	1912.687118	350.8064818	287.6833701	338.7581356	325.7493292	7.255329762	0.009064443	0.014722306	277.2744	251.1855004	285.8340059	271.4313021	8.707244834	0.008369552	0.013545116	581.2278347	539.6152369	556.72004	559.1877039	4.22652141	0.012677047	0.021258564	263.2484288	350.8481363	335.9912998	316.695955	7.462737574	0.009018337	0.019389658	746.5270004	846.8214649	750.8678332	781.4054328	3.024574316	0.018516304	0.026900638	878.0820161	863.0307856	1158.832315	966.6483721	2.37250433	0.029926528	0.044435388	230.916171
---	---	PSII low MW protein	---	245001_at	12693.04677	9715.617725	4865.363817	4586.449494	5333.074387	4928.295899	2.273469872	0.011933733	0.018308082	5260.391534	5470.202544	5400.618693	5377.070924	2.083724095	0.013542955	0.01996377	4894.380228	5510.619539	5213.485067	5206.161611	2.152129166	0.013155649	0.021846648	5572.717013	5826.88331	6568.382262	5989.327528	1.870716235	0.021249871	0.036154939	6336.203152	6415.754705	6459.750329	6403.902729	1.749609999	0.022822768	0.032037184	6748.424069	5739.988021	6650.037022	6379.483037	1.790829924	0.026704274	0.040504731	5189.055546
---	---	PSII D2 protein	---	245002_at	323.5131151	512.372703	1369.382298	796.5115138	1084.238478	1083.37743	0.385777752	0.059538111	0.073019985	2995.863302	2691.779564	2571.055418	2752.899428	0.151819171	0.000952047	0.002889514	1392.448024	1575.817958	1532.097552	1500.121178	0.278606099	0.001700459	0.005046732	2064.866972	3213.840812	1346.617744	2208.441842	0.189247867	0.084843937	0.110938062	4429.731812	5149.621743	3533.148798	4370.834118	0.095620858	0.007379851	0.013022567	5676.318939	6775.876952	5447.525335	5966.573742	0.068929653	0.001901876	0.006420956	273.5722048
---	---	PSII 43 KDa protein	---	245003_at	2401.458635	2438.712049	3616.724602	3397.575654	3062.164823	3358.821693	0.72051617	0.020499658	0.028717948	6415.051112	5691.339196	5671.0001	5925.796803	0.4083983	0.00157212	0.00397913	4420.877627	4685.605744	4607.470751	4571.318041	0.529406469	0.000235425	0.001617234	3982.215878	5849.432472	4815.637887	4882.428746	0.495672434	0.038610561	0.057804572	8355.481145	8758.072562	8905.431214	8672.994973	0.279036867	8.64E-05	0.001006121	9853.682377	10376.94824	9817.67247	10016.10103	0.240320509	6.40E-05	0.001383473	707.2203168
---	---	hypothetical protein	---	245004_at	4602.341385	5332.581066	2253.496319	1982.022702	2237.196593	2157.571871	2.302338704	0.002450639	0.005553356	3359.44051	3864.303521	3683.15135	3635.631793	1.36632682	0.027857648	0.036765662	2733.003617	2664.003014	2629.463426	2675.490019	1.85665474	0.003619302	0.008414219	2353.828044	4034.955643	3361.802549	3250.195412	1.528357713	0.08769408	0.114249717	3493.64521	4119.709073	3819.308518	3810.8876	1.303491928	0.048361132	0.061010482	5275.312255	4895.127108	5416.402032	5195.613798	0.961001245	0.548373326	0.577556904	1014.471388
---	---	ribosomal protein S14	---	245005_at	765.6678816	487.2042842	121.0551288	102.7142494	159.9855874	127.9183219	4.897156824	0.018208938	0.025966949	65.1739992	49.81302808	52.16970004	55.71890911	11.24279159	0.011891067	0.017931522	468.2478659	349.8269362	315.3722421	377.8156814	1.658046804	0.12949482	0.153037101	107.6110205	134.6446266	134.2963242	125.5173238	4.990833648	0.017235477	0.030879714	335.5553225	396.9896	321.6103444	351.3850889	1.782762282	0.084174448	0.100467836	444.398909	340.1049173	508.2329295	430.912252	1.469070239	0.206042248	0.235185823	98.45364036
---	---	PSI P700 apoprotein A2	---	245006_at	5516.819065	8365.359837	7927.349913	7900.127444	7869.710519	7899.062626	0.878723183	0.433444333	0.457671404	10269.55971	10454.12754	10158.86371	10294.18365	0.674272938	0.051608259	0.063170211	9904.274798	9473.374545	9359.587107	9579.078817	0.724609285	0.092841354	0.113362648	8218.688113	11163.5874	11753.06207	10378.44586	0.668798541	0.146790162	0.178641263	11937.74739	12430.04375	12614.46306	12327.41807	0.56306109	0.016021514	0.023920038	13265.73865	14005.18696	14299.24036	13856.72199	0.493897076	0.008843087	0.017519657	3473.784379
---	---	PSI P700 apoprotein A1	---	245007_at	381.635557	356.9168774	2467.381163	1136.595679	2045.264567	1883.08047	0.196102197	0.058316564	0.071634573	4288.925292	4188.793397	3881.918682	4119.879123	0.08963278	0.000164874	0.001072886	1581.772822	1590.757959	1605.750015	1592.760266	0.231846704	2.58E-06	0.000333145	3582.492438	3593.154182	2503.339206	3226.328609	0.1144571	0.008767165	0.018980554	5272.21914	4779.652605	3266.341714	4439.404486	0.083181476	0.013647741	0.021007412	4965.930394	6030.717765	5542.416367	5513.021509	0.064837795	0.000995421	0.004446061	310.3833752
---	---	hypothetical protein	---	245008_at	906.8154057	754.8180786	502.6055751	441.3962209	430.8208855	458.2742271	1.812924867	0.00991417	0.01578267	870.7922745	1023.575791	970.194648	954.8542378	0.870097979	0.222869836	0.242649772	767.6207261	630.5724728	727.2689404	708.4873798	1.172662726	0.211366834	0.238988092	381.6044401	526.605576	434.5134313	447.5744824	1.856264767	0.01656869	0.030017208	798.5266522	860.1676267	869.7834447	842.8259078	0.985751309	0.862188083	0.872616366	422.0905642	400.0507658	480.4438066	434.1950455	1.895846892	0.008673748	0.017322488	160.0939518
---	---	ribosomal protein S4	---	245009_at	5441.528223	5992.775254	5288.166824	4657.902571	5046.49972	4997.523038	1.143997075	0.10553108	0.122419195	6403.126246	6232.730567	6234.579423	6290.145412	0.908906132	0.078431553	0.092445132	6050.788761	6028.590145	6066.256077	6048.544994	0.945211079	0.205921565	0.23323311	2361.145047	5181.973889	4853.486089	4132.201675	1.383560675	0.267848097	0.305544117	6356.25419	6551.890838	6553.715616	6487.286882	0.881285481	0.040450698	0.052182028	4865.503018	4727.636563	4659.901955	4751.013845	1.213098398	0.021817233	0.034581396	1921.219991
---	---	NADH dehydrogenase subunit	---	245010_at	576.5476834	512.5567077	235.7350425	183.158159	218.9872021	212.6268012	2.561070347	0.001764388	0.004412749	378.6528259	385.163209	351.0800872	371.6320407	1.465299371	0.008037769	0.013125674	523.5854398	496.1463942	517.3349852	512.3556064	1.062840318	0.305901114	0.335796363	192.098084	646.7372071	503.3442733	447.3931881	1.217166935	0.617233087	0.651291649	1712.407144	1724.37679	1665.812729	1700.865554	0.320161811	5.19E-05	0.000809285	1450.532449	1463.57193	1373.217341	1429.10724	0.382957388	0.000260347	0.002313618	139.9359751
---	---	photosystem II G protein	---	245011_at	451.0453885	416.5590375	223.7022643	194.1010179	220.9146889	212.9059904	2.037529391	0.001110512	0.003251756	422.6446171	384.4012232	359.4819829	388.8426077	1.115624174	0.194127953	0.213212413	549.4129191	520.4041754	484.3701597	518.0624181	0.83735511	0.054714665	0.07105327	328.678538	614.6232882	586.1779258	509.826584	0.850881901	0.565614103	0.601559041	1592.258284	1749.792925	1482.679464	1608.243558	0.26973664	0.001362263	0.00402195	1377.51562	1270.53995	1455.164319	1367.739963	0.317924605	0.00092091	0.004266901	144.8606696
---	---	NADH dehydrogenase D3	---	245012_at	3896.249932	3220.271387	1415.643031	1282.780173	1508.081364	1402.168189	2.537684628	0.003911499	0.007758283	1556.411589	1725.221445	1670.964705	1650.865913	2.155390472	0.005232064	0.009396914	1817.790108	1699.862283	1791.405945	1769.686112	2.010673325	0.006026595	0.012134946	1681.267604	1872.230694	1885.262662	1812.92032	1.962723138	0.00719288	0.016645111	2279.155435	2444.486704	2509.804183	2411.148774	1.475753258	0.023205344	0.03250834	2076.496279	2105.19326	2064.262513	2081.984017	1.707571749	0.009962401	0.019124129	1440.644332
---	---	ATPase epsilon subunit	---	245013_at	13343.68303	11383.60659	7873.403915	7631.565024	7523.508964	7676.159301	1.610655058	0.008034837	0.013419738	8917.728896	9757.54181	9185.841985	9287.037564	1.331279724	0.030766402	0.040024572	9672.2963	9079.490393	8690.041011	9147.275901	1.35162041	0.029313676	0.041764703	8105.789075	9621.356403	10031.25424	9252.799907	1.33620579	0.059582066	0.082541022	10870.47933	12020.18288	11421.0461	11437.2361	1.080999351	0.353989261	0.379235101	10928.10562	10878.93164	11082.45975	10963.16567	1.126543156	0.152718142	0.179394177	5384.17784
---	---	ATPase beta subunit	---	245014_at	9924.858909	10119.71164	9244.917886	8817.255921	9145.057228	9069.077012	1.105105322	0.013523415	0.020258313	10035.78024	10784.8663	10810.53794	10543.72816	0.950544733	0.218444559	0.238198947	10621.37927	10758.10648	10425.48364	10601.65646	0.945350881	0.027698239	0.039772158	10430.5854	10721.4904	11022.51622	10724.86401	0.934490663	0.056532848	0.079010374	12199.07967	12405.97931	12793.84402	12466.301	0.803950207	0.001932279	0.00500242	11104.71937	11946.33456	11981.91053	11677.65482	0.844434655	0.021903201	0.034686792	6341.54108
---	---	large subunit of riblose-1,5-bisphosphate carboxylase/oxygenase	---	245015_at	767.9337456	744.6303043	441.1275272	400.44946	426.7026898	422.7598924	1.788916211	0.000323879	0.001561533	945.5430644	948.1549485	985.3512913	959.6831014	0.788053915	0.001671367	0.004143687	774.8355654	692.4952113	715.5527116	727.6278294	1.039380291	0.447010035	0.477045375	311.1242697	641.2692902	622.3099628	524.9011742	1.440808408	0.193260778	0.228093088	1413.304631	1565.345962	1596.45866	1525.036418	0.495910797	0.001870484	0.004913739	1572.626205	1540.013103	1483.193539	1531.944282	0.498083623	0.000198299	0.002074853	147.7415295
---	---	carboxytransferase beta subunit	---	245016_at	614.5394744	669.5859309	975.6550511	677.9939307	815.7720301	823.1403373	0.780016084	0.207116082	0.228746861	1314.723561	1257.288317	1199.41717	1257.143016	0.510731631	0.001001599	0.002980414	1186.564419	1253.612636	1369.249098	1269.808718	0.50563734	0.003159724	0.00769589	460.1581981	1045.359383	666.7439708	724.087184	0.886720159	0.736488339	0.763303126	1463.038145	1481.169381	1193.634108	1379.280545	0.465505517	0.0090399	0.015155234	1498.478164	1442.312531	1676.380398	1539.057031	0.413544764	0.002392883	0.007355637	238.3791916
---	---	PSI I protein	---	245017_at	1326.716789	1541.122349	1496.601555	1424.195078	1515.380672	1478.725768	0.969699453	0.644256218	0.662918753	1931.433259	2021.498203	1941.355501	1964.762321	0.729818336	0.009126269	0.0145163	1788.306996	1756.675764	1820.144098	1788.37562	0.801799998	0.023818134	0.035064883	738.1414798	1523.907285	1493.640048	1251.896271	1.145398067	0.630795971	0.663805213	2990.722121	3130.494883	2664.803421	2928.673475	0.489614012	0.004626652	0.009267017	2294.839309	1997.950846	2472.113028	2254.967728	0.639663716	0.024681595	0.038108994	576.3739606
---	---	hypothetical protein	---	245018_at	556.8522572	564.0229424	1464.47178	852.1720382	1243.665383	1186.769734	0.47223786	0.073181691	0.087868772	2445.175683	2247.811606	2226.843004	2306.610098	0.242970236	0.00029735	0.001450454	1505.590272	1424.125811	1505.95143	1478.555838	0.379043919	0.000124006	0.001185665	1504.886156	1430.631916	1104.533976	1346.684016	0.416161173	0.015800969	0.029046718	2724.748623	3126.464107	2287.853236	2713.021989	0.206573187	0.006275792	0.01155272	2067.377271	2142.856802	1844.15831	2018.130794	0.279978676	0.001080956	0.00463777	322.701631
---	---	hypothetical protein	---	245019_at	759.6478256	721.4802664	1690.550261	1276.495952	1478.397723	1481.814645	0.49976834	0.017375861	0.024999104	2327.256118	2486.173454	2301.829153	2371.752908	0.312243338	0.00021967	0.00123335	1929.186457	1647.700508	1675.087532	1750.658166	0.423020359	0.003233078	0.007813581	1668.981905	1938.173667	1765.362644	1790.839405	0.41352901	0.001990283	0.00735037	2863.33295	3099.333406	2846.954887	2936.540414	0.252189291	0.000247466	0.001535521	2561.841603	2526.646308	2486.286079	2524.924663	0.294737897	1.22E-05	0.000854645	469.695825
---	---	cytochrome f	---	245020_at	2963.679585	4090.144907	2282.971071	2197.915777	2116.501603	2199.129484	1.603776527	0.052112408	0.064788845	2907.367299	3284.906876	2977.513008	3056.595728	1.153869389	0.368782245	0.390652254	3199.00094	2844.138041	2944.963257	2996.03408	1.177193634	0.315334101	0.345178716	2275.322308	2669.193411	2844.961368	2596.492362	1.358337231	0.143722944	0.175405018	4184.497256	4526.803496	4789.997295	4500.432682	0.783682924	0.133882016	0.153493423	3375.884141	3699.799602	3674.096666	3583.260136	0.965646227	0.906357257	0.915017189	1006.33723
---	---	PSII component	---	245021_at	3818.918803	3020.111788	1567.130164	1387.804667	1523.425589	1492.786806	2.290692335	0.00807354	0.013460938	1427.696107	1559.544405	1678.178324	1555.139612	2.198847787	0.009380103	0.014828341	1489.188179	1577.155281	1585.11465	1550.486037	2.205447334	0.008364793	0.015457572	1936.396335	1780.079218	1618.179708	1778.21842	1.923000716	0.014407655	0.027143343	2148.522974	2339.842097	2330.952206	2273.105759	1.504336207	0.033866741	0.044786861	1945.462588	2101.031467	1701.692696	1916.06225	1.793832668	0.020369515	0.032774179	1052.961585
---	---	PSII L protein	---	245022_at	590.8291841	587.776391	362.0582723	328.2313893	368.7933126	353.0276581	1.669282205	0.000704289	0.002425041	343.0899536	367.6206497	374.4134543	361.7080192	1.629222346	0.000347334	0.001566224	445.8405072	419.7218652	427.6025576	431.0549766	1.367117466	0.000556831	0.0025307	485.1186043	460.7707887	468.0456197	471.3116709	1.250346265	0.001084913	0.005286729	542.3511643	621.9536795	659.4294355	607.9114264	0.969389227	0.704435391	0.722812975	542.3498713	511.1640221	533.2420703	528.9186545	1.123676702	0.015148439	0.026184769	300.4168795
---	---	PSII I protein	---	245023_at	3919.396962	3785.432565	2135.827177	1837.163962	2168.050989	2047.014043	1.881967922	0.00111341	0.003257155	2286.061535	2670.434651	2462.492786	2472.996324	1.557792354	0.002818357	0.006001584	2019.043612	2072.323033	1904.281128	1998.549258	1.927605611	0.000183877	0.001429288	1970.475191	2657.635024	2630.279793	2419.463336	1.59226003	0.016546298	0.029983674	2168.452144	2387.780528	1912.129031	2156.120568	1.786734388	0.002714046	0.006323255	2190.431861	2939.327712	2354.030084	2494.596552	1.483989733	0.019759385	0.032084221	1224.042061
---	---	ATPase alpha subunit	---	245024_at	1021.633617	1100.782479	3947.512346	2882.392126	3637.152919	3489.019131	0.304156558	0.009580832	0.015363835	5468.559501	5696.046944	5348.119661	5504.242035	0.192798217	6.16E-05	0.000666848	3413.632932	4237.611831	3979.197821	3876.814195	0.273731986	0.002967768	0.007364469	2418.170922	6076.562536	5199.026785	4564.586748	0.232487212	0.090832348	0.117718788	5711.315483	6838.092459	5387.377741	5978.928561	0.177491341	0.003247206	0.007202662	6458.801682	6095.966342	6361.184342	6305.317455	0.169680456	4.46E-05	0.001214324	1199.112944
---	---	ATPase I subunit	---	245025_at	766.0480439	897.2371613	1349.416427	795.7898292	1135.719109	1093.641788	0.760434186	0.307785699	0.331617015	2489.872592	2403.471427	2321.866898	2405.070306	0.345787231	0.000281305	0.001405173	1466.471022	1322.821734	1416.198691	1401.830482	0.593254757	0.004384345	0.009666492	1014.585556	2437.822617	2015.90843	1822.772201	0.456251528	0.167694779	0.200943633	2933.700154	2829.105207	2187.453987	2650.086449	0.31381716	0.009448521	0.015660219	2576.536455	3146.069899	2443.119811	2721.908722	0.300192306	0.006811599	0.014599797	340.8120843
---	---	ATPase III subunit	---	245026_at	2944.029567	2701.433657	2213.471193	1544.415114	1996.26338	1918.049896	1.471667457	0.044032767	0.055764402	3558.323794	3334.39403	3501.520452	3464.746092	0.814700858	0.014394568	0.021000641	2498.734628	2275.431891	2143.829771	2305.998763	1.224082015	0.049289977	0.064921554	2021.379644	4036.510548	3057.732087	3038.540759	0.928976057	0.794001377	0.816866835	4382.677321	5066.024083	3629.117987	4359.27313	0.647523458	0.06628766	0.080923778	4331.237553	5021.765415	4793.159462	4715.387477	0.5827951	0.006437608	0.014015033	749.5917841
AT2G26550	heme oxygenase 2 (HO2)	heme oxygenase 2 (HO2)	---	245027_at	76.47873802	157.0115292	120.2885152	100.0675016	111.3472434	110.5677534	1.055869637	0.854555457	0.863559526	116.0622895	126.512738	127.0456306	123.206886	0.947553642	0.845124369	0.854860509	121.8267443	123.6442588	126.5296304	124.0002112	0.94149141	0.824864559	0.838995866	76.84538718	78.84979007	62.06530763	72.58682829	1.608351492	0.246879762	0.28366942	94.15877314	99.10311648	106.0664557	99.77611509	1.170070948	0.615023503	0.637204008	53.95130778	52.79477914	68.0678985	58.27132847	1.955158645	0.152688583	0.179384857	56.40936619
AT2G26570	expressed protein	unknown protein	---	245028_at	170.9572779	215.7079068	62.87781444	68.995199	64.10677916	65.32659753	2.959477451	0.004733816	0.008941216	68.02250588	71.55120869	73.2043505	70.92602169	2.725834436	0.005331321	0.009528514	105.3284446	102.758339	91.59467026	99.89381795	1.935380951	0.012931924	0.021569251	205.8468046	224.4423859	251.1029892	227.1307266	0.851195236	0.250393361	0.28738879	140.2077495	120.1529399	125.3193033	128.5599976	1.503831643	0.038883844	0.050468849	194.5356774	203.2207665	215.1667332	204.3077257	0.931431226	0.592450168	0.619842972	125.1013206
AT2G26580	plant-specific transcription factor YABBY family protein	hypothetical protein predicted by genscan	---	245029_at	6317.860025	5801.908488	79.85418575	85.5709679	79.91593314	81.78036226	74.09950371	7.31E-05	0.00074737	50.18940303	56.55407488	60.52450501	55.75599431	108.6857894	7.22E-05	0.000709493	103.1613601	87.65475309	82.82235219	91.21282178	66.43675898	7.36E-05	0.000939829	320.9440912	302.9455092	292.8326228	305.5740744	19.83114657	8.23E-05	0.001771912	121.4001138	116.2909142	114.2226533	117.3045604	51.65940893	7.45E-05	0.000941078	70.13965186	70.36167727	59.21993926	66.57375613	92.6798615	7.26E-05	0.001469656	63.45439657
AT2G26360	mitochondrial substrate carrier family protein	putative mitochondrial carrier protein	---	245031_at	70.80294316	82.60010912	55.07994772	51.17354124	50.78363504	52.345708	1.465287778	0.014278703	0.021218936	85.075301	86.19552904	82.03985	84.43689335	0.908388775	0.196896729	0.21598965	63.73079312	58.6861711	62.19521767	61.53739396	1.246421423	0.050914547	0.066779147	55.24579246	58.66815233	65.33262443	59.74885641	1.283732121	0.06201617	0.085287625	38.54932834	50.31352491	51.68449154	46.84911493	1.637203312	0.023201708	0.03250834	52.62501143	40.71754492	53.15444602	48.83233412	1.612456934	0.026701125	0.040504731	46.51632
AT2G26400	acireductone dioxygenase (ARD/ARD') family protein	unknown protein similar to GP|2244827|gnl|PID|e326818|Z97336	---	245035_at	129.4854223	135.3714395	356.7812608	322.2283477	316.3548567	331.788155	0.399135499	0.001204453	0.003418911	273.5291599	312.315764	281.093304	288.9794093	0.458262515	0.00205987	0.004797769	142.7397912	135.7227892	118.2116513	132.2247439	1.001540461	0.98451419	0.986095993	149.5326784	168.952997	145.8965426	154.7940727	0.855513578	0.099833617	0.127598722	238.2153386	223.469952	286.371518	249.3522696	0.531089736	0.01770886	0.025984944	267.9057661	259.7188959	268.2748269	265.2998296	0.500804893	7.04E-05	0.001441203	85.20692113
AT2G26600	glycosyl hydrolase family 17 protein	putative beta-1,3-glucanase ;supported by full-length cDNA: Ceres:95083.	---	245039_at	666.063316	1001.654658	193.5772192	169.1713027	184.7059791	182.4848337	4.569470077	0.013861766	0.020702983	191.4482795	195.9334945	172.4074175	186.5963971	4.468783962	0.014108227	0.020650549	184.5607131	213.5643797	222.4409461	206.8553463	4.031121273	0.015573217	0.024877241	450.2638379	414.938787	392.9709967	419.3912072	1.988260537	0.046923716	0.067752738	314.4962873	324.6209195	331.7878675	323.6350248	2.576541236	0.026691242	0.036560319	666.6253941	655.7707317	673.5227296	665.3062851	1.254174912	0.271042262	0.301997759	173.854106
AT2G26540	uroporphyrinogen-III synthase family protein	hypothetical protein predicted by genefinder;supported by full-length cDNA: Ceres:33364.	---	245042_at	216.5674467	273.5328119	253.4229745	296.1198962	288.1376508	279.2268405	0.877602342	0.297105572	0.320803003	296.013591	293.2680441	282.7106571	290.6640974	0.843069823	0.128252902	0.145197238	497.7385313	436.5796833	432.1428062	455.4870069	0.537995872	0.008926002	0.016246627	361.059188	346.0393068	355.1648183	354.087771	0.692060414	0.015701376	0.028907968	476.1840248	447.8006621	475.7668672	466.5838513	0.525200623	0.002839139	0.006531067	297.7583903	306.6019035	289.3256725	297.8953221	0.822478804	0.097437422	0.120652476	255.9998818
AT2G26430	ania-6a type cyclin (RCY1)	putative cyclin ;supported by full-length cDNA: Ceres:22595.	RCY1	245043_at	572.8610307	545.6525418	311.6432048	306.9828426	302.4540367	307.0266947	1.821524955	0.0001674	0.001096562	289.2807006	309.5574391	313.627551	304.1552302	1.838721582	0.000364192	0.001613054	345.0730725	341.0183743	375.3130963	353.8015144	1.580707723	0.001275062	0.004185749	336.4655446	277.7996571	295.9648982	303.4100333	1.843237615	0.001891334	0.007176248	224.0569014	232.4021235	248.4241761	234.961067	2.380210447	0.000165634	0.00129401	281.1744073	268.6505449	223.4081565	257.7443696	2.23761468	0.001200245	0.004916115	453.9762361
AT2G26500	cytochrome b6f complex subunit (petM), putative	unknown protein Alternative splice forms exist.;supported by full-length cDNA: Ceres:9368.	petM	245044_at	2118.983736	2077.747216	4241.371909	4202.66209	4104.512834	4182.848944	0.501659396	3.99E-05	0.000577962	5117.027482	5238.728999	5101.221297	5152.325926	0.407265671	1.52E-05	0.000385953	4327.447331	4423.555647	4090.273631	4280.425536	0.490223567	0.00044773	0.002238946	3492.928947	4098.559487	4095.59777	3895.695401	0.538636947	0.006234804	0.015021868	10385.19507	9865.614647	9184.571829	9811.79385	0.213861554	0.000429888	0.002048087	6075.438398	7182.009157	6334.414772	6530.620776	0.314016181	0.001969884	0.006545979	1454.385998
AT2G26590	adhesion regulating molecule family	unknown protein similar to glycoprotein SP|Q16186|G100_HUMAN; supported by cDNA: gi_13926226_gb_AF372873.1_AF372873	---	245045_at	1093.933537	982.3872328	686.5592336	784.1971486	715.6356286	728.7973369	1.424484328	0.01162479	0.01792233	690.8158346	663.9026762	689.344955	681.3544886	1.523671455	0.003685372	0.007244083	587.9984096	612.5743054	603.1623476	601.2450209	1.726684378	0.001974317	0.005581811	613.5539088	639.5009549	609.5649316	620.8732651	1.672097098	0.002371692	0.008137109	567.8990879	589.6977171	515.9962366	557.8643472	1.86095489	0.002428636	0.005858045	734.1342695	750.8796487	676.7019924	720.5719702	1.449840988	0.00820475	0.016650935	505.6435556
AT2G26510	xanthine/uracil permease family protein	putative membrane transporter ; supported by cDNA: gi_13877634_gb_AF370518.1_AF370518	---	245046_at	1086.235956	1286.623582	860.0429471	815.5157257	838.9439336	838.1675355	1.415504322	0.01986354	0.027942978	719.1943849	654.8857747	708.1635	694.0812199	1.709352933	0.008317662	0.013482641	803.6368374	758.6585004	750.2812322	770.8588567	1.539101171	0.012776099	0.021371475	1085.719157	1098.376898	1090.574204	1091.556753	1.086915331	0.294320721	0.332752154	672.3710697	676.5642235	672.0921956	673.6758296	1.761128597	0.006331932	0.011614908	1008.752375	1091.274904	1093.789577	1064.605619	1.095277119	0.238169696	0.268417226	399.332631
---	---	PSII 32 KDa protein	---	245047_at	839.9366187	1096.371209	945.2748348	762.8046665	974.6083834	894.2292949	1.082668527	0.604756272	0.625112021	1729.013909	1956.114378	1684.144927	1789.757738	0.54094132	0.010828473	0.016606322	2154.915072	1757.869819	1971.355789	1961.380226	0.493608481	0.01105756	0.019148008	1336.356831	3875.356733	3344.881986	2852.198517	0.339441279	0.156885918	0.18954008	6130.269522	6278.206743	7019.827681	6476.101316	0.149496413	0.000646819	0.002568325	9215.657774	9273.094638	8901.160319	9129.97091	0.106374074	2.25E-05	0.000988376	698.3229927
---	---	orf within trnK intron orf within trnK intron	---	245048_at	2904.799544	3362.421377	2793.070887	2475.376907	2784.452556	2684.300117	1.167384541	0.130704515	0.149137356	3198.366436	3379.00205	2973.84086	3183.736449	0.98425561	0.840083107	0.850175014	2506.785358	2578.086171	2742.312537	2609.061355	1.201048973	0.072548164	0.091191563	1379.821123	2470.753072	2215.965607	2022.179934	1.549619996	0.093733842	0.120893094	2981.29915	3590.704927	3518.045498	3363.349859	0.93169328	0.500921856	0.525626469	2416.486868	2417.20945	2460.143143	2431.27982	1.286264085	0.026355562	0.040092868	1106.437466
---	---	ribosomal protein S16	---	245049_at	269.1423961	240.8523921	119.4923934	96.71036657	93.56623546	103.2563318	2.469556972	0.002022408	0.004852009	132.7802147	156.771608	149.2339335	146.2619187	1.743429844	0.004400436	0.008256529	134.4641431	145.5319015	140.0227467	140.0062638	1.821328469	0.002033313	0.005694373	68.12751621	85.6689113	70.05942931	74.61861894	3.417342719	0.000764983	0.004419744	154.539336	176.0775747	149.9789137	160.1986081	1.591757863	0.007712126	0.013445485	140.1082359	114.2868863	151.5639333	135.3196852	1.906900366	0.006622039	0.014274478	38.05234629
---	---	PSII K protein	---	245050_at	4092.228394	4701.464565	3665.592068	2635.474859	3648.955062	3316.673996	1.325679426	0.117067514	0.134723811	4192.86602	4516.144204	4411.624602	4373.544942	1.005327838	0.933781031	0.93721552	3988.194201	3795.413102	3767.285063	3850.297455	1.141949818	0.111059576	0.133220203	3806.588713	5252.085426	4032.128329	4363.600823	1.007618858	0.960766787	0.965723984	3980.68948	4290.050255	2750.395158	3673.711631	1.196840395	0.345854125	0.370966038	3584.279729	4922.71988	3942.482229	4149.827279	1.013485183	0.69109961	0.714598602	1492.438299
AT2G26440	pectinesterase family protein	putative pectinesterase	---	245052_at	42.96339862	36.20351273	1502.749986	1442.758261	1539.648181	1495.052143	0.026476304	3.48E-05	0.000549762	781.8736043	740.0834026	769.9099908	763.9556659	0.051813813	2.48E-05	0.000476291	34.55814641	33.56003563	28.72778056	32.28198753	1.226177776	0.122989048	0.14604071	50.60550398	45.40618446	41.8999472	45.97054521	0.861061262	0.21917892	0.254949537	380.750897	406.6745558	467.1466162	418.1906897	0.094654082	0.001439249	0.004157649	1353.289119	1186.196707	1414.685486	1318.057104	0.03030166	0.000711247	0.003733731	44.27807677
AT2G26460	RED family protein	unknown protein	---	245054_at	332.2297222	318.5650992	169.9809544	159.6380963	158.6773026	162.7654511	1.999179853	0.000168099	0.001097824	141.9964367	162.6699729	147.9266436	150.8643511	2.156887352	0.000344011	0.001557939	151.8610424	149.7724476	151.3687819	151.0007573	2.154938932	5.68E-05	0.000850873	252.7970648	185.2563835	219.8193457	219.2909313	1.483861684	0.025728496	0.041774045	128.4404551	126.2028014	146.9824296	133.8752287	2.43060209	0.000302614	0.001704151	215.603326	198.1604003	176.0083211	196.5906825	1.710339287	0.003749974	0.00968808	197.8137357
AT2G26470	expressed protein	hypothetical protein predicted by genscan; similar to SP|Q04471|YM04_YEAST	---	245055_at	34.08401079	32.82246488	47.49081562	44.10704079	54.63935203	48.74573615	0.686280288	0.03223124	0.04238748	42.65976997	41.5343096	36.12510208	40.10639389	0.834112335	0.086601669	0.101166458	26.14300121	26.97828445	30.41579523	27.84569363	1.201379225	0.049320951	0.064955489	32.03872	24.01270692	25.41228783	27.15457158	1.231956016	0.146263008	0.178129956	34.04729987	28.81586638	36.35396235	33.0723762	1.011516005	0.904383263	0.912201251	47.28755659	37.02703499	50.73462227	45.01640461	0.755845597	0.118765283	0.14384744	26.73182535
AT2G39720	zinc finger (C3HC4-type RING finger) family protein	unknown protein ;supported by full-length cDNA: Ceres:253849.	---	245059_at	806.237242	817.9501672	281.6217669	303.8350707	282.1813619	289.2127332	2.807945887	1.73E-05	0.000421304	302.786794	304.5312904	357.3340896	321.5507247	2.525553956	0.000240959	0.001293832	386.965814	357.074339	355.9408062	366.6603198	2.214839351	6.57E-05	0.000900543	589.5141287	629.3264832	649.2582484	622.6996201	1.304149992	0.003791575	0.010869937	356.2238516	403.3345433	364.6758041	374.744733	2.167058355	0.000185987	0.001353571	641.9714417	645.4134191	639.2585752	642.2144787	1.264361522	5.39E-05	0.001293772	741.8510653
AT2G39770	GDP-mannose pyrophosphorylase (GMP1)	GDP-mannose pyrophosphorylase updated per Conklin PL et al, PNAS 1999, 96(7):4198-203;supported by full-length cDNA: Ceres:37775.	---	245060_at	1404.025747	1594.817486	2883.073925	3200.657957	3123.063919	3068.931934	0.488580929	0.001600344	0.004129364	2776.998052	2596.787819	2783.703817	2719.163229	0.551427586	0.001421161	0.003730323	2414.717628	2576.379201	2669.394516	2553.497115	0.587203176	0.003071227	0.007550239	1626.994562	1663.38943	1600.2107	1630.198231	0.919778704	0.179268288	0.213335594	2215.744777	2061.496468	1946.950209	2074.730485	0.722706697	0.01851848	0.026900665	1368.814983	1518.292613	1577.530596	1488.212731	0.981289176	0.923294025	0.93075921	3319.291887
AT2G39730	ribulose bisphosphate carboxylase/oxygenase activase / RuBisCO activase	hypothetical protein ;supported by full-length cDNA: Ceres:7114.	---	245061_at	6173.478948	6171.283306	3643.328902	3397.316449	3581.098764	3540.581372	1.743324183	0.000104364	0.000881579	6735.815261	6866.81378	6727.187239	6776.605427	0.91083673	0.001918812	0.004564995	4990.846593	5065.420202	4650.676407	4902.314401	1.259074923	0.004540474	0.009886593	5978.549996	6385.655011	6857.036983	6407.080663	0.963368725	0.52556682	0.563242832	11576.64246	12462.13891	12151.62427	12063.46855	0.511658907	0.000400413	0.001971376	9838.367451	10468.54388	10372.92126	10226.61086	0.59601835	0.000529331	0.003235147	1162.630844
AT2G39760	speckle-type POZ protein-related	hypothetical protein predicted by genscan; similar to SP|P34568|YNV5_CAEEL;supported by full-length cDNA: Ceres:8256.	---	245062_at	1045.390288	1031.303284	359.4703269	357.4409402	387.7341777	368.2151483	2.819945869	1.87E-05	0.000434019	358.7761068	373.1515631	375.0519009	368.9931903	2.813999861	4.45E-06	0.00024758	333.4331916	339.4694627	322.1300264	331.6775602	3.130591004	3.71E-06	0.000347158	438.3431672	403.9223314	400.4933808	414.2529598	2.506552486	4.04E-05	0.001474726	311.6866	310.8603087	295.5304049	306.0257712	3.393004394	3.54E-06	0.000343098	349.9408864	301.9828005	369.9167953	340.6134941	3.076543296	0.000120846	0.00171444	552.3396737
AT2G39725	complex 1 family protein / LVR family protein	Expressed protein ; supported by full-length cDNA: Ceres: 5605.	---	245064_at	327.0563639	225.5373194	134.4397165	147.4202109	154.6134123	145.4911132	1.899063355	0.042797084	0.05437624	124.2787382	123.3097706	126.6230619	124.7371903	2.215031788	0.027941368	0.036864082	238.2541896	262.8802659	264.8987322	255.3443959	1.082055632	0.631871651	0.65645994	462.386305	501.6492799	489.7382287	484.5912712	0.57016471	0.014439535	0.027182866	192.0754603	203.3531794	180.0108282	191.813156	1.440447816	0.117767344	0.136292391	399.3528156	402.2708531	368.258927	389.9608652	0.714258687	0.06694045	0.08691175	603.4661405
AT2G39750	dehydration-responsive family protein	unknown protein ; supported by cDNA: gi_15450748_gb_AY053416.1_	---	245065_at	517.489186	526.1121347	514.9567557	496.9549766	502.7757632	504.8958318	1.033481814	0.111476653	0.128729361	478.5257803	495.4948051	481.2800373	485.1002076	1.075655405	0.016387103	0.023379609	646.8914197	661.8023747	654.3251709	654.3396551	0.797446183	0.000248454	0.001662761	573.2914215	594.1414283	563.0155605	576.8161368	0.904622161	0.020600108	0.035353358	363.2495644	387.3331825	342.7147015	364.4324828	1.431817099	0.002646197	0.006209822	307.3476939	289.4693258	304.8468539	300.5546245	1.74930501	9.99E-05	0.001607135	656.7636666
AT2G39840	serine/threonine protein phosphatase PP1 isozyme 4 (TOPP4) / phosphoprotein phosphatase 1	putative serine/threonine protein phosphatase PP1 isozyme 4 (TOPP4) identical to GB:P48484; contains a Ser/Thr protein phosphatase signature (PDOC00115); contains a metallo-phosphoesterase motif ...	---	245066_at	553.7500065	642.7804029	499.4472217	489.9785853	502.3309986	497.2522685	1.203142233	0.057082603	0.070340571	459.4629413	426.3333524	451.3468095	445.7143677	1.34226143	0.023334608	0.031609723	487.1631658	489.3696309	474.2866229	483.6064732	1.237090978	0.042484971	0.057067724	523.0833547	552.2001021	641.8618616	572.3817728	1.045220573	0.679746114	0.710400214	500.711517	527.7614239	482.4850003	503.6526471	1.187852795	0.084796099	0.101132367	653.7535128	551.4885719	611.9746294	605.7389047	1.01446613	0.892139515	0.902563735	432.1737166
AT2G39780	ribonuclease 2 (RNS2)	S-like ribonuclease RNS2 identical to ribonuclease 2 precursor SP:P42814, GI:289210; contains a ribonuclease T2 family histidine active site signature (PDOC00459); supported by cDNA: gi_289209_gb ...	---	245067_at	1914.714746	2681.996271	1253.655676	1258.851642	1251.734658	1254.747325	1.83172776	0.035505656	0.046146619	1175.810664	1219.058364	1228.003982	1207.624337	1.903204033	0.031909702	0.041330788	1767.33269	1743.811587	1685.926259	1732.356845	1.326721752	0.143772576	0.168236178	3374.895901	3427.611266	3894.288508	3565.598558	0.644591776	0.037992553	0.057071223	2132.461844	2316.462544	2224.729881	2224.551423	1.033177064	0.818033594	0.830624876	4310.543326	3844.124167	4141.481216	4098.716236	0.570579528	0.012695652	0.022897351	2215.745833
AT2G23330	---	putative retroelement pol polyprotein	---	245079_at	261.6372243	205.008991	69.16873129	75.99198835	70.16470679	71.77514214	3.250750897	0.004743762	0.008951371	77.6340375	76.33751896	69.45640512	74.47598719	3.132863578	0.00503014	0.009124221	96.65407643	75.05538723	72.94037554	81.5499464	2.861106818	0.007314724	0.013992019	144.436963	113.6358285	140.7172486	132.9300134	1.755232711	0.026414493	0.042671145	119.1585114	124.725833	136.6787192	126.8543546	1.839299159	0.017108567	0.025255697	203.6298185	190.3941493	187.8771601	193.9670426	1.223212881	0.17194684	0.199649209	75.00075702
AT2G23310	RER1C protein	putative integral membrane protein ;supported by full-length cDNA: Ceres:25204.	RER1C	245083_at	693.1651959	680.54919	304.2401347	281.5981333	314.2284166	300.0222282	2.289354349	8.96E-05	0.000823543	333.9925217	322.5888595	292.4774711	316.3529508	2.171173657	0.000199188	0.001179718	428.4234174	405.9323359	359.5253533	397.9603689	1.725943704	0.001671404	0.004994982	272.2634159	289.448208	272.532417	278.081347	2.469986572	2.13E-05	0.00125816	273.0423114	272.3172988	271.6359155	272.3318419	2.522133248	3.28E-06	0.000343098	332.9017828	266.916787	303.5544232	301.124331	2.364137357	0.000597469	0.003451101	397.2835014
AT2G23290	myb family transcription factor	putative MYB family transcription factor ;supported by full-length cDNA: Ceres:40307.	---	245084_at	87.67724279	130.8272205	97.86463637	95.80583299	95.61232943	96.4275996	1.132997525	0.484115436	0.507393347	75.1062251	91.78704526	89.94646403	85.6132448	1.276113666	0.268870972	0.289764308	79.66425323	77.79898313	82.2659204	79.90971892	1.367195795	0.167173576	0.192849754	137.706899	152.3432804	158.9489389	149.6663728	0.729971801	0.110515573	0.139520875	132.8035798	129.3267155	151.8961668	138.0088207	0.791632239	0.217094515	0.240363592	161.2479818	193.6570793	186.4726978	180.459253	0.584664839	0.040159376	0.056443141	119.4203944
AT2G23350	polyadenylate-binding protein, putative / PABP, putative	putative poly(A) binding protein ; supported by cDNA: gi_15292850_gb_AY050859.1_	---	245085_at	342.4647614	359.1401738	1407.401358	1412.800632	1349.390689	1389.864226	0.25240053	3.83E-05	0.000568527	1360.596132	1396.039419	1446.412513	1401.016021	0.250391475	6.66E-05	0.000682002	1097.939132	1074.627805	1044.79029	1072.452409	0.327103063	5.27E-05	0.000829326	337.6850019	330.9161768	362.5285112	343.7098966	1.020635341	0.644494055	0.676735041	725.8914142	736.2632802	750.0154621	737.3900522	0.475735286	5.00E-05	0.000796327	396.0376208	429.3041908	447.7050118	424.3489411	0.808699287	0.037014415	0.052911686	1163.599759
AT2G39830	LIM domain-containing protein	hypothetical protein predicted by genscan	---	245087_at	98.19605464	97.49546372	110.0580378	110.4752535	110.7186862	110.4173259	0.886144982	5.20E-05	0.000648787	79.72528352	75.21955261	73.55302205	76.16595273	1.284639077	0.002845007	0.006041705	278.2416473	265.3218413	253.0693975	265.5442954	0.368472458	0.000382324	0.00206743	265.9656986	306.6311447	314.9663239	295.8543891	0.330722689	0.002048266	0.007467187	205.6827541	194.9120047	219.3067552	206.633838	0.47352244	0.001265451	0.003845392	208.9514756	254.3850024	239.4891219	234.2752	0.403127858	0.004224541	0.010503508	128.2357532
AT2G40900	nodulin MtN21 family protein	putative integral membrane protein nodulin	---	245090_at	417.6153027	400.991167	59.96888336	56.71486504	50.82968962	55.83781267	7.330216126	1.78E-05	0.000424109	69.66812825	64.14671405	52.73751303	62.18411844	6.582118475	3.75E-05	0.000552057	99.31945417	75.79826543	58.85577334	77.99116432	5.248071861	0.000263422	0.001710868	65.45245526	97.28128992	91.19621216	84.64331911	4.83562364	0.000176972	0.002323681	89.73774738	99.44958773	91.32123231	93.50285581	4.377441003	2.73E-05	0.000670214	157.7899932	140.5621337	161.8323182	153.394815	2.694029443	0.000149403	0.001842024	271.7269876
AT2G40950	bZIP transcription factor family protein	putative TGACG-sequence-specific bZIP DNA-binding protein	---	245092_at	667.2865771	579.7638298	410.1585799	363.3328883	402.7706566	392.0873749	1.590271055	0.008647803	0.014186948	301.260371	298.7083439	279.2622004	293.0769718	2.127513464	0.002279552	0.00515813	301.4993592	296.062433	273.3251148	290.2956357	2.14789727	0.002349631	0.006273729	174.4198228	226.7603944	225.1132402	208.7644858	2.986739824	0.001836699	0.007055529	256.9545379	270.4311528	256.6231977	261.3362961	2.385911229	0.001640093	0.004512228	307.5781644	333.5728169	338.6289343	326.5933052	1.872832268	0.003410752	0.009144239	282.6881453
AT2G40820	proline-rich family protein	hypothetical protein predicted by genscan	---	245093_at	133.2397853	135.9725052	193.0166346	198.9704153	183.3650889	191.7840463	0.7018631	0.00240042	0.005470378	164.1121728	195.3073125	183.9102699	181.1099184	0.743229009	0.029177868	0.038241318	182.6368042	165.8416537	143.5832678	164.0205752	0.820666219	0.138042402	0.162170232	53.47239578	55.69021608	50.68869008	53.28376731	2.526212992	3.94E-05	0.001474726	101.1173283	87.96988275	86.70789303	91.93170138	1.46419726	0.005813997	0.010895673	65.98320211	70.42756883	64.19028549	66.86701881	2.004212175	0.000124207	0.001716866	50.44545812
AT2G40840	glycoside hydrolase family 77 protein	4-alpha-glucanotransferase	---	245094_at	571.0329527	527.3722552	848.7364082	816.2475149	861.283164	842.089029	0.652190665	0.001151038	0.003328638	845.0329252	775.050627	800.4701645	806.8512389	0.68067393	0.003655122	0.007205434	1151.303738	1101.220853	1110.147357	1120.890649	0.489969833	0.000199233	0.001483052	712.0024689	666.9783251	673.0799946	684.0202629	0.802903998	0.011701774	0.02334737	1341.30254	1326.988846	1284.49585	1317.595745	0.41682178	9.93E-05	0.001065985	1047.229305	1016.982185	980.432044	1014.881178	0.546960902	0.000567847	0.003379727	1427.21692
AT2G40880	cysteine protease inhibitor, putative / cystatin, putative (FL3-27)	putative cysteine proteinase inhibitor B (cystatin B) ;supported by full-length cDNA: Ceres:11739.	---	245096_at	3719.001435	3330.348441	162.6180112	190.2075827	180.4925817	177.7727252	19.82686002	0.000178922	0.001137583	174.2578832	191.3686002	178.8940631	181.5068488	19.41896386	0.00017869	0.001113995	723.6588418	809.7270658	764.9971238	766.1276772	4.600636477	0.000339483	0.00194686	1659.40696	1536.487927	1668.882429	1621.592439	2.173588661	0.001162538	0.005479971	798.3260131	866.5660116	799.0450445	821.3123564	4.29151578	0.00035626	0.00185054	1402.473385	1336.400163	1239.351503	1326.075017	2.710019094	0.000791865	0.003938197	351.1621267
AT2G40935	expressed protein	Expressed protein ; supported by full-length cDNA: Ceres: 1297.	---	245097_at	232.0133671	233.8650732	204.4957318	218.5116628	233.0412012	218.6828653	1.065191916	0.273501387	0.296832808	240.1940696	209.4403618	236.0484172	228.5609495	1.019155812	0.748485839	0.762864501	218.0174031	194.6156546	183.8777379	198.8369318	1.171508824	0.079189782	0.098340458	149.5326784	185.292782	188.2577515	174.3610706	1.335958877	0.035665984	0.054242924	203.8324662	202.3026538	203.9855084	203.3735428	1.145376222	7.96E-05	0.000973138	191.7413608	180.1148055	206.2490453	192.7017372	1.20680226	0.02603756	0.039740029	145.4996364
AT2G40940	ethylene response sensor / ethylene-responsive sensor (ERS)	ethylene response sensor (ERS) identical to GB:U21952:ATU21952; supported by cDNA: gi_15450903_gb_AY054532.1_	ERS	245098_at	857.3716091	820.664583	122.0692852	157.3049148	134.6233127	137.9991709	6.079877804	4.44E-05	0.000606296	193.2654802	212.1495014	207.2958451	204.2369423	4.108062365	3.21E-05	0.000516114	205.5666635	211.6786156	204.8343756	207.3598849	4.046192909	2.38E-05	0.00063963	335.4171065	294.4428186	316.3521414	315.4040221	2.660137592	0.000131823	0.002075214	253.0493666	227.7334637	219.2704712	233.3511005	3.59551806	6.72E-05	0.000902401	237.6076139	210.3555572	259.5931012	235.8520908	3.566239184	0.000120314	0.001712414	193.503574
AT2G40830	zinc finger (C3HC4-type RING finger) family protein	unknown protein ; supported by cDNA: gi_3790582_gb_AF079180.1_AF079180	---	245099_at	386.4001215	424.2243536	276.4926606	269.9261346	301.3153948	282.5780633	1.434337233	0.007231325	0.012381236	221.7117589	225.0718098	234.5499992	227.1111893	1.78464231	0.001268442	0.003479634	345.8938035	359.5935909	334.2314973	346.5729639	1.169486024	0.040645074	0.054868209	432.6376375	421.6974688	379.0551371	411.1300811	0.985849142	0.833410536	0.853256903	349.166324	326.4743992	307.938437	327.8597201	1.236236758	0.034015751	0.044941018	549.5861155	595.056653	568.8023666	571.1483784	0.700825088	0.004900028	0.011575132	189.665981
AT2G40930	ubiquitin-specific protease 5, putative (UBP5)	ubiquitin-specific protease 5 (UBP5), putative similar to GI:6648604; supported by cDNA: gi_6648603_gb_AF048705.1_AF048705	---	245100_at	333.1839832	368.5190818	281.9197746	249.7388528	255.3819767	262.346868	1.337357427	0.017034886	0.024605069	216.481442	227.9721648	204.6331712	216.3622593	1.621593034	0.003394491	0.006835773	241.2367481	251.648736	233.0262001	241.9705614	1.449976106	0.005285207	0.011050646	221.2596314	216.9581495	221.9404442	220.0527417	1.59439746	0.002245697	0.007880232	144.954089	123.1783081	143.0953212	137.0759061	2.559541953	0.000897753	0.003112708	179.7541048	185.2163711	177.0901823	180.6868861	1.938429677	0.001082824	0.004641318	120.1186261
AT2G40890	cytochrome P450 98A3, putative (CYP98A3)	putative cytochrome P450 ; supported by cDNA: gi_15810181_gb_AY056105.1_	---	245101_at	296.1455959	249.0706111	306.2173486	282.4456162	299.1148456	295.9259368	0.92120382	0.323055252	0.34689974	357.1261037	341.9616776	348.1566596	349.0814803	0.780929722	0.025475507	0.034083981	361.3564696	346.0289116	336.2631312	347.8828375	0.783620444	0.032454727	0.045445366	159.1156187	187.9489328	180.5487912	175.8711143	1.550044785	0.018731552	0.032804942	570.5297109	577.7781591	576.078587	574.7954857	0.474269736	0.000442909	0.002082936	696.9873315	629.0435654	750.2214883	692.0841284	0.394826868	0.003261386	0.008909501	1172.969822
AT2G41600	expressed protein	hypothetical protein predicted by genefinder	---	245104_at	354.0783726	390.0210954	465.4427758	422.4582405	454.0496263	447.3168809	0.831736404	0.038671719	0.04977382	437.9606217	456.8320138	431.8861295	442.226255	0.841310822	0.023962876	0.032334322	348.5687841	352.1727823	312.8535434	337.8650366	1.101178559	0.202379971	0.229576333	214.3460699	214.0544641	239.8363047	222.7456129	1.670289839	0.003301335	0.00996955	218.9872021	236.2782571	224.8650942	226.7101845	1.641080814	0.002294661	0.005625213	194.3291138	182.1320441	190.6152532	189.0254704	1.986833941	0.001004369	0.004469119	328.5173064
AT2G41650	expressed protein	unknown protein	---	245106_at	83.4529921	65.73601907	889.4223139	936.7020651	936.861981	920.9954533	0.080993348	3.57E-05	0.000555067	610.7362656	701.7722312	704.0057595	672.1714187	0.11097542	0.000661122	0.002295362	301.3964403	332.9109898	366.7009764	333.6694688	0.223558079	0.001967493	0.005570096	114.8933982	88.7740163	86.25350126	96.64030526	0.771877794	0.20193919	0.236945024	101.3976612	119.7683732	133.7776642	118.3145662	0.630476094	0.050442645	0.063290621	63.44879919	58.92946099	61.93921303	61.43915774	1.227503583	0.149396371	0.176028835	141.3029655
AT2G41520	DNAJ heat shock N-terminal domain-containing protein	hypothetical protein predicted by genefinder; similar to EGAD|88596|96521	---	245109_at	184.9479024	173.0557103	181.0873258	155.7371442	167.0942342	167.9729014	1.065658835	0.368753829	0.392726809	162.0646823	136.3221647	125.8742958	141.4203809	1.26574264	0.081865985	0.096093495	167.7224682	148.2639825	146.3080654	154.098172	1.161608889	0.086034351	0.105932875	167.258768	161.7865642	145.9279912	158.3244411	1.13060122	0.11449295	0.143814034	114.5275768	116.8202941	111.2323	114.1933903	1.567532112	0.0009348	0.003189737	99.56441342	118.8886422	107.5636178	108.6722245	1.602405804	0.003680604	0.009596355	119.66813
AT2G41550	expressed protein	hypothetical protein predicted by genefinder	---	245110_at	117.45862	109.017954	198.322139	228.8029901	195.2801205	207.4684166	0.545809762	0.006932222	0.011966073	151.7102087	140.7748987	142.6299107	145.0383394	0.780747267	0.009660422	0.015173361	74.70543569	71.74646055	77.27924814	74.57704813	1.518406666	0.001964873	0.005563942	44.37842634	45.58023686	48.21171334	46.05679218	2.458666392	0.000300608	0.002906386	31.008935	30.40078793	36.60446163	32.67139485	3.465976508	0.000277339	0.00162953	21.95823681	28.91393376	24.20140442	25.024525	4.347523111	0.000221409	0.002158787	61.80149736
AT2G41540	NAD-dependent glycerol-3-phosphate dehydrogenase family protein	glycerol-3-phosphate dehydrogenase ;supported by full-length cDNA: Ceres:105456.	---	245112_at	927.0512396	1021.453874	1133.746862	1051.921766	1114.911729	1100.193452	0.885528408	0.076967393	0.091900925	1205.348369	1274.393476	1210.870003	1230.203949	0.791943935	0.011000385	0.016827208	5238.634075	5565.881374	4947.678783	5250.731411	0.185546066	0.000353772	0.001991345	3293.313334	3376.267282	3379.317866	3349.632827	0.290853537	2.13E-05	0.00125816	554.7786378	572.4200448	576.0000294	567.732904	1.716040324	0.001512212	0.004284085	371.0212315	369.4875348	359.8513991	366.7867218	2.666443993	0.000433697	0.002945171	1386.167785
AT2G41630	transcription initiation factor IIB-1 / general transcription factor TFIIB-1 (TFIIB1)	transcription factor IIB (TFIIB) identical to GB:P48512; contains a transcription factor TFIIB repeat signature (PDOC00624);supported by full-length cDNA: Ceres:2657.	---	245114_at	5178.179888	5290.285388	561.8642116	567.6879068	603.0053329	577.5191504	9.063305751	1.98E-06	0.000198212	545.7974854	506.2611732	586.5475564	546.2020716	9.582960061	2.90E-06	0.000219401	672.4810485	739.9524885	738.3195998	716.9177123	7.301022904	3.11E-06	0.000338393	709.0075239	748.8608323	655.4465463	704.4383008	7.430363499	3.83E-06	0.000644535	512.7302654	460.2249067	477.4479381	483.4677034	10.82643701	2.04E-06	0.000305566	406.0755982	440.2418093	388.6185704	411.645326	12.65830366	1.93E-06	0.000491155	1464.626116
AT2G41530	esterase, putative	putative esterase D ;supported by full-length cDNA: Ceres:37276.	---	245115_at	2434.539762	2292.077954	1312.556244	1326.202562	1374.239866	1337.666224	1.766740324	0.000400916	0.001741318	1480.527515	1486.685052	1425.719815	1464.310794	1.613939382	0.000604335	0.002173326	706.6331079	724.3973176	743.3141687	724.7815314	3.260718927	8.23E-05	0.000988298	606.1924291	677.497535	658.8325834	647.5075158	3.649855484	9.30E-05	0.001847333	818.3683852	781.3808831	803.9012916	801.2168533	2.949649459	9.52E-05	0.001035807	1028.97005	995.0674995	1107.353742	1043.797097	2.2534757	0.00030259	0.002477404	754.6305808
AT2G41620	nucleoporin interacting component family protein	unknown protein ; supported by cDNA: gi_14334431_gb_AY034907.1_	---	245116_at	279.789222	269.410112	503.8202044	505.2090217	470.5364579	493.1885614	0.556784339	0.000719413	0.002459861	423.5868233	395.8805325	405.3157238	408.2610265	0.672608084	0.001261751	0.003468146	306.9297109	318.1655395	321.5970027	315.5640844	0.870186693	0.009567065	0.017131965	277.6853632	219.8286747	239.516645	245.6768943	1.117726874	0.284745331	0.322892659	249.8607062	199.9325998	247.0731787	232.2888282	1.182147541	0.140743732	0.16066589	253.3531378	246.458721	262.4348951	254.0822513	1.079718293	0.063352934	0.082797105	200.4531396
AT2G41560	calcium-transporting ATPase 4, plasma membrane-type / Ca2+-ATPase, isoform 4 (ACA4)	putative Ca2+-ATPase ; supported by cDNA: gi_11493642_gb_AF200739.1_AF200739	ACA4	245117_at	68.71274456	59.34966655	237.5422488	238.4168187	229.5826475	235.1805717	0.27226401	5.59E-05	0.00067122	229.2167504	221.5235508	228.673632	226.471311	0.282734291	5.44E-05	0.000634599	246.7815265	254.4819398	238.3216825	246.5283829	0.259731577	0.000121814	0.001179106	98.11054531	108.1139814	120.2206224	108.8150497	0.588440714	0.015406557	0.028474496	315.7457092	316.546192	334.178908	322.1569364	0.198757805	7.88E-05	0.000970147	108.1972196	103.6613663	117.8148138	109.8911333	0.579699955	0.005644331	0.012769374	197.3388147
AT2G41680	thioredoxin reductase, putative / NADPH-dependent thioredoxin reductase, putative	putative thioredoxin reductase The last 2 exons encode thioredoxin. There is an EST match to exons 5-7, and the distance between exon 7 and exon 8 is only 90bp. It is unlikely this is two separat ...	---	245118_at	328.539708	432.4850041	218.3459523	229.2847445	215.1559605	220.9288858	1.722329585	0.026619523	0.035946303	294.0681857	299.1037207	309.8303398	301.0007487	1.264157507	0.135559215	0.152789034	288.9629241	324.5503424	340.3344719	317.9492461	1.196770745	0.245266874	0.273890496	208.4874893	220.5786983	187.2136898	205.4266258	1.852303004	0.023163238	0.038599205	608.1835237	685.4614351	637.0487844	643.564581	0.591257455	0.012265011	0.019260513	404.5999063	409.8010221	376.2312251	396.8773845	0.965024747	0.716579809	0.738739628	101.8681814
AT2G41640	expressed protein	unknown protein ; supported by cDNA: gi_16930450_gb_AF419579.1_AF419579	---	245119_at	762.7566552	1116.398097	23.42990963	20.85280974	24.16791508	22.81687815	41.17905043	0.006096067	0.010853331	28.11369941	29.22220751	27.28662033	28.20750908	33.30947703	0.006199118	0.010731825	27.69406177	21.50616901	22.322377	23.84086926	39.41036569	0.006117891	0.012251504	198.4375448	222.5997867	213.0807008	211.3726774	4.445122176	0.011756489	0.023419061	555.3053204	530.7370601	582.3502701	556.1308835	1.689489657	0.06358577	0.077968861	496.662409	465.7693647	474.5556004	478.9957914	1.985972596	0.040037219	0.056322244	20.366108
AT2G39810	expressed protein	hypothetical protein predicted by genscan	---	245120_at	183.5522084	179.0311127	224.8789265	229.0037163	233.295255	229.0592992	0.791461692	0.000895456	0.002824633	194.0559491	174.4387034	186.2399692	184.9115406	0.98042372	0.664454335	0.681844992	160.0063389	171.6240944	160.9429443	164.1911258	1.104150176	0.043898822	0.058720149	93.7349014	87.37486812	113.7749543	98.29490793	1.844364722	0.004113398	0.011417152	139.7655257	139.5219493	128.9075005	136.0649918	1.332390192	0.002720373	0.006327912	117.5597031	108.3531411	121.3052723	115.7393721	1.574633667	0.001104688	0.004686144	103.6224231
AT2G47610	60S ribosomal protein L7A (RPL7aA)	60S ribosomal protein L7A ;supported by full-length cDNA: Ceres:6394.	---	245121_at	602.253035	609.5143583	4861.880445	4651.040111	4663.293983	4725.404846	0.128218368	2.16E-05	0.000458772	4729.305048	4786.805259	4559.028215	4691.712841	0.129139126	2.22E-05	0.000456898	3413.4018	3212.314825	3090.794193	3238.836939	0.187068293	0.000214906	0.001542572	885.9404215	952.7704906	1002.151034	946.9539821	0.639823801	0.004336585	0.011831971	1835.363731	1795.132458	1895.562249	1842.019479	0.32892361	6.27E-05	0.000883359	951.6698639	901.2068228	954.1594385	935.6787084	0.651243928	0.000682823	0.003664846	2315.221334
AT2G47420	dimethyladenosine transferase, putative	putative dimethyladenosine transferase ; supported by cDNA: gi_14532649_gb_AY039949.1_	---	245122_at	175.652075	212.7869608	220.5247475	219.3652196	214.8766749	218.2555473	0.88987208	0.184892555	0.205659771	234.2397308	262.5819743	268.5753593	255.1323548	0.76125005	0.052009304	0.063579959	152.3360889	162.0507728	148.6680042	154.351622	1.258292692	0.073810704	0.092588726	118.1810476	111.8598792	121.1097476	117.0502248	1.659283595	0.012424886	0.024399666	156.8184113	150.8152509	145.9924401	151.2087008	1.284446708	0.058447544	0.072236715	130.065501	142.2278519	128.7247632	133.6727054	1.439995285	0.026916299	0.040707474	117.068832
AT2G47450	chloroplast signal recognition particle component (CAO)	unknown protein ; supported by cDNA: gi_15215824_gb_AY050442.1_	CAO	245123_at	378.8953899	361.5067536	496.0122709	500.7170085	529.9399664	508.8897486	0.727468126	0.002758826	0.00604305	890.7201871	887.4020331	853.4839234	877.2020479	0.42202486	7.81E-05	0.000735669	589.690125	481.5320857	546.1372259	539.1198122	0.686676808	0.026043746	0.037757375	466.9259203	561.3262226	601.5343739	543.2621723	0.681440915	0.044588411	0.064952484	1192.523038	1353.089092	1356.360348	1300.657493	0.284626102	0.000924569	0.003170026	497.9298643	498.1694903	509.8616643	501.9870063	0.735489972	0.000530915	0.003238478	165.3622565
AT2G47580	small nuclear ribonucleoprotein U1A / spliceosomal protein U1A / U1snRNP-specific protein	small nuclear ribonucleoprotein U1A identical to GB:Z49991; supported by cDNA: gi_15450590_gb_AY052663.1_	---	245124_at	591.2945023	656.8382052	738.461845	799.3582997	750.1088107	762.6429851	0.818294229	0.027306068	0.036705014	614.6596306	671.798381	616.2135165	634.2238427	0.983984379	0.787204734	0.799842606	584.2023217	538.0435735	543.951751	555.3992154	1.123635642	0.111875607	0.134031428	333.648379	337.7391092	330.4967131	333.9614004	1.868678096	0.001306897	0.005858194	507.6279137	484.8866432	503.0330723	498.5158764	1.251848503	0.016963376	0.025085918	403.3310814	381.056397	405.4237759	396.6037515	1.582473587	0.003294681	0.00896212	547.3758768
AT2G47600	magnesium/proton exchanger (MHX1)	putative Na+/Ca2+ antiporter ; supported by cDNA: gi_6492236_gb_AF109178.1_AF109178	---	245127_at	309.1078552	217.6742974	377.3728678	302.8413746	356.8406399	345.6849608	0.761939645	0.161855132	0.181753561	424.357681	381.9262866	405.9768579	404.0869418	0.651817837	0.033267806	0.042809682	438.0518925	420.5434382	443.0749897	433.8901068	0.607045591	0.016784814	0.026360832	712.1474541	721.3774092	579.3479173	670.9575935	0.392559945	0.009430232	0.019989142	655.1956237	649.9734864	572.9809611	626.0500237	0.420718898	0.004911642	0.009678892	1446.027709	1524.756982	1449.121442	1473.302045	0.177679596	0.00013353	0.001749934	3011.70755
AT2G45330 /// AT5G23600	tRNA 2'phosphotransferase, putative	unknown protein	---	245131_s_at	502.0721333	563.7551347	195.7789315	202.9223301	215.2442098	204.6484905	2.604043806	0.000859295	0.002756288	228.1631318	186.4880811	208.0981481	207.5831203	2.567230096	0.001332872	0.003588482	184.6876605	190.3135475	209.6310984	194.8774355	2.734609231	0.000871779	0.003300217	469.4676566	486.2782202	477.6469587	477.7976118	1.115354327	0.103724656	0.131976631	265.9086346	265.468513	261.9670436	264.4480638	2.015192043	0.001358591	0.004017769	519.2317578	483.9151402	468.0587876	490.4018952	1.108408001	0.253466773	0.284065054	385.9879901
AT2G45320	expressed protein	hypothetical protein predicted by genefinder	---	245132_at	293.5790757	323.5097214	164.3902126	180.3009294	172.6771958	172.4561126	1.789118367	0.00171103	0.004321048	155.1964234	147.3438898	153.5863783	152.0422305	2.029333544	0.000874953	0.002742437	193.6688072	191.7633965	179.2242354	188.218813	1.639285646	0.002432932	0.00642393	166.6113751	180.9352424	164.432312	170.6596432	1.807951738	0.001791915	0.006987776	132.2869631	127.0127399	110.3166991	123.2054674	2.504307683	0.000941921	0.003199965	159.656671	161.0113374	178.3344121	166.3341402	1.830472626	0.001863	0.006348787	202.1275484
AT2G45310	NAD-dependent epimerase/dehydratase family protein	putative nucleotide sugar epimerase	---	245133_at	72.52336922	69.31281557	75.18856949	82.83230497	72.78777863	76.9362177	0.921777734	0.237435939	0.259907927	68.56333597	78.24195877	82.99475938	76.60001804	0.925823442	0.385791642	0.407873331	121.9871243	94.47101933	112.6075116	109.6885518	0.646540512	0.034414278	0.047606482	92.93567233	108.3095947	109.044885	103.4300507	0.685662358	0.017985849	0.031880518	60.6969309	68.47903848	61.1496808	63.4418834	1.117843428	0.120105008	0.13883453	71.37993555	78.31437108	67.8790323	72.52444631	0.972733947	0.723619379	0.745442156	647.1761926
AT2G45250 /// AT4G38280	expressed protein	unknown protein	---	245134_s_at	233.695631	268.3663077	159.6173165	153.7008151	164.551456	159.2898625	1.575938138	0.0065712	0.011481183	195.2222105	175.7009961	170.149223	180.3574765	1.391852304	0.02236346	0.030481951	149.4130803	154.1731622	160.6676706	154.7513044	1.622157373	0.005783712	0.011786748	158.3611943	140.7303336	114.2281545	137.7732275	1.822059148	0.012496237	0.024508901	183.0647327	178.505928	178.2529657	179.9412088	1.395072152	0.01222113	0.019211151	160.7215381	147.0223143	138.9202957	148.8880494	1.731922283	0.006867006	0.014681767	278.1359247
AT2G45460	forkhead-associated domain-containing protein / FHA domain-containing protein	unknown protein	---	245137_at	140.15775	167.2222441	163.9051631	111.8874055	147.9062598	141.2329428	1.088202186	0.615007549	0.634761103	123.2289489	96.12927068	136.7433866	118.7005354	1.294770883	0.15373584	0.171877551	94.93687204	84.39685904	98.2263073	92.52001279	1.661154083	0.012774044	0.021371475	81.82719783	56.51582153	72.12576911	70.15626283	2.190681071	0.009171983	0.019601694	61.64433174	66.56219718	71.72610767	66.6442122	2.306126698	0.003950852	0.008283037	52.43727088	56.70402153	58.18317646	55.77482296	2.701655521	0.002488362	0.007539465	52.88491782
AT2G45270	glycoprotease M22 family protein	putative O-sialoglycoprotein endopeptidase ;supported by full-length cDNA: Ceres:112264.	---	245142_at	371.5433259	352.3373912	202.5324684	206.6804533	204.6487841	204.6205686	1.768836638	0.000220676	0.001264425	242.8738729	219.9965596	234.7997638	232.5567321	1.556352961	0.00140229	0.003704185	232.9246626	222.1641746	213.5885161	222.8924511	1.623834081	0.000845947	0.003238533	259.5594343	273.3206836	246.3763528	259.7521569	1.393406557	0.003681826	0.010676299	263.6221356	249.299222	247.4269906	253.4494494	1.428057388	0.001549883	0.004357146	235.01169	255.6642867	245.2170802	245.2976856	1.455174964	0.001567619	0.005689978	147.6216746
AT2G45240	methionyl aminopeptidase, putative / methionine aminopeptidase, putative / peptidase M, putative	putative methionine aminopeptidase ;supported by full-length cDNA: Ceres:37621.	---	245144_at	233.1347853	239.0292346	353.6248275	390.7029228	407.0922747	383.806675	0.615106577	0.005535921	0.010049776	391.8557784	379.5646451	364.0534583	378.4912939	0.623744889	0.000895173	0.002775682	315.9844359	311.2175994	280.7324436	302.6448263	0.78006293	0.019145632	0.029339693	207.3008864	208.7041267	205.7114928	207.2388353	1.139178425	0.001339521	0.005945825	256.5609203	270.3760961	259.9916188	262.309545	0.900013036	0.020168985	0.028861116	271.8346812	306.5906463	298.4752684	292.3001987	0.789249805	0.026337968	0.040080774	199.8186113
AT2G45440	dihydrodipicolinate synthase 2 (DHDPS2)	putative dihydrodipicolinate synthase ;supported by full-length cDNA: Ceres:26817.	DHDPS2	245145_at	209.8636341	213.8405321	376.0432598	404.5065398	371.5463377	384.0320457	0.551652096	0.001018252	0.003066857	426.2199308	470.8450668	459.3185844	452.1278607	0.468566752	0.000812182	0.002604497	393.7141105	402.4078342	421.9271659	406.0163702	0.521782122	0.00038271	0.00206743	186.1562439	191.9255881	201.160364	193.080732	1.097220219	0.04864635	0.069779417	403.6793368	401.3067835	423.0561455	409.3474219	0.517536136	0.000208231	0.001428907	273.4146673	237.2219137	269.5012089	260.04593	0.828875718	0.047884248	0.065276712	214.2894541
AT2G45200	Golgi SNARE 12 protein / Golgi SNAP receptor complex member 1	putative cis-Golgi SNARE protein ; supported by cDNA: gi_13898894_gb_AF357529.1_AF357529	---	245146_at	601.2527689	619.2264814	539.9328492	495.7975598	523.5549816	519.7617969	1.174075565	0.015004281	0.022134186	493.2339102	441.773341	467.9324804	467.6465772	1.304916266	0.005939917	0.010382572	595.2524694	579.7900934	598.5486959	591.1970862	1.032210137	0.153840386	0.178900702	263.3943312	237.5346599	240.3835826	247.1041912	2.469564041	8.98E-05	0.00182287	265.1464225	240.2322123	276.1951216	260.5245855	2.342349472	0.000182599	0.001341651	201.0477846	192.9290348	190.6852532	194.8873575	3.164587153	1.48E-05	0.000861183	550.0388849
AT2G45280	DNA repair family protein	putative RAD51C-like DNA repair protein ; supported by cDNA: gi_15425730_dbj_AB062456.1_AB062456	---	245147_at	74.37608733	69.99224679	86.47204861	99.37630148	91.58375197	92.47736735	0.780560359	0.028566428	0.038137512	85.62080337	82.72845215	86.12453536	84.82459696	0.850981551	0.009558473	0.015051155	48.78521668	52.09719829	50.5791723	50.48719576	1.429751959	0.00179802	0.00524391	71.87089248	68.84258288	75.69532662	72.13626733	1.000664017	0.988404877	0.989992931	86.94906561	88.69776905	75.59537524	83.7474033	0.861927227	0.128498173	0.147851165	93.57020636	80.86455023	101.7092239	92.0479935	0.788548202	0.089007396	0.11143129	91.66178077
AT2G47620	SWIRM domain-containing protein / DNA-binding family protein	putative SWI/SNF family transcription activator	---	245149_at	144.2130931	165.1443775	107.6259023	108.3632682	106.826701	107.6052905	1.437464037	0.009193274	0.014882075	102.4951601	89.43005761	90.45278268	94.12600011	1.643315716	0.007808292	0.012844571	81.26543836	83.3743972	80.68152425	81.7737866	1.891544243	0.002663683	0.006815268	78.26434717	70.83752335	70.39886167	73.16691073	2.114053112	0.002379555	0.00815511	69.13262519	70.67752921	67.63942073	69.14985837	2.236862648	0.001674873	0.004571696	76.7829367	74.99253195	78.80258048	76.85934971	2.011824101	0.002248324	0.007093144	70.53037261
AT2G47590	photolyase/blue light photoreceptor (PHR2)	photolyase/blue-light receptor (PHR2) ;supported by full-length cDNA: Ceres:34800.	---	245150_at	281.493954	342.5330276	769.9055854	685.8835329	794.7860265	750.1917149	0.415911672	0.002818184	0.00613676	1067.098635	1080.415775	1044.01439	1063.842934	0.293289057	9.69E-05	0.000808877	726.6359796	689.5691684	656.8901992	691.0317824	0.451518293	0.00162234	0.004894105	251.4925503	251.7218238	295.6438672	266.2860805	1.171722871	0.220177846	0.255984463	1000.330122	1019.930491	967.7047631	995.9884585	0.313270187	0.000186078	0.001353571	420.4383732	471.8729006	441.1388861	444.4833866	0.689535028	0.02122294	0.033841619	276.0961009
AT2G47490	mitochondrial substrate carrier family protein	putative mitochondrial carrier protein similar to SP:P40556:YIA6_YEAST and SP:P39953:YEA6_YEAST;supported by full-length cDNA: Ceres:120306.	---	245152_at	981.8964316	1191.073889	295.8868652	308.2359245	308.6649587	304.2625828	3.570879963	0.002122107	0.005000648	398.9126025	342.0476211	351.1159144	364.0253793	2.984641243	0.00299575	0.006254355	498.6799999	528.3914436	500.5188765	509.1967733	2.133723577	0.005280227	0.011047608	369.4598747	395.7310545	402.5383358	389.2430883	2.791276693	0.003069408	0.009543486	390.3828015	391.5787757	389.1195947	390.3603906	2.78328741	0.002963298	0.006735898	431.5882381	434.3831269	437.5201996	434.4971882	2.494989434	0.003588337	0.009436698	1651.56274
AT5G12470	expressed protein	putative protein similarity to predicted proteins, Arabidopsis thaliana	---	245155_at	831.1036185	1122.831259	609.1895104	662.3655947	606.9340196	626.1630415	1.560244496	0.05108654	0.063599299	561.7048232	577.2221799	606.7928045	581.9066025	1.678907637	0.037030019	0.047056049	911.53609	904.4950766	907.7624307	907.9311991	1.076036863	0.57066094	0.597196626	413.6353698	412.9440418	412.2731343	412.9508487	2.36582015	0.013909065	0.026472023	1616.23257	1477.986087	1527.876351	1540.698336	0.634106896	0.018490505	0.026872551	1229.980072	1276.177652	1300.344368	1268.83403	0.762192702	0.079865326	0.101370344	491.786079
AT5G12480	calmodulin-domain protein kinase isoform 7 (CPK7)	calcium-dependent protein kinase-like protein strong similarity to calcium-dependent protein kinase 19, Arabidopsis thaliana, PIR:S71778~Contains EF-hand calcium-binding domain AA409-421;EF-hand ...	---	245156_at	125.4226655	138.2110009	119.9488053	115.2437363	128.1378322	121.1101246	1.088404736	0.213917041	0.235673559	98.56350914	89.62904035	118.2809475	102.1578323	1.290325276	0.088647038	0.10332348	85.1058129	99.36715635	96.48116987	93.65137971	1.407526869	0.013971028	0.022895738	117.3172274	96.43991149	98.74951746	104.1688854	1.265414645	0.066224391	0.089992993	82.38655471	77.68091744	89.10387619	83.05711611	1.587062486	0.004704433	0.009387783	128.2728752	101.2128904	116.8902239	115.4586631	1.185539011	0.240018449	0.270280891	83.19338608
AT2G33100	cellulose synthase family protein	putative cellulose synthase	---	245159_at	51.00825713	39.40191017	19.75160754	21.26342029	19.33592196	20.11698326	2.247110467	0.010637175	0.016697134	55.41940324	60.92905878	55.28911774	57.21252658	0.790125631	0.093538283	0.108527388	55.72775117	44.79839991	47.1514249	49.22585866	0.91831986	0.556298172	0.583439234	78.31612623	78.68434246	72.16013515	76.38686795	0.591791297	0.008870798	0.019148392	37.28222545	34.96277267	38.77503432	37.00667748	1.221538564	0.169786661	0.190918118	63.49519667	79.46215393	68.33505817	70.43080292	0.62143832	0.043331103	0.060114854	692.083895
AT2G33070	jacalin lectin family protein	putative myrosinase binding protein	---	245161_at	69.7375934	79.10942071	24.21076528	25.80616588	26.79658056	25.6045039	2.906656865	0.000885642	0.00280472	25.40312864	20.67176045	23.71222717	23.26237209	3.199308599	0.000973833	0.002930666	29.84645848	31.00245192	26.79606307	29.21499116	2.547442395	0.00132728	0.004303908	30.40575329	27.68288552	37.48629041	31.85830974	2.336078331	0.003689853	0.010691398	26.84769494	29.16123925	28.5614644	28.19013286	2.640055207	0.001023464	0.003365124	32.669007	34.39729522	38.94517598	35.3371594	2.054391609	0.002713372	0.007939526	31.99138025
AT2G33210	chaperonin, putative	mitochondrial chaperonin (HSP60)	---	245164_at	277.478747	321.9300966	2273.243393	2127.306621	2137.236147	2179.262054	0.137525646	8.27E-05	0.000792171	1709.801102	1734.979236	1754.663211	1733.14785	0.172924902	9.79E-06	0.000331183	1359.706941	1295.448991	1321.072503	1325.409479	0.226122136	5.10E-05	0.000822176	515.5169154	509.4679604	522.6978849	515.8942535	0.580941578	0.001101884	0.005341481	1166.049768	1176.706396	1151.010618	1164.588927	0.25734782	2.39E-05	0.0006455	837.7506647	866.413137	854.5133711	852.8923909	0.349330431	9.97E-05	0.001607135	755.0117432
AT2G33180	expressed protein	unknown protein predicted by genscan	---	245165_at	67.0462277	87.45027006	178.1612769	186.2141284	199.188371	187.8545921	0.411212992	0.002077981	0.004936751	256.7011577	286.9807801	300.6681016	281.4500131	0.274465252	0.001570818	0.003977449	172.6140534	187.4121538	190.9975661	183.6745911	0.420571231	0.002054895	0.005735489	57.90565235	54.07820874	65.60659621	59.1968191	1.304939185	0.1318158	0.162656314	434.6296816	464.9529893	444.8352255	448.1392988	0.172375529	0.000112715	0.001118825	193.5925424	194.2024843	171.9041224	186.566383	0.419316216	0.00289335	0.008270126	63.21267779
AT2G33170	leucine-rich repeat transmembrane protein kinase, putative	putative receptor-like protein kinase	---	245166_at	1286.773901	1170.791634	107.5369501	113.1740228	109.7486853	110.1532194	11.15521429	0.000127003	0.000964308	138.5956244	131.6992377	134.8926806	135.0625142	9.097881632	0.000136077	0.00096453	132.6280937	133.4225699	137.2026731	134.4177789	9.141519653	0.000135481	0.001232976	237.0232518	211.7402967	224.9151734	224.5595739	5.471967843	0.000187237	0.00238752	123.3766429	142.5955692	117.0327761	127.6683294	9.624804942	0.000143241	0.001237684	236.2871579	200.9735013	202.8845001	213.3817198	5.972312175	0.000199444	0.002074853	124.3952401
AT2G33110 /// AT2G33120	synaptobrevin-related protein / vesicle-associated membrane protein 722 (VAMP722) (SAR1)	putative synaptobrevin ;supported by full-length cDNA: Ceres:2443.	---	245167_s_at	748.2047982	692.0482547	370.628861	403.0963231	400.0162399	391.2471413	1.84059243	0.000929737	0.002885373	358.1291614	370.8264973	395.5267459	374.8274682	1.921221329	0.000848653	0.002683491	397.0007688	401.1828027	441.9467433	413.3767716	1.742058519	0.001617628	0.004884618	474.1400955	484.2722402	415.4184746	457.9436034	1.572522296	0.004816988	0.012659824	551.2043743	537.7696381	557.4154608	548.7964911	1.312192294	0.004538108	0.009148121	850.3961219	731.1877712	768.3132011	783.2990314	0.94637269	0.296102441	0.327287698	331.3848383
AT2G33150	acetyl-CoA C-acyltransferase, putative / 3-ketoacyl-CoA thiolase, putative	3-ketoacyl-CoA thiolase ;supported by full-length cDNA: Ceres:36488.	---	245168_at	9449.021747	8964.883617	2050.363711	1908.942303	2044.165746	2001.157253	4.600814187	4.03E-05	0.000577996	2450.782162	2286.518323	2440.752574	2392.684353	3.847959582	5.00E-05	0.00061168	2967.94484	2908.340673	2754.227378	2876.83763	3.200372724	6.75E-05	0.000911185	7755.042505	7163.457862	7435.467414	7451.322594	1.235613217	0.008615427	0.018756267	4721.04054	4408.541763	4251.759745	4460.44735	2.064132129	0.000332547	0.001790391	9627.40505	10088.10611	9859.924096	9858.478419	0.926672036	0.079281977	0.100773544	6576.612173
AT2G33220	expressed protein	unknown protein predicted by genefinder and 5' EST; supported by full-length cDNA: Ceres: 954.	---	245169_at	1358.710779	1392.949412	834.0513693	885.3285039	839.3496719	852.9098483	1.61310143	0.000227479	0.001284695	931.2944575	872.3233119	942.1091763	915.2423152	1.503241352	0.000646898	0.002266881	1178.370102	1161.488817	1223.050226	1187.636382	1.158460718	0.006011893	0.012121604	1164.032621	1225.944547	1121.781816	1170.586328	1.175334158	0.015425504	0.028505289	1360.191352	1416.864014	1353.527901	1376.861089	0.9992512	0.973791344	0.976061619	1409.0828	1455.440508	1381.755534	1415.426281	0.970575324	0.285718484	0.316793069	1443.323875
AT2G47520	AP2 domain-containing transcription factor, putative	putative AP2 domain transcription factor	---	245173_at	107.785369	85.91936112	36.26268743	34.64813771	34.96048874	35.29043796	2.744436472	0.004852103	0.009105487	35.71817818	34.43118184	34.56992239	34.90642747	2.774628402	0.004752617	0.008747509	39.59397038	35.2193259	36.70614338	37.17314655	2.605438981	0.005574173	0.011483607	32.01117169	36.16134609	36.36388795	34.84546858	2.779482355	0.005056914	0.013054615	61.20224689	57.63170538	68.96293216	62.59896148	1.547188049	0.033943385	0.044869182	67.56308875	70.63113724	69.57072789	69.25498463	1.387193093	0.043969842	0.060848989	40.38249683
AT2G47470	thioredoxin family protein	putative protein disulfide-isomerase	---	245175_at	2533.599112	3381.206937	2976.957922	3133.084358	3031.194935	3047.079072	0.970569833	0.7983379	0.809966388	2752.297477	2769.624255	2877.801061	2799.907598	1.056250223	0.656290993	0.674133803	3360.562031	3353.931271	3435.354037	3383.282447	0.874122415	0.272526719	0.301790846	1002.120452	1077.699547	1057.25869	1045.692896	2.828175494	0.009159082	0.019601694	1700.641408	1592.481519	1637.159836	1643.427587	1.799533516	0.025818827	0.035525147	1646.399928	1901.786583	1905.222081	1817.802864	1.577334463	0.042311533	0.058995772	3020.252922
AT2G47440	DNAJ heat shock N-terminal domain-containing protein	unknown protein similar to GP|2104534|AF001308 (T10M13.11)	---	245176_at	281.051756	267.2137594	688.2377795	719.3638165	674.5727792	694.0581251	0.394970893	0.000168865	0.001101731	673.3339136	672.1659097	625.8828469	657.1275567	0.417168257	0.000350628	0.00157593	1608.723609	1532.253169	1589.578878	1576.851885	0.173848134	2.72E-05	0.000668702	1496.482383	1571.376641	1665.113873	1577.657632	0.173759346	0.000249074	0.002695707	1413.883644	1255.749088	1366.387781	1345.340171	0.203764642	0.000396631	0.001969413	449.4510644	425.3018809	491.6064834	455.4531429	0.599257753	0.005748152	0.012898006	528.0859085
AT5G12390	expressed protein	putative protein similarity to cDNA clones from human and mouse	---	245178_at	668.8918494	624.9073968	174.4390361	180.3889885	177.9100755	177.5793667	3.642876057	9.61E-05	0.000850201	214.9631696	235.2088903	230.6380921	226.9367173	2.850572753	0.000178366	0.001113604	199.0137786	211.7129367	203.9062505	204.8776553	3.15749232	0.0001264	0.001198445	620.9153637	619.6857968	595.482139	612.0277665	1.056977573	0.172782869	0.20640575	420.8417331	405.2708878	438.0130427	421.3752212	1.535210403	0.001594093	0.004438399	814.8700714	777.6097002	716.379239	769.6196702	0.857347362	0.056401521	0.074993512	884.4424168
AT5G12400	PHD finger transcription factor, putative	putative protein similarity to predicted proteins, Arabidopsis thaliana	---	245179_at	434.6197338	480.8960207	281.7288146	304.9208523	289.3069103	291.9855257	1.567741675	0.003351625	0.006932326	221.7758347	214.9304738	220.1067348	218.9376811	2.090813582	0.000844053	0.002671656	318.0514716	297.0300616	294.8248172	303.3021168	1.509247222	0.004331652	0.009574018	301.83524	330.9349547	336.8874433	323.2192127	1.416245877	0.009016298	0.019388617	194.1348033	165.5148244	170.7890245	176.8128841	2.588939599	0.000858658	0.003031072	262.6048885	269.9790399	268.2897944	266.9579076	1.705449609	0.001647208	0.005877902	329.5448059
AT5G12410	THUMP domain-containing protein	putative protein similarity to proteins of unknown function from human and mouse	---	245180_at	392.6293584	438.0506393	638.0839563	634.247835	654.8370618	642.3896177	0.646554657	0.001220184	0.003450303	614.6270982	566.1456922	558.0952506	579.6226803	0.716569611	0.010266849	0.015909166	474.1443912	506.8761613	509.6300226	496.883525	0.835890058	0.035849581	0.049280328	333.9716593	369.6574165	303.8314487	335.8201748	1.236792873	0.075959052	0.101192164	299.4285086	288.6465977	293.146128	293.7404114	1.413969555	0.006016616	0.011187945	260.8889976	263.6125822	255.4777103	259.9930967	1.599340987	0.002869395	0.008227991	261.2395477
AT5G12430	DNAJ heat shock N-terminal domain-containing protein	putative protein similarity to TETRATRICOPEPTIDE REPEAT PROTEIN 2 , human, SWISSPROT:TTC2_HUMAN~Contains dnaJ domains signatures and profile AA1108-1127	---	245182_at	126.9739846	137.0432636	79.7017171	71.03269056	73.0685505	74.60098605	1.769529213	0.001460029	0.003897996	85.70895378	78.69710016	68.82190516	77.74265303	1.698020571	0.005144251	0.009277958	122.0536284	111.616013	109.1000674	114.2565696	1.155370099	0.068041539	0.086117339	175.0899589	165.3130609	164.6048988	168.3359729	0.784197352	0.008048382	0.017959689	105.718203	114.5942216	109.5374143	109.9499463	1.200624725	0.021718688	0.030708619	115.5923316	111.7911997	118.7099747	115.364502	1.145027967	0.03540135	0.051068383	152.8703429
AT5G12440	zinc finger (CCCH-type) family protein	putative protein similarity to predicted proteins, Arabidopsis thaliana	---	245183_at	170.9055213	187.8098029	230.4726364	194.9386807	214.8683757	213.4265643	0.840371782	0.103225279	0.119945273	209.357487	211.2998385	211.1264085	210.594578	0.851672744	0.01609853	0.023025866	237.1585771	229.4016496	220.9698941	229.1767069	0.782617328	0.010652528	0.018607746	94.95969057	99.88510701	100.9921394	98.61231234	1.818816108	0.001250737	0.005685476	96.10543788	84.51392818	88.42467251	89.68134619	1.999943909	0.001350349	0.004001938	68.37795309	67.3691981	51.3355421	62.36089776	2.97170127	0.001157526	0.004819918	108.5404917
AT1G67650 /// AT1G67680	expressed protein	F12A21.17 similar to signal recognition particle 72kD gi|5902124	---	245187_s_at	511.1866906	525.8036553	262.7159819	261.2817799	263.7755401	262.5911007	1.974534444	2.22E-05	0.000463941	210.6526707	261.3334894	252.3466356	241.4442652	2.147473548	0.000924968	0.00283176	225.8774164	261.480076	247.3440629	244.9005184	2.117166498	0.00032031	0.001885564	219.3735879	180.3249178	182.7012607	194.1332555	2.670820987	0.000325636	0.003002431	196.7810359	188.4071852	178.0417019	187.7433077	2.761723863	4.24E-05	0.000766876	188.3535586	194.068534	187.3026242	189.9082389	2.722810461	1.40E-05	0.000861183	340.3494024
AT1G67660	expressed protein	F12A21.19 unknown protein; similar to ESTs gb|AI996033.1, and dbj|AV563431.1	---	245188_at	325.3058187	279.4822717	204.4823732	192.8613378	210.2087615	202.5174908	1.493174955	0.012093787	0.018510353	277.1670624	285.1024874	296.8291495	286.3662331	1.05596963	0.452241415	0.474625081	172.6998405	173.7821636	178.7468048	175.0762696	1.727213207	0.005139022	0.010819542	195.1451478	183.4779152	208.7932142	195.8054257	1.544359887	0.012060339	0.023845275	281.4961016	295.151292	308.886843	295.1780789	1.024446146	0.74088386	0.757407344	210.0392316	214.2673841	183.416683	202.5744329	1.511319099	0.018001256	0.029861583	89.95392717
AT1G67690	peptidase M3 family protein / thimet oligopeptidase family protein	F12A21.16 hypothetical protein	---	245190_at	98.16459427	94.01126286	100.9031849	103.2033287	102.5787678	102.2284271	0.939933552	0.041162677	0.052529811	83.94553132	73.27639816	81.49757406	79.57316784	1.207541828	0.033895154	0.043527117	68.4915132	89.82088461	78.34062775	78.88434185	1.218086204	0.123905252	0.147044611	42.59739692	41.34202273	40.73072056	41.5567134	2.312211932	6.69E-05	0.001678145	39.43965514	45.81343238	39.00634879	41.4198121	2.319854284	0.000451277	0.002107311	29.99893584	33.26464575	29.81365775	31.02574645	3.063245268	7.59E-05	0.001486918	54.68556544
AT1G67820	protein phosphatase 2C, putative / PP2C, putative	F12A21.5 similar to protein phosphatase 2C emb|CAA72341.1	---	245194_at	84.91683155	101.141343	88.74578618	95.63704323	86.99845915	90.46042952	1.028395374	0.735841626	0.75065238	62.9180338	58.69862519	71.63358346	64.41674748	1.444175481	0.034964934	0.044735023	85.45117139	104.0960197	88.7884946	92.7785619	1.002700251	0.980747751	0.982560302	50.92203338	52.46148037	41.6790394	48.35418439	1.92390976	0.009276244	0.019766913	61.81054508	65.63688578	58.6306776	62.02603615	1.49983931	0.018155593	0.026504962	71.22418404	86.26234442	64.75286864	74.07979903	1.239864266	0.160433292	0.187292349	73.03768718
AT1G67740	photosystem II core complex proteins psbY, chloroplast (PSBY) / L-arginine metabolising enzyme	F12A21.13 putative photosystem II Core Complex sp|049347|PSBY_ARATH; similar to ESTs gb|BE523181, dbj|AV531372.1, dbj|AV527826.1, dbj AV520274.1, dbj|AV522153.1, dbj|AV530317.1, dbj|AV526312.1, ...	PSBY	245195_at	2929.865487	3430.034321	1916.79662	2016.467961	2011.750468	1981.671683	1.604680498	0.008182697	0.013597477	3305.777365	3285.417551	3419.98379	3337.059569	0.95291973	0.477477583	0.499470636	3071.556304	2625.241426	2696.977782	2797.92517	1.136538581	0.235520217	0.264046944	2170.95897	2328.434942	2280.097874	2259.830595	1.407162958	0.018243537	0.032186277	6720.51197	6589.645631	6879.280718	6729.812773	0.472516846	0.000486792	0.002201423	2405.404469	2175.662804	2478.882671	2353.316648	1.361306707	0.033163738	0.04837785	862.3894563
AT1G67700	expressed protein	Expressed protein ; supported by full-length cDNA: Ceres: 19973.	---	245198_at	310.9538558	323.8058846	517.0770175	523.6401193	527.1145607	522.6105659	0.607297079	5.81E-05	0.000680865	672.7928061	763.4374616	774.6877913	736.9726863	0.430653505	0.002121694	0.004894224	636.3292596	636.125997	660.5444397	644.3332321	0.492571009	9.58E-05	0.001053695	412.5220888	473.1781654	421.581059	435.7604377	0.72833567	0.017573194	0.031334988	1553.383578	1492.841148	1404.740276	1483.655001	0.213917568	0.000241069	0.001529488	531.863933	542.9949758	556.136854	543.6652542	0.579584429	0.000203156	0.002088169	178.7900233
AT1G67730	b-keto acyl reductase, putative (GLOSSY8)	Expressed protein ; supported by full-length cDNA: Ceres: 7434.	---	245199_at	1792.460349	1945.48949	2469.596403	2681.262296	2617.408026	2589.422242	0.721772946	0.005355899	0.009795709	2526.448728	2686.062337	2834.657829	2682.389632	0.696757435	0.00793003	0.012990621	2908.741488	3080.823803	2907.996766	2965.854019	0.630164165	0.001335024	0.004315551	1403.223256	1421.357874	1342.077938	1388.886356	1.345664396	0.005107948	0.013129575	1750.614134	1714.246978	1544.31349	1669.724867	1.119331069	0.140200656	0.160104578	899.8087112	982.666462	899.0624525	927.1792085	1.996122519	0.000791751	0.003938197	2606.925255
AT1G67850	expressed protein	F12A21.2 hypothetical protein; supported by cDNA: gi_14326581_gb_AF385745.1_AF385745	---	245200_at	275.3582526	294.3494665	270.5133075	293.8318653	280.4736706	281.6062811	1.011532337	0.791299206	0.803348139	240.1922371	237.3066529	230.7892497	236.0960466	1.206516855	0.008674221	0.01394227	332.2151479	344.889984	330.1235858	335.7429059	0.848428528	0.011820454	0.020122531	429.5734665	456.0819726	465.3291562	450.3281984	0.632547241	0.00176973	0.006949604	228.6414674	231.466823	229.8242732	229.9775212	1.238616096	0.00460672	0.009249047	657.2514523	604.7445498	628.9865773	630.3275265	0.458441357	0.000476913	0.003076126	418.3028822
AT1G67840	ATP-binding region, ATPase-like domain-containing protein	F12A21.3 unknown protein; similar to ESTs gb|AI995396.1, dbj|AV557393.1, and dbj|AV557055.1; supported by cDNA: gi_15146205_gb_AY049244.1_	---	245201_at	274.3735527	239.3913889	266.4983778	275.8677776	264.861725	269.0759601	0.95468384	0.44104044	0.465258669	308.4411746	282.4559868	305.6466672	298.8479429	0.859575838	0.088128684	0.10278657	353.2735949	347.019333	367.3133105	355.8687461	0.721846112	0.007306835	0.013980435	661.2910302	615.6375783	627.0448722	634.6578269	0.40475743	0.00042975	0.003381984	770.4053973	717.3664485	724.2349886	737.3356115	0.348392871	0.000312984	0.001737882	651.1224871	688.2125103	670.626645	669.9872142	0.379848874	0.000213115	0.002128367	182.6884547
AT1G67720	leucine-rich repeat family protein / protein kinase family protein	F12A21.14 similar to receptor protein kinase-like protein emb|CAB45811.1; supported by cDNA: gi_16604632_gb_AY059761.1_ which likely contains two unspliced introns.	---	245202_at	283.3010531	187.9313679	216.4358208	248.4804499	214.3824591	226.4329099	1.040556386	0.825925425	0.83632244	177.0939823	161.6394369	180.5578312	173.0970834	1.361179552	0.183727462	0.202538815	106.9414771	105.0381959	108.4900929	106.8232553	2.205664018	0.036214633	0.049672612	66.77117891	69.51495175	70.42968456	68.90527174	3.419422122	0.018360554	0.03231499	157.1372095	146.3029029	150.5373427	151.3258184	1.557012631	0.099746243	0.117257793	120.8374183	130.7088706	129.6048275	127.0503721	1.824765604	0.056084142	0.074627223	44.98982262
AT5G12290	expressed protein	putative protein similarity to NCA2 protein, yeast, PIR:S54389~Contains 'Homeobox' domain signature and profile AA305-328	---	245206_at	248.1775508	283.1468241	245.0341552	260.7253365	274.9631888	260.2408935	1.02083183	0.772718846	0.785444201	227.2379563	219.4514282	232.5097526	226.3997124	1.173421047	0.06672644	0.07966535	188.3991896	178.6119317	210.1684707	192.3931973	1.380829422	0.025757683	0.037420973	275.0258678	250.0534345	236.0639505	253.7144176	1.047091411	0.586173733	0.621600202	212.4798459	205.8162805	211.2627636	209.8529634	1.265944417	0.024681395	0.034210965	288.260233	289.5252332	304.4578221	294.0810961	0.897442556	0.147931855	0.174512955	196.1998528
AT5G12310	zinc finger (C3HC4-type RING finger) family protein	RING finger-like protein similarity to predicted protein, Arabidopsis thaliana, AF361602~Contains Zinc finger, C3HC4 type (RING finger), signature AA61-70	---	245207_at	1037.483033	1121.898966	711.390936	679.5993603	680.295794	690.4286968	1.563797978	0.00146102	0.003898215	609.3725429	565.9794217	564.3815629	579.9111758	1.861821335	0.000861146	0.002715877	880.1318584	851.779191	878.2658456	870.058965	1.240940032	0.008310035	0.015372332	796.0433503	902.0051828	756.8410453	818.2965262	1.31943735	0.026745531	0.043110961	663.192349	628.8369329	664.7386394	652.2559738	1.655317917	0.001173038	0.003675632	845.797654	841.6212615	837.8365553	841.7518236	1.284729737	0.004855235	0.011493273	750.3925044
AT5G12330	lateral root primordium 1 (LRP1)	lateral root primordia (LRP1)	LRP1	245208_at	89.38964063	94.73428146	57.0624918	53.49693012	54.2884799	54.94930061	1.675398231	0.000611181	0.002221634	72.29131673	77.08022214	82.18993273	77.1871572	1.192710865	0.038156723	0.048308085	29.11419436	38.01736111	32.85180791	33.32778779	2.762318388	0.000626936	0.002726366	50.59481526	50.86153553	61.21978869	54.22537983	1.697765167	0.004611067	0.012329141	36.05296369	40.35816474	30.52179618	35.6443082	2.582795562	0.000879702	0.003075957	42.99139236	43.12587657	41.67511445	42.59746113	2.167890414	0.000162824	0.001902614	39.59222403
AT5G12350	zinc finger protein, putative / regulator of chromosome condensation (RCC1) family protein	putative protein similarity to UVB-resistance protein UVR8, Arabidopsis thaliana, PIR:T50662~Contains Regulator of chromosome condensation (RCC1) signatures AA300-310;Regulator of chromosome cond ...	---	245210_at	224.4039682	281.8895295	108.7215821	99.80364714	98.80255216	102.4425938	2.47110835	0.006209663	0.011005271	96.42620859	91.78507575	98.33015506	95.51381313	2.650367947	0.005291235	0.00947506	133.4638662	124.4215793	124.8574587	127.5809681	1.98420464	0.010343385	0.018158452	124.1355876	119.2833518	103.7560672	115.7250022	2.187485367	0.009206965	0.01966226	92.11219942	84.90889559	100.5578827	92.5263259	2.735942948	0.005448917	0.010426197	77.90552568	94.56728936	83.7043474	85.39238748	2.880333215	0.004888696	0.011552741	73.26305194
AT5G12370	exocyst complex component Sec10-related	putative protein similarity to sec10, Drosophila melanogaster, AE003746~Contains Putative AMP-binding domain signature AA505-516	---	245211_at	731.2250785	792.5078172	416.2391661	456.416357	491.0172799	454.557601	1.676061397	0.003391503	0.006992767	407.271678	416.1498605	415.6344455	413.0186613	1.8446296	0.000633507	0.002235021	608.0921791	583.0576886	615.2158787	602.1219155	1.265302638	0.008747201	0.016020787	441.9697142	392.360415	410.0551318	414.795087	1.836729681	0.001325447	0.005916818	360.891881	346.6330063	335.5994869	347.7081247	2.191109133	0.000462834	0.002142025	293.9253335	302.5198088	317.4932512	304.6461312	2.471828935	0.000336154	0.002604828	465.5921657
AT1G44575	photosystem II 22kDa protein, chloroplast / CP22 (PSBS)	photosystem II 22kDa protein, putative similar to photosystem II 22kDa protein GI:21306 from [Spinacia oleracea]; supported by cDNA: gi_15294225_gb_AF410304.1_AF410304	PSBS	245213_at	7220.261252	8979.326929	4207.506509	4082.132995	4286.312426	4191.983977	1.932210174	0.009626954	0.015419946	5673.937561	5715.810808	5878.736728	5756.161699	1.407151938	0.038138755	0.04829024	7855.620987	7706.677602	7791.284921	7784.527837	1.040499085	0.664570177	0.688022998	4889.22986	4930.331126	5125.60879	4981.723259	1.625902056	0.018136806	0.032052963	8923.267115	9492.82773	8820.199489	9078.764778	0.892169176	0.261232125	0.285830815	4565.319511	4771.509431	4729.228375	4688.685772	1.712499605	0.014086809	0.02478055	2024.255945
AT1G67830	GDSL-motif lipase/hydrolase family protein	F12A21.4 similar to iEP4 gb|AAD11468.1	---	245215_at	780.2717212	1647.74765	613.103816	578.3909338	624.5156772	605.336809	2.005511093	0.156715342	0.176426807	857.6087614	890.9172829	896.9668096	881.8309513	1.376692079	0.380280605	0.402456377	306.8954657	345.6756633	322.1682759	324.913135	3.736413075	0.070898218	0.089279768	652.3397714	692.2710367	721.603095	688.7379677	1.762658286	0.203761457	0.238835935	268.053355	292.9968778	263.5885745	274.8796024	4.416514266	0.062350756	0.076597618	149.7750901	147.0777083	156.9980533	151.2836172	7.998142184	0.046181988	0.063295265	131.3816694
AT4G16143	importin alpha-2, putative (IMPA-2)	Expressed protein non-consensus GG donor splice site at exon 1 and 6; CT acceptor splice site at exon 2; supported by cDNA: gi:13605660	---	245216_at	189.0958029	217.6903863	489.9575582	436.059134	499.2622095	475.0929672	0.428112198	0.002222911	0.005170701	557.6127166	494.0516452	561.85028	537.838214	0.378167801	0.001584621	0.004000214	554.3883155	537.3351673	522.1274327	537.9503052	0.378089003	0.000242425	0.001640019	597.0535895	577.1930051	499.3693511	557.8719819	0.364587399	0.003013766	0.009438743	510.3544654	453.1587061	438.5762846	467.3631521	0.435192834	0.003158912	0.007070972	492.0391717	468.2099102	501.2033608	487.1508142	0.418916881	0.000434139	0.002946568	207.9417229
AT1G58848 /// AT1G59218	disease resistance protein (CC-NBS-LRR class), putative / PRM1 homolog, putative	viral resistance protein, putative, 5' partial similar to viral resistance protein GI:7110565 from [Arabidopsis thaliana]	---	245218_s_at	268.6565658	224.275493	342.3503073	323.4071538	334.8721565	333.5432058	0.738932843	0.01685613	0.024397751	465.6516686	380.5463381	408.9904893	418.3961653	0.589073347	0.01781989	0.025090727	244.6736145	283.1117224	271.1420933	266.3091434	0.925488424	0.435459034	0.465475243	485.2881933	425.3475133	415.168564	441.9347569	0.557697772	0.009392863	0.01992687	627.5183652	515.4849601	507.3169672	550.1067641	0.448033083	0.01040295	0.016842485	604.5764565	633.616065	661.648709	633.2804102	0.383396819	0.000732556	0.003775737	107.676105
AT1G58807 /// AT1G59124	disease resistance protein (CC-NBS-LRR class), putative / PRM1 homolog, putative	viral resistance protein, putative similar to viral resistance protein GI:7110565 from [Arabidopsis thaliana]	---	245219_at	571.1639391	554.5128397	909.3116401	975.9593581	882.8202265	922.6970749	0.609992602	0.00218406	0.005108979	847.6536933	941.4791136	906.4721425	898.5349831	0.626395633	0.002586033	0.0056388	735.8691255	750.6444485	795.8258789	760.7798176	0.739817719	0.003775455	0.00866917	746.8666747	794.0776432	718.5242523	753.1561901	0.747306331	0.007278562	0.016780531	1280.639256	1318.616148	1376.838574	1325.364659	0.424666816	0.000242732	0.001532346	1227.252941	1215.390127	1383.977059	1275.540042	0.435756282	0.002053924	0.006705646	268.5903435
AT3G29810	phytochelatin synthetase family protein / COBRA cell expansion protein COBL2	phytochelatin synthetase-like protein gene_id:K17E7.120;supported by full-length cDNA: Ceres:98007.	---	245228_at	207.7510374	190.0285384	223.6203571	254.0550374	229.8971612	235.8575186	0.843262446	0.073610598	0.088332718	526.6620777	563.1006709	495.0352363	528.2659949	0.376495534	0.001089164	0.00314928	63.9341167	72.79760164	58.92246457	65.21806097	3.049612101	0.000545137	0.002509885	87.65500388	112.5905452	106.7652354	102.3369281	1.943480145	0.003775861	0.010839842	116.5930193	104.6241508	111.4581599	110.8917767	1.793548574	0.001596166	0.004441196	231.7393814	190.3941493	229.8399449	217.3244919	0.935865937	0.394901721	0.427176354	109.1556941
AT4G25620	hydroxyproline-rich glycoprotein family protein	putative protein contains EST gb:T4504800	---	245229_at	69.03926546	69.39109128	378.9183359	368.2448793	377.3244656	374.8292269	0.184657901	6.11E-06	0.000281126	230.4564819	254.1319748	240.26532	241.6179256	0.286465411	0.000297239	0.001450454	496.0139265	532.8549582	536.657633	521.8421726	0.13263623	0.00011087	0.001130276	700.6494392	623.6990695	632.1891955	652.1792347	0.106129074	0.00034258	0.003083962	474.6318648	493.8610959	469.3637972	479.285586	0.144413228	2.83E-05	0.000676649	246.1790631	227.819376	254.2676109	242.75535	0.286469932	0.000429785	0.002929775	142.4687472
AT4G25610	zinc finger (C2H2 type) family protein	hypothetical protein Contains Zinc finger, C2H2 type, domain, [CEKCSREFCSPVNFRRHNRMH]00	---	245230_at	71.05172863	91.88982502	41.66314314	43.6761446	38.94135064	41.42687946	1.96661631	0.015164382	0.02232372	38.0210141	37.87144786	33.97910002	36.62385399	2.224527677	0.011028967	0.016866081	50.66777504	50.90929932	56.63908503	52.7387198	1.544800047	0.038938897	0.052845343	46.590607	53.86406439	49.65460062	50.03642401	1.628229404	0.031575131	0.049228302	41.89236569	36.24210786	40.1370498	39.42384112	2.066535744	0.013694121	0.021061096	43.93953581	45.53254406	52.51057139	47.32755042	1.681304333	0.02750346	0.04141463	128.2430911
AT4G25600	ShTK domain-containing protein	hypothetical protein	---	245231_at	155.5121467	143.6968976	135.6253593	182.3579872	149.5431603	155.8421689	0.95997459	0.757183845	0.770658627	136.9552038	136.6213786	139.2677068	137.6147631	1.08712553	0.077301891	0.091217109	182.9779849	192.5250451	168.2330126	181.2453476	0.825425448	0.052318509	0.068354519	62.09147517	87.4540231	66.57791	72.04113609	2.076654121	0.005874208	0.01439458	78.0010924	83.19322741	73.15473021	78.11635	1.915149929	0.001137837	0.003600648	54.75747844	65.78217567	73.76970478	64.7697863	2.196602904	0.002044427	0.006686757	255.4288646
AT4G25550	expressed protein	putative protein similarity to predicted protein F43G9.5, Caenorhabditis elegans00	---	245235_at	664.8438825	869.4388598	741.1283685	787.969468	764.2063271	764.4347212	1.003540721	0.974570207	0.976214457	769.977177	791.0059671	802.6353837	787.8728426	0.97368678	0.80578677	0.817523757	882.6282889	819.410568	812.6001609	838.2130059	0.915210532	0.447358495	0.477372909	409.7963324	427.8228229	419.8249494	419.1480349	1.830239694	0.019934026	0.034428236	629.2829722	592.9948525	637.5429035	619.9402427	1.23744406	0.156578941	0.177136942	619.8193723	623.5768489	564.1829887	602.5264033	1.285506229	0.132363006	0.158256805	462.1881332
AT4G25540	DNA mismatch repair protein MSH3 (MSH3)	putative DNA mismatch repair protein similarity to DNA mismatch repair protein rep-3, Mus musculus, PIR2:JC4019~Contains DNA mismatch repair proteins mutS family signature, [SLVILDELGRGTSTHDG], A ...	MSH3	245236_at	128.4369641	135.1639409	95.13780903	91.24349341	81.60610751	89.32913665	1.475447513	0.005171966	0.009540475	84.08630885	80.42355992	76.19725101	80.23570659	1.642665817	0.000910721	0.00280575	71.06351989	76.1774154	65.61861023	70.95318184	1.857569303	0.000973987	0.003541461	63.71013181	69.16230006	80.60111949	71.15785045	1.852226447	0.003099379	0.009588848	58.64672728	62.63360291	63.95933373	61.74655464	2.134539381	0.000217594	0.001455452	65.31923	76.52940871	84.18018463	75.34294111	1.675056607	0.004862839	0.011509088	129.1714676
AT4G25520	transcriptional co-regulator family protein	putative protein similarity to ALR - Homo sapiens~contains EST gb:Aa39558600	---	245237_at	350.5312509	348.0092703	101.8629354	87.66975952	92.61348463	94.04872653	3.713716001	2.15E-05	0.000458484	74.41695456	77.80017025	77.09786642	76.43833041	4.569307816	4.70E-07	0.000142264	147.0807941	157.2266251	168.3746601	157.5606931	2.216734731	0.000158906	0.001341039	177.2703912	145.5312076	146.9456387	156.5824125	2.230584234	0.000728562	0.004305076	92.73567185	87.71834946	92.79512233	91.08304788	3.83463519	1.70E-06	0.000288324	129.16537	125.5904742	136.2133274	130.3230572	2.672121938	1.49E-05	0.000861603	91.95785338
AT4G25570	cytochrome B561 family protein	putative protein similarity to cytochrome b561, Homo sapiens, PIR2:S53321~contains EST gb:AA720180, R65413, T46072, AA728528, T04182, T04807, Z37601, F19849, T8828200;supported by full-length cDN ...	---	245238_at	625.3631729	960.5188453	633.4671316	624.0373083	626.0461171	627.8501857	1.262946205	0.278180355	0.301517227	728.0235975	715.9650025	689.6862355	711.2249452	1.114894823	0.562144479	0.581982676	743.9957143	719.2297085	689.7125454	717.6459894	1.104919446	0.59371081	0.619653974	902.564929	1079.13013	1072.200131	1017.965063	0.778947174	0.219589202	0.255395352	939.7823339	934.8685592	922.7908324	932.4805752	0.850356597	0.345890302	0.370972928	850.4520828	771.0349385	890.2229689	837.2366634	0.95210254	0.760743864	0.78142647	400.2343181
AT1G44446	chlorophyll a oxygenase (CAO) / chlorophyll b synthase	chlorophyll a oxygenase identical to chlorophyll a oxygenase GI:5853117 from [Arabidopsis thaliana]; supported by cDNA: gi_5478806_dbj_AB021316.1_AB021316	CAO	245242_at	572.693061	502.6702877	197.5775928	180.913502	201.0960115	193.1957021	2.783093353	0.001073878	0.003178047	263.2670074	275.3245103	296.7317866	278.4411014	1.931042765	0.002951329	0.006190641	306.5764659	310.97936	322.2099101	313.2552453	1.716433108	0.00356284	0.008327988	261.7631358	279.351034	243.7877175	261.6339624	2.055091279	0.002525992	0.008470702	566.6218306	499.9330559	509.1425338	525.2324734	1.023702268	0.7617717	0.777167953	332.7576781	325.7618744	337.4783145	331.999289	1.62076069	0.004431142	0.010832839	119.4203375
AT1G44350	IAA-amino acid hydrolase 6, putative (ILL6) / IAA-Ala hydrolase, putative	IAA-amino acid hydrolase, putative similar to IAA-amino acid hydrolase GI:3421384 from [Arabidopsis thaliana]	---	245244_at	194.1287863	149.1044069	520.5282642	517.8004415	530.5007405	522.9431488	0.328174481	0.000270319	0.001413658	476.0975219	470.4424566	535.9886204	494.1761996	0.34727815	0.00205091	0.004785164	575.5673307	569.8877628	571.0087194	572.1546043	0.299947943	0.000165435	0.001366894	899.1250458	980.9660817	878.4421738	919.5111004	0.186638961	0.000436256	0.003398204	683.997716	693.1681706	639.9985019	672.3881295	0.255234424	0.000343019	0.001816183	890.2870694	920.9683076	888.7944293	900.0166021	0.189996943	5.70E-05	0.001330779	1377.245024
AT4G17230	scarecrow-like transcription factor 13 (SCL13)	scarecrow-like 13 (SCL13) ; supported by cDNA: gi_16930432_gb_AF419570.1_AF419570	---	245247_at	426.1520549	296.1780768	280.0330754	297.5168345	319.1955147	298.9151415	1.20825283	0.306260001	0.330030224	235.3625947	242.3814798	231.4859182	236.4099976	1.527706398	0.082759855	0.097042215	186.3076518	174.2667743	178.9401328	179.8381863	2.008277959	0.033639111	0.046741607	625.3032383	569.3877022	631.2240829	608.6383412	0.593398479	0.020206017	0.034801578	559.6678394	518.3518302	510.0668997	529.3621898	0.682264568	0.048802441	0.061492555	770.0296818	644.8317127	804.4880005	739.7831317	0.494949426	0.01738106	0.029053098	134.6619627
AT4G15415	serine/threonine protein phosphatase 2A (PP2A) regulatory subunit B' (B'gamma)	Expressed protein ; supported by cDNA: gi_2160693_gb_U73528.1_ATU73528	---	245248_at	209.0781511	210.2462528	172.4536258	151.3905813	181.6465211	168.4969094	1.244308888	0.037872167	0.048855683	127.1958368	135.3383938	154.2402229	138.9248178	1.509177447	0.006410649	0.01101695	120.8526885	151.9849191	178.7767242	150.5381106	1.39275165	0.07159308	0.090118377	175.1235248	138.9507705	135.665332	149.9132091	1.398557227	0.035245824	0.05373019	117.5094869	127.7880192	121.4573207	122.2516089	1.715005666	0.000192871	0.001383611	133.0470366	125.2494072	137.4139567	131.9034668	1.594119315	0.000454891	0.003015195	75.24222427
AT4G16760	acyl-CoA oxidase (ACX1)	acyl-CoA oxidase like protein ; supported by cDNA: gi_3044213_gb_AF057044.1_AF057044	ACX1	245249_at	2276.481338	2057.114013	1146.130239	1197.29206	1143.585205	1162.335835	1.864175233	0.00129437	0.003591855	1227.259963	1160.373363	1279.056192	1222.22984	1.772823413	0.002034126	0.004763614	1701.334082	1695.977674	1758.407198	1718.572985	1.260812136	0.013610655	0.022446779	2134.114845	2237.283003	2209.056368	2193.484739	0.987833486	0.788213888	0.811582357	2565.482056	2377.736642	2314.895682	2419.37146	0.895603553	0.140836942	0.160742859	4610.811422	4885.049177	5375.901852	4957.25415	0.427145839	0.002637105	0.007815489	2529.059467
AT4G17615	calcineurin B-like protein 1 (CBL1)	calcineurin B-like protein 1 ; supported by cDNA: gi_3309081_gb_AF076251.1_AF076251	CBL1	245251_at	348.8499595	322.8509254	247.8543375	251.5252909	231.7152932	243.6983072	1.378140235	0.005128302	0.009473947	175.5982272	144.0830462	156.1165608	158.5992781	2.117603854	0.001383836	0.003676469	349.569809	298.4607517	287.0835676	311.7047095	1.077463485	0.431432219	0.46148738	706.6762387	632.7827301	685.7563204	675.071763	0.497503319	0.001483064	0.006260037	304.9076214	287.9595049	312.8838284	301.9169849	1.112393337	0.087524388	0.104107429	473.1068721	392.3671504	411.2131254	425.5623826	0.819718786	0.072338478	0.092971461	331.7837541
AT4G14680	sulfate adenylyltransferase 3 / ATP-sulfurylase 3 (APS3)	ATP-sulfurylase ; supported by cDNA: gi_459143_gb_U06275.1_ATU06275	APS3	245254_at	195.2704366	177.7767662	237.9842953	232.6431666	252.9536987	241.1937202	0.773335231	0.01271737	0.019245075	255.1400015	263.2387635	228.3010188	248.8932613	0.749412019	0.025786394	0.034429724	377.9950916	353.325988	349.9912832	360.4374542	0.517492284	0.000930649	0.00343491	268.7888032	253.4508905	262.3853449	261.5416795	0.713169701	0.003266569	0.009921793	354.4902383	364.7210185	349.7271978	356.3128182	0.523482715	0.000290568	0.001673874	305.8932191	305.8978867	286.7561716	299.5157592	0.627202124	0.001718213	0.006019438	239.7232265
AT4G14110	COP9 signalosome subunit, putative / CSN subunit, putative (CSN8)	COP9 protein ; supported by cDNA: gi_530869_gb_L32874.1_ATHCOP9A	---	245255_at	808.3594693	724.620493	874.5944724	901.6237563	871.9889473	882.7357253	0.868311952	0.040402719	0.051686959	839.3164532	830.6761196	791.6413951	820.544656	0.934123421	0.235223046	0.255266781	657.0364938	619.0738455	650.2345012	642.1149468	1.193695903	0.037073445	0.050672189	423.2466204	461.5243595	466.1333003	450.3014267	1.702170892	0.003059838	0.009532352	589.488549	559.2330097	544.225981	564.3158465	1.358264146	0.0108409	0.017400147	761.4741994	645.2863279	716.2207558	707.6604277	1.111301976	0.353052616	0.385080922	550.0307543
AT4G15090	far-red impaired response protein (FAR1) / far-red impaired responsive protein (FAR1)	Expressed protein ; supported by cDNA: gi_5764394_gb_AF159587.1_AF159587	---	245256_at	210.7318378	203.6137979	63.18299474	76.98163559	69.74318021	69.96927018	2.960911516	0.000164523	0.001088909	56.05842033	51.32259451	57.56038155	54.98046547	3.768116841	2.90E-05	0.000506415	69.72891478	73.06907312	74.45358385	72.41719059	2.860823738	2.98E-05	0.000683124	65.5657212	67.6390982	67.69969615	66.96817185	3.093601216	1.76E-05	0.001246616	62.73777255	61.9255694	59.8282163	61.49718608	3.368817844	1.70E-05	0.00056076	73.99644614	75.86052998	79.44953739	76.4355045	2.681900019	3.74E-05	0.001180521	33.18936363
AT4G16360	5'-AMP-activated protein kinase beta-2 subunit, putative	kinase like protein ; supported by cDNA: gi_13430671_gb_AF360248.1_AF360248	---	245260_at	1954.339232	2519.841146	394.8157909	409.9980411	396.9131304	400.5756541	5.584688351	0.003185009	0.006701096	457.2554623	477.6298771	442.3268648	459.0707347	4.873083862	0.003514752	0.007002545	444.7041583	466.1982076	460.4617567	457.1213742	4.89386477	0.003491549	0.008227676	1295.81535	1214.322498	1234.831761	1248.323203	1.79207611	0.018868015	0.03298926	541.0784727	523.2522431	555.436407	539.9223743	4.143355222	0.004018291	0.008383543	671.9765128	714.7567889	691.2072806	692.6468607	3.197958455	0.005292456	0.012244636	428.6240754
AT4G14385	expressed protein	Expressed protein ; supported by cDNA: gi_13877886_gb_AF370206.1_AF370206	---	245261_at	281.0723952	229.5986312	246.3979703	257.0069841	262.7565735	255.387176	0.999797708	0.998115795	0.998115795	225.167562	240.0805937	215.8261225	227.0247594	1.124703375	0.274750278	0.295768129	241.8385326	240.4297805	213.9225294	232.0636142	1.100282412	0.376708483	0.406931326	146.2278575	136.5630201	153.4554155	145.415431	1.755903836	0.012180206	0.024021324	186.6856869	186.3215111	186.2953037	186.4341672	1.369574671	0.036980248	0.048323112	171.2817041	175.2072172	179.2425249	175.2438154	1.446131501	0.025815912	0.03948379	296.8040982
AT4G17740	C-terminal processing protease, putative	PSII D1 protein processing enzyme ; supported by cDNA: gi_15809807_gb_AY054171.1_	ctpA	245263_at	223.1025201	254.5818275	286.9330258	324.1272015	277.6899976	296.250075	0.806218104	0.077737711	0.092723025	282.8870396	295.5715564	278.8740351	285.7775437	0.835762568	0.039482434	0.049772386	265.664666	267.9670919	292.9302428	275.5206669	0.86687571	0.10947082	0.131581118	207.5811141	213.3853263	189.6724927	203.5463111	1.173404581	0.098845262	0.126556041	353.5985235	345.2987356	382.6457779	360.5143457	0.662503938	0.007421186	0.013063299	210.836569	212.8438901	229.6119883	217.7641491	1.085284438	0.229871826	0.259887734	247.242417
AT4G14500	expressed protein	hypothetical protein ; supported by cDNA: gi_16226250_gb_AF428283.1_AF428283	---	245269_at	1030.716285	1046.943711	967.9770495	1093.924148	1077.018862	1046.306686	0.99285421	0.893386079	0.900755105	981.5645306	925.3561937	937.9074668	948.2760637	1.09549322	0.028557744	0.037554894	1416.811992	1397.917909	1305.560142	1373.430014	0.756376362	0.00496469	0.0105556	1096.900924	1186.434858	1335.88919	1206.408324	0.861093195	0.160160865	0.192861277	946.6171957	984.5631948	965.4072284	965.5292063	1.075917737	0.017546376	0.025779898	892.1692639	861.4889452	817.5536039	857.0706043	1.22884501	0.007882609	0.016193832	1020.331801
AT4G14960	tubulin alpha-6 chain (TUA6)	tubulin alpha-6 chain (TUA6) ; supported by cDNA: gi_16226461_gb_AF428406.1_AF428406	TUA6	245270_at	1451.41667	1615.881948	5031.895046	5044.892528	5261.05378	5112.613785	0.299973629	7.07E-05	0.000734665	4085.361589	4031.65538	4129.921031	4082.312667	0.375681491	4.84E-05	0.000602723	6434.173426	6625.734715	6283.951252	6447.953131	0.237850567	5.26E-05	0.000829326	1494.207798	1512.110152	1500.394329	1502.237426	1.020910065	0.645585711	0.677824223	1728.898488	1530.735661	1601.845966	1620.493372	0.946408875	0.435432013	0.460980414	704.3741144	720.2407652	773.6338721	732.7495839	2.066333368	0.001258966	0.005073299	3315.754717
AT4G16430	basic helix-loop-helix (bHLH) family protein	transcription factor like protein ; supported by cDNA: gi_16226918_gb_AF428368.1_AF428368	---	245271_at	966.934008	941.1940848	311.6287907	326.3971935	298.1311849	312.0523897	3.057384202	2.41E-05	0.000479444	291.2816467	290.2740514	299.4243681	293.660022	3.24887276	8.35E-06	0.000315264	441.7253146	459.2454375	445.8826026	448.9511182	2.125095601	2.79E-05	0.000671297	507.3503516	467.6338079	486.1138482	487.0326692	1.95893234	0.000118386	0.001998757	305.8096521	304.002453	294.8442184	301.5521078	3.163844728	9.30E-06	0.00044767	441.9768796	473.4453855	458.5762684	457.9995112	2.059099682	6.27E-05	0.001368707	422.3388012
AT4G14950	expressed protein	hypothetical protein ; supported by cDNA: gi_16604570_gb_AY059730.1_	---	245273_at	388.9149905	457.6904337	265.7318143	269.9085018	286.3018847	273.9807336	1.545009047	0.01150772	0.017783621	275.693011	256.7165811	276.5279965	269.6458629	1.569846864	0.010707936	0.01648229	355.7032694	329.0768636	324.1672339	336.315789	1.258646564	0.055715472	0.072180019	590.1514507	689.7447765	680.5047334	653.4669868	0.647779797	0.017615202	0.031375191	311.3114024	303.5667269	308.8780059	307.9187117	1.374722276	0.020834883	0.029650647	764.08827	817.470962	859.5706411	813.7099577	0.509849379	0.00300262	0.008471751	719.8188041
AT4G14360	dehydration-responsive protein-related	ankyrin like protein ; supported by cDNA: gi_16604604_gb_AY059747.1_	---	245274_at	384.6883731	503.4302054	231.0540691	241.9868765	257.8639345	243.6349601	1.822641911	0.021543822	0.029978613	288.7327716	267.0104785	251.2932008	269.0121503	1.650703467	0.032641176	0.042142506	855.0513925	838.6547548	749.462047	814.3893981	0.54526654	0.009076404	0.016434012	410.03773	459.8682155	443.9901188	437.9653548	1.013914193	0.907290698	0.918786584	447.0511662	433.6033618	423.8634268	434.8393183	1.021203168	0.851083035	0.862146838	240.7640907	239.6664217	247.6829087	242.7044737	1.824766696	0.020032159	0.032369227	1188.021677
AT4G15550	UDP-glucose:indole-3-acetate beta-D-glucosyltransferase (IAGLU)	glucosyltransferase like protein ; supported by cDNA: gi_2149126_gb_U81293.1_ATU81293	IAGLU	245277_at	1023.712462	852.3577592	55.97081204	58.63822655	67.22239036	60.61047632	15.47645172	0.000840102	0.002718503	220.010617	261.8908561	256.7770598	246.2261776	3.809648185	0.001861501	0.004465024	65.64571244	43.06901345	53.5232367	54.07932086	17.34554162	0.000837259	0.003224966	1837.566103	1725.265868	1672.441787	1745.091253	0.537527828	0.002889311	0.009161732	909.9110639	1058.916594	998.2749582	989.0342053	0.948435459	0.590134132	0.612638831	1400.115346	1223.124294	1215.434173	1279.557938	0.75686316	0.042737026	0.0594395	65.38763266
AT4G17730	syntaxin 23 (SYP23) / PEP12-like protein	syntaxin ; supported by cDNA: gi_2149379_gb_U85036.1_ATU85036	SYP23	245278_at	942.1060316	904.572282	667.7261381	671.1404079	685.8410171	674.902521	1.368107435	0.000550817	0.002079197	621.7585666	674.7593686	666.1655923	654.2278425	1.411341886	0.001796611	0.004358005	951.5187633	931.61247	929.0107159	937.3806497	0.985020501	0.462911806	0.49287655	600.6441271	556.0888573	533.757724	563.4969028	1.638587812	0.00112569	0.005379495	545.3591293	502.445507	468.8068408	505.537159	1.826451608	0.000955731	0.003226479	437.2642905	447.8809558	438.6651736	441.27014	2.08614515	6.15E-05	0.001368707	558.7846622
AT4G17270	Mo25 family protein	putative protein ; supported by cDNA: gi_14190518_gb_AF380659.1_AF380659	---	245279_at	1480.482334	1419.38494	434.8755468	450.9322731	458.5721138	448.1266446	3.235544359	3.21E-05	0.000540142	402.4579188	411.9995758	432.9509108	415.8028018	3.487070387	3.32E-05	0.000528017	506.3251493	500.9907027	515.1849227	507.5002582	2.857010639	3.36E-05	0.000705936	433.232183	389.0828582	433.0239992	418.4463468	3.465040735	5.21E-05	0.001542905	441.3366607	406.1125836	413.7399185	420.3963876	3.448967878	3.81E-05	0.000739571	651.8929315	646.7587946	727.8871808	675.512969	2.1216896	0.000319419	0.002546691	430.7483743
AT4G16845	vernalization 2 protein (VRN2)	Expressed protein ; supported by cDNA: gi_14334421_gb_AY034902.1_	---	245280_at	809.4595372	901.5343357	290.6172426	272.2830203	293.0765243	285.3255957	2.998318235	0.000518108	0.002009544	231.8944675	211.1970927	248.1492691	230.4136098	3.712875022	0.000451183	0.001823452	332.1156798	336.8063297	345.2119753	338.0446616	2.530721629	0.000652685	0.002794914	378.3779393	367.0694094	322.9402271	356.129192	2.402209523	0.001163623	0.005481182	190.9732507	195.084208	202.3800338	196.1458308	4.361535154	0.000315092	0.001745254	372.3123109	360.9164903	367.7894977	367.0060996	2.342304003	0.000768401	0.003876018	387.5343674
AT4G15560	1-deoxy-D-xylulose 5-phosphate synthase, putative / 1-deoxyxylulose-5-phosphate synthase, putative / DXP-synthase, putative (DEF) (CLA1)	DEF (CLA1) protein ; supported by cDNA: gi_14334451_gb_AY034917.1_	DEF/CLA1	245281_at	2058.091229	2402.649839	2067.884036	2080.346579	2058.353273	2068.861296	1.078066731	0.298282006	0.321921425	2117.158712	2095.179811	2189.287411	2133.875311	1.045220648	0.52219295	0.543237522	2432.100817	2249.94558	2276.374961	2319.473786	0.961584713	0.589338483	0.615502782	2215.397199	2112.185511	2046.455704	2124.679471	1.049744474	0.514079034	0.552022857	2524.673618	2509.410477	2415.005502	2483.029866	0.898245553	0.159808563	0.18052851	1276.886785	1247.571837	1300.725136	1275.061253	1.750061388	0.005200101	0.012074503	660.0205339
AT4G14990	expressed protein	hypothetical protein ; supported by cDNA: gi_14334731_gb_AY035039.1_	---	245282_at	981.2449069	1911.237524	278.1686851	292.8746555	286.820308	285.9545495	5.057591207	0.044146632	0.055902926	367.1012667	321.8022496	320.6439709	336.5158291	4.297691491	0.049457539	0.060818285	761.0875969	775.7327891	772.2351725	769.6851861	1.879003574	0.146018959	0.170512726	901.5089729	730.184675	795.3600147	809.0178875	1.78765048	0.16839908	0.201690656	510.1892535	486.4948401	442.4675694	479.717221	3.014778607	0.06892752	0.083824308	730.3354521	735.6368731	790.9037576	752.2920276	1.903923761	0.139725933	0.166041072	425.8660381
AT4G13980	heat shock transcription factor family protein	Expressed protein ; supported by cDNA: gi_14517386_gb_AY039528.1_	---	245283_at	153.5455915	214.3817435	76.55503043	79.74889494	79.14360451	78.48250996	2.344008462	0.018808757	0.026672837	63.09411945	76.83710637	80.26801383	73.39974655	2.50632565	0.018512775	0.025902511	96.53404503	101.0043238	115.2679179	104.2687623	1.764321965	0.044182379	0.059061424	137.3491031	94.2072759	116.7977361	116.1180384	1.584281564	0.092445187	0.119515408	62.8691501	55.91356682	57.15600582	58.64624091	3.136836473	0.011909603	0.018808096	95.77372267	86.99472566	98.09894387	93.62246407	1.980118608	0.029667125	0.044113264	150.5034655
AT4G14210	phytoene dehydrogenase, chloroplast / phytoene desaturase (PDS)	phytoene dehydrogenase precursor (phytoene desaturase) ; supported by cDNA: gi_14532765_gb_AY040007.1_	PDS	245284_at	2413.080854	2192.253145	382.9460419	383.9732803	399.4398499	388.7863907	5.922704741	0.000176008	0.001128841	461.6033721	466.6670529	430.671152	452.9805257	5.083368642	0.0002019	0.001186704	523.1295005	535.803102	522.7103471	527.2143165	4.367610907	0.000219429	0.001566022	1008.581631	995.239278	988.9310033	997.5839707	2.308243784	0.000551876	0.003768639	1397.777268	1431.877433	1396.53078	1408.728494	1.634571182	0.001751208	0.004707308	1220.019038	1216.57239	1229.893273	1222.161567	1.882993437	0.000959997	0.00435668	362.5706932
AT4G14030 /// AT4G14040	selenium-binding protein, putative	selenium-binding protein like ; supported by cDNA: gi_14532843_gb_AY040046.1_	---	245285_s_at	42.4641355	37.59791494	121.1834586	103.0125658	102.6197654	108.9385966	0.367464117	0.00342454	0.007039928	148.260589	155.3352419	155.461063	153.0189647	0.261608261	6.92E-05	0.000695339	124.9738476	142.1716407	158.2287253	141.7914045	0.282323356	0.003900779	0.008879774	259.2446368	195.8106747	166.2943678	207.1165597	0.193277762	0.018078389	0.031994861	187.5963363	212.3987055	208.4887817	202.8279412	0.197364451	0.000519938	0.002287434	217.6535394	207.1025918	202.8549957	209.203709	0.193960889	9.61E-05	0.001591124	138.5839274
AT4G14880	cysteine synthase / O-acetylserine (thiol)-lyase / O-acetylserine sulfhydrylase (OAS1)	cytosolic O-acetylserine(thiol)lyase (EC 4.2.99.8) ; supported by cDNA: gi_15027936_gb_AY045825.1_	---	245286_at	1494.162199	1515.47967	1516.234291	1424.741187	1622.665099	1521.213525	0.989224004	0.839456351	0.849264994	1640.510725	1699.806356	1722.200033	1687.505705	0.891742724	0.011085188	0.01693544	1467.642064	1388.289157	1349.145561	1401.692261	1.073574405	0.109246531	0.131399358	2966.831265	2793.329276	2609.089109	2789.749884	0.539410699	0.002384543	0.008164528	2701.067849	2693.23164	2708.00473	2700.768073	0.557182584	1.16E-06	0.000242292	3543.27845	3463.486743	3303.690979	3436.818724	0.442421048	0.000230724	0.002190184	2122.304523
AT4G14910	imidazoleglycerol-phosphate dehydratase, putative	imidazoleglycerol-phosphate dehydratase ; supported by cDNA: gi_15081689_gb_AY048237.1_	---	245287_at	289.6524111	408.0266586	233.9028801	219.0941556	239.1328631	230.7099663	1.512026292	0.077830815	0.092807441	233.2920289	232.6623588	227.1547545	231.0363807	1.50989006	0.075948756	0.08977333	264.4146363	274.3540595	257.5292114	265.4326357	1.314230007	0.15799774	0.183247983	229.0724118	248.0010499	240.9793319	239.3509312	1.457439639	0.091675255	0.11870465	448.7861089	478.3884364	427.9346305	451.7030586	0.772276229	0.121470568	0.140269986	425.5743282	421.9800823	411.5173606	419.6905904	0.83508506	0.209204271	0.238380447	158.1585729
AT4G16420	transcriptional adaptor (ADA2b)	transcriptional adaptor like protein ; supported by cDNA: gi_15215639_gb_AY050348.1_	ADA2b	245288_at	502.54135	519.8927456	450.629195	421.2537156	450.1889129	440.6906078	1.160036177	0.01542392	0.022653485	386.1615915	411.0758911	412.3354572	403.1909799	1.267927789	0.003461321	0.006928199	442.8682001	474.8358249	476.9211846	464.8750699	1.09968695	0.059283906	0.07624051	402.8156002	443.5688022	468.766381	438.3835945	1.166140919	0.065578936	0.089339835	360.0362495	372.5110226	378.6230354	370.3901025	1.380212496	0.000681686	0.002641206	482.526184	457.7947661	414.9205844	451.7471782	1.157942267	0.108830108	0.133094045	305.4212848
AT4G15470	expressed protein	Expressed protein ; supported by cDNA: gi_15215826_gb_AY050443.1_	---	245289_at	3721.225891	3916.38543	1563.428105	1514.089954	1619.569971	1565.69601	2.439046683	0.00010848	0.000896902	1665.477559	1702.279462	1663.639296	1677.132106	2.276985604	9.25E-05	0.000794404	2117.67263	2090.994939	1990.179605	2066.282391	1.848152836	0.000279785	0.001755591	2184.944784	2474.213354	2335.096165	2331.418101	1.63797547	0.001435042	0.006168054	1764.804625	1716.827868	1786.776147	1756.136213	2.174549805	0.000116222	0.001124478	2057.773289	2115.754907	2128.848021	2100.792072	1.805469475	0.000204902	0.002091992	2184.939574
AT4G16490	armadillo/beta-catenin repeat family protein	hypothetical protein ; supported by cDNA: gi_15292862_gb_AY050865.1_	---	245290_at	192.2226081	316.3016112	249.8608253	209.5106814	258.4173517	239.2629528	1.062689007	0.784489731	0.796759365	317.7164823	308.1814004	301.5830427	309.1603085	0.82242805	0.324013036	0.345724821	281.1705192	298.3998462	267.7128093	282.4277249	0.900273193	0.595975982	0.62175789	479.2631374	401.0623025	339.1701322	406.498524	0.625493316	0.117342973	0.146861292	431.1624478	410.644294	319.5488241	387.118522	0.656806883	0.129608953	0.148978006	375.6402046	386.7062819	376.4652367	379.6039077	0.667485764	0.073954559	0.094843185	203.8837916
AT4G16155	dihydrolipoamide dehydrogenase 2, plastidic / lipoamide dehydrogenase 2 (PTLPD2)	Expressed protein ; supported by cDNA: gi_15292886_gb_AY050877.1_	ptlpd2	245291_at	1018.704676	1209.904995	400.2238217	428.2835028	393.8970094	407.4681113	2.734704398	0.002297199	0.005297111	475.4509515	471.9010273	473.7943076	473.7154288	2.352266293	0.002906715	0.006127517	1712.477367	1758.107888	1774.507892	1748.364383	0.637341304	0.003497546	0.008235581	152.8204184	187.1814659	179.8482428	173.2833757	6.430535135	0.000988246	0.005036792	563.3969123	518.7543782	583.1964389	555.1159098	2.007337236	0.005069075	0.009881368	115.0417982	163.1074178	122.426909	133.525375	7.977179607	0.000921554	0.004267297	456.3377971
AT4G15093	catalytic LigB subunit of aromatic ring-opening dioxygenase family	Expressed protein ; supported by cDNA: gi_15293028_gb_AY050948.1_	---	245292_at	750.397156	687.4748622	154.2023506	154.9068964	148.0479462	152.3857311	4.717869605	0.000158768	0.001076996	207.9227853	195.7468201	219.8010033	207.8235362	3.459357983	0.000259083	0.001344189	186.6724236	192.3367573	195.1534297	191.3875368	3.756441098	0.000197754	0.001480839	247.9790552	238.5612437	247.6843259	244.7415416	2.937531587	0.000275865	0.002810037	145.8644054	148.385491	173.9580109	156.0693024	4.606517732	0.000219572	0.00146397	230.9222271	245.5208148	261.8086985	246.0839135	2.862715145	0.000367888	0.002700488	1065.944211
AT4G16660	heat shock protein 70, putative / HSP70, putative	HSP like protein ; supported by cDNA: gi_15293148_gb_AY051008.1_	---	245293_at	414.6545621	625.6149013	362.7218281	378.2462522	373.2816545	371.4165783	1.400407957	0.155725625	0.175361086	257.1157094	266.8132046	269.4775644	264.4688261	1.966714714	0.047643071	0.058755075	275.7713727	308.8189504	326.1462454	303.5788562	1.713343078	0.07525425	0.094128368	98.62810657	79.32752945	97.77633844	91.91065815	5.659134013	0.012334809	0.024264815	254.316477	260.4727092	257.0268381	257.2720081	2.021730757	0.044320925	0.056498643	366.9619553	381.1825189	370.3665104	372.8369949	1.387783343	0.158424627	0.185172799	486.9687716
AT4G14340	casein kinase I (CKI1)	casein kinase I ; supported by cDNA: gi_15450524_gb_AY052364.1_	---	245294_at	798.5548294	795.2879591	267.4518812	259.277892	256.3526636	261.0274789	3.053017244	1.27E-06	0.000187941	240.8793828	221.2698656	230.4698889	230.8730458	3.45177321	4.95E-06	0.000253556	321.4378654	309.2393587	309.5934576	313.4235606	2.542633977	2.93E-06	0.000336011	436.849148	441.7352143	425.0306214	434.5383279	1.833949604	1.28E-05	0.001050593	221.1440284	194.1114769	176.3985955	197.2180336	4.040814016	4.87E-05	0.00079564	365.5201513	329.312793	387.7983385	360.8770942	2.217801759	0.000281995	0.002411463	216.491352
AT4G16100	expressed protein	hypothetical protein ; supported by cDNA: gi_15450995_gb_AY054578.1_	---	245295_at	234.0751513	218.5461539	229.9029714	229.5998355	206.7721279	222.0916449	1.018996697	0.73716667	0.751942571	220.3848314	199.2270318	220.0453447	213.2190693	1.061399683	0.309504997	0.331094663	212.313344	184.5178594	187.9816473	194.9376169	1.160938849	0.089835792	0.110113316	228.5307251	233.8857045	227.5953768	230.0039355	0.983942523	0.599791004	0.634826162	183.471791	179.9614794	196.7245568	186.7192757	1.212036903	0.020315821	0.029041236	264.2190283	271.6780147	285.6481582	273.8484004	0.816834369	0.017483422	0.029181175	175.0031514
AT4G16510	YbaK/prolyl-tRNA synthetase-related	hypothetical protein ; supported by cDNA: gi_15451033_gb_AY054597.1_	---	245297_at	69.40823311	78.41197229	97.95590995	98.51487744	107.4324459	101.3010778	0.729608256	0.0132852	0.019946998	93.34404503	101.3902156	92.6673774	95.800546	0.771499807	0.02128171	0.029216071	107.5957817	105.7204211	94.53149214	102.6158983	0.720259764	0.019337679	0.02958672	83.85939451	73.13955772	83.14821457	80.0490556	0.923310115	0.352181475	0.391284854	99.00987693	97.36983723	101.7461867	99.37530027	0.743747214	0.006470711	0.011803486	92.18799693	66.34956663	71.83669844	76.79142067	1.031410806	0.804943299	0.822086587	155.5863926
AT4G15010	mitochondrial substrate carrier family protein	hypothetical protein ; supported by cDNA: gi_15451217_gb_AY054689.1_	---	245298_at	872.6465697	847.9997529	336.249823	380.4195197	354.6148383	357.094727	2.40922953	0.000116577	0.000928149	380.4819258	328.3176393	343.637298	350.8122877	2.45237465	0.000176214	0.001106262	383.0234733	370.2280783	385.8060042	379.685852	2.265881536	2.69E-05	0.000668702	349.1345248	388.5683553	409.7367378	382.4798726	2.24932924	0.00030154	0.00290838	390.5168518	371.4308427	379.172822	380.3735055	2.26178519	3.14E-05	0.00070422	584.9716793	643.9074767	662.9555315	630.6115625	1.332130766	0.005404138	0.012408617	352.4338408
AT4G17530	Ras-related GTP-binding protein, putative	ras-related small GTP-binding protein RAB1c ; supported by cDNA: gi_15529160_gb_AY052204.1_	---	245299_at	4097.133063	4299.876545	873.7774575	867.865707	830.368805	857.3373232	4.897144555	2.75E-05	0.00051244	908.0784697	829.6033894	826.1779833	854.6199475	4.912715666	3.37E-05	0.000528017	2442.670174	2284.320252	2294.566853	2340.519093	1.793834888	0.000343905	0.001959401	3082.055114	3320.035868	2993.275907	3131.788963	1.340609107	0.005385204	0.0135836	1726.755545	1729.723088	1723.593367	1726.690667	2.431532691	6.29E-05	0.000884191	2165.65285	2320.089492	2285.553614	2257.098652	1.835347279	0.000270455	0.002346578	2936.679918
AT4G17190	farnesyl pyrophosphate synthetase 2 (FPS2) / FPP synthetase 2 / farnesyl diphosphate synthase 2	farnesyl-pyrophosphate synthetase FPS2 ; supported by cDNA: gi_1146162_gb_L46349.1_ATHFPS2R	FPS2	245301_at	93.89706554	98.95847686	393.5406793	400.8607847	393.4605588	395.9540076	0.243532757	4.11E-06	0.000250667	333.7661307	327.6385848	320.7494858	327.3847338	0.294539608	2.52E-05	0.000476291	505.371898	494.6388291	525.3841129	508.4649467	0.189644875	5.14E-05	0.00082469	74.12439149	57.12077712	67.54411584	66.26309482	1.455225891	0.020162425	0.034745697	88.18033205	86.16207913	93.25093226	89.19778115	1.081055716	0.117016881	0.13550673	35.10734634	36.81526929	42.88273696	38.26845087	2.452250586	0.000508499	0.003181887	303.9486777
AT4G17010	expressed protein	hypothetical protein ; supported by full-length cDNA: Ceres: 91870.	---	245303_at	150.5957844	179.0886604	97.14097675	87.35599655	98.32541954	94.27413095	1.748541416	0.008763408	0.014335105	79.45677366	94.02928547	88.52672648	87.3375952	1.887414258	0.007443516	0.012375751	88.04806531	95.14624734	115.8604087	99.68490711	1.653632703	0.023028185	0.034108129	80.45520402	82.74900711	81.11665701	81.44028938	2.024086895	0.004341745	0.01183491	81.48001075	96.45623795	105.2731619	94.40313685	1.74615196	0.014828363	0.02245052	115.3967706	118.0905792	109.864191	114.4505136	1.444272886	0.019861826	0.032165134	100.2796803
AT4G14690	chlorophyll A-B binding family protein / early light-induced protein, putative	Expressed protein ; supported by full-length cDNA: Ceres: 95834.	---	245306_at	1219.074641	2089.963232	376.1616239	428.1818126	417.7810155	407.3748173	4.061416823	0.031256815	0.041253111	292.5833436	325.9191118	316.8799474	311.7941342	5.306446641	0.025688309	0.03431223	2216.810035	2167.242703	2027.301637	2137.118125	0.774182258	0.242821591	0.271354271	771.3309601	874.6991554	887.81639	844.6155018	1.95890193	0.090142988	0.116987902	7659.308225	7199.914957	7715.171136	7524.798106	0.219875525	0.000622015	0.002519167	4806.534882	5045.214888	5089.990884	4980.580218	0.328369085	0.002346189	0.007270994	158.4107382
AT4G17486	expressed protein	putative protein ; supported by cDNA: gi_13358188_gb_AF324997.2_AF324997	---	245308_at	532.5336376	544.8431792	305.8744036	295.8995635	278.1002507	293.291406	1.836700283	0.000222061	0.001268208	250.3419104	262.0018974	262.8333887	258.3923989	2.084768789	3.34E-05	0.000528017	326.4041973	333.7441685	328.1367126	329.4283595	1.63522172	3.79E-05	0.000728631	299.4442147	286.8765246	317.7501169	301.356952	1.787542663	0.000315087	0.002963384	240.5638388	218.8488877	201.6013146	220.3380137	2.444827378	0.000240816	0.001529488	309.071451	301.4753513	308.7113248	306.4193757	1.763096831	3.07E-05	0.001097102	316.7448927
AT4G13950	rapid alkalinization factor (RALF) family protein	hypothetical protein ;supported by full-length cDNA: Ceres:17977.	---	245310_at	149.9223556	216.2632282	284.2115233	286.3230459	263.3626829	277.9657507	0.658688315	0.037181581	0.048064277	216.8557545	224.6581398	241.1289885	227.5476276	0.804635029	0.190700523	0.209614222	199.7424963	261.5126204	232.2378385	231.1643184	0.792046079	0.249978839	0.278752899	72.26309034	79.75779381	67.347293	73.12272572	2.503910927	0.022150866	0.037255534	102.2855119	104.134545	93.94623984	100.1220989	1.828695102	0.045329025	0.057587353	72.70875692	80.86455023	69.63239232	74.40189983	2.442335274	0.022709874	0.035665286	89.0123615
AT4G14320	60S ribosomal protein L36a/L44 (RPL36aB)	ribosomal protein ; supported by full-length cDNA: Ceres: 18153.	---	245311_at	1700.988521	1471.920728	3685.2911	3753.696649	3661.31922	3700.102323	0.428759663	0.000183836	0.001155577	3177.628545	3415.674737	3428.778435	3340.693906	0.474887754	0.000997342	0.002971179	2524.9746	2674.636228	2575.611494	2591.740774	0.612119329	0.002253228	0.006090017	862.5568388	953.7868838	877.4583715	897.9340313	1.766783047	0.005071598	0.013068208	1749.020472	1669.635412	1690.023948	1702.893277	0.931623047	0.289524143	0.314935178	914.5623845	978.9679731	1013.418837	968.9830649	1.607149418	0.007004474	0.014875112	1600.870102
AT4G14600	expressed protein	Expressed protein ; supported by full-length cDNA: Ceres: 20129.	---	245312_at	122.5351891	137.1924674	94.33003651	79.95664166	94.80283343	89.69650387	1.447813712	0.016997617	0.024571164	75.50480817	80.42965763	75.3330152	77.08916033	1.68459259	0.002908975	0.006128608	98.0608746	96.69289053	96.33773847	97.0305012	1.338381505	0.009426846	0.01692518	84.21896903	100.7568309	74.27384034	86.41654676	1.502765768	0.031541924	0.04918268	68.64122351	66.10227193	71.33692625	68.69347389	1.890482762	0.00182117	0.00482344	84.02077829	78.02445362	76.16441244	79.40321478	1.667828307	0.003990515	0.010092037	115.7792247
AT4G15420	PRLI-interacting factor K	UFD1 like protein ; supported by full-length cDNA: Ceres: 207652.	---	245313_at	1142.430289	977.5121479	429.1488454	480.9946337	469.8326896	459.9920562	2.304325051	0.002658621	0.005887689	262.5218809	220.2204305	240.1178024	240.9533713	4.399071957	0.0010038	0.002984373	713.4995788	723.7692718	662.1297038	699.7995181	1.514678406	0.012195503	0.020606252	673.065873	768.0022242	688.7978778	709.955325	1.493011153	0.016762218	0.030275436	466.0228454	439.7993028	429.6834778	445.168542	2.381055979	0.002289467	0.005620216	542.547746	605.8719518	600.7377903	583.052496	1.776823352	0.005661942	0.012788481	697.329403
AT4G14800	20S proteasome beta subunit D2 (PBD2) (PRCGA)	proteasome chain protein ; supported by full-length cDNA: Ceres: 24266.	---	245315_at	1252.085072	1104.579271	1241.06709	1261.347021	1198.928273	1233.780795	0.955057962	0.422723521	0.446767556	1191.834047	1225.574566	1171.195897	1196.201503	0.985061604	0.780548629	0.793532315	1318.793472	1301.326902	1279.330677	1299.817017	0.906536963	0.12248371	0.145523813	1208.5275	1317.003095	1216.693058	1247.407884	0.944624598	0.402702439	0.441950441	1090.003364	1118.662303	1099.769899	1102.811856	1.068479783	0.27048127	0.295277163	1505.771199	1360.035699	1285.699354	1383.835418	0.877263852	0.131922884	0.157851122	986.929848
AT4G14000	expressed protein	hypothetical protein ;supported by full-length cDNA: Ceres:25991.	---	245316_at	378.6974258	469.7150866	541.1169171	494.5355322	525.153933	520.2687941	0.815359793	0.086750974	0.102347762	515.3662512	561.133272	539.8509831	538.7835021	0.787340842	0.056880781	0.06896048	503.7260391	465.6700983	479.3285016	482.908213	0.878440757	0.209301702	0.236824904	362.0674224	376.4690065	338.8469901	359.1278064	1.181212506	0.174742554	0.208626847	315.2140808	284.9989143	296.0967402	298.7699117	1.419842627	0.039323372	0.050959755	259.753079	294.175195	278.2400552	277.3894431	1.497542646	0.02714668	0.040971409	228.1861979
AT4G16146	expressed protein	Expressed protein ; supported by full-length cDNA: Ceres: 30227.	---	245319_at	1201.746599	577.5580716	265.7828836	283.5466152	277.1597935	275.4964308	3.229269914	0.077718793	0.092709329	263.8223336	286.8829539	265.573473	272.0929202	3.269663668	0.076826713	0.090707903	773.936058	841.7364471	833.9547322	816.5424124	1.089535977	0.775406207	0.792634631	1038.362506	1102.159612	1125.478754	1088.666957	0.817194211	0.459340942	0.498048775	270.7554025	334.3462662	315.7190613	306.9402434	2.898454519	0.08837859	0.105023281	493.3461096	449.9661439	449.1234963	464.1452499	1.957811545	0.165789229	0.193110997	916.5688857
AT4G16444	expressed protein	Expressed protein ; supported by full-length cDNA: Ceres: 30471.	---	245320_at	577.6368417	482.6258218	327.0714916	333.0931194	322.5062675	327.5569595	1.618440141	0.010783552	0.016882821	316.956111	299.3655499	315.3456258	310.5557622	1.707040719	0.008952914	0.01427794	332.8403561	343.4086269	361.6765876	345.9751902	1.532281351	0.015633235	0.024935437	323.0953322	301.9488192	291.4630986	305.5024167	1.735277048	0.009239041	0.019712394	280.5190122	272.8655615	309.7021292	287.6955676	1.84268161	0.00794741	0.013758257	314.6134306	273.3573086	303.9088235	297.2931876	1.818509002	0.009294072	0.018194142	579.6853224
AT4G15545	expressed protein	Expressed protein ; supported by full-length cDNA: Ceres: 307.	---	245321_at	3337.922434	4885.92044	622.2998737	570.3624248	602.0793182	598.2472056	6.873281477	0.008903868	0.014517252	899.7786773	898.4380442	865.3557365	887.857486	4.631285428	0.011324834	0.017224531	939.8145993	964.3536205	891.9757191	932.0479796	4.411705756	0.01179535	0.020087462	2840.10488	2823.39113	2726.673509	2796.723173	1.470264014	0.107661981	0.136360177	2069.651782	2134.17285	2007.498654	2070.441095	1.986012278	0.038725481	0.050299958	1602.281403	1468.411374	1594.611412	1555.101396	2.671163404	0.021615591	0.0343093	365.9919196
AT4G16500	cysteine protease inhibitor family protein / cystatin family protein	cysteine proteinase inhibitor like protein ; supported by full-length cDNA: Ceres: 31946.	---	245323_at	536.5862422	524.386728	1635.221048	1754.440666	1687.147039	1692.269585	0.313476346	0.000125652	0.000960533	1360.671393	1440.116849	1418.587876	1406.458706	0.377178856	9.69E-05	0.000808877	2124.074225	2069.829429	2044.40457	2079.436075	0.255110744	1.71E-05	0.000576958	848.1570627	902.5261959	967.9590486	906.2141024	0.585387585	0.003588123	0.01050651	664.2795055	687.8463753	697.8050581	683.310313	0.776347839	0.001515706	0.004291062	534.9239137	508.5020029	508.8182856	517.4147341	1.036960408	0.361919695	0.393980104	1759.846608
AT4G17260	L-lactate dehydrogenase, putative	lactate dehydrogenase (LDH1) ;supported by full-length cDNA: Ceres:33509.	---	245324_at	304.1325096	265.1662731	832.3402044	784.570798	818.730207	811.8804031	0.350605077	0.000191344	0.001179694	918.1729651	878.4593478	918.4943804	905.0422311	0.314515038	0.000104422	0.000837256	122.5919371	123.1541113	109.7229409	118.4896631	2.402314125	0.001764342	0.00517088	96.85800134	86.82212326	89.01974713	90.89995724	3.131457923	0.001010558	0.00509488	134.9664136	127.1457483	139.6745177	133.9288932	2.125377016	0.002210783	0.005491939	180.9281679	183.5116016	168.4639633	177.6345776	1.612409026	0.006472657	0.014054526	525.2884219
AT4G14100	expressed protein	Expressed protein ; supported by full-length cDNA: Ceres: 34967.	---	245326_at	137.7025653	143.6519555	187.8909569	179.192874	197.7221674	188.2686661	0.747215473	0.007209572	0.012362666	183.4729284	195.8344854	182.7639969	187.3571369	0.750850823	0.004230224	0.008013132	209.9887598	197.8544883	197.6319608	201.8250696	0.6970257	0.001747778	0.005145524	116.6824518	128.2282934	134.9755526	126.6287659	1.110942363	0.147765967	0.179723547	230.8956916	255.6456351	221.9280625	236.1564631	0.595695153	0.005454369	0.010427435	144.0990551	135.8253407	133.2097373	137.7113777	1.037579493	0.579036409	0.606929462	152.2382024
AT4G16850	expressed protein	hypothetical protein ; supported by full-length cDNA: Ceres: 35772.	---	245327_at	159.8844627	218.811636	83.11880084	104.0915029	100.0939875	95.76809705	1.977151632	0.028265915	0.037803924	108.2896095	101.7280432	105.4778679	105.1651735	1.800482451	0.031796439	0.041201206	125.7688821	117.9515192	121.5756415	121.7653476	1.555024095	0.05539997	0.071830993	103.5984122	106.4939777	111.4585851	107.1836583	1.76657573	0.034093214	0.052303949	93.26596282	95.06040206	102.4921788	96.93951456	1.953259723	0.02540764	0.03505394	133.5936287	120.4910446	136.8153259	130.2999997	1.465518092	0.081780391	0.103422042	93.83668536
AT4G14930	acid phosphatase survival protein SurE, putative	hypothetical protein ;supported by full-length cDNA: Ceres:38042.	---	245330_at	907.6360459	385.5411832	523.8484031	529.6522248	559.5528301	537.684486	1.202542813	0.615655669	0.635219702	1273.567302	1211.821912	1199.65912	1228.349444	0.526388169	0.05973262	0.072025755	376.8887655	379.7362629	353.9269575	370.1839953	1.746668205	0.25108764	0.279914225	1251.867768	1252.209263	1203.36193	1235.812987	0.523209111	0.057171171	0.079695947	608.5882145	591.5113625	608.6929848	602.930854	1.072409233	0.836991581	0.848837728	663.5504234	650.696959	670.3411426	661.5295083	0.978410942	0.943667587	0.948689524	1486.838183
AT4G14410	basic helix-loop-helix (bHLH) family protein	hypothetical protein ;supported by full-length cDNA: Ceres:40736.	---	245331_at	675.6154453	542.4905747	199.9552908	201.9626099	207.2282452	203.0487153	2.999541312	0.003835224	0.007642252	216.9038431	207.3799805	223.9727283	216.0855173	2.81857395	0.004290878	0.008099722	288.9579637	294.9339301	319.5632998	301.1517312	2.022412448	0.009145102	0.016524802	525.9042047	513.1874187	535.707046	524.9328898	1.160249285	0.193185573	0.228025913	381.6484777	334.6459671	323.0159991	346.4368146	1.758049331	0.01723506	0.02541835	509.2080881	517.368042	484.6060331	503.7273877	1.213493561	0.131935077	0.157851122	564.3638014
AT4G15940	fumarylacetoacetate hydrolase family protein	isomerase like protein ;supported by full-length cDNA: Ceres:40913.	---	245332_at	2414.239833	2002.669403	409.5347671	452.6399721	397.0395781	419.7381058	5.261506133	0.001394876	0.00378553	487.5096445	492.1426511	494.3728481	491.3417146	4.494742767	0.001528468	0.003902711	861.685736	871.2337718	804.7262575	845.8819218	2.610830851	0.003142471	0.007675225	1888.231576	2134.726525	2107.175762	2043.377955	1.080786162	0.434565752	0.473574495	1131.961005	1148.638763	1084.626301	1121.742023	1.968772296	0.005999811	0.011165021	1736.649536	1626.994562	1626.470198	1663.371432	1.34748517	0.042588855	0.059261749	1567.290834
AT4G14615	expressed protein	Expressed protein ; supported by full-length cDNA: Ceres: 42223.	---	245333_at	2209.262837	2175.334998	586.9316933	639.8071857	637.0897944	621.2762245	3.528702421	9.47E-06	0.000328823	520.6995554	595.109432	536.8800547	550.8963474	3.979512531	1.60E-05	0.000392294	816.5889298	855.1260086	795.6995224	822.4714869	2.665501422	1.47E-05	0.000555469	678.8877772	800.1190831	850.2177204	776.4081936	2.823642171	0.000230421	0.002626748	702.1484573	699.236305	730.5670758	710.6506127	3.084918071	3.99E-06	0.000350147	737.1355223	802.6334701	751.8376779	763.8688901	2.836899094	1.76E-05	0.000916898	715.7144597
AT4G15800	rapid alkalinization factor (RALF) family protein	Expressed protein ; supported by full-length cDNA: Ceres: 5455.	---	245334_at	125.4430611	101.386783	567.8999003	597.371966	557.9273538	574.39974	0.197449466	0.000124638	0.000958698	476.3507176	436.4004793	480.9352341	464.5621437	0.24413294	0.000423526	0.001758494	750.9512616	798.131133	706.3191413	751.800512	0.150857735	0.000371152	0.002034849	1526.981956	1741.234967	1599.747601	1622.654842	0.069894668	0.000346157	0.003099845	1482.754407	1639.878001	1439.297847	1520.643419	0.074583509	0.000388128	0.001942666	1142.489669	1282.636436	1153.572178	1192.899428	0.093754378	0.000351928	0.002651819	699.7980129
AT4G16515	expressed protein	Expressed protein ; supported by full-length cDNA: Ceres: 6580.	---	245336_at	280.7392707	236.5377573	438.8250101	449.1237104	450.7819983	446.2435729	0.579590452	0.001639854	0.004201939	613.145916	640.1834647	663.943832	639.0910709	0.40469743	0.000623835	0.002212166	1017.919511	992.8773175	952.3548818	987.7172369	0.261854815	0.000147543	0.001287225	2881.323017	2746.990015	3209.73027	2946.014434	0.087792684	0.000632958	0.0040154	132.2873416	146.2066621	144.7623402	141.085448	1.833204754	0.006660506	0.012073741	172.5589153	178.9244336	160.7145642	170.7326377	1.520295189	0.016057754	0.027414498	622.6195401
AT4G16566	histidine triad family protein / HIT family protein	Expressed protein ; supported by full-length cDNA: Ceres: 7101.	---	245337_at	588.3041027	534.1128913	151.4554206	148.6280982	158.3552289	152.8129159	3.672520046	0.00027792	0.001434233	124.3077794	133.5927368	129.940033	129.2801831	4.341024925	0.000233693	0.001270687	162.219313	201.4125057	188.7738173	184.135212	3.047806506	0.000640488	0.00276556	246.2725211	245.5127369	239.2839972	243.6897517	2.302963063	0.00057604	0.003828394	191.5259827	197.5287026	185.8789674	191.6445509	2.928382228	0.000380861	0.001919392	233.6024901	231.1653729	234.5262898	233.0980509	2.409344983	0.000510449	0.003181887	212.7456686
AT4G14420	lesion inducing protein-related	elicitor like protein ; supported by full-length cDNA: Ceres: 1718.	---	245340_at	1490.002887	1832.848468	2291.72168	2357.931718	2394.796513	2348.14997	0.707546664	0.014257752	0.02119538	1884.636189	2104.155551	2052.114522	2013.635421	0.82508763	0.105861057	0.121636315	2121.753058	2300.625403	2163.149056	2195.175839	0.756853118	0.035095265	0.048403514	458.4258508	496.7436473	470.1385951	475.1026977	3.496982201	0.002695099	0.008791861	725.4900121	812.0969829	765.2864483	767.6244811	2.164372969	0.00655297	0.011918482	751.8484331	732.975428	750.8757102	745.2331904	2.236019952	0.00561816	0.012728915	891.4395427
AT4G16720	60S ribosomal protein L15 (RPL15A)	ribosomal protein ;supported by full-length cDNA: Ceres:23771.	---	245342_at	1359.642755	1219.258927	7500.541117	7341.381436	7340.212315	7394.044956	0.174390452	6.25E-06	0.000285131	7074.223684	7100.170988	6750.303583	6974.899418	0.18487017	4.41E-05	0.000580553	4646.048331	4493.756463	4335.899366	4491.901386	0.287061253	0.000136383	0.001237524	1395.120412	1266.56037	1202.032579	1287.904454	1.0012007	0.98737422	0.989040072	3553.250764	3612.904932	3512.832231	3559.662642	0.362239619	5.02E-05	0.000796327	1936.77402	1720.303264	1616.997265	1758.02485	0.759196368	0.038396407	0.054450228	3245.054761
AT4G15475	F-box family protein (FBL4)	F-box protein family, AtFBL4 contains similarity to grr1 GI:2407790 from [Glycine max];supported by full-length cDNA: Ceres:100411.	FBL4	245344_at	918.2881187	886.3426845	314.4123189	302.2485912	282.6867973	299.7825691	3.009899489	4.81E-05	0.000627439	299.6458966	291.3904209	271.6456301	287.5606492	3.137826417	3.90E-05	0.000556323	375.4888793	371.3295485	360.4792812	369.0992363	2.444641746	3.36E-05	0.000705936	454.9770086	445.5680458	443.2152983	447.9201176	2.014456074	4.89E-05	0.001525038	297.4276135	326.1112556	309.261478	310.933449	2.901956687	4.39E-05	0.000773081	382.0424947	404.9119916	415.581334	400.8452734	2.216376529	9.27E-05	0.001577159	513.6327335
AT4G17090	beta-amylase (CT-BMY) / 1,4-alpha-D-glucan maltohydrolase	putative beta-amylase ;supported by full-length cDNA: Ceres:36882.	---	245346_at	76.51339037	50.23548163	431.6623314	389.3601375	420.3343366	413.7856019	0.153157664	0.00034976	0.001621118	306.2890507	342.114499	276.5279965	308.3105154	0.205553923	0.002639463	0.005719295	249.6939618	258.8549169	255.4204607	254.6564465	0.248862485	0.000349	0.001980354	167.7732608	161.8242158	149.0494579	159.5489782	0.397209915	0.004167884	0.011510466	1745.506204	1814.295973	1888.337824	1816.046667	0.03489692	6.48E-05	0.000887315	1099.881605	1099.270773	1050.249774	1083.134051	0.058813369	2.65E-05	0.001023704	400.0309273
AT4G14890	ferredoxin family protein	ferredoxin ;supported by full-length cDNA: Ceres:22861.	---	245347_at	109.3293651	145.8400636	367.7738896	422.66074	366.456783	385.6304709	0.330847078	0.0025663	0.005743426	587.1531129	667.2191249	612.0694757	622.1472378	0.205071576	0.000670291	0.002312448	372.401798	376.8034108	380.4431022	376.549437	0.338825933	0.000382288	0.00206743	149.8935485	175.5074854	168.2310874	164.5440404	0.775383381	0.115045725	0.144377463	674.7773868	769.3965588	808.2307373	750.801561	0.169931339	0.001317565	0.003937536	252.3876709	259.5437163	263.4980941	258.4764937	0.489757106	0.002722791	0.007954925	117.0460027
AT4G16690	esterase/lipase/thioesterase family protein	cyanohydrin lyase like protein ;supported by full-length cDNA: Ceres:5546.	---	245349_at	86.11094313	88.44870935	165.5716592	180.6773729	167.6871224	171.3120515	0.509478612	0.000851543	0.002742004	322.533642	341.0261797	330.6195009	331.3931075	0.263372485	5.11E-05	0.000617416	70.29906531	53.18752018	69.13941631	64.20866727	1.359315338	0.048839625	0.064423661	763.3377224	953.673645	886.3942483	867.8018719	0.100575752	0.00167584	0.00671413	588.5381073	604.5675198	616.7247048	603.2767773	0.144676257	1.89E-05	0.000579331	1456.220782	1398.695356	1383.451194	1412.789111	0.062417996	2.22E-05	0.000988176	199.5321165
AT4G16830	nuclear RNA-binding protein (RGGA)	nuclear antigen homolog ;supported by full-length cDNA: Ceres:118826.	---	245350_at	464.6150092	418.033296	642.5995924	588.9243903	595.031684	608.8518889	0.724846487	0.009297759	0.015012232	601.1355202	622.3731717	656.5626427	626.6904449	0.704213948	0.006412579	0.011018748	384.2445364	434.0102459	467.9887119	428.7478314	1.029332676	0.749083451	0.767811914	362.9886293	367.4336573	352.2891764	360.903821	1.222830369	0.021848066	0.036890803	474.1412259	470.7411272	480.2548416	475.0457316	0.929014036	0.153303561	0.173746823	602.1674625	615.1340373	607.9185173	608.4066724	0.722905778	0.00265609	0.007845565	279.2828414
AT4G17640	casein kinase II beta chain, putative	casein kinase II beta chain CKB2 ;supported by full-length cDNA: Ceres:19505.	---	245351_at	890.032817	902.8963797	627.7610828	595.6403191	584.6431847	602.6815289	1.487459886	0.000450452	0.001857443	584.1466104	609.928078	622.5515565	605.5420817	1.480433195	0.000321184	0.001497516	606.7496942	626.6019132	595.6826401	609.6780825	1.47039007	0.000186738	0.001441671	875.8598495	882.7360382	812.0485796	856.8814891	1.04619438	0.271472199	0.309021764	642.1401337	681.0776992	574.8903818	632.7027383	1.416881174	0.007264301	0.012880428	836.9277601	828.4889824	838.4228438	834.6131954	1.075101697	0.002182734	0.006972106	1085.209331
AT4G17600	lil3 protein	Lil3 protein ;supported by full-length cDNA: Ceres:29150.	---	245354_at	210.3215565	398.6885906	605.3209769	656.6525009	636.0492595	632.6742458	0.481298355	0.020389544	0.028589388	810.694071	890.183492	883.414403	861.4306553	0.353487622	0.00555377	0.00983725	683.7342331	777.4031958	737.291602	732.809677	0.415530912	0.012076435	0.0204471	424.185112	417.2315479	434.1269827	425.1812142	0.716177158	0.185402426	0.219942669	1114.662953	1178.459446	1079.439431	1124.187277	0.270866856	0.001949254	0.005033823	342.0880725	306.744042	336.2586416	328.3635854	0.940443631	0.760920144	0.781500226	234.7159198
AT4G17390	60S ribosomal protein L15 (RPL15B)	60S ribosomal protein L15 homolog ;supported by full-length cDNA: Ceres:31538.	---	245355_at	945.5890543	1070.142733	4950.340718	4951.856395	4888.572459	4930.256524	0.204424636	5.64E-06	0.000275424	4771.322866	5025.622143	4907.804079	4901.583029	0.205620488	4.39E-05	0.000580553	3751.603048	3911.712055	3688.726432	3784.013845	0.266348363	9.50E-05	0.001048487	1111.752475	1078.183224	1081.910322	1090.61534	0.92412591	0.185864765	0.220407256	2246.605038	2195.706555	2277.999388	2240.103661	0.44991931	0.000203202	0.001415828	832.9842101	855.8333496	872.2738145	853.6971248	1.17111808	0.050630015	0.068384252	2794.874781
AT4G13940	adenosylhomocysteinase / S-adenosyl-L-homocysteine hydrolase / AdoHcyase (SAHH)	adenosylhomocysteinase ;supported by full-length cDNA: Ceres:16846.	SAHH	245356_at	6614.395876	8053.446991	6640.157238	6077.513001	6656.53437	6458.068203	1.135621552	0.234286384	0.256640541	6718.92909	6927.31372	6783.952774	6810.065195	1.076923821	0.40519798	0.427592756	8719.44486	8690.621154	8361.491485	8590.519166	0.853722725	0.109086749	0.131245159	4442.766703	4085.081079	4140.873019	4222.906934	1.736699754	0.01122864	0.022679197	4052.243306	4356.902297	4204.097189	4204.414264	1.744338444	0.010661736	0.017163399	3656.60845	3522.76589	3649.424881	3609.59974	2.040641049	0.0062203	0.013637232	6413.894939
AT4G17560	ribosomal protein L19 family protein	putative protein ;supported by full-length cDNA: Ceres:2161.	---	245357_at	73.37531269	67.38452306	544.4328475	529.9316275	603.221023	559.195166	0.12585931	0.00045538	0.001870118	786.7447793	817.0757998	813.0590643	805.6265478	0.087360475	1.08E-05	0.00034216	524.1732312	489.4772169	506.4354969	506.695315	0.138899879	5.98E-05	0.000868049	188.6627722	178.9291262	164.562049	177.3846491	0.396764422	0.001413249	0.006113945	743.9144776	789.4026888	652.7813147	728.6994937	0.09658291	0.001057033	0.003435633	112.0568197	94.11267377	114.1874195	106.7856377	0.670102556	0.023507167	0.036645075	158.0471475
AT4G15900	PP1/PP2A phosphatases pleiotropic regulator 1 (PRL1)	PRL1 protein ;supported by full-length cDNA: Ceres:123113.	---	245358_at	586.947926	613.4895478	505.3304512	491.840721	496.4332133	497.8681285	1.205577748	0.002722648	0.005982724	451.386842	479.3723874	463.1575354	464.6389216	1.291796079	0.002541781	0.005572918	416.8588793	405.701867	423.4188077	415.326518	1.445173161	0.000584219	0.002605165	264.4109799	248.7928534	255.3057565	256.1698633	2.343049761	8.18E-05	0.001771912	334.6542649	312.0716245	342.3721829	329.6993574	1.820503205	0.000398195	0.001969637	322.1927027	346.3004422	351.1929384	339.8953611	1.735758389	0.000435631	0.002950408	215.1662202
AT4G14430	enoyl-CoA hydratase/isomerase family protein	carnitine racemase like protein ;supported by full-length cDNA: Ceres:28978.	---	245359_at	2885.996764	3485.099617	327.6139013	290.2849862	317.3063364	311.7350747	10.21876731	0.00101835	0.003066857	391.8630657	396.6072102	416.0508528	401.5070429	7.933978362	0.001114698	0.00319716	452.1002735	450.6702384	533.7060599	478.8255239	6.652837059	0.001253271	0.00413792	1132.752571	1213.666051	1160.48901	1168.969211	2.725091612	0.002945102	0.009293944	375.7614879	373.4568422	406.3888218	385.202384	8.269803935	0.00109876	0.003517038	796.6877634	786.3558458	838.3824659	807.142025	3.929734711	0.001790111	0.006183379	623.8852715
AT4G16330	oxidoreductase, 2OG-Fe(II) oxygenase family protein	naringenin 3-dioxygenase like protein ;supported by full-length cDNA: Ceres:40793.	---	245360_at	2647.23223	2685.97012	462.5033962	437.2165457	451.320984	450.3469753	5.9212148	1.04E-06	0.000185234	467.3052432	474.2296346	478.5522498	473.3623759	5.633318808	7.11E-07	0.00015841	536.3575483	525.6778075	503.1074359	521.7142639	5.111229191	1.58E-06	0.00028574	785.7167925	734.6977361	744.4080653	754.9408646	3.532198746	4.83E-06	0.000664307	694.6117669	685.9659556	677.236556	685.9380928	3.887524549	1.12E-06	0.000242292	915.6026317	917.5217215	957.1428384	930.0890638	2.852230391	4.90E-06	0.00066449	646.3965278
AT4G17790	expressed protein	hypothetical protein ;supported by full-length cDNA: Ceres:42815.	---	245361_at	547.1642393	644.3307155	506.5378979	515.8139486	471.3875863	497.9131443	1.196488754	0.093046227	0.109093507	535.3863031	582.1953418	550.2946663	555.9587704	1.07156773	0.39690316	0.419052299	400.8328785	397.4422834	347.5878626	381.9543415	1.559734797	0.015124045	0.024287012	599.2486454	586.9398096	553.2612044	579.8165531	1.027475801	0.719214915	0.747326574	237.6312948	252.5836732	251.3997486	247.2049056	2.409933881	0.002482824	0.005950759	520.6908654	422.1585985	529.0272606	490.6255748	1.239581259	0.16350229	0.19066092	1817.627159
AT4G15790	expressed protein	hypothetical protein ;supported by full-length cDNA: Ceres:22637.	---	245364_at	290.3922805	297.3388446	315.5223583	326.5664161	315.7705525	319.2864423	0.920382214	0.017832561	0.025526564	245.800311	241.6558232	244.5784307	244.0115217	1.204310192	0.000491824	0.001932033	220.9692619	235.3320702	223.4126308	226.571321	1.297011296	0.001742343	0.005135587	87.35433039	96.76521297	87.21519269	90.44491201	3.249111044	2.95E-05	0.001313544	131.1256902	143.2663474	145.5333588	139.9751321	2.099412646	0.000152419	0.001261022	80.04972397	81.29508781	85.52356746	82.28945974	3.539012318	8.81E-06	0.000834946	112.3668377
AT4G17720	RNA recognition motif (RRM)-containing protein	hypothetical protein ;supported by full-length cDNA: Ceres:39922.	---	245365_at	297.9241297	271.7788203	300.3615901	359.9588308	319.093402	326.4712743	0.872516198	0.190799189	0.211701013	299.4914806	333.7896861	311.5616324	314.9475997	0.904440851	0.1605541	0.178867618	358.2854494	387.546379	394.8818767	380.2379017	0.74914014	0.011962801	0.020309396	254.325451	257.5568427	267.0956695	259.6593211	1.097020026	0.104491905	0.132844404	288.5579728	301.8188329	344.9368572	311.771221	0.913655449	0.344287143	0.369475994	617.3522907	650.6910638	604.1355421	624.0596322	0.454819673	0.000471077	0.003062246	538.7963311
AT4G14965	cytochrome b5 domain-containing protein	Expressed protein ; supported by full-length cDNA: Ceres: 10518.	---	245366_at	345.0437849	433.7239186	231.8178511	234.7545358	255.9443459	240.8389109	1.616781318	0.02301477	0.031685971	247.7785917	245.0165128	261.6167648	251.4706231	1.548426798	0.026394812	0.035114225	366.3882912	375.4663201	372.9683376	371.6076496	1.047835942	0.629832411	0.654504959	343.9674686	344.5633639	315.471058	334.6672968	1.163495374	0.218873088	0.254681256	276.8401505	274.1954181	258.7716139	269.9357275	1.442505797	0.038645156	0.050200855	268.5461616	300.0330718	260.4935762	276.3576032	1.395834076	0.053560789	0.071759716	233.2387499
AT4G16265	DNA-directed RNA polymerase II, putative	Expressed protein ; supported by full-length cDNA: Ceres: 12256.	---	245367_at	78.22662641	65.14538321	161.4951386	196.3587741	179.1074486	178.9871204	0.400509292	0.004498315	0.008600673	116.4168025	124.8491238	118.8389916	120.0349727	0.597209323	0.003712231	0.007283099	122.9848077	114.4835142	111.7420622	116.4034614	0.615840835	0.006420249	0.012701946	61.82224719	77.78896746	65.08399914	68.23173793	1.050625515	0.69350541	0.723082911	141.4256476	157.8061706	158.7246749	152.6521644	0.469603593	0.002662302	0.006234485	101.5070883	89.51308052	88.52444702	93.18153861	0.792931033	0.059606679	0.07858476	55.0002674
AT4G15510	photosystem II reaction center PsbP family protein	hypothetical protein ; supported by full-length cDNA: Ceres: 12451.	---	245368_at	46.65931658	46.36102649	46.13916604	50.99164747	56.89024396	51.34035249	0.90591843	0.315200218	0.339014984	63.93115961	64.39722446	63.71192422	64.0134361	0.726568895	9.37E-06	0.00032087	84.31078175	75.0833796	77.26517287	78.88644474	0.589583821	0.002893282	0.007237849	33.68429381	32.38511946	51.41013387	39.15984905	1.187700481	0.421988243	0.461117389	118.7794497	100.7292571	105.4702735	108.3263268	0.429352429	0.00302967	0.006846824	36.19432125	34.98162493	37.14045306	36.10546642	1.289232934	0.001033963	0.004532859	35.62327581
AT4G16840	expressed protein	Expressed protein ; supported by full-length cDNA: Ceres: 14223.	---	245370_at	110.5384334	116.369294	52.06363531	55.43880334	52.99606708	53.49950191	2.12065271	0.000165006	0.001088909	45.58914881	45.3717394	50.3494888	47.103459	2.408610028	0.000206361	0.001198673	51.50953712	54.19279624	57.59697994	54.43310443	2.084280602	0.000330386	0.001915516	59.89778022	62.99266214	58.88325501	60.59123246	1.872446872	0.000289791	0.002869829	80.05018202	79.04332113	65.40072926	74.8314108	1.516126216	0.009425551	0.01563776	105.236072	111.1653841	119.9377098	112.1130553	0.991682914	0.835535066	0.850473606	45.78789114
AT4G15750	invertase/pectin methylesterase inhibitor family protein	hypothetical protein ;supported by full-length cDNA: Ceres:14485.	---	245371_at	68.80782818	85.10796375	53.01953593	54.45086403	43.06937284	50.17992427	1.533639141	0.039241001	0.050397281	1047.042062	1117.111128	1160.230618	1108.127936	0.069448566	0.000159036	0.001052474	53.71974488	38.12282226	37.12521678	42.98926131	1.790165582	0.034659351	0.047913603	38.79955899	36.45273198	46.71883693	40.65704263	1.892855235	0.015499553	0.028608205	39.44624729	35.47344808	32.48389285	35.80119608	2.149590081	0.008349242	0.014275692	41.14721196	40.15717933	41.50005101	40.9348141	1.883268111	0.009682185	0.01874204	47.66185777
AT4G15000	60S ribosomal protein L27 (RPL27C)	ribosomal protein ;supported by full-length cDNA: Ceres:15384.	---	245372_at	458.8275848	653.2359277	2546.784836	2293.659995	2592.471175	2477.638669	0.224420035	0.000839496	0.002717247	2489.806106	2715.661186	2599.186168	2601.551153	0.213730856	0.000349342	0.001571283	1626.283299	1694.738382	1675.904047	1665.641909	0.333824307	0.000727074	0.002971209	382.2892353	439.6911044	433.942164	418.6408346	1.328183279	0.169113344	0.202410019	975.7727611	994.914727	1043.136099	1004.607862	0.55348139	0.010048926	0.016399216	459.1692369	418.0165523	427.2448684	434.8102192	1.303126494	0.200909506	0.229958663	1078.838923
AT4G14710 /// AT4G14716	iron-deficiency-responsive protein, putative	Expressed protein ; supported by full-length cDNA: Ceres: 16319.	---	245373_s_at	2450.02501	2397.344367	1407.603374	1267.941132	1425.430234	1366.99158	1.773006304	0.000559348	0.002099323	1415.921846	1349.67705	1408.231084	1391.27666	1.742058038	7.43E-05	0.000723235	1894.739902	2013.659376	2019.273724	1975.891001	1.22662874	0.004077849	0.009149293	3504.126083	3306.325969	3081.943423	3297.465158	0.735014495	0.011786612	0.023445354	2641.381639	2538.628645	2553.240262	2577.750182	0.940232574	0.0437253	0.055856963	3564.498495	3659.849507	3402.413445	3542.253815	0.685656332	0.001485816	0.005528246	1790.07985
AT4G17620	glycine-rich protein	hypothetical protein	---	245374_at	1315.300443	1379.284997	537.7429701	579.8564489	549.5711782	555.7235324	2.424393861	0.000105952	0.000887401	468.8312078	479.1996102	489.5442076	479.1916752	2.811594588	5.29E-05	0.000625353	476.8941232	476.9129978	441.3621254	465.0564155	2.897052219	7.27E-05	0.000934078	561.841439	601.5194587	629.3216818	597.5608599	2.254653561	0.000217912	0.002579646	416.4615212	394.0508678	416.1605761	408.8909884	3.294992452	4.52E-05	0.000780086	615.5321997	597.7668974	628.0179689	613.7723553	2.197201649	0.000102345	0.001611885	449.4939295
AT4G17690	peroxidase, putative	peroxidase like protein	---	245376_at	35.64512715	32.77604566	18.83338843	20.98984549	18.29599191	19.37307528	1.765883109	0.002229697	0.005181708	20.03025024	18.1865482	15.37850071	17.86509972	1.914939572	0.004100764	0.007845378	42.42738018	37.55435702	32.9115849	37.63110737	0.909103898	0.42391233	0.454105931	23.98939428	24.03349794	27.58177208	25.20155477	1.3574792	0.01708499	0.030698322	22.9607054	26.94777485	23.55201542	24.48683189	1.397101371	0.015020886	0.022673173	19.74571727	26.32519352	23.66028949	23.24373343	1.401513825	0.02660451	0.040402562	1937.825278
AT4G17750	heat shock factor protein 1 (HSF1) / heat shock transcription factor 1 (HSTF1)	heat shock transcription factor HSF1	---	245379_at	138.8585053	134.2700714	73.52801938	62.90864398	59.77523416	65.40396584	2.088012349	0.001072558	0.003175648	68.82430084	66.64152926	58.43293444	64.63292151	2.112921482	0.000507329	0.001968303	90.25235849	79.26831556	84.09436843	84.53834749	1.615412323	0.001340584	0.004324554	93.3889218	96.00041481	94.78036895	94.72323519	1.441719004	0.000227633	0.002625607	58.90808095	55.32274194	56.7847621	57.005195	2.395646368	4.49E-05	0.000779789	69.20980635	68.23239582	83.69744268	73.71321495	1.815667971	0.002541248	0.007635832	84.80284357
AT4G17810	zinc finger (C2H2 type) family protein	SUPERMAN like protein	---	245383_at	65.8907964	74.10862917	29.33981857	38.51731144	37.92664778	35.26125926	1.985173367	0.005782062	0.010398204	27.43689649	28.79021746	33.40040576	29.8758399	2.343020749	0.001883197	0.004503203	64.18413352	49.41567102	42.76891069	52.12290508	1.342974124	0.132908679	0.156611418	38.40193186	44.6478197	42.04847736	41.69940964	1.678673952	0.005216396	0.013293905	54.64169695	56.12946215	62.89307737	57.88807883	1.209225012	0.073795111	0.089154791	39.52101033	50.48864198	50.72189879	46.91051703	1.417753434	0.02671438	0.040511565	39.84793221
AT4G16790	hydroxyproline-rich glycoprotein family protein	glycoprotein homolog ;supported by full-length cDNA: Ceres:255542.	---	245384_at	20.82474849	17.62771719	15.97924638	15.45766964	14.3997393	15.27888511	1.258353126	0.059584477	0.073055291	15.26437321	15.71405014	14.97940123	15.31927486	1.255035439	0.049540233	0.06090169	16.98634624	15.85229062	16.37101573	16.40321753	1.172101315	0.111711901	0.133861027	40.3837196	41.08934273	38.25811803	39.91039345	0.481734986	0.001037635	0.005157043	63.10091917	62.15765361	56.48179539	60.58012272	0.317368668	0.000764676	0.002824784	134.3288591	117.5398046	118.1944604	123.3543747	0.160625239	0.000713059	0.003733902	21.79914599
AT4G17520	nuclear RNA-binding protein, putative	nuclear RNA binding protein A-like protein ;supported by full-length cDNA: Ceres:35156.	---	245387_at	304.6476273	406.5469781	690.8372464	769.521674	704.6263993	721.6617732	0.492747872	0.005032073	0.00934742	663.4086889	774.1276143	787.4274716	741.6545916	0.479464844	0.008889281	0.014205531	474.4381726	486.7695806	497.5282923	486.2453485	0.731312503	0.043891703	0.058716926	252.931506	251.9188706	264.4779374	256.4427714	1.386653641	0.081294816	0.10701972	466.917905	411.7179532	470.4906888	449.708849	0.790727831	0.128883975	0.148267706	322.0487803	322.9483887	325.1005074	323.3658921	1.098183722	0.458574623	0.489806254	319.6864463
AT4G16410	expressed protein	hypothetical protein ;supported by full-length cDNA: Ceres:2505.	---	245388_at	344.0199579	430.5990767	465.2031419	442.7495351	416.2574265	441.4033678	0.877450299	0.24065436	0.263269155	632.7275151	667.3483083	694.2865883	664.7874705	0.582606524	0.005979997	0.010436535	525.1709614	551.7379241	516.9493144	531.2860666	0.729003717	0.026015844	0.03772131	293.1933784	325.8120516	316.714687	311.9067057	1.241747966	0.117564568	0.147079574	1122.655659	1109.753583	1147.117675	1126.508972	0.343813966	0.000236812	0.001518864	420.9501105	450.5288588	487.1404012	452.8731235	0.83559377	0.20511329	0.234272289	159.2981961
AT4G17650	aromatic-rich family protein	putative protein ;supported by full-length cDNA: Ceres:39872.	---	245390_at	407.2357522	548.6351262	241.0507003	223.6246223	244.9246992	236.5333406	2.020583812	0.020209941	0.02837585	259.09152	263.5220935	266.9679568	263.1938568	1.815906515	0.026784514	0.035545431	301.0982314	314.7932052	301.6612833	305.8509066	1.562641891	0.047628624	0.063012912	426.9707409	449.6429173	448.437214	441.6836241	1.08207643	0.546931972	0.583687691	433.154722	475.6899667	450.3054921	453.0500603	1.054928541	0.681956928	0.701566706	776.0776108	812.5381668	759.9126606	782.8428127	0.608759049	0.012407253	0.022513991	1006.942995
AT4G16520	autophagy 8f (APG8f)	symbiosis-related like protein ;supported by full-length cDNA: Ceres:17851.	APG8f	245391_at	3932.943782	3736.70609	1070.251429	1145.235393	1089.668175	1101.718332	3.480767111	5.24E-05	0.000651524	1179.306584	1194.806033	1240.655866	1204.922828	3.18263116	5.50E-05	0.000637525	1064.722494	1117.843803	1125.861465	1102.809254	3.477323864	4.96E-05	0.000818691	3116.479701	3016.87042	3254.218779	3129.189634	1.225500971	0.008719194	0.018902958	1933.849577	1949.216771	1923.012737	1935.359695	1.981453343	0.000128587	0.00118116	3152.54225	3104.702746	3177.977063	3145.07402	1.220277387	0.003072581	0.00857983	2118.791767
AT4G16450	expressed protein	hypothetical protein ;supported by full-length cDNA: Ceres:16090.	---	245394_at	3521.173813	4075.014972	2515.16064	2439.614602	2482.669217	2479.148153	1.532015901	0.007967839	0.013334633	2257.600538	2390.99121	2260.73535	2303.109033	1.64911619	0.006025777	0.010497675	2868.93223	3069.386486	2976.695322	2971.671346	1.278100419	0.032789251	0.045790365	2489.020282	2541.274993	2393.410614	2474.56863	1.534851104	0.008494681	0.018580997	2170.608068	2520.117519	2421.230808	2370.652132	1.60213063	0.010214228	0.016604086	2763.457047	2677.453719	2476.133628	2639.014798	1.462192341	0.015764646	0.027032541	3343.749753
AT4G17420	expressed protein	hypothetical protein ;supported by full-length cDNA: Ceres:26448.	---	245395_at	481.470324	451.4393631	317.4722083	296.1074708	303.0123996	305.5306929	1.526703714	0.00136376	0.003726269	206.2604539	218.2492504	228.5803127	217.6966723	2.14268247	0.000384485	0.001657856	339.7238583	359.6206838	351.995326	350.4466227	1.331029644	0.00328644	0.007887456	223.2881302	231.9925691	234.1824386	229.821046	2.029643724	0.000284093	0.002842114	248.890508	218.6148397	259.549038	242.3514619	1.924704064	0.001389889	0.004067872	281.2558023	274.8028848	285.9914715	280.6833862	1.662984604	0.000578243	0.003399528	340.8614915
AT4G14870	expressed protein	hypothetical protein ;supported by full-length cDNA: Ceres:30327.	---	245396_at	324.6159663	361.0452428	368.6189063	392.1451311	396.458592	385.7408765	0.888758816	0.092428508	0.108461048	518.0130717	518.5243832	547.4366953	527.9913834	0.649310984	0.002119852	0.00489088	483.2936718	472.1056148	437.5022581	464.3005149	0.738380841	0.012275644	0.020710789	382.9128096	451.1051834	465.7875769	433.2685233	0.791265892	0.084905744	0.110988133	722.0636306	773.8013696	751.9416513	749.2688838	0.457553506	0.000428965	0.002047826	366.4164202	372.9105424	348.6050199	362.6439942	0.948653551	0.316025243	0.347613827	180.3119344
AT4G14900	hydroxyproline-rich glycoprotein family protein	hydroxyproline-rich glycoprotein homolog ;supported by full-length cDNA: Ceres:25333.	---	245398_at	475.9420379	540.8950613	212.2003914	226.592426	232.243597	223.6788048	2.272984917	0.001522138	0.003995372	162.1546594	154.5688885	154.5333672	157.0856384	3.236569268	0.000728455	0.002434954	215.0494939	209.256484	196.9348875	207.0802885	2.455175977	0.001253523	0.00413792	347.0358806	342.8076995	364.9920749	351.611885	1.4459652	0.008893075	0.019186513	101.8320483	93.34711627	110.92848	102.0358815	4.982742756	0.000511237	0.002263626	232.6065617	231.8863956	266.5385369	243.6771647	2.055317799	0.002600634	0.00774044	204.5223541
AT4G17040	ATP-dependent Clp protease proteolytic subunit, putative	ATP-dependent Clp protease proteolytic subunit (ClpR4), putative similar to ATP-dependent Clp protease proteolytic subunit GI:7264063 from [Synechococcus sp.PCC 7942];supported by full-length cDN ...	---	245400_at	1507.342301	2091.163449	1808.681374	1592.121626	1858.974101	1753.259034	1.026233341	0.861334544	0.870057449	2141.984368	2163.275931	2197.184361	2167.481553	0.830112197	0.190622771	0.209565709	2088.490817	2065.519869	1836.978253	1996.996313	0.900979568	0.472053158	0.501410698	1898.523845	2040.171294	1886.50364	1941.732926	0.92662222	0.574288948	0.610056625	2760.073899	2791.871157	2697.761081	2749.902046	0.654297079	0.02297412	0.032231499	2875.9889	2919.74448	2962.114181	2919.28252	0.613302129	0.014636078	0.025507775	1072.96321
AT4G17670	senescence-associated protein-related	hypothetical protein ;supported by full-length cDNA: Ceres:6709.	---	245401_at	2555.995688	2807.345944	874.5319187	860.2312038	866.1652897	866.9761374	3.093131056	0.000301899	0.001496651	809.6571833	850.1779906	802.6977705	820.8443148	3.266966424	0.000296243	0.001448454	424.9536137	452.2343831	423.8064346	433.6648104	6.183740878	0.000162465	0.00135402	703.3980762	773.9840349	725.9246436	734.4355849	3.651335625	0.000273953	0.002799812	295.0404104	316.9449271	316.5763816	309.5205731	8.663950151	0.000137051	0.001209361	500.5993134	437.616178	451.2314669	463.1489861	5.950467821	0.000182363	0.002003262	424.5175672
AT4G17150	expressed protein	hypothetical protein	---	245405_at	271.5975785	292.2074538	107.9196992	111.9832134	110.432434	110.1117822	2.560148519	0.000207376	0.001223984	99.63351498	100.4057096	95.75965782	98.59962747	2.85906269	0.000175488	0.001103928	186.5451793	183.5523835	189.7283042	186.6086223	1.510661794	0.001281082	0.004203123	144.184558	125.2062345	127.213609	132.2014671	2.132370557	0.000841318	0.004609265	93.41996528	98.58461383	87.64518209	93.21658707	3.024166889	0.000214296	0.001443459	92.19340401	80.27475047	96.36544272	89.61119906	3.17634977	0.000296852	0.002459236	85.13260098
AT4G17170	Rab2-like GTP-binding protein (RAB2)	GTP-binding RAB2A like protein	---	245407_at	1016.110162	1321.434766	302.5576054	284.5011471	312.3264867	299.7950797	3.898571201	0.004719343	0.00892338	364.4743201	397.8835302	337.029158	366.4623361	3.189338573	0.006200351	0.010732469	710.6582643	766.8155165	739.7549263	739.0762357	1.581396354	0.033948196	0.047080825	2559.194584	2574.70037	2491.794326	2541.896427	0.459803339	0.001378087	0.006030884	1030.511848	971.5052233	995.7989499	999.2720071	1.169623942	0.239834758	0.263714592	1287.734514	1381.595438	1274.160149	1314.4967	0.883147251	0.317654434	0.349221011	909.1486236
AT4G17180	glycosyl hydrolase family 17 protein	putative protein	---	245408_at	230.1970674	243.7226278	277.3704045	279.9191973	314.5430794	290.6108937	0.815385289	0.045869877	0.057803277	277.8921332	264.6688151	278.2127255	273.5912246	0.866109094	0.017350132	0.024531804	223.3742828	215.9450208	229.2972086	222.8721707	1.063209672	0.141115244	0.165406117	129.666148	122.7181509	113.8320961	122.0721317	1.941146143	0.000671647	0.004137399	147.8439269	145.7517026	132.0611428	141.8855908	1.6700769	0.00134758	0.003998483	76.99797225	78.99147561	103.1655906	86.38501281	2.647181199	0.001083272	0.004641318	127.7964893
AT4G17300	asparaginyl-tRNA synthetase, chloroplast, mitochondrial / asparagine-tRNA ligase / AsnRS (SYNO)	asparagine--tRNA ligase	SYNO	245413_at	282.5407167	287.7617095	224.5651743	218.9153721	216.0336967	219.838081	1.297096535	0.000420714	0.001782958	216.3582248	248.4142258	245.6360421	236.8028309	1.20417147	0.036412268	0.046367905	347.9573338	318.8854731	296.8598651	321.234224	0.887673827	0.156830247	0.182029373	260.7628849	247.6429926	276.2724404	261.5594393	1.090196606	0.118143487	0.147655673	419.3923657	374.3268752	353.3994524	382.3728978	0.745741172	0.030811257	0.041320292	263.9523174	313.474151	296.6627461	291.3630715	0.948922539	0.763661201	0.783971005	205.9419391
AT4G17310	expressed protein	hypothetical protein	---	245414_at	315.6200172	386.4878345	86.96677107	92.40712714	79.54692229	86.30694016	4.067505176	0.002216921	0.005162602	73.38178577	81.28667634	80.31169722	78.32671978	4.48191788	0.001979335	0.004661737	113.4059884	117.060124	108.0361648	112.8340924	3.111239861	0.002946407	0.007334721	122.7809553	131.4626351	131.4075454	128.5503786	2.730866526	0.003610875	0.010547662	109.5538685	97.90757804	113.1346348	106.8653604	3.285011387	0.002876347	0.006592462	122.6455534	133.9425357	133.1136037	129.9005642	2.653089791	0.003736413	0.009670155	95.76563969
AT4G17330	agenet domain-containing protein	G2484-1 protein	---	245415_at	1889.570014	1876.595962	1182.540512	1170.250789	1181.28373	1178.02501	1.598508496	2.14E-06	0.000198212	931.3624035	926.544344	963.9568605	940.6212027	2.001956773	1.06E-05	0.000341543	970.7661579	1024.242236	938.3091646	977.7725194	1.925890686	0.000103463	0.001093201	1189.281658	1147.32555	1223.987781	1186.864996	1.586602515	0.000158691	0.002222169	810.1797108	773.5173093	730.786925	771.4946484	2.440824433	4.33E-05	0.000769708	882.4906752	894.356896	1038.295171	938.380914	1.967671218	0.000700693	0.003700583	586.4390476
AT4G17350	expressed protein	putative protein	---	245416_at	97.08559331	131.389062	149.572328	156.9636203	148.2421385	151.5926956	0.753580687	0.066839291	0.080978746	118.9565201	108.1014033	116.2360298	114.4313177	0.998304747	0.989405486	0.989776986	134.7283741	133.4461117	146.0049016	138.0597958	0.827448187	0.182358074	0.20859214	240.6719197	224.397869	208.7104959	224.5934282	0.508640563	0.008023493	0.017933273	142.0928873	131.4468391	123.6531618	132.3976294	0.862835144	0.299898214	0.325266901	192.8541648	174.5780004	182.1705216	183.2008956	0.634711275	0.017645455	0.02939259	148.6984902
AT4G17370	oxidoreductase family protein	putative protein	---	245418_at	417.1766409	242.9665396	74.10915924	78.37832875	70.64477877	74.37742225	4.437792817	0.029243561	0.038937283	76.56134593	69.86903509	78.48188487	74.9707553	4.402671267	0.029448526	0.038539333	84.63402499	74.70785805	69.79724238	76.37970847	4.321456534	0.030063542	0.04265759	140.7722808	140.9546444	168.8111045	150.1793432	2.197849472	0.072277778	0.096940548	101.9779704	83.5831386	83.95165588	89.83758828	3.674092287	0.034913706	0.045956935	293.1047552	310.142373	324.2041795	309.1504359	1.049515561	0.771879286	0.791495266	141.4983634
AT4G17410	expressed protein	hypothetical protein	---	245420_at	209.4580394	235.3517087	89.30728582	84.80328838	85.35697717	86.48918379	2.571476158	0.000816908	0.002665587	85.40391876	80.93529878	67.99649745	78.111905	2.847259634	0.001168812	0.003298494	110.7286121	117.7759447	108.6727056	112.3924208	1.978824483	0.001746969	0.005144357	107.7633224	108.1369764	112.335551	109.4119499	2.032729279	0.001415019	0.006114705	111.0574067	113.055792	103.06042	109.0578729	2.039328919	0.001664576	0.004554574	151.9291259	153.9594539	154.8203504	153.5696434	1.443095964	0.005778865	0.012940174	110.3810515
AT4G17430	expressed protein	hypothetical protein	---	245421_at	101.9583756	100.9113646	113.1262194	120.8522275	111.2520326	115.0768265	0.881453488	0.037343274	0.048253284	119.9062018	123.3768782	116.4870462	119.9233754	0.84583068	0.005704979	0.010053665	115.5200935	112.2359628	113.3510062	113.7023542	0.892108794	0.002547524	0.006617194	92.62368651	103.1467513	107.3703246	101.0469208	1.003839299	0.949789448	0.955845899	97.50439011	107.863828	103.5697644	102.9793275	0.985002258	0.718515861	0.73635178	99.21877221	110.7370603	97.50104262	102.4856251	0.979341399	0.85759993	0.870800222	74.69457167
AT4G17510	ubiquitin carboxyl-terminal hydrolase, putative / ubiquitin thiolesterase, putative	carboxyl-terminal proteinase like protein	---	245425_at	1354.566122	1095.769642	411.6272622	433.5562235	418.3752933	421.1862597	2.908850548	0.003658315	0.007392524	418.0346913	446.6574004	434.0214215	432.9045044	2.83011119	0.003843467	0.007466314	422.8478109	456.0236925	456.7429282	445.2048105	2.751919685	0.004079776	0.009150323	386.015231	381.0920122	411.1527366	392.7533266	3.119433495	0.003345416	0.010048337	375.1391843	397.9049697	400.8659457	391.3033666	3.130992439	0.003310975	0.007304302	418.7475204	368.5763722	355.5555676	380.9598201	3.325971453	0.003448165	0.009191909	691.9410149
AT4G17540	expressed protein	hypothetical protein	---	245426_at	64.21894127	89.74442291	48.12384856	52.70059728	57.45568451	52.76004345	1.459090574	0.096619457	0.112858478	82.20020147	75.12015782	77.57409021	78.29814983	0.983186477	0.90246413	0.908732254	42.72670615	64.64763425	56.22533449	54.53322496	1.411647342	0.172510193	0.19841855	35.31192293	29.03757938	31.77909426	32.04286552	2.402459357	0.019462892	0.03380183	54.220686	45.64527979	53.26490451	51.04362343	1.508154729	0.083308107	0.09952908	23.87890251	25.02961273	27.83545022	25.58132182	2.943985844	0.012867519	0.023118189	32.57123935
AT4G17550	transporter-related	putative protein	---	245427_at	277.784689	249.8499836	98.3715185	99.85372447	100.1187139	99.44798562	2.652817295	0.000556072	0.002091439	131.7366085	115.9213064	114.9265482	120.8614877	2.182807289	0.001455704	0.003791475	224.1271053	213.7734483	180.4537703	206.118108	1.279932845	0.062846402	0.0802712	417.3939239	460.5359758	467.1575312	448.362477	0.588401907	0.003877872	0.011028583	267.0824243	275.1092871	271.0054675	271.0657263	0.973259659	0.551282138	0.574601713	373.681288	411.4300489	390.299974	391.8037703	0.663116548	0.005304124	0.012262529	1520.950489
AT4G17570	zinc finger (GATA type) family protein	putative protein	---	245428_at	422.2264423	415.3970817	105.5535399	97.22443567	100.3651658	101.0477138	4.144693099	4.52E-06	0.000254048	114.8115232	98.88291202	108.2575996	107.3173449	3.902554263	1.99E-05	0.000438142	112.1531471	111.8959955	105.060186	109.7031095	3.817683599	4.54E-06	0.000360556	221.5215438	212.2395536	214.531658	216.0975851	1.938067756	2.27E-05	0.00125816	234.841529	197.5278549	199.570844	210.6467426	1.988218554	0.000952129	0.003219811	343.5809351	316.3439957	353.1772524	337.7007277	1.247426403	0.011214876	0.020879061	131.7947898
AT4G17060	expressed protein	hypothetical protein	---	245430_at	308.5922589	464.5385823	246.5643947	254.6681533	260.0366251	253.756391	1.523372156	0.10727302	0.124278016	249.0788061	242.6540468	234.6863744	242.1397424	1.596455901	0.089706164	0.104477735	304.1336698	258.5281529	260.5611568	274.4076598	1.408726786	0.16427624	0.189861169	185.7093107	197.9865201	201.1040664	194.9332991	1.983065091	0.046443673	0.067158118	177.4798089	172.8985822	170.320176	173.566189	2.227193111	0.035220446	0.046311803	192.6894428	201.1662152	202.850256	198.9019714	1.923471202	0.048540822	0.066005777	289.6095979
AT4G17080	MORN (Membrane Occupation and Recognition Nexus) repeat-containing protein /phosphatidylinositol-4-phosphate 5-kinase-related	hypothetical protein	---	245431_at	440.5895801	494.2910547	167.9605666	156.0927411	172.2095688	165.4209588	2.82576235	0.000724481	0.002469635	167.3173185	142.9225909	155.309764	155.1832245	3.012183301	0.000755827	0.002488925	145.7656727	188.808476	181.4727663	172.0156383	2.717429194	0.001523713	0.004723435	242.0981364	237.9252931	251.7296259	243.9176851	1.91638551	0.001698266	0.006766407	220.974741	206.1159262	206.8664077	211.319025	2.212012465	0.001180691	0.003687848	276.5282602	286.3264592	286.9816011	283.2787735	1.63710309	0.002904601	0.00829088	191.7326752
AT4G17100	serine protease protein -related, expressed pseudogene	putative serine protease-like protein	---	245432_at	581.9227903	516.8635393	324.534248	325.639959	347.0830455	332.4190841	1.652712467	0.003619837	0.007332596	264.8992375	312.2243382	309.0048439	295.3761398	1.859978146	0.003891472	0.00754421	931.4307987	986.3149591	823.6707431	913.8055003	0.601214552	0.011834837	0.020141516	651.6756858	615.2279065	718.555774	661.8197888	0.830125019	0.092053211	0.119070384	491.2882492	500.1474114	499.3303013	496.9219873	1.105592384	0.12185305	0.140685603	444.7864419	434.1932302	418.4100072	432.4632264	1.282563619	0.020921892	0.033455707	539.267725
AT4G17110	expressed protein	hypothetical protein	---	245433_at	887.628022	620.7208725	532.6248069	535.6855891	502.9759877	523.7621279	1.439917869	0.105427281	0.122321547	509.2112446	490.3270664	498.7346944	499.4243351	1.510087503	0.083602875	0.097920211	792.781462	785.6433628	784.4005953	787.6084734	0.957549941	0.759048215	0.777121572	810.2256846	822.0004731	826.877939	819.7013656	0.920060011	0.557856599	0.594322488	612.788743	592.8452903	561.8829661	589.1723331	1.280057472	0.20180332	0.224469961	603.0473145	597.3138596	660.8897393	620.4169712	1.204353544	0.284375554	0.315480517	436.6225699
AT4G17120	expressed protein	hypothetical protein	---	245434_at	75.81803847	92.49644222	171.5789264	135.480767	173.3367517	160.1321484	0.525548687	0.021190217	0.02953271	176.2928966	184.4285763	184.187508	181.636327	0.463328244	0.000839322	0.002660734	226.3423257	204.6413678	200.9038438	210.6291791	0.39955167	0.001814248	0.005267826	277.0931928	274.8605468	246.9081768	266.2873055	0.31603925	0.000979294	0.005020492	192.7158146	189.5951798	147.0007935	176.4372626	0.476981104	0.019221312	0.027743843	170.1266694	192.8316359	206.0484163	189.6689072	0.428973184	0.00579197	0.012957883	136.2721862
AT4G17130	hypothetical protein	hypothetical protein	---	245435_at	153.9504243	181.7482365	62.03116435	76.98163559	70.17420926	69.72900306	2.407166646	0.003614832	0.007324838	67.5889314	55.35791757	54.23737761	59.06140886	2.841945928	0.002658717	0.005749026	91.86077929	76.9696331	75.19552524	81.34197921	2.063501922	0.006050064	0.012170409	84.71732172	89.22083748	81.5331397	85.15709963	1.97105504	0.004568292	0.012280609	69.07202912	70.76500543	65.48741997	68.44148484	2.45245016	0.002534758	0.006032327	76.18035772	72.25967911	81.33184488	76.59062724	2.187606591	0.003573808	0.009421387	82.17100555
AT4G16650	expressed protein	growth regulator like protein	---	245438_at	160.3762721	240.1976201	150.9654108	149.4810641	161.6963288	154.0476012	1.300162706	0.222775333	0.244762324	134.9043233	145.8499389	139.9299699	140.2280774	1.428294175	0.139300989	0.156751329	220.1569091	205.4252667	213.9318122	213.1713293	0.939558555	0.698906744	0.720418391	148.9560981	130.7603004	132.6102607	137.4422197	1.457244699	0.132881935	0.163777379	124.9820716	102.0165388	113.4984422	113.4990175	1.764657972	0.067643072	0.082417065	92.77941556	87.27551534	108.6988774	96.25126944	2.056153569	0.043448524	0.06025094	128.4743894
AT4G16670	expressed protein	hypothetical protein	---	245439_at	293.6978107	206.9828376	40.63247691	39.21384805	41.63581575	40.49404691	6.182151285	0.007424126	0.012626382	55.15122221	50.25910597	56.40648817	53.93893878	4.641180004	0.009014789	0.01436192	89.60946827	83.16106156	86.43000108	86.40017697	2.89745152	0.014905318	0.024041333	606.8419946	629.3564925	633.6819332	623.2934734	0.401641177	0.001629919	0.006626797	328.0134392	312.2523289	327.0248629	322.4302103	0.776417085	0.116704315	0.135191805	431.1007739	548.314748	466.4216732	481.9457317	0.501790558	0.024762141	0.038195518	166.5719743
AT4G16710	glycosyltransferase family protein 28	hypothetical protein	---	245442_at	1279.989072	1081.029532	343.7600503	364.5374131	369.7614283	359.3529639	3.285096883	0.001621747	0.004171641	349.8371118	328.6710152	338.6113344	339.0398205	3.481919321	0.001492274	0.003848132	448.8113613	476.8684276	520.2756506	481.9851465	2.4492649	0.003032794	0.007478812	360.1722447	441.1081758	348.7509985	383.3438064	3.079505348	0.002404139	0.008198798	290.8856517	283.041802	290.3738646	288.1004394	4.097561614	0.001237745	0.003792349	303.2399084	259.1026392	283.0804045	281.8076507	4.298019296	0.001297881	0.005145304	355.3015148
AT4G16800	enoyl-CoA hydratase, putative	enoyl-CoA hydratase	---	245446_at	190.5663593	184.1328874	325.0719849	308.4801523	306.673257	313.4084647	0.597780993	0.000541268	0.002057478	336.2376376	296.4890843	296.1609886	309.6292368	0.605077302	0.005863605	0.010272225	259.7990351	260.8212076	254.6670604	258.429101	0.724955598	0.000246554	0.001656339	151.3818468	131.6142979	128.8313028	137.2758158	1.364767874	0.013205711	0.0254756	189.215674	171.5591283	188.4643318	183.0797114	1.023322693	0.622969847	0.644901034	107.4835321	97.01640842	117.0228989	107.1742798	1.749766799	0.001989105	0.006584934	167.9076355
AT4G16860	disease resistance protein (TIR-NBS-LRR class), putative	disease resistance RPP5 like protein	---	245448_at	316.1891162	84.65412499	31.98999973	32.37119338	32.27299351	32.21139554	6.222071948	0.146359327	0.165620629	55.00150004	54.62192464	55.59162447	55.07168305	3.639286281	0.190681016	0.20961126	17.84262694	20.62387125	23.46512866	20.64387562	9.708526845	0.128652132	0.15216597	60.84126509	43.51363723	48.58017022	50.97835751	3.931504081	0.182656816	0.217036613	107.0660251	141.267933	148.1648267	132.1662616	1.516435573	0.493749375	0.518492985	292.4405155	213.2417036	250.4219027	252.0347072	0.840109374	0.611015285	0.638035056	172.3140519
AT4G16870	---	retrotransposon like protein	---	245449_at	787.2731667	599.8352791	158.3417133	176.250702	152.0472579	162.2132244	4.2755714	0.004838055	0.009089944	137.3629884	145.5035217	133.6506545	138.8390549	4.995382773	0.004189881	0.007953629	116.1018664	120.793808	103.801099	113.5655911	6.107080639	0.003707276	0.008573278	181.1397473	214.2387782	212.9029666	202.7604974	3.420558896	0.006264435	0.015066546	260.4121052	245.3462034	276.0971541	260.6184876	2.661185818	0.00878583	0.014834124	156.1922869	198.0273082	180.7743218	178.3313056	3.734589243	0.005529083	0.012588334	64.68115123
AT4G16890	disease resistance protein (TIR-NBS-LRR class), putative	disease resistance RPP5 like protein	---	245451_at	233.7388717	280.5841618	74.43729011	69.97135721	76.01862633	73.47575788	3.499950516	0.001882029	0.004610953	94.40594841	98.12116557	85.12797335	92.55169578	2.778571636	0.002834779	0.006026262	65.01718521	70.16808604	55.92695258	63.70407461	4.036814259	0.0017986	0.005244374	105.846222	108.6632231	119.5331969	111.3475473	2.309539123	0.00410492	0.011414372	146.9569203	190.1752063	166.5379827	167.8900364	1.531725898	0.032985323	0.043777956	261.3571671	134.6101537	190.9443858	195.6372355	1.480231629	0.309782056	0.341258409	47.57961182
AT4G16920	disease resistance protein (TIR-NBS-LRR class), putative	disease resistance RPP5 like protein	---	245454_at	30.21532589	33.43527125	17.896914	18.03102091	19.67977794	18.53590428	1.716954192	0.002530207	0.005683052	22.40035346	19.73957932	24.52406346	22.22133208	1.432195804	0.020961938	0.028839564	27.57160745	29.68800985	33.49309928	30.25090553	1.052044493	0.578991752	0.605355905	18.95568455	15.7380912	17.06482698	17.25286758	1.844638199	0.003341334	0.010038495	18.95436493	21.95007657	18.16341297	19.68928482	1.616376565	0.007912897	0.0137059	18.26045351	17.27917205	17.08534898	17.54165818	1.839393636	0.001573014	0.005699604	17.01713685
AT4G16930	disease resistance protein (TIR-NBS-LRR class), putative	disease resistance RPP5 like protein (fragment)	---	245455_at	23.18851719	21.15218121	9.697741511	9.285350104	10.27952876	9.754206793	2.27290129	0.000684451	0.0023804	9.047346359	8.423529244	8.970016111	8.813630571	2.515461593	0.000467979	0.001866527	11.5478371	9.917988685	9.841941926	10.43592257	2.124426379	0.001513856	0.004704992	10.52410115	11.58216284	11.46751998	11.19126132	1.98104115	0.001086243	0.005286729	10.48398137	10.94704966	10.90673464	10.77925522	2.056760763	0.000703202	0.002695211	11.05848761	11.52870708	12.36344092	11.65021187	1.871317713	0.001366351	0.005259544	11.37965993
AT4G16950	disease resistance protein (TIR-NBS-LRR class), putative	disease resistance RPP5 like protein	---	245456_at	715.2682056	702.2395317	187.58435	193.9374504	194.8108179	192.1108728	3.68929597	2.92E-06	0.00021567	273.1595136	280.3712443	265.3996596	272.9768058	2.596388607	1.08E-05	0.00034216	205.8208932	205.7489669	182.7672215	198.1123605	3.577534823	2.22E-05	0.00062368	387.9435252	344.8700853	377.7543648	370.1893251	1.91457133	0.000299968	0.002906386	667.5714153	600.5968714	638.4717041	635.5466636	1.115187773	0.063991929	0.078397501	810.3072077	836.5363559	873.2822016	840.0419217	0.833873705	0.012110653	0.02211418	191.1618444
AT4G17020	transcription factor-related	transcription factor like protein	---	245462_at	108.7460545	126.0992773	117.7776296	100.0552871	110.1598431	109.3309199	1.074011505	0.44648732	0.470606468	128.6161651	116.2577033	109.1078191	117.9938958	0.995158818	0.957161201	0.959238474	107.6356022	100.5636368	108.9477985	105.7156792	1.110740306	0.206579839	0.233893701	132.0363343	126.9642371	94.48548062	117.828684	0.996554166	0.981919925	0.984604924	89.56935461	88.28867127	85.8816774	87.91323443	1.335665405	0.020983846	0.029828593	112.8697967	128.3310565	109.0125479	116.7378004	0.994878559	0.949680498	0.954503543	93.38865462
AT4G17050	expressed protein	hypothetical protein	---	245464_at	63.26092364	55.32369162	35.22718631	43.61451072	37.41046163	38.75071955	1.530095655	0.018437222	0.026247463	36.81912279	35.49828808	39.46527763	37.26089617	1.591274331	0.00696693	0.011763771	41.98554658	39.9972168	37.34376874	39.7755107	1.490673698	0.010757899	0.018756745	46.17872956	51.91626685	50.94985546	49.68161729	1.193445602	0.082545117	0.108345354	52.36394783	54.2834581	50.36636961	52.33792518	1.13287463	0.125577909	0.144678005	52.70068523	49.55893064	54.70082209	52.32014599	1.136013782	0.142970365	0.169460454	31.15264148
AT4G16600	glycogenin glucosyltransferase (glycogenin)-related	glucosyltransferase like protein	---	245466_at	52.61239088	66.91712887	32.86297109	32.98575721	42.22779733	36.02550854	1.658956731	0.037803112	0.048781743	42.18151041	43.61648649	44.38194983	43.39331558	1.377280327	0.056125381	0.068110887	35.81153179	31.61334766	29.32107055	32.24865	1.853248427	0.018339233	0.028319737	38.04441785	40.43734589	39.98643295	39.4893989	1.513438076	0.033240742	0.051280076	31.23019788	32.92046075	29.82742227	31.32602697	1.907830825	0.013718578	0.021095613	37.57642531	38.15694016	41.16675864	38.96670804	1.515712765	0.032734275	0.047908316	61.95646382
AT4G16610	zinc finger (C2H2 type) family protein	hypothetical protein	---	245467_at	156.5701993	198.8632338	262.9400651	262.0067698	259.2379616	261.3949322	0.679878202	0.013198847	0.019848417	218.2921312	218.3108682	204.58673	213.7299098	0.831501387	0.121879815	0.13854828	164.9581672	148.1233607	126.7108828	146.5974702	1.21227683	0.239706439	0.268209628	122.5767979	117.4225	117.6780425	119.2257801	1.490589672	0.034843639	0.053245556	113.8294907	121.907402	119.4656166	118.4008365	1.500975178	0.03444262	0.04544239	93.05571098	80.02701563	107.548078	93.54360153	1.896530394	0.020793308	0.03327997	116.6207094
AT4G16050	expressed protein	hypothetical protein	---	245473_at	15.62779181	20.13552669	13.0500176	15.21385964	13.96470426	14.07619383	1.270347614	0.133965582	0.152592991	11.81178044	12.9641507	14.61522187	13.13038434	1.361853453	0.096034283	0.111154423	14.50031675	14.45790442	11.56935977	13.50919365	1.323665921	0.12816927	0.15164305	10.26037868	11.5477077	10.91845299	10.90884646	1.63918883	0.028172891	0.044958352	12.11414236	11.20341095	11.50842885	11.60866072	1.540372287	0.035306314	0.046400245	11.14074121	11.46667792	12.44547743	11.68429885	1.5070315	0.038577766	0.054667721	11.50929867
AT4G16060	expressed protein	hypothetical protein	---	245474_at	387.6996056	263.2588478	268.2080592	309.4563437	280.2450679	285.9698236	1.138159343	0.479032067	0.502784057	238.539745	254.1636046	251.748712	248.1506872	1.311619284	0.197024907	0.216108607	446.253129	477.0674341	459.0573676	460.7926436	0.706346404	0.066112807	0.084008813	254.1844509	249.0117101	302.6068057	268.6009889	1.211757365	0.348796376	0.387904131	178.5709702	196.1053846	180.5447449	185.0736999	1.758646565	0.058033863	0.071796497	200.6685092	175.5685887	179.4449454	185.2273478	1.80741168	0.059768004	0.07877246	295.37149
AT4G16110	two-component responsive regulator family protein / response regulator family protein	hypothetical protein	---	245477_at	112.5463155	183.9334229	93.49478815	96.31987048	97.36681935	95.72715933	1.54856647	0.143344182	0.162415055	89.4112964	108.0805804	100.6087223	99.36686636	1.491844059	0.173727354	0.192399418	122.8211833	137.5897391	135.7253132	132.0454119	1.12264309	0.594427588	0.620298223	381.1267221	336.9001342	339.0226675	352.3498412	0.420717854	0.00812123	0.018052326	139.3012469	149.6620775	130.3537792	139.7723679	1.060580653	0.778770281	0.793082403	528.3927034	538.1508259	554.6913468	540.4116253	0.27229057	0.000821101	0.00400936	256.4734637
AT4G16130	GHMP kinase family protein	galactokinase like protein	---	245478_at	574.6004264	545.7417934	370.3530887	377.1990806	342.3130894	363.2884195	1.541945957	0.001500282	0.003966411	447.2309051	436.6529679	456.0234751	446.6357827	1.254201145	0.003131626	0.006445005	557.3530022	514.9152594	535.7029589	535.9904068	1.045114059	0.295443169	0.325203976	3465.77981	3130.40532	3192.527589	3262.90424	0.171678685	0.000262986	0.002747168	1257.863989	1245.052651	1201.774678	1234.897106	0.453617639	0.000103864	0.001080949	1239.935518	1354.495074	1321.656584	1305.362392	0.422078965	0.00048782	0.003109478	1977.146313
AT4G16140	proline-rich family protein	extensin like protein	---	245479_at	47.17787297	60.06673075	383.8442216	330.733345	364.4666732	359.6814133	0.149082771	0.000661697	0.002329861	173.3619628	206.4162049	215.3547776	198.3776485	0.270304151	0.003503724	0.006989509	550.924001	584.0287987	544.789403	559.9140676	0.095768806	7.54E-05	0.000945195	127.7018875	124.6711884	125.7643843	126.0458201	0.42541912	0.000687381	0.004178579	120.0769356	120.4832885	109.4684382	116.6762208	0.459582094	0.002529826	0.00602519	26.84039241	55.45530141	35.94959419	39.415096	1.229681363	0.318593214	0.350129589	201.8283115
AT4G16150	calmodulin-binding protein	transcription factor like protein	---	245480_at	199.2059432	207.4293307	64.38997802	67.38866814	69.19967554	66.9927739	3.034918919	3.92E-05	0.000575121	69.77198597	62.05764299	55.55619436	62.46194111	3.255064337	0.000180192	0.001115553	83.75149834	82.7131083	73.97933526	80.14798063	2.536778036	0.000150149	0.001295542	85.8739379	102.478691	106.2521323	98.20158708	2.070410907	0.001196459	0.005553281	61.91535341	58.24516158	64.94824098	61.70291866	3.295105667	4.79E-05	0.000792803	91.0608112	89.23658008	105.9981995	95.43186358	2.098462019	0.000730597	0.003772347	79.03582101
AT4G16170	expressed protein	hypothetical protein	---	245481_at	736.3622907	829.0544981	505.9047448	548.6032107	567.8479099	540.7852885	1.447355191	0.010296816	0.016277508	513.661145	519.5202791	486.0807023	506.4207088	1.545569486	0.004980878	0.009054029	563.6379416	551.4583312	514.0857888	543.0606872	1.441290841	0.009015283	0.016355845	472.5540365	499.3357776	498.8253102	490.2383748	1.596587364	0.004019845	0.011260262	323.559706	336.6735382	344.8866949	335.0399797	2.336164165	0.001071983	0.003463458	401.6774236	380.298365	366.6460755	382.8739547	2.078320899	0.001690631	0.00597302	337.4379255
AT4G16180	expressed protein	hypothetical protein	---	245482_at	129.019236	123.1717886	208.4729752	132.1067422	201.8626718	180.8141297	0.69737643	0.18189409	0.20250518	212.6273152	197.9142173	205.7782054	205.4399126	0.613782934	0.000890988	0.002768903	149.2316564	129.1026857	128.4019376	135.5787599	0.930053589	0.373138664	0.403189607	213.6147942	173.5866276	138.6168401	175.272754	0.719424494	0.177918203	0.211910982	122.8019167	109.984276	102.9435259	111.9099062	1.126759163	0.167102329	0.188137244	141.2173534	150.8928664	155.6956377	149.2686192	0.829835748	0.029543271	0.043971052	74.15939156
AT4G16190	cysteine proteinase, putative	cysteine proteinase contains similarity to papain-like cysteine proteinase isoform I GI:7381219 from [Ipomoea batatas]	---	245483_at	5056.905903	3041.054015	1669.836052	1536.512105	1529.229865	1578.526007	2.565038486	0.046485209	0.058525455	3088.437003	2956.971696	2959.565812	3001.658171	1.34891441	0.258651965	0.279427493	2121.486989	2129.740493	2223.489051	2158.238844	1.876057402	0.086725188	0.106709725	10549.13045	10495.43419	10675.0174	10573.19401	0.382947665	0.003252148	0.009889703	7115.042665	6817.717685	6478.647521	6803.802624	0.595105441	0.039578561	0.051269143	11460.18245	10917.86573	10926.1569	11101.4017	0.368698844	0.002923397	0.008315974	9057.540739
AT4G16210	enoyl-CoA hydratase/isomerase family protein	enoyl-CoA hydratase like protein	---	245484_at	945.9953952	859.3923639	351.3671419	370.8036878	355.0004119	359.0570805	2.514067898	0.000494805	0.00195973	376.9989467	346.1911441	355.5181007	359.5693972	2.510485838	0.000550253	0.002065188	469.1454094	514.7910358	496.909718	493.6153877	1.828739342	0.001528325	0.004729112	776.4414677	811.084213	799.9847971	795.8368259	1.134270054	0.054780296	0.07694049	571.5480848	493.4016307	489.3605304	518.1034153	1.742304438	0.003881502	0.008194136	962.3379536	919.8859955	958.8906235	947.0381909	0.958336558	0.314031698	0.345500947	881.0064853
AT4G16230	GDSL-motif lipase/hydrolase family protein	proline-rich, APG like protein	---	245485_at	55.73856746	55.66940072	102.8305399	111.401891	101.8415174	105.3579828	0.528711566	0.00106025	0.003151491	22.4491668	17.56893454	20.91105482	20.30971872	2.742725533	0.000316837	0.001488441	44.14057834	41.40511432	36.03412685	40.5266065	1.374504033	0.015932776	0.025318615	25.39707884	35.90012187	37.22029551	32.83916541	1.696266741	0.017859299	0.031710302	31.70690199	34.57174394	30.06794184	32.11552926	1.734487501	0.00080928	0.002930614	35.99497224	28.24544289	34.08557919	32.77533144	1.757106083	0.004693647	0.011262349	31.27505414
AT4G16250	phytochrome D (PHYD)	phytochrome D	PHYD	245487_at	227.9229265	214.1179605	171.9472442	167.0315404	159.6307127	166.2031657	1.3298209	0.004186466	0.008159584	184.3323045	162.2641835	177.2061607	174.6008829	1.265860973	0.018066807	0.025389647	155.9370351	155.3971023	154.7334838	155.3558738	1.422671948	0.001049416	0.003701307	104.4920293	98.96295973	102.8373558	102.0974483	2.164798898	0.000223928	0.002609782	223.4620668	211.9532392	227.4704978	220.9619346	1.000264792	0.994560349	0.995039194	246.2475094	225.2326365	213.7590759	228.4130739	0.993492022	0.617456472	0.644059842	82.80039712
AT4G16280	flowering time control protein / FCA gamma (FCA)	FCA gamma protein	---	245489_at	287.0858948	304.3710187	110.7724444	109.7192262	112.5212561	111.0043089	2.664116913	9.69E-05	0.000852989	86.8709476	95.64247017	92.41417751	91.64253176	3.22697825	9.80E-05	0.000812282	119.5448251	117.2639834	115.5542508	117.4543531	2.517816062	0.000111978	0.001137197	154.1004725	163.9762224	168.6663554	162.2476834	1.82269756	0.00056079	0.003792659	137.8003046	132.0578054	118.8533292	129.5704797	2.282375256	0.000432361	0.002055386	171.9801256	194.9028967	202.8576074	189.9135432	1.509655521	0.004394647	0.010773193	121.4620119
AT4G16320	expressed protein	hypothetical protein	---	245491_at	176.3007987	249.7224196	132.0343826	108.0052598	114.6468547	118.2288324	1.80168919	0.046371347	0.058393895	106.7053825	112.2336616	100.3476035	106.4288825	2.001445511	0.031043511	0.040342974	144.5967676	143.9235348	120.9638445	136.4947157	1.560585024	0.078620402	0.097720982	124.33078	139.4892207	139.2291955	134.3497321	1.585500811	0.067982826	0.092031474	95.21800319	106.4505694	110.2881394	103.9855707	2.048472762	0.029984892	0.040403289	117.2942937	119.9154646	131.0934309	122.7677298	1.709670387	0.04806005	0.065444813	114.7123655
AT4G16340	adapter protein SPIKE1 (SPK1)	putative protein	SPK1	245492_at	85.85002767	69.72186628	367.1758445	364.6156428	348.9016965	360.2310613	0.215933481	8.39E-05	0.000797415	257.6355777	271.966797	288.1252856	272.5758867	0.285373545	0.000624865	0.002215188	477.2032611	436.7071065	388.5885517	434.1663064	0.179161639	0.00179184	0.005233231	128.6472013	122.9043748	135.4663614	129.0059792	0.60296389	0.006726855	0.015848531	135.4191504	145.1939937	159.1853606	146.5995016	0.530601715	0.007707393	0.013441849	48.59426806	41.80281996	53.15444602	47.85051135	1.634069553	0.026864579	0.040663782	136.6600809
---	---	hypothetical protein	---	245493_at	92.33696119	103.5982146	37.58568997	35.06854661	37.33359348	36.66261002	2.67213894	0.000759212	0.002537124	31.20404409	33.46648661	27.61554739	30.76202603	3.184692315	0.000759179	0.00249476	55.44845306	57.26236843	42.37787361	51.6962317	1.895062457	0.008144684	0.01512255	43.4351734	77.74157747	77.82502989	66.33392692	1.476885094	0.131652	0.162516472	42.63139249	51.05799682	53.42608666	49.03849199	1.997769179	0.003778703	0.008035625	55.94981177	48.50858577	59.11941173	54.52593642	1.812492343	0.005026297	0.011795195	45.34294163
AT4G16390	chloroplastic RNA-binding protein P67, putative	salt-inducible protein homolog	---	245494_at	192.9353826	209.4033137	330.6371584	324.6757203	330.6407846	328.6512211	0.61210589	0.00031029	0.001529446	429.3582372	432.3445877	431.6487467	431.1171905	0.466623351	4.41E-05	0.000580553	309.8049298	277.6958238	286.8819963	291.4609166	0.690210374	0.007211999	0.013839724	153.0464839	179.7876218	170.3040149	167.7127069	1.199487814	0.066199895	0.089969511	362.9072878	357.2133034	396.458592	372.1930611	0.54049731	0.002075484	0.005262789	215.7586215	191.532193	186.8675516	198.0527887	1.0469345	0.8271307	0.842744592	129.8311525
AT4G16440	iron hydrogenase family protein	LET1 like protein	---	245496_at	445.3263281	381.8314156	160.7639245	172.1794349	161.3261969	164.7565187	2.510242842	0.001948578	0.004722953	154.1902923	146.0593551	161.6082242	153.9526239	2.686403528	0.001766076	0.004308244	177.7972819	168.3460803	167.8228685	171.3220769	2.414043067	0.002078474	0.005777584	244.8301183	281.4625467	276.1108464	267.4678371	1.546275157	0.013528022	0.025924897	179.8154003	188.7016395	174.8261643	181.1144014	2.283522838	0.002404643	0.005817053	261.7621372	308.2030031	266.2294929	278.7315444	1.454276735	0.021310698	0.033946823	195.0557449
AT4G16470	pentatricopeptide (PPR) repeat-containing protein	hypothetical protein	---	245498_at	85.34163413	101.9832708	89.82521054	73.07747054	79.01513344	80.63927151	1.161499239	0.237985762	0.260486918	77.93773987	61.83684109	71.91216626	70.56224907	1.3273734	0.076122927	0.089953621	79.60607859	69.81621565	72.62289481	74.01506302	1.265451229	0.073198599	0.09193514	74.19164867	73.84752023	76.20430007	74.74782299	1.253045891	0.056998513	0.079509673	63.17775269	61.15490038	67.1043426	63.81233189	1.467779812	0.020207181	0.028902505	73.97605465	61.59458726	73.54271137	69.70445109	1.371728946	0.059957917	0.078958451	84.42137092
AT4G15640	expressed protein	hypothetical protein	---	245502_at	183.1289909	156.1432878	464.87163	457.0876051	489.6361888	470.531808	0.360520025	0.000339047	0.001597363	457.4281798	452.189963	479.3479297	462.9886908	0.3663937	0.000275715	0.001387252	355.4008093	300.2049444	337.5063162	331.0373566	0.512438056	0.006149146	0.012304074	130.2102122	136.0101157	157.1949903	141.1384394	1.201913101	0.146053027	0.17797001	249.0119475	247.4199118	215.1461117	237.192657	0.71518293	0.030434694	0.040890061	147.1187413	164.4685402	153.4455375	155.0109397	1.076086905	0.309987945	0.341455049	203.7379175
AT4G15730	expressed protein	hypothetical protein	---	245509_at	62.78005768	56.60598336	45.10769912	40.69146836	43.93064258	43.24327002	1.380400245	0.010477331	0.016498025	45.60647777	41.53257669	44.46969344	43.86958263	1.360692693	0.010791599	0.016580364	48.21734601	39.33321436	34.61442544	40.72166194	1.46587879	0.043592474	0.05839181	37.2100297	45.79238903	37.55350643	40.18530839	1.485443883	0.019931772	0.034428236	32.66141371	36.79634121	36.69690304	35.38488598	1.686963766	0.003546592	0.007674939	42.33703405	41.54913637	50.2979929	44.72805444	1.311212306	0.039550915	0.05572025	46.26881196
AT4G15770	60S ribosome subunit biogenesis protein, putative	hypothetical protein	---	245512_at	216.9729439	186.4131328	1085.947491	983.9746475	1085.516233	1051.812791	0.191757545	0.000329134	0.00157288	930.9596845	1024.624722	1019.194436	991.5929476	0.203403059	0.000301277	0.001460467	513.273318	539.2409828	597.0698175	549.8613728	0.366807069	0.001975146	0.005582888	303.2364381	321.9325527	293.4654263	306.2114724	0.658672377	0.006887049	0.01614055	721.2473966	744.3896075	755.9581022	740.5317021	0.272362463	7.42E-05	0.000940327	532.3404305	523.1125384	528.7601848	528.0710512	0.382975094	0.000106522	0.001631776	255.597123
AT4G15780	synaptobrevin-related family protein	SYBL1 like protein	---	245513_at	187.2281521	217.5111925	341.6896387	268.0720171	344.3953254	318.0523271	0.636277918	0.042992219	0.054607476	274.0504585	294.0223365	313.6915646	293.9214532	0.688516167	0.016047005	0.02297853	406.5353469	429.7301951	456.3758785	430.8804735	0.469665452	0.00184063	0.005320033	177.9857636	147.7900062	118.391827	148.0558656	1.366846707	0.117333121	0.146861292	240.1570781	262.9553619	236.0422266	246.3848889	0.82135586	0.066902161	0.081602049	99.37497468	85.50126326	94.22583032	93.03402275	2.22579019	0.003101193	0.008617266	121.7702344
AT4G15840	expressed protein	hypothetical protein	---	245517_at	449.9884588	482.8007552	164.8010044	182.965683	167.0706516	171.6124463	2.717720171	0.000248666	0.001345064	176.8850198	178.8924423	173.8578366	176.5450996	2.641787329	0.000170446	0.001087575	208.1144223	200.8257833	190.1736647	199.7046234	2.33542218	0.000312927	0.001861438	229.2323807	267.9129201	273.195596	256.7802989	1.81631772	0.002346151	0.008065015	212.402149	227.1482557	225.1750779	221.5751608	2.104904743	0.000374419	0.001905793	246.4650672	273.7939281	241.0566774	253.7718909	1.82037844	0.001284314	0.005112652	222.7216732
AT4G15850	DEAD/DEAH box helicase, putative	ATP-dependent RNA helicase like protein	---	245518_at	81.53150683	79.68917652	98.04703489	92.19168953	93.46893429	94.56921957	0.852395124	0.010064611	0.01597519	96.87652349	84.10852468	93.12597904	91.3703424	0.882237491	0.117524742	0.133939532	69.61243999	69.73037777	66.51980694	68.6208749	1.174720401	0.004252608	0.009449491	58.59386941	51.04055564	55.1390738	54.92449962	1.467657279	0.003036319	0.009478652	81.05054213	72.69624204	89.90834306	81.21837575	0.99251359	0.93086162	0.936268367	64.90777615	63.69366833	75.46589842	68.02244763	1.167239472	0.081613011	0.103283701	53.96262841
AT4G15880	Ulp1 protease family protein	Expressed protein ;supported by cDNA: gi:14423393	---	245521_at	404.0246177	367.4960359	340.6354797	354.1692189	377.8927279	357.5658089	1.07885127	0.245280448	0.268094734	255.6503893	270.6042613	296.7997109	274.3514538	1.406080855	0.012476842	0.01868155	282.5606568	281.2592892	300.0848665	287.9682708	1.339593163	0.008355294	0.015442307	316.5525316	314.5532786	332.843689	321.3164997	1.200561836	0.025439451	0.041439649	260.8444656	276.2825843	283.6807709	273.6026069	1.409929281	0.00612095	0.011329573	314.8573066	320.9835775	301.9217521	312.5875454	1.237081555	0.01776886	0.029546832	315.0816892
AT4G15890	expressed protein	hypothetical protein	---	245522_at	123.7245269	126.2317505	102.2387001	119.3024077	122.2766204	114.6059094	1.090503442	0.291048458	0.314644253	66.36633685	67.69294961	70.89899212	68.31942619	1.829320673	9.26E-05	0.000794404	58.67008265	69.72435977	63.62728046	64.00724096	1.952562504	0.00072458	0.002968802	47.04988625	58.51722501	56.84691092	54.13800739	2.308510134	0.000638454	0.004034971	51.95083718	52.54776746	47.05233174	50.5169788	2.47398284	7.67E-05	0.00095473	51.33393878	73.92954217	75.48634064	66.9166072	1.73313965	0.010509928	0.019880247	93.63255812
AT4G15910	drought-responsive protein / drought-induced protein (Di21)	drought-induced protein like	---	245523_at	98.5879045	102.7468739	562.2292341	714.0472079	633.7281658	636.6682026	0.158115937	0.002500242	0.005631981	522.1759841	583.4754296	567.8129815	557.8214651	0.180465248	0.000307726	0.001472682	473.4512552	471.0824405	510.203607	484.9124342	0.207599109	0.000171048	0.001390662	206.3108166	244.4548404	253.4645474	234.7434015	0.428840123	0.005607923	0.014007009	116.8909485	90.77364307	101.7807362	103.1484426	0.975946768	0.818216553	0.830742995	122.4335642	133.719819	119.4107143	125.1880325	0.798274774	0.0245518	0.037946181	245.0546033
AT4G15920	nodulin MtN3 family protein	cytochrome c oxidoreductase like protein	---	245524_at	63.55856749	48.21515034	186.2448536	178.1513375	182.5179677	182.3047196	0.306557389	0.000292385	0.001471883	251.1337631	242.8532593	261.9981494	251.9950573	0.2217776	0.000223011	0.001244629	366.4391346	388.99975	388.9828708	381.4739185	0.146502438	9.09E-05	0.001038681	374.558988	428.6647497	415.7317681	406.3185019	0.13754446	0.000525198	0.00366024	412.8034741	379.0659821	411.2597955	401.0430839	0.139353753	0.000190962	0.001374734	84.09565161	73.49682181	92.54130863	83.37792735	0.67221244	0.057104803	0.075758958	33.62848476
AT4G15930	dynein light chain, putative	dynein light chain like protein	---	245525_at	1525.243464	1587.093922	1702.035154	1656.399709	1644.077775	1667.504213	0.93323224	0.041321878	0.052722183	1240.205747	1316.493889	1330.613795	1295.771144	1.200959522	0.009010005	0.014358201	1362.308698	1397.508689	1443.038288	1400.951892	1.110793812	0.026448808	0.038260093	765.4992245	857.3180545	841.2553406	821.3575399	1.894630069	0.00044295	0.003398204	863.6046423	895.2183386	891.9221295	883.5817034	1.761205202	0.000133239	0.001201081	593.6076314	603.4543427	582.6477481	593.236574	2.623731036	3.55E-05	0.001171174	588.9693234
AT4G15950	expressed protein	putative protein	---	245526_at	95.14588438	79.96064502	110.5382752	115.9261155	88.02833477	104.8309085	0.835185595	0.257719599	0.280829222	113.7548828	77.61442002	109.8601049	100.4098026	0.871959335	0.476203595	0.498221568	87.69430202	79.570405	82.43327779	83.2326616	1.051909948	0.550252147	0.577522088	59.61267467	63.87524455	70.00629903	64.49807275	1.357455517	0.043860045	0.064123715	65.88947681	57.8372713	61.98932451	61.90535754	1.41430836	0.027938366	0.038044511	56.21630013	75.77022332	74.79882451	68.92844932	1.196641408	0.158686034	0.185443572	71.53176391
AT4G15955	epoxide hydrolase-related	putative epoxide hydrolase	---	245527_at	182.7167685	182.258277	78.20976801	79.26102086	77.71967214	78.39682034	2.32774138	4.47E-07	0.000159489	71.62579597	75.03019587	78.75652577	75.13750587	2.428714137	3.36E-05	0.000528017	101.5849007	99.501148	100.5387526	100.5416004	1.815044936	2.01E-06	0.000302553	176.4111288	223.1949866	180.1451256	193.2504137	0.944305988	0.617372475	0.651383601	108.8316994	104.9015498	129.7424063	114.4918852	1.593890453	0.006419335	0.011738966	219.4618927	182.1803376	183.0362777	194.892836	0.977420693	0.49125341	0.522383583	197.0369896
AT4G15570	tRNA-splicing endonuclease positive effector-related	SEN1 like protein	---	245529_at	95.20669839	87.19265521	105.0485142	125.1753718	116.3079946	115.5106269	0.789534948	0.057436381	0.070727585	99.61332572	94.90134218	98.26462821	97.59309871	0.934488996	0.164497332	0.182908475	93.76449501	110.1128403	85.96726787	96.61486773	0.943950749	0.614158857	0.639496628	133.5736913	133.1935408	138.3687995	135.0453439	0.675326332	0.00127154	0.005748209	77.11683853	76.64583389	68.25624869	74.00630704	1.232323034	0.036593541	0.047864904	103.0797842	78.01678977	103.6655185	94.92069749	0.989139759	0.763880832	0.784131913	44.2969034
AT4G15590	---	splicing factor like protein	---	245530_at	55.24321088	61.92078598	24.29585958	28.89172416	26.50598225	26.564522	2.205272071	0.001795271	0.004466861	26.23618785	26.30131005	26.92270391	26.48673393	2.211748666	0.001025427	0.003027474	38.77144755	32.2209823	27.45435467	32.81559484	1.785187766	0.013490266	0.022289509	29.94940416	38.72381562	35.21893124	34.63071701	1.691619565	0.010179994	0.021143456	32.07552875	24.84694824	34.09272325	30.33840008	1.930952136	0.007641821	0.01336863	36.05241357	44.88311433	35.16575221	38.7004267	1.479975084	0.024372654	0.037720736	29.29179419
AT4G15110	cytochrome P450 97B3, putative (CYP97B3)	cytochrome P450 like protein	---	245532_at	511.058249	587.501787	293.6216355	280.7345854	294.4292	289.5951403	1.896716973	0.002956152	0.006338315	366.7562352	331.444574	314.2084891	337.4697661	1.627642157	0.008898051	0.014212539	449.6815121	425.6410973	431.4635429	435.5953841	1.260986774	0.032187913	0.04513258	292.3143436	350.7730278	322.9690245	322.0187987	1.705738983	0.007951269	0.017868858	543.8257087	539.0132136	584.0602686	555.6330636	0.988566113	0.86343752	0.873739063	380.0679512	400.1755417	372.4536535	384.2323821	1.424405552	0.012289493	0.022359825	198.757342
AT4G15130	cholinephosphate cytidylyltransferase, putative / phosphorylcholine transferase, putative / CTP:phosphocholine cytidylyltransferase, putative	putative phosphocholine cytidylyltransferase	---	245533_at	550.3282547	645.7267919	186.2819793	172.5204114	172.2467713	177.0163873	3.37837379	0.001349129	0.003700163	161.3972155	178.7136522	177.9074457	172.6727711	3.463357421	0.001334649	0.00359129	146.9628066	163.5634307	175.3008965	161.942378	3.692841434	0.001323683	0.004294478	248.0004586	220.734104	229.8441096	232.8595574	2.568189728	0.002216819	0.007816544	128.4222053	152.9248775	134.8825181	138.7432003	4.310319511	0.001107956	0.003537066	195.7520472	200.9781971	150.6985791	182.4762745	3.358742531	0.002059646	0.00671715	691.7272447
AT4G15180	SET domain-containing protein	hypothetical protein	---	245536_at	316.1297182	236.2624844	145.404756	141.2023379	129.7581212	138.788405	1.990051699	0.020194934	0.028360025	111.3634384	106.6348846	117.5881273	111.8621501	2.469075564	0.012013497	0.018089889	124.6700589	146.0381144	122.9405983	131.2162572	2.10489239	0.018907753	0.029035825	131.4864581	160.6972456	137.2251151	143.1362729	1.929602438	0.02513098	0.041072365	126.4658131	119.5546301	104.4443072	116.8215834	2.364255758	0.014165491	0.021641385	135.529809	134.5925034	137.861887	135.9947331	2.028620595	0.018156557	0.030047246	154.9685863
AT4G15240	fringe-related protein	hypothetical protein	---	245541_at	254.6908627	225.4220611	73.0537094	77.0399495	77.56132964	75.88499618	3.163424576	0.000663709	0.00233365	76.46101667	70.71457705	78.70625696	75.29395023	3.188256974	0.000705491	0.002389585	97.81425061	111.2421128	115.2153843	108.0905826	2.220882302	0.001969554	0.005572135	138.9887409	140.345675	140.0096608	139.7813589	1.71737107	0.002731401	0.008866209	93.76123121	71.38803672	79.03190164	81.39372319	2.949324008	0.001416709	0.004119014	115.7717167	130.7903572	122.3361653	122.9660797	1.914872511	0.002438936	0.007453208	109.1001194
AT4G15290	cellulose synthase family protein	cellulose synthase like protein	---	245546_at	167.0030292	182.6585775	63.19824135	63.14760426	58.14160321	61.49581627	2.842970692	0.000361197	0.001647838	57.88732117	55.34561807	53.07689315	55.4366108	3.153706564	0.000291936	0.001436975	84.12649412	74.87340541	81.49085137	80.16358363	2.180925496	0.000813395	0.003175957	72.879778	76.00068544	112.9038702	87.26144456	2.00352864	0.015573595	0.028710865	63.5620529	73.05722779	67.84359942	68.15429337	2.565220688	0.00056954	0.002392529	91.93360812	93.729538	106.420524	97.36122336	1.762932823	0.002592765	0.007724395	78.90131686
AT4G15360	cytochrome P450 family protein	cytochrome P450 like protein	---	245552_at	18.02104585	21.42867905	12.49902921	13.51318759	12.0371824	12.68313307	1.55520425	0.014820747	0.021917338	13.41908276	10.76242823	12.0381008	12.07320393	1.633771994	0.017692278	0.024933573	14.22361894	15.11275693	13.59506202	14.3104793	1.37835093	0.030091537	0.042692454	13.19761542	16.32554091	14.75517876	14.75944503	1.336423044	0.063507059	0.086982974	12.2083863	14.45952117	12.50625184	13.0580531	1.510551558	0.023649498	0.033004471	14.83747318	14.92185945	16.12753899	15.29562387	1.276827249	0.04889992	0.066363797	13.62628901
AT4G15410	UBX domain-containing protein	phosphatase like protein	---	245557_at	561.9668335	572.9342426	475.7346537	435.7972219	432.2310096	447.9209617	1.26685417	0.00747678	0.012703801	336.2151921	338.3621281	322.2976515	332.2916572	1.707688188	7.65E-05	0.000731827	444.7346948	392.0331405	375.1663751	403.9780701	1.404656787	0.009378899	0.016864164	253.9077704	252.4293147	234.8967422	247.0779424	2.296645878	4.68E-05	0.001524	177.4418145	196.2610475	225.4445275	199.7157965	2.841290213	0.000277605	0.001630204	228.315498	249.0286902	188.4244352	221.9228744	2.581761567	0.000667069	0.0036388	306.1440574
AT4G15430	early-responsive to dehydration protein-related / ERD protein-related	hypothetical protein	---	245558_at	87.1387469	108.6466955	89.5778543	91.79326045	88.18327543	89.85146339	1.089495012	0.395518983	0.41943784	79.93354046	79.62304813	74.068567	77.87505186	1.257048552	0.096962435	0.11211422	141.3058628	112.7944731	124.8938409	126.3313923	0.774888327	0.122837447	0.145874587	82.11323214	88.44301583	82.56092855	84.37239217	1.160245889	0.207364515	0.242830917	102.8237735	100.3221987	99.28091126	100.8089612	0.97107162	0.743565728	0.759884178	103.3546655	95.61894043	100.9338384	99.9691481	0.990409602	0.823592008	0.839619391	81.67949116
AT4G15500	UDP-glucoronosyl/UDP-glucosyl transferase family protein	indole-3-acetate beta-glucosyltransferase like protein	---	245561_at	111.7204315	104.2571663	54.04981237	49.96665946	60.09245682	54.70297622	1.974093666	0.001478293	0.003925137	83.16205293	85.6549417	94.64817604	87.82172356	1.229636524	0.031785399	0.041191181	72.21152553	78.93096942	68.01657041	73.05302179	1.478224942	0.005872367	0.011918716	107.6505901	95.30326367	106.8104527	103.2547688	1.045848052	0.477348258	0.516181967	85.5124758	89.66618776	78.20335382	84.46067246	1.278569016	0.019597179	0.028181964	97.00632404	109.5499506	107.8706174	104.808964	1.005390147	0.620964076	0.64750189	98.49031229
AT4G15520	tRNA/rRNA methyltransferase (SpoU) family protein	OBP33pep like protein contains non_consensus donor splice site TA at exon 4	---	245562_at	208.3273939	216.6855135	248.5546324	239.283769	237.9004485	241.91295	0.878441827	0.011692626	0.018006875	222.1821844	228.3900856	237.4750897	229.3491199	0.926563197	0.081674918	0.095887277	211.493277	203.0094336	183.0855967	199.1961024	1.06682034	0.324010055	0.35393003	135.2022948	147.4475584	118.4397093	133.6965208	1.589468839	0.006037716	0.014671262	199.9767449	202.3877542	202.3843765	201.5829585	1.054188585	0.044806544	0.057045644	213.2329592	193.3072315	208.8178071	205.1193326	1.049856353	0.443881005	0.475537753	117.9614185
AT4G14605	mitochondrial transcription termination factor-related / mTERF-related	hypothetical protein	---	245565_at	80.50263594	103.5030655	60.06269236	59.83457845	60.49948828	60.13225303	1.530008375	0.033889136	0.04429033	83.46134915	67.26410573	72.96563069	74.56369519	1.233882662	0.196413681	0.215532985	54.92313791	54.89724271	51.41442404	53.74493489	1.711842258	0.021815363	0.032644497	56.98836684	54.58046251	65.63575906	59.06819614	1.557570008	0.041569114	0.061378933	73.71379592	70.50965864	70.0501428	71.42453245	1.288112747	0.098918808	0.116425307	89.41355607	83.31458587	100.1723406	90.96682752	1.005665064	0.928804273	0.935557576	36.04079424
AT4G14660	RNA polymerase Rpb7 N-terminal domain-containing protein	RNA polymerase II fifth largest subunit like protein	---	245569_at	62.57959856	63.69454911	141.7619505	160.8741201	137.1981589	146.6114098	0.430642294	0.002984571	0.006383879	147.011869	128.877692	137.1710118	137.6868576	0.458555558	0.001610194	0.004043484	75.83597241	72.40567908	73.59866594	73.94677247	0.853817844	0.004179181	0.009319626	49.38084506	45.82928407	40.29478543	45.16830486	1.397818095	0.013627577	0.026063603	92.6859379	89.42268057	87.89181153	90.00014333	0.701521925	0.000733277	0.00276459	78.77000882	78.23628806	71.94986128	76.31871939	0.836234658	0.019165185	0.031374672	42.56376334
AT4G14695	expressed protein	light induced protein like	---	245571_at	27.7300637	31.53287748	454.5771288	461.9448884	443.8436389	453.4552187	0.065345969	9.64E-06	0.000331714	357.6617296	397.7977834	430.3554241	395.2716457	0.074964827	0.00088789	0.002764098	1002.808789	1187.370955	1130.523994	1106.901246	0.026769751	0.000607848	0.002672302	150.485884	137.5106387	124.1184229	137.3716485	0.215702956	0.001674511	0.00671413	122.8360014	176.7053712	148.9352884	149.4922203	0.198214131	0.009472981	0.01569348	16.19161388	20.21030624	13.64274091	16.68155368	1.759080122	0.019885952	0.032193548	343.7833274
AT4G14720	expressed protein	hypothetical protein	---	245572_at	285.2168421	242.2449069	336.3546993	306.4662606	317.5842512	320.1350704	0.823811256	0.063468586	0.077232708	235.1906095	238.2953194	237.9306254	237.1388514	1.112136931	0.196434647	0.215537022	152.6893807	158.9372672	180.0478273	163.8914917	1.609179779	0.013923022	0.022838935	122.3487079	125.0099656	132.7587528	126.7058088	2.081442651	0.003667673	0.010659045	113.0527192	111.7457921	113.4598069	112.7527727	2.339018971	0.002535529	0.006033011	76.81120711	81.31171949	71.95871338	76.69387999	3.440501762	0.001443887	0.005445986	117.7223242
AT4G14790	ATP-dependent RNA helicase, mitochondrial (SUV3)	RNA helicase like protein	suv3	245578_at	150.5201879	183.8249622	142.6782749	135.2645866	139.7555292	139.2327969	1.200669517	0.115551171	0.133175448	147.9463247	132.3313784	121.9606026	134.0794352	1.246817417	0.126962896	0.143815153	173.2665932	148.7797695	124.329535	148.7919659	1.123532269	0.465870164	0.495730068	136.8628279	135.5798384	128.8909667	133.7778777	1.24962795	0.079973345	0.105648195	143.52919	145.5510558	130.3017016	139.7939825	1.195849579	0.142747618	0.162750626	162.6093267	163.4917707	178.7986341	168.2999105	0.982231174	0.941497224	0.946812985	652.1369919
AT4G14810	hypothetical protein	hypothetical protein	---	245579_at	31.17859608	26.34899817	12.85816067	13.28706861	13.10194043	13.0823899	2.198665331	0.003219725	0.006745678	16.68151156	18.27126677	16.44473616	17.13250483	1.678902029	0.009376074	0.014825731	17.49734408	16.56099099	18.45825778	17.50553095	1.643126233	0.010092071	0.017817607	22.66431528	24.00280458	26.07257011	24.24656333	1.186304085	0.133360337	0.164253352	15.40415473	15.34411425	15.42437115	15.39088004	1.868885797	0.005047683	0.009858163	23.05557818	23.34374048	25.19263104	23.86398323	1.191864206	0.091353487	0.11399072	31.04838011
AT4G14820	pentatricopeptide (PPR) repeat-containing protein	hypothetical protein	---	245580_at	64.86758398	75.0745727	46.32921487	47.35710205	41.73211718	45.13947803	1.550108273	0.011084615	0.017247346	44.18246241	41.79996962	40.97616361	42.31953188	1.653399157	0.006210099	0.01074785	43.32387798	39.82330506	39.99608202	41.04775502	1.704626192	0.005766641	0.011769272	37.07803373	50.65944043	36.48536393	41.4076127	1.68981194	0.02742834	0.043982736	43.76015573	36.27288214	42.5252894	40.85277576	1.712761913	0.009200348	0.015362252	40.12686923	52.18151769	45.77115892	46.02651528	1.457941472	0.026831317	0.040638103	37.94371466
AT4G14840	expressed protein	hypothetical protein	---	245581_at	83.64413983	111.1775235	54.38348971	62.30777872	58.9734254	58.55489794	1.663581273	0.035795767	0.046489752	54.63690301	54.56873906	54.71780501	54.64114902	1.782737615	0.025134265	0.033673176	55.15632429	66.16351216	65.19302133	62.17095259	1.566822248	0.051648307	0.067599317	50.62842116	53.80323961	53.70028057	52.71064711	1.848029516	0.022865129	0.038214803	47.74940272	49.30380182	52.06791795	49.70704083	1.959698869	0.019410151	0.027958152	49.95292569	46.958675	48.18869522	48.3667653	2.036262797	0.017691846	0.02944892	54.2436884
AT4G14920	PHD finger transcription factor, putative	hypothetical protein	---	245583_at	282.2895645	289.5063201	178.4450788	182.1958012	195.6723495	185.4377432	1.541746235	0.000819805	0.002671544	171.0521921	149.7865175	139.2750119	153.3712405	1.864090956	0.001735641	0.004257323	228.3965111	225.0221249	214.6096223	222.6760861	1.283918481	0.001820187	0.005277696	137.6759092	145.7079937	138.7880727	140.7239919	2.03162189	5.38E-05	0.001557627	120.9460804	130.5703914	111.8828173	121.1330964	2.360196766	0.000203733	0.00141664	104.4786271	128.4990801	120.059588	117.6790984	2.341904374	0.000389337	0.002788072	325.2696782
AT4G14940	copper amine oxidase, putative	amine oxidase like protein	---	245584_at	36.91627799	41.80931867	35.16852748	35.32695407	31.30417061	33.93321739	1.160007844	0.117454267	0.135119007	44.38438364	52.52651113	52.17292164	49.69460547	0.79209399	0.076369981	0.090211362	43.74850335	34.874683	32.68310016	37.1020955	1.060931945	0.665525616	0.688897748	29.26176568	34.85491607	32.42404231	32.18024135	1.223197735	0.081125583	0.106864635	28.66459744	27.87654048	28.45301709	28.331385	1.389370775	0.009417134	0.015630036	24.80743124	32.07543698	26.70635042	27.86307288	1.362901326	0.041440292	0.057962482	25.10519792
AT4G15020	expressed protein	putative protein	---	245587_at	127.0802265	141.3105795	190.381258	110.3274307	144.0925277	148.2670721	0.905092419	0.675168141	0.692041794	115.9177135	95.3904654	115.0528796	108.7870195	1.233560802	0.087438724	0.10205823	92.12559676	97.27920251	93.45012787	94.28497571	1.423295726	0.00588052	0.011929438	105.9052395	83.77086945	87.29291265	92.3230072	1.453542373	0.027051716	0.043503263	59.76024343	70.64127551	47.25127876	59.21759923	2.266140552	0.005217066	0.010086274	87.85896017	81.99342812	74.7336539	81.52868073	1.689722861	0.005321215	0.012286792	163.2151727
AT4G15030	expressed protein	putative protein	---	245588_at	97.8045963	135.0404444	45.25357211	54.42554184	49.75750148	49.81220514	2.337228798	0.018639703	0.026487328	34.87340254	46.37358477	43.76237806	41.66978846	2.793931159	0.014384462	0.020993266	47.08595333	50.87631968	63.56396238	53.84207846	2.162296176	0.026394688	0.038186235	70.10581349	46.3807277	48.75395013	55.08016378	2.113692342	0.036291954	0.055027129	42.90222842	45.46253457	44.93621182	44.43365827	2.620142588	0.014010792	0.021441826	61.79725393	55.41779128	59.27505775	58.83003432	2.012804042	0.026423695	0.040176906	41.10409885
AT4G14540	CCAAT-box binding transcription factor subunit B (NF-YB) (HAP3 ) (AHAP3) family	CCAAT-binding transcription factor subunit A(CBF-A)	---	245592_at	376.6034868	485.7000347	164.4734026	195.3998123	198.3871175	186.0867775	2.316939262	0.010711672	0.016797023	199.4621977	214.6794253	200.3359884	204.8258705	2.104967306	0.011832399	0.017853849	569.7228383	525.5056304	624.320356	573.1829416	0.752206197	0.081284834	0.100651436	602.5931482	599.561045	655.8176378	619.3239437	0.696165174	0.027945604	0.044652799	263.3223744	257.3690079	258.4714522	259.7209448	1.660057725	0.024487686	0.033961342	123.9618019	126.9265255	113.0227505	121.3036926	3.580469629	0.004812234	0.011428368	196.1028598
AT4G14550	auxin-responsive AUX/IAA family protein	IAA7 like protein	---	245593_at	257.0002439	415.309739	67.96165139	55.72057691	56.26881083	59.98367971	5.604107536	0.018612665	0.026470025	88.2543249	77.02955405	76.69460387	80.65949428	4.167581194	0.022917297	0.031135759	59.37621801	55.0340046	46.89927399	53.7698322	6.251739642	0.017493475	0.027270398	152.1889924	217.8064688	154.7956951	174.9303854	1.921650093	0.089767172	0.116586461	51.54817482	53.66556966	55.64010249	53.61794899	6.269448903	0.017332719	0.025531502	76.17033251	95.36958974	92.98310167	88.17434131	3.646894716	0.025152833	0.038659458	57.02699442
AT4G14190	pentatricopeptide (PPR) repeat-containing protein	salt-inducible protein homolog	---	245597_at	280.0854241	275.8898779	121.7862032	116.0668277	122.5579202	120.1369837	2.313922344	1.62E-05	0.000410076	124.4448384	111.8149768	120.1932812	118.8176988	2.339614837	6.97E-05	0.000696936	114.6522669	110.8175622	116.231485	113.9004381	2.440619683	8.75E-06	0.00047527	167.0751926	165.7753983	175.8279699	169.5595202	1.639469436	0.000143027	0.002140769	144.9307976	154.0030678	139.9788202	146.3042285	1.900065731	0.000162028	0.001284434	192.9790869	171.5299261	174.3874728	179.6321619	1.586839787	0.00154577	0.005638578	101.1970134
AT4G14220	zinc finger (C3HC4-type RING finger) family protein	RING-H2 finger protein RHF1a	---	245599_at	206.4523308	272.8671228	102.7453061	101.3499508	97.29135649	100.4622045	2.385571052	0.011230957	0.017431541	115.9068251	102.0538079	101.7976755	106.5861028	2.248508205	0.013642226	0.02008873	100.7314185	94.03484538	100.3684681	98.37824399	2.436104946	0.01085796	0.018891578	132.5400901	97.0829083	100.6334319	110.0854768	2.177033101	0.02033628	0.034972792	156.8475022	150.6952018	151.9305748	153.1577596	1.564789975	0.040108151	0.051825933	360.9546981	338.7592663	384.0741776	361.262714	0.663206096	0.026966736	0.040763975	88.09686492
AT4G14230	CBS domain-containing protein-related	hypothetical protein	---	245600_at	381.3443214	368.8145916	149.2401246	146.8159979	142.564363	146.2068285	2.565403137	2.74E-05	0.00051244	138.870093	145.4070441	145.7350931	143.3374101	2.616758991	2.93E-05	0.000506415	200.5068647	180.7850109	181.4221516	187.5713424	1.999662911	0.000290443	0.001784743	266.2359674	257.1551904	263.3954616	262.2622064	1.430169683	0.000298843	0.002906386	259.8690377	247.1748728	253.1060848	253.3833318	1.48028465	0.000355946	0.00185054	249.139505	245.0510978	229.2579598	241.1495209	1.572751244	0.00068333	0.003665989	236.8010427
AT4G14240	expressed protein	hypothetical protein	---	245601_at	459.3534099	698.7310201	110.186268	107.8624907	111.8031409	109.9506332	5.266383631	0.013405147	0.02011256	99.95090422	105.0259756	100.8630654	101.9466484	5.679855336	0.012796206	0.019071545	255.7343947	243.5714777	239.4016627	246.235845	2.351575641	0.033778664	0.046909377	384.0787562	371.7074175	347.4988701	367.7616813	1.574503937	0.101201366	0.129108629	271.4574871	280.4751417	261.235437	271.056022	2.136245529	0.041198965	0.053026602	368.8334096	345.8314637	345.4286699	353.3645144	1.66291945	0.086631379	0.108707733	309.3650174
AT4G14270	expressed protein	Expressed protein ;supported by cDNA: Ceres:30129; supported by cDNA: gi:15028002	---	245602_at	5477.458693	3805.514312	2523.282341	2637.492622	2573.247169	2578.007377	1.800416299	0.045599585	0.057514985	1494.874841	1493.767542	1598.381214	1529.007865	3.035619769	0.015542539	0.022358876	1673.967269	1631.804708	1854.432283	1720.068087	2.698431846	0.018840326	0.028950109	814.0882747	782.2405516	723.0879805	773.1389356	6.003431322	0.008458305	0.018533945	588.0598159	600.1514186	561.8259007	583.3457117	7.956665162	0.007358873	0.013003179	426.8176645	413.3471103	445.7480387	428.6376045	10.81315938	0.006613908	0.01426435	1153.565577
AT4G14290	expressed protein	hypothetical protein	---	245604_at	46.64495713	40.72789477	50.14224292	44.6153221	55.94823773	50.23526758	0.869636573	0.262996338	0.286228906	48.41391182	46.929463	47.4755664	47.60631374	0.917660338	0.18336562	0.202229328	53.68288391	47.64604245	53.64567733	51.65820123	0.845682291	0.100890039	0.122161504	54.34402246	42.68831902	40.59550673	45.8759494	0.952272956	0.73712824	0.763902826	24.5654717	27.31770895	31.60242813	27.82853626	1.569842752	0.019235077	0.027757285	25.86889463	27.92684502	28.51874581	27.43816182	1.562391687	0.006876407	0.014698276	40.66097795
AT4G14300	heterogeneous nuclear ribonucleoprotein, putative / hnRNP, putative	ribonucleoprotein like protein	---	245605_at	504.3821992	627.9275378	411.3117663	383.9361142	423.2777018	406.1751941	1.393868648	0.045629949	0.057541641	439.6567213	424.6362053	408.0587626	424.1172297	1.334901836	0.05819382	0.070360798	528.217874	489.7265526	458.8855667	492.2766644	1.150074561	0.256384244	0.285308707	440.2489467	430.6865543	436.415046	435.7835157	1.299165407	0.06657415	0.090379628	383.2178514	354.0608139	365.990349	367.7563381	1.539483647	0.024747475	0.034291122	278.4396703	321.4841573	308.2759052	302.7332443	1.821422838	0.012523887	0.022662964	400.2833687
AT4G14310	---	hypothetical protein	---	245606_at	409.1732656	431.6913548	133.6230624	143.5654678	134.8363464	137.3416256	3.06121548	7.83E-05	0.000770766	139.1074238	126.9682329	126.6871398	130.9209321	3.211345224	8.83E-05	0.00077781	162.2270484	159.7747165	138.927715	153.64316	2.736420615	0.000236396	0.001618548	194.6788616	184.88856	213.6982334	197.7552184	2.126023848	0.000514533	0.003641681	185.1978253	169.3667914	151.7430551	168.7692239	2.491166934	0.00046418	0.002145069	189.0315241	201.5763221	194.9703806	195.1927423	2.131507273	0.00017003	0.001934246	170.0248098
AT4G14350	protein kinase family protein	protein kinase	---	245608_at	438.9855327	437.099395	204.2180137	186.6733137	196.3682311	195.7531862	2.237728399	4.42E-05	0.000605182	156.8268613	167.3087819	156.5914037	160.242349	2.733624829	1.01E-05	0.000335167	223.9172	281.655878	266.9251873	257.4994218	1.701139602	0.00397537	0.008987292	404.502875	412.3981827	416.0526383	410.9845653	1.065836775	0.008964181	0.019306514	184.6642365	198.2445144	173.4350545	185.4479351	2.362077871	0.000109052	0.001102725	287.6269954	258.7065946	248.6059569	264.979849	1.701593063	0.001428971	0.005398912	241.6749523
AT4G14440	enoyl-CoA hydratase/isomerase family protein	carnitine racemase like protein	---	245612_at	541.7357557	532.1107552	953.4267494	959.2885002	1014.157007	975.6240854	0.550338254	0.000414298	0.00176718	692.0132762	652.5133659	695.0322081	679.8529501	0.789763809	0.004194698	0.007959138	1812.720402	1712.844048	1648.386554	1724.650335	0.311322965	0.000307957	0.001846069	335.2712735	355.9039777	349.9258688	347.0337067	1.547178978	0.000209622	0.002534983	176.4367871	143.1863049	150.9222254	156.8484392	3.42319795	9.74E-05	0.001051568	59.02775152	70.48246399	49.15918169	59.55646573	8.988765303	1.35E-05	0.000861183	194.8735308
AT4G14510	expressed protein	hypothetical protein	---	245618_at	106.2419998	131.6073319	125.0595705	114.00402	120.0613627	119.7083177	0.993453656	0.944221314	0.948405006	135.92609	129.6033443	130.9221399	132.1505247	0.899918227	0.268962129	0.289837496	112.897733	112.6988847	122.5639397	116.0535191	1.024739851	0.799400223	0.81569048	94.71007192	86.74962072	96.27041776	92.57670347	1.284606833	0.08138853	0.107120468	112.6251788	121.7158981	139.2863023	124.5424597	0.954892541	0.711933548	0.73002611	91.98232433	94.98613795	116.1136036	101.0273553	1.143040771	0.280213672	0.311243124	79.61815051
AT4G14070	AMP-binding protein, putative	AMP-binding protein	---	245621_at	480.9411967	596.1432528	167.7947824	144.5503723	152.691929	155.0123612	3.4741889	0.003141712	0.006638005	174.6881686	169.9570453	174.1351986	172.9268042	3.114278479	0.003411147	0.00685197	406.0268059	405.428609	382.5180774	397.9911641	1.353151209	0.049767388	0.06546047	521.0706312	451.9937904	503.5478457	492.2040891	1.09414415	0.427255	0.466177942	473.901859	522.5543414	462.2119358	486.2227121	1.107604008	0.364890017	0.390142246	414.5517591	424.9155202	396.1448995	411.8707263	1.310394891	0.064559864	0.084153935	289.9578106
AT4G14096 /// AT4G14103	F-box family protein	hypothetical protein	---	245623_s_at	17.18031182	21.65283049	28.86081214	25.18169578	27.01819955	27.02023582	0.718593697	0.03883373	0.049956557	19.82027773	23.90777865	23.71861641	22.48222427	0.863641023	0.290532404	0.311842115	13.9603234	16.77706155	15.32650954	15.35463149	1.264541657	0.131244432	0.154884579	15.74476037	13.82130066	15.02748815	14.86451639	1.306236318	0.087350132	0.113861103	15.93278179	15.04621294	13.99946357	14.99281943	1.295058027	0.092853997	0.109818216	15.57431916	13.84067384	16.46644781	15.2938136	1.277379798	0.123746021	0.149141169	13.95192837
AT4G14160	transport protein, putative	transport protein	---	245625_at	937.2194337	1186.797551	618.0370957	596.3570571	623.9480454	612.7807327	1.733097069	0.017233788	0.024843435	580.2987363	583.938576	580.8529703	581.6967609	1.825708107	0.014090932	0.020637573	816.9343828	784.3265406	826.3777413	809.2128882	1.312396908	0.075281387	0.094152707	922.114768	863.433351	853.0131856	879.5204349	1.207485864	0.156696523	0.18934796	627.1782396	629.483748	631.7344691	629.4654856	1.687159211	0.01876059	0.027185848	752.7197566	753.0310087	769.949641	758.5668021	1.396431827	0.047408734	0.064706305	761.5813212
AT1G56700	pyrrolidone-carboxylate peptidase family protein	unknown protein ;supported by full-length cDNA: Ceres:21415.	---	245626_at	656.1895652	561.4568565	1381.714685	1451.962831	1462.670539	1432.116018	0.425121431	0.000436455	0.001826694	1614.015305	1562.851194	1549.873617	1575.580038	0.386412112	0.000198363	0.001176589	1570.456781	1542.640591	1564.775805	1559.291059	0.390448728	0.000129026	0.001204114	2847.826557	3224.186334	2920.281936	2997.431609	0.203114963	0.000570786	0.003817897	630.4440953	625.4541295	635.5853921	630.494539	0.965628048	0.584755748	0.60740937	1388.230242	1345.832663	1370.541161	1368.201355	0.447162692	0.000289386	0.002437523	932.9274219
AT1G56580	expressed protein	hypothetical protein predicted by genemark.hmm; supported by cDNA: gi_16648668_gb_AY058110.1_	---	245629_at	12401.42511	13211.4877	5410.919065	5269.122814	5504.274748	5394.772209	2.373864161	0.000167451	0.001096562	4726.153457	5192.788185	4909.110097	4942.683913	2.59099239	0.000191537	0.00115255	3039.314408	3135.445722	3162.587901	3112.449343	4.114591112	6.89E-05	0.000919182	639.9179408	717.2395529	661.6928803	672.9501247	19.03032028	3.44E-05	0.001421926	1154.574834	1178.157165	1064.873799	1132.535266	11.30777716	3.93E-05	0.000747213	455.2519673	449.039768	338.3927848	414.2281734	31.97189388	3.31E-05	0.001136219	5315.850494
AT1G25360	pentatricopeptide (PPR) repeat-containing protein	hypothetical protein similar to putative selenium-binding protein GI:3860271 from [Arabidopsis thaliana]	---	245630_at	52.66752454	61.12883607	42.0813225	37.73195057	44.53714401	41.45013903	1.372689734	0.032042509	0.042177576	38.79651568	41.51961682	35.15214734	38.48942661	1.478280799	0.018661555	0.026069134	37.31730816	38.91192112	38.56360442	38.2642779	1.486979068	0.010216153	0.01799336	33.35663644	36.0466636	36.94197859	35.44842621	1.605097501	0.008363021	0.018419033	42.74924539	46.20670309	42.10582011	43.68725619	1.302397662	0.033924242	0.044848632	45.85642273	40.60356022	45.86683215	44.10893837	1.307209494	0.045898264	0.062989494	51.05861766
AT1G25350	glutamine-tRNA ligase, putative / glutaminyl-tRNA synthetase, putative / GlnRS, putative	tRNA-glutamine synthetase, putative similar to tRNA-glutamine synthetase GI:2995454 from [Lupinus luteus]	---	245631_at	609.5335408	736.0400286	594.46137	659.2027629	613.7180599	622.4607309	1.080850167	0.414422846	0.43847794	552.7222282	577.6258243	578.4648525	569.6043017	1.181147654	0.122743558	0.139415749	540.5250744	546.9294722	537.8991501	541.7845656	1.241797621	0.06950019	0.087723058	480.6734131	486.163919	487.8254311	484.8875877	1.387510841	0.028406076	0.0452205	475.0346627	453.1582739	474.4255039	467.5394802	1.438994594	0.023555249	0.032902402	491.4236727	453.0953982	508.896659	484.47191	1.395375481	0.035722562	0.051383122	365.5834253
AT1G25290	rhomboid family protein	unknown protein contains similarity to membrane protein GI:294845 from [Saccharum hybrid cultivar]	---	245632_at	120.0976072	110.7512126	148.5823224	131.3134638	114.9429349	131.612907	0.876999168	0.301834315	0.32551425	126.8281527	124.2635684	128.7488881	126.6135364	0.911627723	0.062796217	0.075391741	148.3910101	143.5929903	144.8254456	145.6031487	0.792732925	0.004647085	0.010039829	102.8215182	107.9005063	96.58883748	102.436954	1.126784871	0.098278578	0.125921006	148.5459101	135.7486787	136.2832332	140.1926073	0.823327364	0.030803765	0.041318654	99.23452809	116.4728274	100.1833752	105.2969102	1.075539313	0.295832574	0.327027908	108.7197676
AT1G25280	F-box family protein / tubby family protein	unknown protein similar to putative Tub family protein GI:3738302 from [Arabidopsis thaliana]	---	245633_at	926.8461499	919.9741655	394.7668456	411.6728015	396.8955293	401.1117255	2.302127061	6.08E-06	0.000281126	342.1975437	358.0997903	367.265498	355.8542773	2.594910941	1.13E-05	0.000346021	340.0403779	366.0828551	373.1914221	359.7715517	2.566656961	2.86E-05	0.000671999	540.8378064	521.2843556	495.0420818	519.0547479	1.779022659	0.000172114	0.00230496	385.7337121	326.3195392	331.1085825	347.7206113	2.655609497	0.000173768	0.001324291	623.1651626	588.0802861	641.2854968	617.5103152	1.499954694	0.000636614	0.003554547	463.8771839
AT1G25250	zinc finger (C2H2 type) family protein	zinc finger protein ID1, putative similar to zinc finger protein ID1 GI:3170601 from [Zea mays]	---	245635_at	52.04114792	47.66177823	45.15494692	46.57830089	44.87110945	45.53478575	1.094799553	0.09246227	0.108490456	42.11547855	40.94274609	36.16101847	39.73974771	1.254448404	0.038554179	0.048737048	75.71084878	88.57688954	74.55728703	79.61500845	0.626156601	0.015917315	0.025303721	117.713343	103.1801528	97.25591936	106.0498051	0.470075952	0.005955273	0.014527557	67.84000863	61.98560021	51.19522651	60.34027845	0.826172241	0.205086567	0.227898335	60.14910443	49.34638484	62.41476944	57.30341957	0.884599215	0.265310548	0.296220284	111.1962389
AT1G25230	purple acid phosphatase family protein	hypothetical protein similar to putative purple acid phosphatase precursor GI:7331195 from [Glycine max]	---	245637_at	443.4882242	942.0426922	96.49083157	83.32571031	98.76712974	92.86122387	7.460223216	0.048327661	0.060563803	148.3448828	141.5953534	130.5994705	140.1799022	4.941974186	0.058965709	0.071218101	275.8216095	282.5273791	284.9707847	281.1065911	2.464422678	0.113549875	0.135802383	2320.790996	2646.601156	2509.637838	2492.34333	0.277957475	0.003936129	0.011132978	186.8257658	206.5658681	197.3945288	196.9287209	3.517848768	0.075912533	0.09142943	77.25677314	67.02068843	88.81758533	77.69834897	8.899231094	0.045487264	0.062528689	3676.578259
AT1G24822 /// AT1G24996 /// AT1G25097 /// AT1G25170	expressed protein	F5A9.10 unknown protein; similar to ESTs dbj AV530941.1, dbj|AV530975.1, gb|BE037999.1, gb|BE037993.1, gb|AI995009.1, gb|AI099531.1, gb|N37906.1, gb|T76894.1	---	245638_s_at	295.8329738	241.487415	185.7704224	232.0385927	202.5489834	206.7859995	1.299218492	0.103655315	0.120388865	191.3446025	212.2597953	205.64186	203.082086	1.322914294	0.057070984	0.069150732	242.6261631	257.1451356	164.6803448	221.4838812	1.213001113	0.345408668	0.375495272	124.1928399	220.8618143	244.9977034	196.6841192	1.365947569	0.258667918	0.295986748	148.4880515	167.3816361	228.6233701	181.4976859	1.48024033	0.101038517	0.118620361	158.002087	216.9967411	133.87715	169.6253261	1.548476072	0.078829929	0.10021939	137.3339096
AT1G25260	acidic ribosomal protein P0-related	unknown protein contains similarity to 60S acidic ribosomal protein GI:5815233 from [Homo sapiens];supported by full-length cDNA: Ceres:6288.	---	245639_at	351.2996278	328.7205433	2016.711242	2024.771449	2034.94515	2025.475947	0.16786676	5.84E-07	0.000159489	1960.966946	1968.566857	2111.306436	2013.613413	0.168855692	0.000120869	0.000896487	936.6364092	991.065694	994.8174773	974.1731935	0.349024268	0.000145706	0.001278439	324.6848546	321.5594343	275.3955446	307.2132778	1.106755827	0.236517773	0.272895021	757.9302724	813.3087794	774.4170685	781.8853734	0.434859248	0.000300203	0.001696705	402.8678486	408.5486136	387.9076396	399.7747006	0.852703446	0.014089615	0.02478055	545.9133118
AT1G25330	basic helix-loop-helix (bHLH) family protein	helix-loop-helix protein homolog, putative similar to helix-loop-helix protein homolog GI:6520231 from [Arabidopsis thaliana];supported by full-length cDNA: Ceres:98716.	---	245640_at	579.1603708	553.8915546	1562.718549	1493.535355	1354.819987	1470.357964	0.385297986	0.001458366	0.00389439	889.1907802	1113.217645	1032.189331	1011.532585	0.560066943	0.013593606	0.020026596	16.80756897	16.53526711	13.43998443	15.5942735	36.32910264	1.14E-05	0.000519128	13.40135084	14.78485398	19.33992389	15.8420429	35.76091582	1.20E-05	0.001006703	28.47512027	32.15215533	24.88567378	28.50431646	19.87509378	1.33E-05	0.000502978	14.56425199	21.86731127	17.95714936	18.12957087	29.32630991	1.26E-05	0.000854645	16.56838019
AT1G25370	expressed protein	Expressed protein ; supported by full-length cDNA: Ceres: 118770.	---	245641_at	268.0946434	361.7279846	102.323416	87.04489224	97.04379881	95.47070235	3.298512593	0.008438556	0.013924287	118.2742924	101.122777	106.4109843	108.6026846	2.899664177	0.010145617	0.015771084	110.1675125	110.9469419	114.3224234	111.8122926	2.816428379	0.010131259	0.017876668	313.4859598	317.0676694	297.3884725	309.3140339	1.018095784	0.885557495	0.899407857	109.533027	123.2041547	137.4534734	123.396885	2.552019964	0.013391807	0.020656817	222.0304175	201.9686771	200.4598305	208.152975	1.547269232	0.059402365	0.078365113	379.6712635
AT1G24706	expressed protein	F5A9.21 unknown protein; similar to ESTs gb R64797.1, dbj|AV539937.1	---	245649_at	315.6800722	350.0533713	201.6985265	212.8840847	210.7193781	208.4339964	1.596988627	0.002731664	0.005997251	168.0122324	191.4125885	204.2292126	187.8846779	1.771654429	0.004495768	0.008398747	253.5420314	243.2004484	240.6871835	245.8098878	1.354163271	0.008016085	0.014939394	270.1367876	265.6943105	288.9826285	274.9379089	1.210697801	0.034979057	0.053400133	246.2064158	215.3492325	226.0067015	229.1874499	1.452377614	0.009358776	0.015562179	237.6842172	284.6884205	262.9616313	261.7780897	1.233710708	0.046646731	0.063812974	168.077298
AT1G24793 /// AT1G24880 /// AT1G25054 /// AT1G25141 /// AT1G25210	UDP-3-0-acyl N-acetylglucosamine deacetylase family protein / F-box protein-related	F5A9.18 unknown protein; similar to ESTs dbj AV442495.1, gb|BE522756.1, gb|T42945.1, gb|BE525268.1, gb|BE523201.1, gb|BE526298.1, gb|T42945.1, gb|AA651584.1, dbj|AV552951.1, dbj|AV547151.1, dbj|A ...	---	245651_s_at	2857.181867	2546.341618	2275.017455	2119.920594	2305.715731	2233.55126	1.20962603	0.042368372	0.053908446	2181.09225	2179.839379	2244.529886	2201.820505	1.227058126	0.02465723	0.03313498	1379.552047	1404.213217	1432.205885	1405.323716	1.92251914	0.001594361	0.004841036	2073.223443	2106.471529	2067.559653	2082.418208	1.297415539	0.013122843	0.025378565	1348.427161	1355.934845	1249.226724	1317.86291	2.05010834	0.001543863	0.00434218	2357.750704	2137.089399	2137.249395	2210.6965	1.249844428	0.046465448	0.063615799	1800.192461
AT1G56720	protein kinase family protein	unknown protein similar to receptor-like protein kinase GI:7529754 from [Arabidopsis thaliana];supported by full-length cDNA: Ceres:36000.	---	245657_at	47.17203558	58.53625808	224.1118232	235.3315091	240.3004947	233.2479423	0.226600699	0.000157065	0.00106994	142.0289409	144.9532596	152.4439968	146.4753991	0.360839753	0.000524719	0.002004118	423.8199746	468.973411	479.4450822	457.4128226	0.115550208	0.000372019	0.002037243	216.320675	185.886856	190.5182956	197.5752755	0.267513973	0.001530658	0.006365328	53.82135536	52.76822671	54.23826987	53.60928398	0.98591406	0.870973649	0.880793208	22.38239468	26.10969471	24.01741339	24.16983426	2.134171817	0.007612003	0.015791373	234.7149125
AT1G28260	expressed protein	hypothetical protein predicted by genemark.hmm	---	245659_at	314.3613491	312.8080467	138.1200172	135.6615154	138.2177233	137.3330853	2.283387847	7.40E-07	0.000173473	153.307823	152.6020361	150.0565281	151.9887957	2.063209307	1.43E-06	0.000179075	371.0675866	334.7939227	363.305689	356.3890661	0.879894272	0.057477964	0.074223353	744.3299778	818.8250799	797.4448645	786.8666407	0.39852331	0.000480114	0.003534634	324.9583851	310.123444	292.4822129	309.188014	1.014220098	0.741076718	0.757542389	339.0171711	368.6440425	332.3666248	346.6759461	0.897934632	0.105287869	0.129180196	329.8877047
AT1G28240	expressed protein	unknown protein	---	245660_at	336.4995595	329.6232277	147.0480454	146.7511155	139.3088859	144.3693489	2.307009043	2.35E-05	0.000474361	115.8863222	129.2349864	138.269668	127.7969922	2.606175527	0.000171212	0.001089968	279.9904825	289.5761805	292.3185252	287.2950627	1.159300791	0.003566753	0.008332448	343.3968371	361.5589885	352.4872858	352.4810371	0.944905849	0.074845591	0.099943754	317.1210438	303.1898823	307.7090171	309.3399811	1.076683953	0.027448187	0.037438354	311.3501489	350.6619837	356.4760142	339.4960489	0.95466432	0.750635853	0.771615782	396.0075955
AT1G28220	purine permease, putative	purine permease, putative similar to purine permease GI:7620007 from [Arabidopsis thaliana]	---	245661_at	213.4703045	210.7724376	92.84566749	84.77858475	81.38759378	86.33728201	2.456891926	0.000100572	0.000864345	91.31644245	84.44081645	77.57409021	84.44378303	2.51198328	0.000149741	0.00101945	117.3665219	96.30365894	84.18905609	99.28641232	2.13645922	0.002907018	0.007264958	82.12529266	114.8781689	104.109224	100.3708952	2.113375304	0.00294113	0.009285897	95.11853075	107.5195172	95.43141133	99.35648642	2.134952419	0.000235648	0.001512904	108.4001681	121.8885113	118.7319962	116.3402252	1.782728617	0.000380852	0.002754567	123.543069
AT1G28250	expressed protein	unknown protein ;supported by full-length cDNA: Ceres:24560.	---	245665_at	253.5760061	266.1268117	224.9917614	242.3041715	213.4766156	226.9241828	1.145102323	0.068174082	0.082435695	166.6943379	176.0368587	183.089438	175.2735449	1.482547803	0.001622295	0.004063233	226.4167006	235.8315077	235.6788456	232.6423513	1.116956596	0.021603849	0.032390186	288.0188289	290.0572385	264.7942915	280.9567863	0.924880343	0.16273302	0.195637382	165.0312569	162.6525988	168.0917248	165.2585268	1.572393352	0.000342014	0.001815339	208.1763552	183.4420481	179.2520123	190.2901385	1.409722426	0.011588992	0.021409328	140.1709166
AT1G28280	VQ motif-containing protein	hypothetical protein predicted by genemark.hmm;supported by full-length cDNA: Ceres:20991.	---	245666_at	1118.041574	1311.432027	343.4869083	357.236299	343.8323456	348.1851843	3.488766483	0.00124992	0.003506751	310.6814469	347.0921482	330.6125643	329.4620532	3.687030992	0.001223696	0.003403422	490.8616047	516.515409	474.2520221	493.8763452	2.459597048	0.002279925	0.006136011	545.8214295	606.8237649	644.6066768	599.0839571	2.027657036	0.004740282	0.012534854	421.8517262	458.3017059	484.4119663	454.8551328	2.670601502	0.002111547	0.005331464	709.0528282	696.9866668	763.6023874	723.2139608	1.668745018	0.007719746	0.015948599	287.88825
AT1G28200	GRAM domain-containing protein / ABA-responsive protein-related	FH protein interacting protein FIP1 identical to FH protein interacting protein FIP1 GI:6503012 from [Arabidopsis thaliana]; supported by full-length cDNA: Ceres: 30245.	---	245667_at	543.8220783	789.8228815	561.3203341	589.3322836	560.6850052	570.4458743	1.168949606	0.373972685	0.397942429	490.8620728	505.9836345	508.3226048	501.7227707	1.329065609	0.17044295	0.188980231	648.002836	612.6613568	578.9124276	613.1922068	1.087460787	0.612657497	0.638093198	1168.89949	1090.320461	1093.805224	1117.675058	0.596615694	0.019024675	0.033211936	590.5587858	562.0860913	566.1446124	572.9298298	1.163881587	0.384353894	0.409653304	821.6223184	833.0310808	852.4614066	835.7049353	0.793459259	0.165084123	0.192343598	890.7082948
AT1G28330	dormancy-associated protein, putative (DRM1)	dormancy-associated protein, putative similar to dormancy-associated protein GI:2995990 from [Arabidopsis thaliana]; supported by cDNA: gi_14335095_gb_AY037227.1_	---	245668_at	180.3557033	106.8534983	830.1087062	812.731139	789.6669774	810.8356075	0.177106925	0.00022563	0.001279288	748.0499753	737.65662	722.5675271	736.0913741	0.195090726	0.000256645	0.001338849	809.9730539	807.295926	791.9978202	803.0889334	0.178815315	0.000173674	0.001393949	973.0291193	986.6404684	895.4160027	951.6951968	0.150893481	0.000396393	0.003279514	307.1670449	292.5656257	285.54534	295.0926702	0.486642385	0.013131894	0.020313704	243.5094647	242.0812826	193.8500797	226.4802757	0.650371729	0.096035103	0.119089312	127.205784
AT1G28300	transcriptional factor B3 family protein / leafy cotyledon 2 (LEC2)	hypothetical protein contains similarity to C-ABI3 protein GI:5578746 from [Daucus carota]; supported by cDNA: gi_15987515_gb_AF400123.1_AF400123	---	245669_at	63.25021591	51.63976775	15.71460838	17.90929673	15.56890996	16.39760502	3.503255003	0.002670612	0.005904804	14.60764844	12.98550472	15.11798602	14.23704639	4.034895317	0.002253425	0.005113888	20.87225814	19.01055687	22.73790717	20.87357406	2.752043884	0.004007414	0.009033527	18.10427693	19.97446805	18.02598327	18.70157608	3.071665809	0.003095176	0.009584016	21.89284139	18.68115512	18.45731163	19.67710272	2.919382628	0.003682171	0.007893622	20.0886307	20.9285366	21.5047026	20.8406233	2.723636091	0.003543294	0.009353756	20.39500508
AT1G28230	purine permease (PUP1)	purine permease identical to purine permease GI:7620007 from [Arabidopsis thaliana]; supported by cDNA: gi_7620006_gb_AF078531.1_AF078531	---	245671_at	173.0450656	209.1097572	147.022735	157.6553708	150.4466379	151.7082479	1.259505756	0.067580632	0.081821258	223.6142792	220.6980048	215.078926	219.79707	0.869335571	0.129309213	0.146326672	152.6940405	115.3612847	129.9641377	132.6731543	1.440211567	0.057354898	0.074088362	1013.589917	815.2252929	862.742766	897.185992	0.212974136	0.002885264	0.009153555	632.5920627	642.987938	668.399568	647.9931896	0.294875648	0.000162944	0.001285814	300.1212139	286.225717	295.1185016	293.8218108	0.654998269	0.00569911	0.012828399	220.1224786
AT1G56660	expressed protein	hypothetical protein predicted by genemark.hmm	---	245677_at	82.84458961	35.83946237	41.82790337	43.74400806	53.85800322	46.47663822	1.276814078	0.529927634	0.552480208	30.55185027	30.67571234	32.34799399	31.1918522	1.902484842	0.206734126	0.226220913	30.69649016	33.23327794	31.19043998	31.70673603	1.871590502	0.213337128	0.240953647	25.34332986	40.21917232	33.73005316	33.09751845	1.792944873	0.248597891	0.285485724	34.57068067	30.60445778	28.708349	31.29449582	1.896244833	0.210430948	0.233504188	42.07606556	41.17262838	39.7191337	40.98927588	1.46065443	0.372286742	0.404432439	38.47693553
AT1G56610	syntaxin-related family protein	unknown protein	---	245678_at	241.2000561	277.8519858	106.3040259	111.6242628	107.743849	108.5573793	2.390680604	0.00163943	0.004201939	112.2386923	114.7489651	106.2788868	111.0888481	2.336202288	0.001807338	0.004376362	101.1698497	115.2271968	123.0375984	113.1448816	2.293749547	0.002741777	0.006952303	158.5146345	165.0196107	166.9222211	163.4854887	1.587456006	0.006405708	0.01529714	132.2497515	146.2595169	114.8635988	131.1242891	1.97923682	0.005671416	0.010710575	196.2457003	192.9055773	204.2208377	197.7907051	1.308716856	0.023025357	0.036060815	94.76093718
AT1G56590	clathrin adaptor complexes medium subunit family protein	clathrin-associated protein, putative similar to clathrin-associated protein GI:3341417 from [Drosophila melanogaster]	---	245679_at	359.7191271	468.8327726	279.2311752	263.2390145	266.2534872	269.574559	1.536776881	0.039027864	0.050164887	209.2805326	206.8650268	233.3790366	216.5081987	1.91344232	0.018254454	0.025610052	288.0125114	295.7661169	326.6688953	303.4825079	1.365073568	0.083852368	0.103553023	222.1461661	203.1385123	197.2299728	207.5048837	1.996463613	0.015857456	0.029096506	169.3777752	162.3254749	170.2796545	167.3276349	2.475837002	0.009043363	0.015159001	179.7219651	182.073258	174.9540909	178.916438	2.318951876	0.010322596	0.019622218	362.1998671
AT1G56560	beta-fructofuranosidase, putative / invertase, putative / saccharase, putative / beta-fructosidase, putative	alkaline/neutral invertase, putative similar to alkaline/neutral invertase GI:9758657 from [Arabidopsis thaliana]	---	245681_at	808.8047934	866.1351398	267.8933749	258.9917153	266.4986319	264.4612407	3.166702101	0.000118532	0.00093417	281.3259522	264.0690175	262.0145158	269.1364952	3.111692326	0.00014122	0.000983099	323.9787073	326.6835378	299.1129914	316.5917455	2.645267852	0.000218988	0.001565563	534.893306	558.4559605	542.8085852	545.3859506	1.535554713	0.001074994	0.005266406	408.220294	442.8616537	430.9527926	427.3449134	1.959705007	0.000497119	0.002229682	577.8936077	573.6452671	629.4486301	593.6625016	1.398303021	0.00448729	0.010937345	388.3338567
AT5G08750	zinc finger (C3HC4-type RING finger) family protein	Expressed protein ; supported by cDNA: gi_16209721_gb_AY057621.1_	---	245682_at	836.5499183	1090.093805	195.7845329	187.0593156	172.8723669	185.2387384	5.200434153	0.003794703	0.007586972	281.9824259	267.4183426	275.7594066	275.0533917	3.502308609	0.005366809	0.009575469	392.6035228	452.2703967	404.6201643	416.4980279	2.312908579	0.0111628	0.019268696	1739.886276	1766.925698	1586.647481	1697.819818	0.56738757	0.008577443	0.018702966	603.9218288	668.8035054	621.2914935	631.3389425	1.525839445	0.042579142	0.054583255	1587.195334	1660.283916	1587.581366	1611.686872	0.594697926	0.007355183	0.015412508	1494.54342
AT5G22030	ubiquitin-specific protease 8, putative (UBP8)	ubiquitin-specific protease 8 (UBP8), putative similar to ubiquitin-specific protease 8 partial sequence GI:11993469 [Arabidopsis thaliana]	---	245683_at	410.6325455	418.1945881	190.9821751	164.4710498	173.0436629	176.1656292	2.352408745	0.000185869	0.001163517	169.9141796	161.1459055	183.2094328	171.4231726	2.417488607	0.000102374	0.000827756	239.2148629	233.4475975	262.9173724	245.1932776	1.690150606	0.000768086	0.003067084	302.5948295	270.0886165	242.7512597	271.8115686	1.5246355	0.007951	0.017868858	216.4462447	206.1127811	206.1065894	209.5552051	1.977586606	3.74E-05	0.000738915	180.4571261	173.1576517	203.3448405	185.6532061	2.211559367	0.000320947	0.002550393	769.6255241
AT5G22000	zinc finger (C3HC4-type RING finger) family protein	Expressed protein ; supported by cDNA: gi_11762135_gb_AF324994.1_AF324994	---	245684_at	1162.02395	1191.373236	564.25267	552.2819974	561.0538096	559.196159	2.104268018	1.57E-05	0.000410063	549.7507158	549.4071556	525.2869191	541.4815968	2.173109114	2.97E-05	0.000509378	779.856238	676.6890855	731.8913517	729.4788917	1.613067364	0.001534079	0.004736725	1003.876169	1018.538561	1005.133026	1009.182585	1.165991774	0.000898909	0.004758156	809.2955122	704.695281	783.6069285	765.8659072	1.536429004	0.002282543	0.00560653	978.6067301	1183.224131	1207.372629	1123.06783	1.004676368	0.609400604	0.636455581	989.8764593
AT5G22220	E2F transcription factor-1 (E2F1)	Expressed protein ; supported by cDNA: gi_10443848_gb_AF242580.1_AF242580	---	245685_at	112.106844	136.4077361	54.1765446	61.93475342	59.31195447	58.4744175	2.124985513	0.00621592	0.011013229	40.18893041	45.84328312	46.68263925	44.23828426	2.808818022	0.003437924	0.006891809	64.388842	49.69317385	60.30881295	58.13027627	2.137565793	0.00847838	0.015625786	76.37691454	54.13292957	68.38157235	66.29713882	1.874248155	0.018297796	0.032236388	35.02734278	38.07795718	36.4474743	36.51759142	3.402669378	0.002389382	0.005794751	54.83740844	51.54200558	58.04035996	54.80659133	2.267621119	0.005087775	0.011889933	80.5851327
AT5G22060	DNAJ heat shock protein, putative	Expressed protein ; supported by cDNA: gi_535587_gb_L36113.1_ATHATJ	---	245686_at	979.3452268	917.7133702	975.1313443	879.9027432	928.3650655	927.7997177	1.022342732	0.657512926	0.675333319	491.1872916	525.4695481	479.361187	498.6726756	1.902108026	0.000587422	0.002139677	1368.967071	1307.780136	1360.256212	1345.667806	0.704876266	0.001314283	0.004275109	730.7012073	681.4577781	726.5729217	712.9106357	1.330502381	0.004592991	0.012316358	786.873466	740.8693734	738.3178395	755.3535596	1.255742144	0.008106768	0.01397224	929.6922795	1026.21726	1079.0123	1011.640613	0.912963241	0.376482678	0.408705793	768.6935772
AT1G28320	protease-related	unknown protein	---	245687_at	490.1272029	515.859945	225.4599006	205.6154842	211.0315959	214.0356602	2.350045658	0.000167545	0.001096562	212.1465678	222.4464617	203.8546278	212.8158858	2.363515168	0.000148879	0.001015995	295.6499291	284.0935077	274.1568505	284.6334291	1.767162682	0.000408866	0.002137418	477.4103749	543.400078	587.2119109	536.0074546	0.938407796	0.492028745	0.530675986	245.803124	266.7905592	255.1856281	255.9264371	1.965383411	0.000275257	0.001624955	361.8804938	401.9640618	368.2852679	377.3766078	1.314871573	0.006729957	0.014457116	259.6345721
AT5G04240	zinc finger (C2H2 type) family protein / transcription factor jumonji (jmj) family protein	zinc finger protein - like	---	245691_at	509.1112164	544.7766741	286.2194388	303.9582435	287.3108985	292.4961936	1.801541206	0.000594055	0.002180858	220.2430087	202.4604362	211.0415583	211.2483344	2.494428876	0.000227848	0.001256439	402.8059964	419.6426176	384.3277282	402.2587807	1.309962568	0.006886836	0.013376705	267.4159199	275.7452058	277.204335	273.4551536	1.926984876	0.000356814	0.003130723	174.1250687	195.7558742	194.0658504	187.9822644	2.80315777	0.000231539	0.001503065	226.3614298	223.0876269	245.6806721	231.7099096	2.256789456	0.000354408	0.002656672	241.9416485
AT5G04260	thioredoxin family protein	thioredoxin - like protein	---	245693_at	508.995917	518.8617442	189.1665078	208.8471829	182.4144298	193.4760402	2.65629186	8.59E-05	0.000802572	232.5259401	227.3749589	223.4826329	227.7945106	2.256107178	1.17E-05	0.000346489	328.1098013	316.015024	331.2377575	325.1208609	1.580731637	0.000113287	0.001141326	499.4198346	544.777973	484.572759	509.5901889	1.008513982	0.866226794	0.882118847	468.4988976	468.4562306	456.6331742	464.5294341	1.106342877	0.004289752	0.008778045	883.1520065	889.1051365	802.0802398	858.1124609	0.604788687	0.002511763	0.007581956	190.1847282
AT5G04170	calcium-binding EF hand family protein	EF - hand Calcium binding protein - like	---	245694_at	455.7884734	374.6665228	265.1232866	291.6906984	271.8512732	276.2217527	1.503239676	0.022404138	0.030978684	262.5717074	288.5253646	282.7659334	277.9543351	1.49386948	0.023081515	0.031324734	309.404997	314.8469474	317.1363169	313.7960871	1.323239885	0.044417417	0.059305671	504.8208362	517.1840363	479.4994962	500.5014562	0.829622957	0.084003396	0.109982498	343.9341748	345.1933749	323.4605157	337.5293551	1.230196698	0.090777959	0.107638573	546.8958306	560.1387969	568.0913852	558.3753376	0.738573709	0.019562821	0.03186398	256.1360264
AT5G04270	zinc finger (DHHC type) family protein	rec - like protein	---	245695_at	238.3522538	225.5714136	144.9510478	160.69533	172.2577776	159.3013851	1.456119378	0.007571636	0.012816242	156.042434	158.0865672	161.5762472	158.5684161	1.462850165	0.000770291	0.002521246	200.51786	195.8305634	206.5843866	200.9776033	1.154167578	0.015632584	0.024935437	161.5217081	203.8430607	151.3163896	172.2270528	1.346837387	0.067594427	0.091595187	147.8963158	137.6236625	179.6866609	155.0688798	1.49586322	0.020290839	0.029015504	129.3648318	147.803044	155.4564671	144.2081143	1.555163908	0.004189729	0.010439157	209.2754433
AT5G04250	OTU-like cysteine protease family protein	putative protein ;supported by full-length cDNA: Ceres:29990.	---	245699_at	359.9368613	393.8108072	127.0788934	127.2611754	127.687822	127.3426303	2.959526071	0.000283092	0.001450273	103.5808768	97.46892185	87.80154169	96.28378012	3.914198568	0.000268471	0.001371904	167.9285337	181.6443557	175.3039894	174.9589596	2.154069932	0.000666147	0.002824047	321.3517372	313.7253715	276.2526805	303.7765964	1.240628273	0.044862712	0.065306281	239.0438242	217.5359824	236.0662018	230.8820028	1.632322267	0.002452497	0.005902206	619.8110969	688.0694451	688.7321921	665.537578	0.553591438	0.002903673	0.00829088	1135.965542
AT5G04290	KOW domain-containing transcription factor family protein	glycine-rich protein	---	245704_at	309.8164526	435.3872092	302.9535989	308.363087	300.4104333	303.9090397	1.22603076	0.23920193	0.261772111	258.3649872	235.1205277	255.6856219	249.7237123	1.492056271	0.082243951	0.096500808	208.7025344	221.3159782	237.8504268	222.6229798	1.673689891	0.05241576	0.068467228	179.7804207	214.2176327	210.2636976	201.4205837	1.849869681	0.039381438	0.058768135	155.7052151	146.5122707	168.9688687	157.0621182	2.372321443	0.020090451	0.028775157	188.9234804	179.9207231	189.2568211	186.0336749	2.01329774	0.028516365	0.042733418	197.5550773
AT5G04320	expressed protein	putative protein	---	245709_at	101.8655098	88.64047866	186.7699176	175.0057383	188.0423411	183.2726657	0.519733774	0.001217482	0.003445203	177.6851528	170.819974	160.5701727	169.6917665	0.561329499	0.002718398	0.005840597	71.38500719	81.1053634	77.65299343	76.71445467	1.241656408	0.056938822	0.073611907	55.36103247	63.30184082	46.09052578	54.91779969	1.734464869	0.015535077	0.028656804	72.04798144	83.24306737	69.04282097	74.77795659	1.273811141	0.070696233	0.085730315	45.81549683	55.3117426	39.43510428	46.85411457	2.018058209	0.008221867	0.016676466	55.30770741
AT5G04340	zinc finger (C2H2 type) family protein	putative c2h2 zinc finger transcription factor	---	245711_at	734.4017659	599.1060761	54.07744804	48.54205586	51.28264644	51.30071678	12.99697086	0.001186904	0.003385976	65.09296872	59.39748472	64.75129395	63.08058246	10.56987578	0.001257603	0.003464572	50.50469043	50.28111103	50.43849489	50.40809878	13.227119	0.001178926	0.003984508	1688.016117	1565.930514	1692.574019	1648.840217	0.404377522	0.000907918	0.004788661	585.1067	584.4110074	544.2952738	571.2709937	1.167141214	0.17140014	0.192593452	1464.417313	1174.759877	1126.008035	1255.061742	0.562530255	0.027168506	0.040989491	612.0399988
AT5G04360	pullulanase, putative / starch debranching enzyme, putative	pullulanase-like protein (starch debranching enzyme)	---	245712_at	574.518235	448.0183	107.2512525	119.3243684	120.0184331	115.5313513	4.425363865	0.003612708	0.007322413	143.3334482	130.9276337	136.2405448	136.8338756	3.736415894	0.00422103	0.007998146	153.9078528	164.4890888	142.5067276	153.6345564	3.327820768	0.004960359	0.010548483	159.9779589	159.9674321	167.0650751	162.336822	3.14942883	0.005132218	0.013155918	271.5724551	274.0313802	270.6285208	272.077452	1.879127666	0.014802612	0.022416976	166.8650023	154.4422429	163.5144584	161.6072345	3.198332251	0.005146348	0.012000125	118.0731807
AT5G04280	glycine-rich RNA-binding protein	RNA-binding protein-like	---	245714_at	525.8801312	453.2122978	735.6372239	761.0019538	802.760545	766.4665742	0.638705236	0.004954281	0.009234561	669.1429121	660.0583017	728.9966106	686.0659415	0.713555629	0.01495694	0.021676322	639.8682054	572.8921719	564.3382365	592.3662046	0.826424956	0.087263795	0.107277164	565.3903106	515.2500265	587.3424074	555.9942482	0.880487912	0.183874842	0.218379837	449.3977032	434.2449932	460.3572555	447.999984	1.092737125	0.24471587	0.268820922	544.3619797	490.7202521	472.3688505	502.4836941	1.00209191	0.761162491	0.781598908	376.5020386
AT5G08670 /// AT5G08690	ATP synthase beta chain 1, mitochondrial	Expressed protein ; supported by cDNA: gi_15293122_gb_AY050995.1_	---	245715_s_at	5609.695615	6658.077154	3187.285996	3119.956031	3196.5155	3167.919176	1.936250909	0.00478639	0.009021423	3117.502274	3282.595733	3153.290957	3184.462988	1.926191765	0.005011476	0.009103013	4126.767418	4035.667592	3957.395587	4039.943532	1.518309931	0.013174556	0.021866396	3366.997177	3283.450479	3156.254453	3268.900703	1.876437048	0.005550858	0.013883674	3702.033756	3886.289602	3669.058024	3752.460461	1.634630517	0.009499853	0.015729637	3710.254894	4283.096577	3925.412001	3972.921157	1.510632131	0.016803406	0.028349779	4612.130774
AT5G08740	pyridine nucleotide-disulphide oxidoreductase family protein	Expressed protein ; supported by cDNA: gi_15912292_gb_AY056424.1_	---	245716_at	411.0978455	403.3080033	119.2844325	107.5858801	121.8576529	116.2426552	3.503042182	2.31E-05	0.000473745	123.2289489	130.8712705	160.2392139	138.1131445	2.948328532	0.000366626	0.001616069	199.2479327	201.1217117	228.2378874	209.5358439	1.943356883	0.000541434	0.002497447	463.3886029	436.5773933	438.5074864	446.1578276	0.912688065	0.043020648	0.063103699	420.9344542	445.6309394	387.8382826	418.1345587	0.973856181	0.650652338	0.670939819	485.3826151	440.1102068	420.409104	448.6339753	0.933128906	0.196056833	0.224920555	190.5677224
AT5G33390	glycine-rich protein	Expressed protein ; supported by cDNA: gi_15293032_gb_AY050950.1_	---	245717_at	88.88851009	109.9495107	54.31009966	48.49196921	55.04830849	52.61679245	1.889492038	0.011009076	0.01715979	46.38476406	40.113975	43.27442927	43.25772278	2.298295056	0.006348155	0.010938197	57.12649724	55.08919348	57.89035756	56.70201609	1.753359356	0.012502028	0.021013115	64.66193928	68.0277931	62.83022029	65.17331756	1.525455725	0.024134465	0.039855432	61.00103708	54.05885943	53.0276014	56.02916597	1.774415319	0.01448679	0.022060091	57.46987791	74.00480898	59.32123174	63.59863955	1.514574155	0.040651584	0.057006405	67.3240467
AT5G04110	DNA topoisomerase II family protein	putative protein	---	245718_at	536.0911175	577.5674354	377.5123513	390.0540147	374.8010741	380.7891467	1.462303433	0.001793035	0.004462188	343.0428406	340.0989169	362.2221474	348.454635	1.597996469	0.001353543	0.003621124	407.6151724	383.6242811	405.1590125	398.7994887	1.396263767	0.003277857	0.007875953	410.4751486	478.7010538	451.6777223	446.9513082	1.245838789	0.034918154	0.053346348	368.0400195	381.1983325	334.3406863	361.1930128	1.541639115	0.003739494	0.00797537	397.7575723	406.6898756	441.8283251	415.4252577	1.321647593	0.008923313	0.017634469	1292.948413
AT1G73450 /// AT1G73460	protein kinase, putative	hypothetical protein similar to Ser-Thr protein kinase-like protein GI:9294588 from [Arabidopsis thaliana]	---	245721_s_at	461.3258972	479.8915508	295.8222531	356.9830879	320.3609345	324.3887585	1.450755341	0.008841731	0.014438599	237.4282143	242.539987	240.4497297	240.1393103	1.959732138	6.64E-05	0.000682002	246.0967883	254.2577903	273.2196969	257.8580918	1.825068667	0.00043842	0.002218434	256.7392283	256.9827203	305.1561964	272.9593817	1.724098	0.002874183	0.009134671	191.3247132	227.1477141	237.8064255	218.7596176	2.151259584	0.000990373	0.003297924	281.3939728	248.2630072	259.9681888	263.2083896	1.830118908	0.000711753	0.003733731	337.9153401
AT1G73430	sec34-like family protein	unknown protein	---	245722_at	236.8118829	244.9884745	137.5419848	133.7246013	143.0478388	138.1048083	1.744328685	0.00020079	0.00120474	114.1109446	118.2145825	114.0352277	115.4535849	2.08655434	4.90E-05	0.000606929	163.0375902	191.8605303	164.9482566	173.2821257	1.390219434	0.012098234	0.020472419	110.0604519	103.8724971	107.3507175	107.0945555	2.249415739	5.14E-05	0.001525038	88.74629399	104.2168066	96.87282801	96.61197619	2.493481535	0.000202312	0.001414709	104.3720184	91.76870852	98.87805558	98.33959417	2.500811942	0.000133617	0.001749934	279.7578715
AT1G73390	expressed protein	hypothetical protein predicted by genemark.hmm	---	245724_at	1081.289878	533.1752016	548.6780318	508.1144369	516.8388939	524.5437876	1.538923077	0.261525376	0.284702557	304.975963	316.4499063	299.6274653	307.0177782	2.629269694	0.091876824	0.1067885	220.3742178	219.0179041	203.3906118	214.2609113	3.767521266	0.062443445	0.079826194	1098.826364	1185.071652	1184.421416	1156.106477	0.698233731	0.191433323	0.226128912	595.2186936	647.4104606	566.4440759	603.02441	1.338639906	0.395713816	0.420861542	821.9863627	788.4103263	787.0798588	799.1588492	1.019812858	0.971030687	0.973764225	271.5088801
AT1G73370	sucrose synthase, putative / sucrose-UDP glucosyltransferase, putative	sucrose synthase, putative similar to sucrose synthase GI:4468151 from [Craterostigma plantagineum]	---	245725_at	277.5953385	155.3499084	94.78628966	110.746407	83.79188319	96.44152661	2.244599718	0.082335497	0.097637338	94.94253088	97.16993133	91.85088043	94.65444755	2.286977834	0.075603169	0.0894157	201.877592	219.7218866	223.4958473	215.0317753	1.006700629	0.977160144	0.979517018	223.2666239	234.8839737	239.0208004	232.390466	0.931503892	0.751970128	0.777925951	151.700009	141.267933	165.5607643	152.8429021	1.41630799	0.264293676	0.289028467	109.2885532	93.11043826	115.3919835	105.930325	2.065363347	0.097225769	0.120450207	151.5394353
AT1G73350	expressed protein	hypothetical protein contains similarity to glucosidase II beta-subunit GI:5452942 from [Mus musculus]	---	245727_at	302.5472181	306.642842	111.0967072	111.879723	112.3887544	111.7883949	2.724746432	1.26E-06	0.000187941	105.7611109	100.1514214	111.3881336	105.7668886	2.879871328	2.48E-05	0.000476291	129.108411	123.4243048	107.9940332	120.175583	2.534583336	0.000198532	0.001483052	128.6428459	125.8612718	136.3269101	130.2770093	2.338056667	3.35E-05	0.001400407	102.5614539	99.33323666	105.6956216	102.5301041	2.970786315	5.99E-06	0.000404539	139.5926212	141.862977	129.9263405	137.1273129	2.23464888	5.73E-05	0.001332351	134.5444422
AT1G73490	RNA recognition motif (RRM)-containing protein	unknown protein	---	245729_at	494.5874138	522.5864857	1085.694825	1089.666096	1073.727343	1083.029421	0.469596615	2.07E-05	0.000452615	931.0493599	922.3663099	916.2909614	923.2355437	0.550874534	5.08E-05	0.000616007	695.6303419	683.2899987	628.9154993	669.2786133	0.759903185	0.010974133	0.019032618	328.7528346	356.7933399	377.1462047	354.2307931	1.43575025	0.005134497	0.013155961	536.2013046	506.1412095	548.1584191	530.1669777	0.95929579	0.343191808	0.368363934	425.8108069	439.1595159	416.3473508	427.1058912	1.189572488	0.009091759	0.017899266	424.5422639
AT1G73470	expressed protein	unknown protein ;supported by full-length cDNA: Ceres:39155.	---	245730_at	382.3634344	497.8481946	271.6054785	280.4407724	248.3489667	266.7984059	1.649581874	0.030518184	0.040384283	453.298101	500.8519263	490.9400214	481.6966829	0.913657557	0.440727593	0.463009069	334.6446905	349.1594978	370.9327837	351.5789907	1.251797821	0.144690584	0.169167498	358.8619981	348.353774	352.6017663	353.2725128	1.245796937	0.138094974	0.16944869	593.3727429	556.747649	587.738275	579.2862223	0.759738101	0.054980846	0.068432156	408.6898761	452.551704	392.6827198	417.9747666	1.045208865	0.681262966	0.705129226	184.3678181
AT1G73500	mitogen-activated protein kinase kinase (MAPKK), putative (MKK9)	MAP kinase, putative similar to MAP kinase kinase 5 GI:3219273 from [Arabidopsis thaliana];supported by full-length cDNA: Ceres:112118.	---	245731_at	1407.185951	1828.329504	647.2002637	726.5704965	743.00091	705.5905567	2.292771229	0.010990652	0.017139643	641.0522224	651.0504599	652.0844412	648.0623745	2.496299417	0.008547828	0.013786192	468.1525359	477.5583684	508.7840768	484.8316604	3.3367411	0.005562365	0.01146686	1632.042825	1705.595276	1805.24951	1714.29587	0.943686417	0.609442112	0.643888166	967.4034912	986.1649411	948.2259333	967.2647885	1.672507618	0.025786333	0.03549001	942.3225859	919.2274004	906.088395	922.5461271	1.766199802	0.021595058	0.034296892	236.9705896
AT1G73440	calmodulin-related	unknown protein contains similarity to calmodulin GI:166304 from [Achlya klebsiana]; supported by cDNA: gi_13358218_gb_AF325029.2_AF325029	---	245732_at	504.6369617	625.2719315	151.9368777	133.1523916	145.6640896	143.584453	3.934649154	0.002667617	0.005902369	131.9087135	126.4290935	138.0492351	132.129014	4.275778873	0.00241106	0.00537189	89.85241298	108.1739539	99.8472968	99.29122123	5.689873078	0.001985451	0.005599322	135.6096451	142.5013594	122.0185391	133.3765145	4.235786551	0.002504247	0.008424973	141.4696908	132.7007787	136.499154	136.8898745	4.127072573	0.002475973	0.005938906	192.4479459	187.6649592	189.5611902	189.8913651	2.988557567	0.003618779	0.009476777	175.8191667
AT1G73380	expressed protein	hypothetical protein predicted by genemark.hmm; supported by cDNA: gi_14334537_gb_AY035173.1_	---	245733_at	491.8039015	464.1063973	258.4103281	261.0286135	249.8572511	256.4320642	1.86386656	0.000282658	0.001450273	184.4004369	188.2346824	201.3387597	191.3246263	2.498137112	0.000171559	0.001090172	265.1934593	213.0996001	205.4278135	227.9069576	2.097150321	0.00247947	0.006508217	189.131603	200.2519417	217.4109209	202.2648219	2.363016688	0.000338297	0.003076897	184.6368534	180.9241131	166.4325576	177.3311747	2.695268614	0.00016013	0.001280194	235.1638078	249.6480076	268.1689272	250.9935809	1.865044011	0.000770483	0.003876667	232.0795348
AT1G73480	hydrolase, alpha/beta fold family protein	lysophospholipase homolog, putative similar to lysophospholipase homolog GI:2801536 from [Oryza sativa]; supported by cDNA: gi_15028212_gb_AY045929.1_	---	245734_at	528.1095793	709.6413711	115.004173	134.5937228	124.5575759	124.7184906	4.962179003	0.005387663	0.009848026	114.9489641	111.8337995	109.7380624	112.1736087	5.51712192	0.004936305	0.008996069	211.5442113	199.2570537	205.5608803	205.4540484	3.012233051	0.008863223	0.016163034	145.6248511	174.057081	169.4804594	163.0541305	3.795521605	0.006946915	0.016235077	546.3651396	449.6566395	497.1588096	497.7268629	1.243403805	0.212139095	0.235169027	671.1148065	717.6757437	636.5960264	675.1288589	0.914864418	0.503170095	0.53409882	1115.093562
AT1G44100	amino acid permease 5, putative (AAP5)	amino acid permease, putative almost identical to amino acid permease GI:608673 from [Arabidopsis thaliana]	AAP5	245740_at	192.849291	259.9163776	166.3427449	166.7121437	170.9072327	167.9873738	1.347618152	0.102176701	0.118787394	560.2429736	497.6765893	485.0593893	514.3263174	0.440154094	0.005158751	0.009298729	252.5528421	273.4176659	237.7371513	254.5692198	0.889278109	0.393270008	0.423171698	2828.905558	2986.711802	2472.413639	2762.677	0.081943287	0.001026056	0.005123924	728.8461099	708.9493763	735.5491836	724.4482233	0.312490012	0.000349096	0.001831158	1388.184567	1269.449905	1186.058138	1281.23087	0.181748985	0.000933051	0.004294308	2158.066795
AT1G44170	aldehyde dehydrogenase, putative (ALDH)	aldehyde dehydrogenase, putative similar to aldehyde dehydrogenase GI:2351120 from [Synechococcus PCC7942];supported by full-length cDNA: Ceres:1141.	---	245742_at	1433.037934	1035.579158	721.6523012	686.0418456	690.5457739	699.4133069	1.76477704	0.036916909	0.04776671	785.6879443	783.3349564	803.0078629	790.6769212	1.561078251	0.058101323	0.070269623	1502.257785	1436.012116	1411.060253	1449.776718	0.851378375	0.251905563	0.280750743	2787.914772	2656.3364	2659.807994	2701.353055	0.456922335	0.002659589	0.008728702	595.5440429	620.6723332	606.8498075	607.6887279	2.03115261	0.024294798	0.033742625	829.297658	696.922194	804.2735912	776.8311477	1.625496864	0.06191889	0.081186741	1321.119749
AT1G51110	plastid-lipid associated protein PAP / fibrillin family protein	unknown protein	---	245744_at	186.7144421	224.1345865	178.0749846	180.3740223	170.7650832	176.4046967	1.164507058	0.137996384	0.156828983	206.6189655	238.7555023	234.2996065	226.5580247	0.906719215	0.348196392	0.370145771	222.7858284	221.0817164	243.364365	229.0773033	0.896747567	0.252354422	0.281200727	258.0609903	229.1660412	211.031294	232.7527752	0.882586745	0.311715296	0.3501321	939.9669787	868.8868136	818.5533744	875.8023889	0.234555782	0.00077336	0.002839096	483.0167474	408.3263945	492.2846481	461.2092633	0.452536609	0.006221178	0.013637232	118.7773541
AT1G51110	plastid-lipid associated protein PAP / fibrillin family protein	unknown protein contains similarity to anthranilate synthase large subunit GI:1374671 from [Buchnera aphidicola]	---	245745_at	326.7773278	416.0236745	127.719365	135.2798093	122.1013033	128.3668259	2.89327479	0.005460752	0.009937915	145.8518862	147.1356488	156.1689024	149.7188125	2.480653533	0.007041572	0.011859289	165.7302681	164.1300942	167.5506872	165.8036832	2.240001513	0.008543198	0.015717366	146.8251692	142.5445142	127.9992083	139.1229639	2.669584451	0.006451851	0.015372	590.5520275	613.009394	632.7610056	612.1074757	0.606757009	0.007262078	0.0128796	313.384777	307.6826074	312.4355216	311.1676353	1.196412042	0.168540486	0.196059226	55.25804343
AT1G51070	basic helix-loop-helix (bHLH) family protein	bHLH transcription factor, putative similar to bHLH transcription factor GI:3757520 from [Arabidopsis thaliana];supported by full-length cDNA: Ceres:16284.	---	245746_at	317.8295207	253.9691616	618.3569312	609.1656911	616.826464	614.7830288	0.465041043	0.000849248	0.002738149	447.4126364	471.1689308	494.6286871	471.0700848	0.606914662	0.008240885	0.013396004	624.8087735	603.3242939	571.9641251	600.0323975	0.476473174	0.002040432	0.005709983	407.1039218	467.2219128	439.8271955	438.05101	0.652662212	0.018733653	0.032804942	669.490472	658.9054715	682.2787568	670.2249001	0.426572246	0.000622922	0.002519167	433.1834326	473.3593802	402.4333555	436.3253894	0.653674396	0.024287633	0.037612496	230.021837
AT1G51100	expressed protein	hypothetical protein predicted by genemark.hmm;supported by full-length cDNA: Ceres:31356.	---	245747_at	54.63067672	75.01266709	41.22687963	43.56673496	47.90555471	44.23305643	1.465457672	0.08234925	0.097638235	73.84142859	76.85905614	74.87365532	75.19138002	0.862089137	0.269848834	0.290717641	50.24914933	60.94120424	68.52607545	59.90547634	1.082065879	0.663528568	0.687058731	45.99875058	50.31329699	44.53608217	46.94937658	1.380671622	0.109238934	0.138132964	98.36893864	128.8485048	116.3429951	114.5201462	0.566028547	0.036156574	0.047372863	44.54841164	36.13406061	39.70460025	40.12902417	1.676889693	0.057525589	0.076212917	22.87468568
AT1G51140	basic helix-loop-helix (bHLH) family protein	unknown protein contains similarity to phytochrome interacting factor 3 GI:3929586 from [Arabidopsis thaliana]; supported by cDNA: gi_14334499_gb_AY034941.1_	---	245748_at	313.4950783	204.4543912	158.6779836	155.7888386	140.6636466	151.7101563	1.707036241	0.080447389	0.095625708	149.1044069	143.4147355	139.7523971	144.0905132	1.797305937	0.066927454	0.079882395	395.4386787	426.5029313	408.6674657	410.2030252	0.631333069	0.037338062	0.050994737	356.9951739	362.6559366	339.3963046	353.015805	0.733606629	0.109032795	0.137914263	334.0649929	328.7948494	320.925115	327.9283191	0.789729705	0.190678916	0.212836591	566.1783583	562.8483305	653.0527989	594.0264959	0.429257056	0.009215415	0.018079905	391.974447
AT1G51060	histone H2A, putative	histone H2A, putative similar to histone H2A GI:9758956 from [Arabidopsis thaliana]; supported by cDNA: gi_13877850_gb_AF370188.1_AF370188	---	245750_at	1650.222914	1108.786679	1683.084415	1839.957108	1813.223537	1778.75502	0.775545132	0.155170263	0.174829463	1041.584353	1215.890955	1197.408532	1151.627947	1.197873671	0.365106252	0.386955521	626.2828899	765.0748257	699.4200446	696.9259201	1.979413818	0.046540699	0.061796532	526.9029684	558.9013792	588.3728354	558.059061	2.471969174	0.027199682	0.043684869	358.7566044	334.9365135	379.4361636	357.7097605	3.856491906	0.015003798	0.022652864	264.404802	256.2752983	252.1129461	257.5976821	5.402859563	0.011486003	0.021255499	701.3015631
AT1G25682 /// AT1G25988	cell cycle control protein-related	hypothetical protein contains similarity to virulence regulator GI:9106522 from [Xylella fastidiosa]	---	245751_s_at	238.1018893	249.0024487	150.1385497	124.0065559	134.9274832	136.3575296	1.786129227	0.002055323	0.004898828	121.5486876	125.486136	132.6343548	126.5563928	1.924455681	0.000271166	0.001378833	160.9304356	181.0994151	167.7041546	169.9113351	1.433407423	0.003417891	0.008103586	278.2631417	280.7347193	265.8536113	274.9504907	0.885803725	0.022284393	0.037450035	168.4385006	178.6455766	191.3290923	179.4710565	1.357055415	0.006582262	0.011957984	279.617571	305.8095062	250.3278249	278.5849674	0.875328847	0.195160532	0.224077863	152.613097
AT1G35190	oxidoreductase, 2OG-Fe(II) oxygenase family protein	hyoscyamine 6-dioxygenase hydroxylase, putative similar to hyoscyamine 6-dioxygenase hydroxylase GB:P24397 from [Hyoscyamus niger];supported by full-length cDNA: Ceres:2551.	---	245756_at	2719.943	3151.018324	86.84497908	77.63322309	93.69378984	86.05733067	34.11075663	0.000391576	0.001717326	203.4204852	237.8073327	222.2015732	221.1431303	13.27412096	0.000455826	0.001835526	147.3936416	129.0627388	141.283966	139.2467822	21.08113822	0.000414462	0.002149398	5894.62427	6114.312441	6667.900933	6225.612548	0.471516761	0.002296552	0.007962549	180.8881415	226.2019544	205.4102802	204.166792	14.37785564	0.000450557	0.002104738	617.9684337	568.7717188	590.2156147	592.3185891	5.028500088	0.000712532	0.003733731	787.4714034
AT1G35140	phosphate-responsive protein, putative	phosphate-induced (phi-1) protein, putative similar to phi-1 GB:BAA33810 GI:3759184 from [Nicotiana tabacum];supported by full-length cDNA: Ceres:118937.	---	245757_at	250.2009714	266.3908929	102.6435496	111.4422168	116.9630957	110.3496207	2.340705211	0.000356194	0.001635687	176.8919363	193.8471218	187.3647963	186.0346181	1.388429394	0.003753782	0.007338061	63.2753744	54.90504402	46.60267193	54.92769678	4.702471563	0.000169238	0.001381833	449.8073971	494.0558857	539.3803653	494.4145494	0.522427854	0.006084403	0.014764893	473.9933873	478.3606073	575.5730942	509.3090296	0.507149721	0.010165543	0.016546213	407.5090624	383.9130475	394.3147651	395.245625	0.660336887	0.001023901	0.004510953	171.7328899
AT1G32240	myb family transcription factor (KAN2)	unknown protein contains similarity to transfactor GB:BAA75684 GI:4519671 from [Nicotiana tabacum]; supported by cDNA: gi_15723594_gb_AY048689.1_	---	245758_at	64.08923525	73.15078855	87.37895125	90.19058041	96.35560978	91.30838048	0.751519319	0.018023733	0.025741111	81.83094367	80.05816013	76.84872174	79.57927518	0.862284957	0.065937475	0.078789059	53.28075565	61.87438829	54.70116118	56.61876837	1.211965818	0.088330543	0.108449553	41.36896989	41.8134357	40.71183712	41.2980809	1.661578708	0.004031753	0.011280946	74.81294992	72.42529234	72.03046244	73.08956823	0.938848232	0.298031947	0.323371536	78.00931267	69.95794579	75.7390495	74.56876932	0.93459842	0.28483124	0.315921706	65.85593034
AT1G66900	expressed protein	hypothetical protein predicted by genemark.hmm	---	245759_at	521.6506245	537.9991906	312.1732764	277.0966281	281.6287499	290.2995515	1.825097231	0.000585377	0.002158037	316.3664723	327.9752776	317.7578442	320.6998647	1.652089589	0.000109979	0.000855555	364.9866797	372.0821226	378.9302611	371.9996878	1.424261699	0.00028543	0.001772319	846.4004105	788.623515	651.2709132	762.0982795	0.695218611	0.05334736	0.075270017	376.4065407	406.4370762	345.0386846	375.9607672	1.409255842	0.007402904	0.013042166	583.7840603	560.6133585	554.6104164	566.3359451	0.945238343	0.067362587	0.087387029	729.9657031
AT1G66890	expressed protein	hypothetical protein predicted by genemark.hmm;supported by full-length cDNA: Ceres:7343.	---	245761_at	111.7428082	76.21651029	266.6790144	281.247085	255.1236995	267.6832663	0.351085298	0.001813198	0.004498896	268.505828	289.7210634	278.2456276	278.824173	0.337057072	0.001250217	0.003451662	253.769422	290.0637391	286.1876407	276.6736006	0.339677002	0.002732369	0.006936912	403.1780212	399.3421519	427.6364058	410.052193	0.229189505	0.000370075	0.00316781	226.7306612	241.8318443	257.5148442	242.0257832	0.388304328	0.003478297	0.007563203	295.3696591	274.8175612	253.3338092	274.5070098	0.351256505	0.0030907	0.008609215	184.7551313
AT1G27880	ATP-dependent DNA helicase, putative	ATP-dependent DNA helicase RecQ, putative similar to ATP-dependent DNA helicase RecQ GB:AAF93372 GI:9654602 from [Vibrio cholerae]	---	245762_at	42.68972356	43.1911241	64.9096332	58.67262853	61.71274083	61.76500085	0.695222589	0.003972528	0.007850607	56.26349853	54.45857594	55.45085914	55.39097787	0.775224152	0.000386183	0.001662614	44.01918362	43.80952231	38.82252561	42.21707718	1.017133982	0.763978874	0.781594207	33.21345151	36.0955289	33.93751747	34.41549929	1.247705967	0.0048661	0.012735209	37.51910512	40.15566663	38.12713078	38.60063418	1.112427937	0.025432616	0.035068651	37.93815148	37.88292578	45.42037914	40.4138188	1.041256599	0.492022086	0.523156351	70.93460012
AT1G27850	expressed protein	transposon protein, putative similar to En/Spm-like transposon protein GB:AAB95292 GI:2088658 from [Arabidopsis thaliana]	---	245763_at	232.7212765	300.0795721	228.2295074	238.7050732	237.6391135	234.857898	1.134304729	0.303603495	0.327358073	188.3680192	183.4128348	176.9419621	182.9076054	1.456475381	0.046464221	0.057466115	208.4323215	242.2287358	228.3677612	226.3429395	1.176976958	0.24945002	0.278262758	202.5909047	177.7131996	190.0985043	190.1342029	1.401117844	0.065110678	0.088837813	185.96913	192.8241881	178.0312599	185.6081927	1.435283758	0.051528072	0.064516168	151.4081242	169.543264	157.4291034	159.4601639	1.642984837	0.026109911	0.039840701	152.2647736
AT1G19750 /// AT1G27840	transducin family protein / WD-40 repeat family protein	hypothetical protein contains similarity to cockayne syndrome complementation group A protein GB:U28413 GI:975301 from [Homo sapiens]	---	245764_s_at	249.9463846	248.6575291	146.1938347	121.1396079	158.6475698	141.9936708	1.75572584	0.004851159	0.009105487	143.2254328	125.2139364	143.3543638	137.2645777	1.816214796	0.000729601	0.002436824	139.2482506	120.5621944	126.7614648	128.8573033	1.934713442	0.000448077	0.002239128	156.6450249	159.2361495	130.2298339	148.7036694	1.676501715	0.003537071	0.010416346	130.1608608	102.1066696	104.486997	112.2515091	2.220922986	0.001304959	0.003913768	129.4245576	122.6509923	141.890985	131.3221783	1.889299296	0.000513215	0.003191516	112.5943033
AT1G33590	disease resistance protein-related / LRR protein-related	hypothetical protein similar to putative disease resistance protein GB:AAC14512 GI:2739389 from [Arabidopsis thaliana];supported by full-length cDNA: Ceres:105146.	---	245768_at	136.3414721	133.4417212	702.2425454	589.3887704	729.0080819	673.5464659	0.200270662	0.002291663	0.005289236	930.8815585	976.2888983	959.6000568	955.5901712	0.141160511	2.01E-05	0.000441299	242.4214726	226.3954327	237.7865822	235.5344958	0.572704207	0.000518734	0.002448912	4133.818144	3606.261166	3393.000362	3711.026557	0.036348863	0.001082781	0.005281735	1396.314373	1514.738426	1372.97836	1428.010386	0.094461215	0.000184287	0.001347933	1193.104898	1001.386268	1160.247215	1118.246127	0.123380989	0.001013282	0.00448674	95.71250083
AT1G30220	sugar transporter family protein	hypothetical protein similar to putative sugar transporter GI:4263781 from [Arabidopsis thaliana]	---	245769_at	223.9613012	173.8854451	69.76669626	72.25833533	72.76935106	71.59812755	2.778332059	0.006479651	0.011365826	97.64508852	125.7174972	95.49796319	106.2868496	1.871570884	0.025961461	0.03462639	90.24396693	84.93699871	72.87550365	82.68548976	2.405783333	0.009867433	0.017507778	724.4315149	884.9380943	641.9542995	750.4413029	0.265075193	0.0098658	0.020655023	400.5124782	311.4419127	344.7189918	352.2244609	0.564763085	0.02812842	0.038240665	615.5873818	634.2342257	624.229862	624.6838231	0.31690029	0.000223967	0.002167826	71.65760025
AT1G30240	PELP1-related	hypothetical protein predicted by genemark.hmm	---	245770_at	59.22886322	47.41097856	114.39844	111.4240976	112.1264644	112.6496673	0.473325152	0.000976653	0.002981614	87.79233143	90.79307978	102.2705396	93.61865026	0.56954379	0.01126636	0.017157564	64.84924432	60.67279761	68.94688659	64.82297618	0.822546634	0.121907805	0.14490862	45.73716759	42.85959598	58.1606805	48.91914802	1.089960129	0.59823079	0.633492567	64.55331271	63.65908457	64.6231011	64.27849946	0.829514089	0.089432848	0.106144574	58.21589571	54.53150356	61.11825608	57.95521845	0.921400783	0.425959496	0.457517488	48.68164535
AT1G30300	expressed protein	hypothetical protein similar to putative hydrolase GI:7270684 from [Arabidopsis thaliana]	---	245772_at	469.3897599	495.6181535	252.6585988	239.2259276	269.2556132	253.7133799	1.901767881	0.000596941	0.002188374	221.5534462	234.9516323	233.1622453	229.8891079	2.098855231	0.000189715	0.001149352	309.3309429	336.54112	296.464203	314.1120886	1.536088467	0.00263517	0.006775686	181.5000263	180.3079794	190.4853213	184.0977757	2.620911388	9.89E-05	0.001864173	165.3295366	165.6986606	158.5429816	163.190393	2.956693393	7.22E-05	0.000930985	170.2347592	157.6923617	178.1626361	168.6965857	2.868907595	0.000136582	0.001768333	406.1774614
AT1G30290	pentatricopeptide (PPR) repeat-containing protein	hypothetical protein predicted by genscan+	---	245773_at	351.3902638	285.5868714	131.0943686	124.311573	122.4726857	125.9595424	2.528498925	0.004423403	0.008489992	135.3643391	136.5681646	136.4037035	136.112069	2.339899539	0.005034836	0.00912683	132.6062138	128.3947743	119.5967094	126.8658992	2.510434795	0.004622116	0.01000843	100.4151419	97.10545548	102.7794598	100.100019	3.181703367	0.003019138	0.009446408	103.4330557	97.62176434	94.89627404	98.6503647	3.228458086	0.00300468	0.006807623	105.3592367	102.1064262	109.7980458	105.7545695	3.007834118	0.003288094	0.008952677	111.5995152
AT1G30270	CBL-interacting protein kinase 23 (CIPK23)	serine/threonine kinase, putative similar to serine/threonine kinase GI:2632252 from [Sorghum bicolor]; supported by cDNA: gi_14486385_gb_AY035226.1_	---	245775_at	515.0380394	614.6742854	186.5284572	193.1102594	181.8824424	187.1737197	3.01781769	0.002063225	0.004910153	170.0214858	170.0251341	186.8006454	175.6157551	3.216432159	0.001957363	0.004629938	134.1216795	153.9283297	144.5400336	144.196681	3.917261886	0.001561999	0.004782663	358.4906915	357.8340229	334.4113195	350.2453447	1.612744241	0.01140719	0.022928397	196.6524336	185.8468846	165.033539	182.5109524	3.094916524	0.002258427	0.005573648	390.0333701	359.2703484	414.0949893	387.7995693	1.45936936	0.025021421	0.038481199	397.5179072
AT1G73540	MutT/nudix family protein	unknown protein contains similarity to diphosphoinositol polyphosphate phosphohydrolase GI:3978224 from [Homo sapiens]	---	245777_at	263.0718721	278.5096491	642.298763	666.4734687	670.8617243	659.8779853	0.410364896	7.87E-05	0.000772472	338.3267957	349.3813359	358.2806658	348.6629324	0.776654859	0.003699978	0.007264776	704.0406727	801.6370892	794.2416137	766.6397919	0.353217722	0.00120867	0.004041217	573.9235201	594.8776368	553.6351573	574.1454381	0.471641404	0.000345596	0.003099845	891.2533809	922.0598073	884.5246589	899.2792824	0.301119759	3.62E-05	0.000734749	455.8821552	426.271353	430.3587075	437.5040719	0.627734221	0.001087851	0.004645232	2113.565782
AT1G73530	RNA recognition motif (RRM)-containing protein	RNA-binding glycine-rich protein, putative similar to RNA-binding glycine-rich protein (RGP-1a) GI:436789 from [Nicotiana sylvestris]	---	245778_at	141.0191831	205.9147393	212.3475655	217.3322499	225.1641262	218.2813138	0.794694507	0.166770262	0.18678509	286.3904994	264.742276	283.0027998	278.0451917	0.623880457	0.026763799	0.035529285	247.0675237	238.7919363	234.4422081	240.100556	0.722476299	0.073608066	0.092402876	79.24288153	87.00978504	86.33353403	84.1954002	2.060290239	0.035266075	0.053752741	398.8633395	391.8185967	359.7192986	383.4670783	0.452364677	0.005300878	0.010202431	218.1029779	214.6399152	232.417306	221.7200664	0.778137795	0.151234952	0.177886545	118.1596917
AT1G45688	expressed protein	unknown protein ;supported by full-length cDNA: Ceres:8255.	---	245780_at	691.537612	844.1215567	697.5525546	698.1228966	688.6070781	694.7608431	1.10517107	0.289989293	0.31358079	690.2511331	665.322124	677.9415593	677.8382721	1.132762218	0.216252689	0.235975544	1163.366747	1148.090085	1141.475736	1150.977523	0.667110842	0.006882501	0.01337241	436.5059947	479.2665654	420.6346895	445.4690832	1.723642815	0.013331749	0.025651273	929.5397927	823.38251	852.0147963	868.3123664	0.884278071	0.247015308	0.271107998	543.3578441	574.0433992	609.889398	575.7635471	1.309026276	0.053479776	0.071689694	516.3752869
AT1G45976	expressed protein	S-ribonuclease binding protein SBP1, putative similar to S-ribonuclease binding protein SBP1 GI:6760451 from [Petunia hybrida]; supported by cDNA: gi_11692935_gb_AF324720.1_AF324720	---	245781_at	841.9692746	952.5065694	398.998209	432.2817141	420.1603985	417.1467739	2.150892631	0.001546876	0.004034822	354.9342307	365.7614532	366.0575445	362.2510761	2.476839908	0.001005004	0.002985559	368.8390376	383.2620752	423.8478644	391.9829924	2.288971561	0.001653025	0.004957882	751.4058045	752.2504294	767.7250517	757.1270952	1.185055888	0.043891418	0.064154537	384.3691476	442.2574782	390.4563373	405.694321	2.211610751	0.001928784	0.004999981	701.0407745	750.8918224	721.6774217	724.5366729	1.22511789	0.031606363	0.046541648	540.6627264
AT1G35170 /// AT1G35180	expressed protein	hypothetical protein similar to hypothetical protein GB:AAF69173 GI:7767676 from [Arabidopsis thaliana]	---	245783_s_at	5960.741999	8614.729521	1291.353213	1209.932688	1177.169392	1226.151764	5.943583798	0.008759418	0.014332339	936.2751609	1015.549243	969.4685987	973.7643344	7.48408573	0.007793272	0.012822185	2706.636321	2602.555769	2559.438659	2622.876917	2.778527545	0.018129752	0.028065775	3312.789947	3334.759742	3389.510711	3345.6868	2.178248054	0.028307481	0.045093385	641.0079007	644.4056866	677.0092503	654.1409459	11.14092583	0.006766288	0.012219305	227.9221657	224.6031913	209.5592396	220.6948655	33.3862162	0.005645235	0.012769374	491.3796208
AT1G32150	bZIP transcription factor family protein	G-Box binding protein, putative similar to G-Box binding protein 2 GB:AAD42938 GI:5381313 from [Catharanthus roseus]	---	245786_at	192.2834792	159.0598624	180.8008733	177.0535377	188.1240442	181.9928184	0.965267049	0.661833344	0.679602877	189.8185238	172.1174593	170.1001444	177.3453758	0.990562455	0.917038988	0.922216656	206.092929	185.0891486	162.8368276	184.6729684	0.951258174	0.687899517	0.710229478	174.0896188	191.1148152	206.3011759	190.50187	0.92215195	0.453165854	0.491952274	156.3290889	159.2663724	148.9523337	154.849265	1.134468871	0.20753033	0.230449604	173.5713153	179.3121106	187.2659203	180.0497821	0.964120376	0.765357071	0.785388639	176.5693442
AT1G32130	IWS1 C-terminus family protein	unknown protein	---	245787_at	1160.046957	1423.353232	421.7061154	415.6962853	416.0157395	417.8060467	3.091626137	0.002989002	0.006387631	390.7062763	426.1036948	409.5127009	408.774224	3.159935286	0.002974719	0.006224265	465.9792929	489.6791504	494.947905	483.5354494	2.671365865	0.003822587	0.008743378	703.0107886	714.0441435	673.2912126	696.7820482	1.853807941	0.009332102	0.019841857	429.1955045	465.1334937	451.3960973	448.5750319	2.879563066	0.003406072	0.007439892	744.1901508	736.1484867	714.7186178	731.6857518	1.775489776	0.010871656	0.020395397	589.7803927
AT1G32120	expressed protein	hypothetical protein similar to hypothetical protein GB:AAD27684 GI:4680504 from [Oryza sativa]	---	245788_at	588.6857408	680.2727626	144.3360306	155.3406491	141.7835833	147.153421	4.311685365	0.000772037	0.002564134	182.4998661	165.4799439	165.0438482	171.0078861	3.710233875	0.000925069	0.00283176	265.6832885	268.990103	262.3456864	265.673026	2.388195977	0.001708827	0.005063131	217.0521058	248.1411047	255.0187351	240.0706485	2.642885566	0.001809015	0.007004596	144.3610162	144.8034177	141.599337	143.5879236	4.418750795	0.000730189	0.00276046	279.3535649	270.7751564	257.4066866	269.1784693	2.387173936	0.001895377	0.006409428	195.8069399
AT1G32090	early-responsive to dehydration protein-related / ERD protein-related	hypothetical protein similar to hypothetical protein GB:CAB77775 GI:7269775 from [Arabidopsis thaliana]	---	245789_at	55.24423823	64.53595432	238.7248793	246.3530926	223.5973261	236.2250993	0.253529775	0.000320449	0.001551254	217.1075881	232.8176185	236.110444	228.6785502	0.261896432	0.000262178	0.001354116	122.5443629	125.1975181	135.6238072	127.7885627	0.468665544	0.001636739	0.00492206	446.3293144	397.8260474	418.6500907	420.9351508	0.142278677	0.000292197	0.002881649	95.41548583	86.24922396	75.32285008	85.66251996	0.699140024	0.052445274	0.065546078	58.18891973	58.30646206	63.3664992	59.95396033	0.989227188	0.988562176	0.989355692	208.965724
AT1G32200	glycerol-3-phosphate acyltransferase, chloroplast (ATS1)	glycerol-3-phosphate acyltransferase identical to glycerol-3-phosphate acyltransferase GB:Q43307 from [Arabidopsis thaliana]	ATS1	245790_at	171.6101827	231.3169864	485.3960393	502.7515498	475.3824892	487.8433595	0.412967771	0.001349944	0.003701584	673.642212	609.0248281	651.1796179	644.6155526	0.312532926	0.000897649	0.002779212	839.1239707	765.8621389	812.6602222	805.8821106	0.249991384	0.000441069	0.002224615	331.3835742	323.7893639	334.405579	329.8595057	0.610755734	0.010836189	0.0221412	905.1094519	794.4756996	957.8788401	885.8213305	0.227431399	0.001915459	0.004979395	368.9787097	317.137073	338.9234236	341.6797354	0.60575963	0.017710046	0.029461721	411.1303872
AT1G32210	defender against cell death 1 (DAD1)	defender against cell death protein, putative similar to defender against cell death protein GB:AAC36169 GI:3608136 from [Arabidopsis thaliana]	---	245791_at	1222.601831	1671.518558	1889.899815	1851.685149	1920.330655	1887.305206	0.766733536	0.080300475	0.095469278	1556.381161	1676.31805	1676.591443	1636.430218	0.884278583	0.35865509	0.380506438	2035.194542	2038.197406	1871.989667	1981.793871	0.730176945	0.060366219	0.077468128	618.9900151	681.3014978	611.7966498	637.3627209	2.270387249	0.017493362	0.031220618	841.9600406	867.6298556	892.8080471	867.4659811	1.668146332	0.041165112	0.052999444	993.9606672	945.1288056	1008.893802	982.6610916	1.478259502	0.070998933	0.091476149	1353.77899
AT1G32220	expressed protein	unknown protein ;supported by full-length cDNA: Ceres:3464.	---	245793_at	727.2301011	747.0529559	463.6715192	420.412512	440.6290787	441.5710366	1.669361139	0.000471026	0.001907511	507.3617221	480.6734131	458.5858899	482.2070083	1.528682735	0.000988166	0.002955254	2039.165636	2207.069572	2006.685157	2084.306788	0.353662682	0.000464592	0.002294981	465.0518811	489.9771835	467.8041996	474.2777547	1.55424015	0.0002399	0.002668219	2153.98021	2244.925923	2202.704277	2200.536803	0.334982595	2.94E-05	0.000688707	1256.206046	1348.137208	1282.956348	1295.766534	0.563153394	0.000582015	0.003409009	1110.650362
AT1G32170	xyloglucan:xyloglucosyl transferase, putative / xyloglucan endotransglycosylase, putative / endo-xyloglucan transferase, putative (XTR4)	endoxyloglucan transferase, putative similar to endoxyloglucan transferase GB:AAD45125 GI:5533313 from [Arabidopsis thaliana]; supported by full-length cDNA: Ceres: 21403.	XTR4	245794_at	1504.337303	1480.106111	78.55860223	91.23087688	83.98733132	84.59227014	17.64016623	8.39E-07	0.000173473	214.8819005	221.1044883	214.9972031	216.9945306	6.876771053	8.87E-07	0.000160596	189.8101063	209.2682585	195.7913481	198.2899043	7.525454774	1.63E-06	0.00028574	3691.731895	4222.62496	4449.024849	4121.127235	0.362090666	0.00283188	0.009053303	461.3120389	469.9108839	471.3538712	467.525598	3.191743325	1.99E-06	0.000305566	1013.868829	912.2352821	1073.59065	999.8982538	1.499356552	0.004063659	0.010219582	1071.054488
AT1G32160	expressed protein	unknown protein contains similarity to obtusifoliol 14-alpha-demethylase (CYP51) GB:Y09292 GI:1707854 from [Triticum aestivum];supported by full-length cDNA: Ceres:39425.	---	245795_at	694.8612179	891.0914771	436.2712733	438.7429925	425.5747341	433.5296666	1.829116687	0.01624317	0.023661624	470.1962128	492.3348849	500.4212716	487.6507898	1.626115171	0.025866928	0.034512094	504.2136311	518.1383198	534.2802455	518.8773988	1.528253783	0.034165254	0.047314494	1016.768352	1012.095636	977.1710119	1002.011666	0.791384346	0.06834499	0.09247155	989.6933364	1034.922115	965.6360455	996.7504989	0.795561526	0.078801578	0.094598313	1131.254678	1070.574009	1122.64067	1108.156453	0.720588188	0.026469473	0.040236697	258.1430797
AT1G32230	WWE domain-containing protein / ceo protein, putative (CEO)	unknown protein similar to unknown protein GB:AAC36170 GI:3608137 from [Arabidopsis thaliana]; supported by cDNA: gi_11044956_emb_AJ251578.1_ATH251578	---	245796_at	2052.477587	2318.84855	1013.462812	885.5759227	958.5546149	952.5311167	2.294584429	0.00152931	0.004006149	974.9091098	988.6358514	931.2784709	964.941144	2.265073971	0.001245838	0.003444117	1019.863378	1034.38879	984.247288	1012.833152	2.157969518	0.001376334	0.004402292	2033.811141	2090.189466	2008.900557	2044.300388	1.069149662	0.267259492	0.304989084	1212.447298	1256.577485	1224.364872	1231.129885	1.775331015	0.002490496	0.005958407	2243.858924	2167.262338	2318.124421	2243.081894	0.974514342	0.649390436	0.675110477	1315.484848
AT1G45230	defective chloroplasts and leaves protein-related / DCL protein-related	defective chloroplasts and leaves (DCL) protein, putative similar to defective chloroplasts and leaves (DCL) protein GI:1305530 from [Lycopersicon esculentum]	---	245797_at	191.3191482	236.4576899	198.1536916	208.1603739	198.4296913	201.5812523	1.061053132	0.529274087	0.551847242	279.4217748	281.1144825	260.9209708	273.819076	0.781130454	0.049667459	0.061010234	182.4043402	211.8369428	205.9044299	200.0485709	1.069182439	0.546790026	0.574288438	202.9331676	224.2186066	237.2380899	221.463288	0.965796277	0.744562452	0.77090223	313.3870185	316.2072092	319.9598852	316.5180376	0.675754281	0.009114548	0.015243486	244.5415803	247.7521275	258.5624258	250.2853779	0.848090557	0.131823785	0.157748244	102.6658706
AT1G47128	cysteine proteinase (RD21A) / thiol protease	cysteine proteinase RD21A identical to thiol protease RD21A SP:P43297 from [Arabidopsis thaliana]	---	245803_at	1265.905261	906.880701	1208.335617	1215.295665	1217.77903	1213.803437	0.895032052	0.411378749	0.435367986	1925.865692	1993.597958	2154.728067	2024.730572	0.536561751	0.009876812	0.015424852	2051.926654	2152.236903	2191.107743	2131.7571	0.50962325	0.0054052	0.011218917	11787.57908	11103.14153	11316.52879	11402.41647	0.095277434	5.05E-05	0.001525038	5793.222448	5043.622535	4840.85709	5225.900691	0.207886266	0.001884703	0.004929984	10578.5983	10949.06319	11173.57822	10900.41324	0.098694048	4.13E-05	0.001200773	5927.867952
AT1G45474	chlorophyll A-B binding protein, putative (LHCA5)	light-harvesting complex protein similar to light-harvesting complex protein GI:22752 from [Pinus sylvestris];supported by full-length cDNA: Ceres:41745.	LHCA5	245806_at	412.12179	479.5731249	597.7090376	636.859261	589.0274606	607.8652531	0.733464292	0.014249357	0.021185426	819.7067914	851.619179	827.0676124	832.7978609	0.535360954	0.000824767	0.002629301	869.18393	840.0599858	786.633743	831.9592196	0.535900615	0.002372698	0.006317061	775.3004986	967.6521606	922.8031531	888.5852707	0.501749773	0.011270524	0.022710966	2086.002626	2055.676503	2191.170432	2110.949854	0.211207034	9.60E-05	0.001039834	1401.918431	1341.273119	1383.515184	1375.568912	0.326201426	0.000109153	0.001651601	281.2067211
AT1G58470	RNA-binding protein (XF41)	RNA binding protein identical to RNA binding protein GI:6566348 from [Arabidopsis thaliana]; supported by cDNA: gi_15450911_gb_AY054536.1_	---	245808_at	83.50633241	86.86461007	192.2306742	160.1925354	181.2561307	177.8931134	0.478857611	0.004729019	0.008934879	126.2262731	119.6963791	111.8313998	119.2513507	0.714335483	0.008548368	0.013786192	100.8389726	105.3656675	93.05575536	99.75346515	0.853960021	0.056274936	0.072829137	69.52904078	86.87923265	81.15468781	79.18765375	1.075741826	0.437092858	0.47603719	75.70763579	72.31651956	72.03324458	73.35246665	1.161317065	0.009270264	0.015442132	88.52305404	109.309296	104.1581836	100.6635112	0.813534548	0.154284813	0.180944695	75.85843197
AT1G58440	squalene monooxygenase, putative / squalene epoxidase, putative	squalene monooxygenase, putative similar to squalene monooxygenase GI:9757924 from [Arabidopsis thaliana]; supported by cDNA: gi_6566341_dbj_AB008021.1_AB008021	---	245809_at	406.7354505	503.8077121	225.7831927	209.8036002	226.5209097	220.7025675	2.062828658	0.007849706	0.013177185	222.5340934	206.9921153	196.6058348	208.7106812	2.181352573	0.007136513	0.011986804	696.5603932	704.1773211	675.2846695	692.0074613	0.657899816	0.008252614	0.015279714	377.2960389	440.3955002	409.8887699	409.1934363	1.112607244	0.363885927	0.402924488	290.0077277	298.6206167	287.437789	292.0220445	1.559031552	0.020736391	0.029527332	175.9334739	194.3771193	157.3164666	175.8756866	2.588882285	0.005488981	0.01253829	417.5127611
AT1G26090	hypothetical protein	unknown protein	---	245815_at	276.7956675	337.1164338	189.6142565	201.4570736	200.2343728	197.101901	1.557346982	0.017438496	0.025063189	219.1822434	223.6566144	198.5964794	213.8117791	1.435636764	0.032264766	0.04172999	292.9696353	267.3718037	295.5812814	285.3075735	1.075877681	0.455160811	0.485162434	280.1666374	284.2117944	285.310699	283.2297102	1.083770662	0.370368403	0.409665831	336.9921972	319.6930012	316.1455465	324.276915	0.946586194	0.522130435	0.546501197	352.5567093	355.6413662	389.1689533	365.7890096	0.829163252	0.118354604	0.143419691	170.1370535
AT1G26160	metal-dependent phosphohydrolase HD domain-containing protein	hypothetical protein similar to unknown protein GI:3738315 from [Arabidopsis thaliana];supported by full-length cDNA: Ceres:37861.	---	245817_at	555.9136116	565.102452	199.1352841	186.6270328	201.3170636	195.6931268	2.864219306	1.44E-05	0.000392435	225.3386646	209.6089085	230.579152	221.8422417	2.526606419	3.89E-05	0.000556323	221.9007617	198.22646	223.6608803	214.596034	2.611921671	7.31E-05	0.000935861	219.1629091	180.0643119	179.5640072	192.9304094	2.905234242	0.000227181	0.002625607	307.7568539	266.9558636	260.8115069	278.5080748	2.012537813	0.000697808	0.002681958	302.874301	275.4374385	325.287205	301.1996482	1.864373885	0.000840708	0.00407535	238.3593006
AT1G26100	cytochrome B561 family protein	cytochrome b561, putative similar to cytochrome b561 GI:291 from (Bos taurus)	---	245818_at	83.09621245	105.290331	148.5823224	168.830022	173.2305746	163.5476397	0.575937824	0.012392614	0.018872739	146.7297742	144.5153616	159.0368828	150.0940062	0.627561847	0.011688881	0.017680088	205.9175868	178.0905243	170.5952293	184.8677801	0.509516973	0.011170446	0.019279225	58.30268102	69.64770073	57.39549744	61.78195973	1.524608027	0.044469346	0.064809329	69.5484386	64.82546926	72.15562776	68.84317854	1.368229558	0.062185325	0.076416975	49.26886675	42.47404829	33.43154872	41.72482126	2.402268218	0.014132775	0.02483894	80.57971482
AT1G26310	MADS-box protein, putative	cauliflower identical to CAULIFLOWER GI:3789808 from [Arabidopsis thaliana]; supported by full-length cDNA: Ceres: 23736.	---	245819_at	91.18260214	84.54173933	44.11428687	41.99842158	37.43559587	41.18276811	2.133469283	0.00094963	0.002927791	34.17522802	34.65481305	33.40592477	34.07865528	2.578217069	0.000224812	0.001249918	108.0692429	92.71670349	102.9646847	101.2502104	0.867772723	0.124825144	0.148023578	154.6327295	164.6795595	131.6893786	150.3338892	0.584446868	0.016601522	0.030054854	85.23382232	97.63368179	82.35858856	88.40869756	0.993818178	0.938636288	0.943403244	54.36404414	61.96068864	64.73057959	60.35177079	1.4092292	0.009965744	0.019127601	49.65018503
AT1G26270	phosphatidylinositol 3- and 4-kinase family protein	hypothetical protein similar to putative ubiquitin GI:4415931 from [Arabidopsis thaliana]; supported by cDNA: gi_14334681_gb_AY035014.1_	---	245821_at	113.0836665	138.1176463	324.6981696	345.3616381	338.2713038	336.1103705	0.373688727	0.000421808	0.00178638	217.4515632	207.3366727	214.1833141	212.9905167	0.589700698	0.003239863	0.006610148	272.6135201	277.1029705	291.1713858	280.2959588	0.448100133	0.000957456	0.003494602	143.4430499	137.1860565	132.346271	137.6584591	0.912407833	0.322698033	0.361393971	159.117819	154.426484	169.1244416	160.8895815	0.780663702	0.047715037	0.060262468	164.5899865	182.5793351	166.085635	171.0849855	0.724967776	0.031754328	0.046726421	135.2967756
AT1G26110	expressed protein	unknown protein ; supported by cDNA: gi_13605703_gb_AF361833.1_AF361833	---	245822_at	1609.654369	1567.145109	1031.199527	1132.396676	1064.733663	1076.109955	1.476057099	0.001150162	0.003327969	879.8117012	963.7256841	973.0003532	938.8459128	1.691864147	0.000563263	0.002094078	847.6686485	923.5594289	909.451268	893.5597818	1.777608809	0.000256206	0.00168836	1169.259609	1014.241638	1126.361386	1103.287544	1.439696974	0.004291863	0.011752062	649.6521669	611.5122817	642.4788761	634.5477749	2.503199605	2.66E-05	0.000668616	951.9113117	842.2808825	983.9296058	926.0406	1.731382445	0.001411005	0.005356534	796.8640521
AT1G57870	shaggy-related protein kinase kappa, putative / ASK-kappa, putative	protein kinase, putative similar to protein kinase GI:717180 from (Arabidopsis thaliana)	---	245825_at	1087.358431	1115.400937	288.2080055	285.5812881	293.7578966	289.1823967	3.808598644	5.33E-06	0.000268119	322.840765	284.9747254	287.4029776	298.406156	3.690874541	2.89E-05	0.000506415	435.879728	411.2084194	413.3315397	420.1398957	2.621459413	2.17E-05	0.000620797	684.7747333	637.2331985	683.5947065	668.5342128	1.64745448	0.000317114	0.002970869	392.2661319	412.410965	397.8620917	400.8463962	2.74763524	1.41E-05	0.000514491	449.7005963	479.1358628	505.1892681	478.0085758	2.259497294	0.000112851	0.001666982	396.5412138
AT1G57820	zinc finger (C3HC4-type RING finger) family protein	transcription factor, putative similar to transcription factor ICBP90 GI:6815251 from [Homo sapiens]	---	245828_at	81.74510563	72.53564681	433.7247458	419.1284727	439.8962007	430.9164731	0.179014684	3.23E-05	0.000540686	258.4836542	233.583109	238.4892477	243.5186703	0.316773971	0.000533148	0.002026151	83.18632518	86.39864365	80.06625358	83.21707414	0.926977751	0.240685066	0.269256295	36.96869305	42.13668068	40.20940232	39.77159201	1.939584822	0.002495602	0.008416291	46.26582256	52.47719251	56.49693355	51.74664954	1.490731804	0.016005694	0.023902143	30.06732533	30.92115544	56.41385835	39.13411304	1.829862627	0.04729219	0.064569706	79.9489024
AT1G57790	F-box family protein	hypothetical protein predicted by genemark.hmm;supported by full-length cDNA: Ceres:111354.	---	245830_at	180.3144279	225.6451048	133.8523833	119.5812558	132.2951006	128.5762466	1.578672358	0.025217437	0.034313108	129.8241571	133.4396214	138.4705771	133.9114519	1.515776011	0.027728708	0.036619164	177.755151	166.2506818	170.5937651	171.5331993	1.183326418	0.169146806	0.19485562	95.74609723	97.999873	90.38651424	94.71082816	2.143152692	0.008023723	0.017933273	124.8908632	143.6362017	127.5276089	132.0182246	1.537513225	0.031280664	0.041841789	121.9589161	124.1864443	116.7570869	120.9674824	1.682566366	0.017332249	0.028980934	79.50422352
AT1G48840	expressed protein	unknown protein	---	245831_at	89.46345376	109.4896851	71.90345703	77.87354761	81.045634	76.94087954	1.292896183	0.071370288	0.085983646	62.92073401	62.99248192	67.5290766	64.48076417	1.542732483	0.020078878	0.027797407	118.2087766	116.2667397	119.490798	117.9887715	0.843102002	0.091805699	0.112229969	187.979765	148.4244118	153.1641701	163.1894489	0.609577213	0.03701128	0.055846138	79.36426731	98.47458066	86.36124389	88.06669728	1.129559442	0.351769072	0.376986143	121.287458	88.92602903	106.6418509	105.618446	0.990847468	0.694531139	0.717849145	57.19638341
AT1G48850	chorismate synthase, putative / 5-enolpyruvylshikimate-3-phosphate phospholyase, putative	chorismate synthase, putative similar to chorismate synthase GI:452796 from [Synechocystis sp.]; supported by cDNA: gi_15982823_gb_AY057519.1_	---	245832_at	3003.779276	2938.300533	1002.628055	997.167411	1000.359219	1000.051562	2.970886721	4.23E-06	0.000250667	855.2104182	911.859965	882.3206866	883.1303566	3.364214447	8.14E-06	0.000312986	1935.330164	1996.743191	1937.561024	1956.544793	1.518513614	9.51E-05	0.001048487	790.1219719	831.1392864	790.4475592	803.9029392	3.695769427	5.89E-06	0.000721585	1039.623377	1072.506423	1082.436146	1064.855315	2.790087876	8.23E-06	0.000438309	1273.840609	1204.303343	1172.927314	1217.023755	2.479824378	3.86E-05	0.001188049	1663.536172
AT1G58380 /// AT1G58684 /// AT1G58983 /// AT1G59359	40S ribosomal protein S2 (RPS2A)	ribosomal protein S2, putative similar to ribosomal protein S2 GI:939717 from [Urechis caupo];supported by full-length cDNA: Ceres:93867.	---	245841_s_at	2725.220296	3102.266902	8383.96085	7761.583135	7892.965717	8012.836568	0.363634473	0.000369009	0.001669377	7740.671036	8188.910942	8035.740201	7988.440726	0.364744973	0.000179482	0.001114551	6789.544882	6881.918582	6368.201081	6679.888182	0.436196463	0.000618583	0.002703572	2871.842101	3031.287441	2759.539612	2887.556385	1.009068988	0.889608768	0.902787084	4395.720471	4701.590109	4640.960111	4579.423564	0.636268639	0.002903673	0.006638581	3691.914976	3445.660038	3359.562257	3499.045757	0.848311666	0.054427937	0.07272613	4630.358775
AT1G26180	expressed protein	unknown protein	---	245843_at	295.77472	273.8319223	278.1770417	289.5724523	270.7406848	279.4967262	1.018986251	0.657162559	0.675029065	291.7820942	298.5034499	318.5380614	302.9412018	0.940127389	0.263371315	0.28415659	264.3953464	239.2345972	261.8224312	255.1507916	1.116215707	0.109714733	0.131848028	169.6064962	158.4723121	176.1765078	168.0851054	1.694399516	0.001583343	0.006518504	288.2342555	293.0638074	285.3179095	288.8719908	0.98591532	0.671279905	0.691067447	217.0410317	198.207462	181.7104548	198.9863162	1.475908993	0.011629723	0.021468668	335.0748511
AT1G26170	importin beta-2 subunit family protein	hypothetical protein predicted by genemark.hmm	---	245844_at	202.341726	247.5308369	366.9547812	284.1012293	311.2685048	320.7748384	0.701227947	0.074773455	0.089572967	278.508321	271.7900953	252.240769	267.5130618	0.840842238	0.119115363	0.135628342	235.4156853	251.0901779	237.7294428	241.4117687	0.931753587	0.427139949	0.457249153	231.8129874	210.7745482	191.6075548	211.3983635	1.064039843	0.590522527	0.625701952	209.8851504	218.0836349	218.2191764	215.3959872	1.044291885	0.618039031	0.6401687	211.8083584	210.3934761	239.8156059	220.6724801	1.005853913	0.851364362	0.864891295	218.4375931
AT1G26150	protein kinase family protein	Pto kinase interactor, putative similar to Pto kinase interactor 1 GI:3668069 from [Lycopersicon esculentum]	---	245845_at	146.0767677	140.7537553	566.1535211	546.4380921	534.65845	549.0833544	0.261190328	5.73E-05	0.000678108	348.776443	360.344201	355.2813542	354.8006661	0.40421362	2.51E-05	0.000476291	322.0521588	320.3694891	339.8017859	327.4078113	0.438032498	0.00019855	0.001483052	128.7769474	103.3648183	124.6455096	118.9290918	1.205888815	0.098996069	0.126723099	358.6845918	364.6389411	351.7215104	358.3483478	0.400211868	3.14E-05	0.00070422	148.861945	147.4667538	105.1875085	133.8387358	1.113204603	0.642309928	0.668195259	97.92004399
AT1G26130	haloacid dehalogenase-like hydrolase family protein	P-type transporting ATPase, putative similar to P-type transporting ATPase GI:9229867 from [Arabidopsis thaliana]	---	245846_at	210.377124	244.329332	102.4282741	112.5678377	111.1768874	108.724333	2.091097932	0.002972647	0.006368207	99.4308581	87.2507156	92.67197299	93.1178489	2.441564433	0.002138806	0.004919814	102.1801666	103.7730385	103.3217987	103.0916679	2.205350176	0.002252021	0.006089394	73.47576217	94.47092924	73.07297554	80.33988898	2.829892235	0.002531425	0.00847752	105.8848396	95.23875484	117.6844396	106.2693447	2.13940557	0.004103795	0.008506386	121.5690329	117.3089484	116.5577213	118.4785675	1.935770977	0.003422643	0.009150862	147.111586
AT5G11050	myb family transcription factor	MYB DNA-binding - like protein myb-related gene A-myb, Homo sapiens, EMBL:HSAMYB; supported by cDNA: gi_15375309_gb_AY032854.2_	---	245847_at	134.4586932	88.58381663	31.61014451	37.65961121	37.54401697	35.6045909	3.132215596	0.021885426	0.030359089	38.47710983	32.38326642	32.15143477	34.33727034	3.247819463	0.02098286	0.028861219	41.28473586	34.83638126	32.17502249	36.0987132	3.089341559	0.022822884	0.033859557	25.34090096	41.13323472	38.18334972	34.88582847	3.196749506	0.024487726	0.040273443	36.61240423	35.61711024	32.94949074	35.0596684	3.180898736	0.021023431	0.029874138	35.79294056	34.73962228	39.81646003	36.78300762	3.004908383	0.022548338	0.03548311	41.78544188
AT5G13480	WD-40 repeat family protein	putative protein predicted proteins - different species	---	245848_at	287.5318282	220.9269087	264.9093428	264.3271494	263.505633	264.247375	0.962088529	0.713618075	0.729473654	243.9736674	242.2708983	231.3756737	239.2067465	1.062801832	0.595001219	0.614366476	277.7170111	227.8955403	230.7145386	245.4423633	1.035800686	0.803961093	0.819673474	171.6968626	159.4214498	175.8561428	168.9914851	1.504391587	0.044846257	0.06528995	154.1643406	158.898772	153.0063511	155.3564879	1.636425822	0.028643254	0.038834721	136.9907998	124.6541281	144.1772704	135.2740661	1.887349151	0.019373868	0.031637641	172.4208183
AT5G13520	peptidase M1 family protein	leukotriene-A4 hydrolase-like protein leukotriene-A4 hydrolase (EC 3.3.2.6) long isoform - Homo sapiens, EMBL:U27292	---	245849_at	82.60924736	79.41825096	409.0174032	431.654304	404.7687537	415.1468203	0.195144814	7.50E-05	0.000755938	290.0861467	278.3695764	290.5673591	286.3410274	0.282927493	3.75E-05	0.000552057	262.1863623	271.5464277	271.4845417	268.4057772	0.301833105	2.46E-05	0.000640118	60.31048091	72.34507729	84.92391786	72.52649202	1.117022855	0.426539942	0.465479212	89.08870925	85.25686982	82.95163386	85.76573764	0.944593393	0.164898313	0.185857184	51.26445628	37.59719782	50.82090429	46.5608528	1.80058623	0.010051075	0.019228933	160.691039
AT5G13540	expressed protein	putative protein HERC2 - Homo sapiens, EMBL:AF071172	---	245851_at	303.6622782	309.0147161	169.7877523	184.6086822	192.111458	182.1692975	1.681614308	0.000745114	0.002513167	144.0003501	143.850533	153.2744186	147.0417673	2.083343412	4.93E-05	0.000607642	184.0482663	178.3078827	199.1835271	187.179892	1.63659939	0.000727785	0.00297145	179.1177829	168.363902	201.0950526	182.8589125	1.675272444	0.002254948	0.007898662	146.5692896	134.4956926	150.2732024	143.7793949	2.130614734	0.000137933	0.001214512	150.917116	162.422722	192.8205103	168.7201161	1.75396904	0.003462353	0.009216186	140.1981226
AT5G13510	ribosomal protein L10 family protein	ribosomal protein L10-like ribosomal protein L10- Nicotiana tabacum, EMBL:AB010879;supported by full-length cDNA: Ceres:29083.	---	245852_at	460.8564846	483.2337579	975.9574966	976.1292342	983.1159251	978.4008853	0.482465959	1.19E-05	0.000365879	1529.472705	1472.965476	1456.425639	1486.28794	0.317600048	5.54E-05	0.000637655	1381.089575	1259.893536	1255.954489	1298.9792	0.363396982	0.000594027	0.002630513	635.8051564	666.1201695	700.8826768	667.6026676	0.707074948	0.004691967	0.012475889	2131.64853	2058.616332	2110.147985	2100.137615	0.224768662	1.27E-05	0.000502978	800.5926977	833.1093369	773.4970233	802.3996859	0.587850481	0.000805305	0.003971734	398.6078022
AT5G13500	expressed protein	putative protein predicted protein At2g25260 - Arabidopsis thaliana, EMBL:AC007070;supported by full-length cDNA: Ceres:6674.	---	245853_at	296.0717506	326.852909	254.8072346	260.006744	240.3406026	251.7181937	1.237345323	0.022542249	0.031142023	244.2654954	222.7780736	246.6483548	237.8973079	1.309230157	0.016487573	0.023504123	378.7420309	371.4333223	313.8158901	354.6637478	0.878190488	0.231612244	0.260016339	324.5904271	336.9655236	323.5424265	328.3661257	0.948521499	0.276817284	0.314531842	298.0565602	271.4244817	320.1657666	296.5489362	1.050289823	0.537890035	0.561864356	378.4632898	390.936615	375.7485873	381.716164	0.813641482	0.012324246	0.02240576	301.9427721
AT5G13490	ADP, ATP carrier protein 2, mitochondrial / ADP/ATP translocase 2 / adenine nucleotide translocator 2 (ANT2)	adenosine nucleotide translocator ; supported by cDNA: gi_15292846_gb_AY050857.1_	---	245854_at	320.0845581	280.2915755	1080.722352	1165.284385	1212.539804	1152.848847	0.260388053	0.000491875	0.001954333	973.2467486	1001.087399	977.9270775	984.0870749	0.30504218	4.38E-05	0.000580553	1414.744175	1291.819431	1405.116103	1370.559903	0.219025864	0.000266393	0.001718256	710.0617677	650.8564607	595.8695701	652.2625995	0.460225785	0.004368682	0.011877176	1841.380736	1740.240569	1972.209508	1851.276938	0.162151897	0.000397363	0.001969637	2040.45538	1825.893532	1944.98026	1937.109724	0.15777274	0.00026962	0.002345949	6125.138636
AT5G13550	sulfate transporter family protein	sulfate transporter ; supported by cDNA: gi_2626752_dbj_AB008782.1_AB008782	---	245855_at	195.042817	199.8831269	145.7884031	134.713342	142.1567948	140.88618	1.401578011	0.001141749	0.003313623	108.9102968	122.3373904	119.0861458	116.7779443	1.690926939	0.000695913	0.002368079	141.930774	142.5908096	143.7599499	142.7605112	1.383176414	9.66E-05	0.001058865	345.9785905	308.0998526	286.567948	313.548797	0.629767914	0.014105366	0.026731373	155.864703	155.9240976	149.8902607	153.8930204	1.283118437	0.000818911	0.002949215	533.9769069	468.8160062	518.9181573	507.2370235	0.396254403	0.001199609	0.004916115	352.9733691
AT5G01010	expressed protein	putative protein	---	245862_at	381.3986952	414.2565397	493.9901621	465.9324118	532.120397	497.3476569	0.799898445	0.036693824	0.047517511	545.0016812	523.4491405	552.7939208	540.4149142	0.736152181	0.003365386	0.006795254	408.5612765	399.4842314	393.7755055	400.6070045	0.993062061	0.849490798	0.862355583	651.3150128	564.8446359	554.6289289	590.2628592	0.673983821	0.018828734	0.032939056	475.3085973	452.9290682	413.6576582	447.2984412	0.889400858	0.15640326	0.17697031	631.479375	643.9486213	630.3367834	635.2549266	0.62501055	0.000398676	0.002828449	547.7803293
AT1G58050 /// AT1G58060	helicase domain-containing protein	hypothetical protein contains similarity to maleless protein (mle) GI:157905 from [Drosophila melanogaster]	---	245863_s_at	269.883792	242.0736641	62.2578551	69.52095167	65.14069276	65.63983318	3.89974678	0.000389168	0.00171297	55.37132873	57.91763701	58.10493582	57.13130052	4.480533888	0.00031481	0.00148405	57.91559337	60.51492414	70.32635687	62.91895813	4.068387902	0.000454891	0.00226163	80.4478001	66.45218446	80.94367388	75.94788615	3.370452307	0.000649571	0.004063648	51.98482321	49.46826855	57.50951743	52.9875364	4.830923373	0.000329521	0.001787028	61.7986389	60.97762609	60.23001146	61.00209215	4.214572874	0.00032945	0.002577681	72.83916448
AT1G58080	ATP phosphoribosyl transferase 1 (ATP-PRT1)	ATP phosphoribosyl transferase identical to ATP phosphoribosyl transferase GI:6683617 from [Arabidopsis thaliana];supported by full-length cDNA: Ceres:95544.	ATP-PRT1	245867_at	534.5564817	634.5821115	356.3891645	364.1036304	336.1882594	352.2270181	1.659637866	0.009320823	0.015037787	345.7008833	354.5032542	360.3280498	353.5107291	1.653611188	0.008720126	0.013996206	526.8263436	490.0355968	522.6540202	513.1719869	1.139129398	0.173711297	0.199689512	338.9594648	326.3733817	329.284215	331.5390205	1.763199082	0.006698999	0.01580269	560.735805	523.8234246	571.3107558	551.9566618	1.059085499	0.490764813	0.515575976	362.802782	392.8582082	396.6798378	384.1136093	1.494232025	0.015046216	0.026065891	322.0034819
AT1G58030	amino acid permease family protein	hypothetical protein	---	245868_at	737.5409059	879.1268804	693.2858487	679.3864874	704.3482528	692.3401963	1.167538585	0.119043496	0.136808398	866.5226255	767.2990531	816.097291	816.6396565	0.989829341	0.905590979	0.911659938	839.1079659	747.0169783	744.130892	776.7519454	1.040658988	0.666706693	0.690005732	2225.468343	2220.272485	2306.076379	2250.605736	0.359162816	0.000189532	0.002401953	786.7766676	766.2628588	788.2659772	780.4351679	1.035747653	0.638425623	0.659531914	1390.899841	1612.098545	1598.839342	1533.945909	0.511077148	0.006460875	0.014036276	1509.715346
AT1G26300	BSD domain-containing protein	hypothetical protein similar to hypothetical protein GI:6358777 from [Arabidopsis thaliana]	---	245870_at	188.6102421	173.2078604	267.3732061	226.2332364	259.1665223	250.9243216	0.72097057	0.026808716	0.036154794	229.5475092	245.1286981	247.3656474	240.6806182	0.751656085	0.007485169	0.012423467	240.1128791	262.2507556	244.3826972	248.915444	0.726789179	0.007405357	0.014126376	208.893894	231.1104857	199.0618024	213.0220607	0.849250311	0.097990871	0.125668605	170.4596792	178.9973952	158.5460812	169.3343852	1.068353902	0.313061442	0.33855929	200.9048976	228.0472928	199.8041291	209.5854398	0.851421037	0.118801644	0.143863529	355.7181956
AT1G26300	BSD domain-containing protein	hypothetical protein contains similarity to arginine metabolism regulation protein i GI:695715 from [Saccharomyces cerevisiae]	---	245872_at	184.9938551	231.7873442	108.1673517	105.0655465	105.4317065	106.2215349	1.961848884	0.009988186	0.015876173	83.28872729	73.59659539	75.42711662	77.43747976	2.691081893	0.005237976	0.009403468	82.86537099	98.85038315	113.6016424	98.43913217	2.116948769	0.013322001	0.022072918	92.81348713	78.43171656	75.76418984	82.33646451	2.530963661	0.006698487	0.01580269	63.69931768	66.65106309	62.41075174	64.25371084	3.24324614	0.003755668	0.008000285	87.95880936	92.58098743	84.53335471	88.35771717	2.354943871	0.006550474	0.014164268	144.4750547
AT1G26260	basic helix-loop-helix (bHLH) family protein	bHLH transcription factor GBOF-1, putative similar to bHLH transcription factor GBOF-1 GI:5923912 from [Tulipa gesneriana]	---	245873_at	58.27263601	48.97440512	114.5744973	129.3520634	131.9761584	125.3009064	0.427957962	0.002729388	0.005994365	68.73745365	70.91160336	67.82063456	69.15656386	0.775393073	0.023990424	0.032357487	71.41016646	67.33598993	85.4263605	74.7241723	0.717619465	0.075113665	0.09398065	30.75546158	38.97470499	40.41068764	36.71361807	1.460589378	0.047520068	0.068439437	39.42606053	42.33045331	40.62772061	40.79474482	1.314471283	0.038578711	0.050119763	37.27649263	42.98822524	43.27125162	41.1786565	1.26234242	0.06229439	0.081576143	45.55486906
AT1G26230	chaperonin, putative	chaperonin precursor, putative similar to chaperonin precursor GI:806807 from [Pisum sativum]	---	245876_at	63.30458769	53.89471459	121.0551288	127.9184847	112.2944736	120.4226957	0.486616338	0.002822986	0.006143653	187.4940301	169.0318061	186.1973472	180.9077278	0.32392011	0.000713365	0.002405471	109.3164892	77.79898313	92.16021924	93.0918972	0.629481758	0.067268961	0.085304049	66.35133838	66.87808417	65.35770743	66.19570999	0.885248472	0.122144181	0.152137228	453.4537553	382.7395737	452.7222129	429.638514	0.136392919	0.001193085	0.003714203	117.7738107	110.2979214	111.3986507	113.1567943	0.525002795	0.001305749	0.005154719	59.52697648
AT1G26220	GCN5-related N-acetyltransferase (GNAT) family protein	unknown protein	---	245877_at	212.3319727	243.3288578	60.17931345	85.18311538	71.3851093	72.24917938	3.153397966	0.001857401	0.004565205	107.7839813	118.4771591	112.7889335	113.0166913	2.015900595	0.00255478	0.005590343	112.0291983	125.7261898	139.7618602	125.8390828	1.810490114	0.007142454	0.013736513	180.391569	184.9129824	191.7157623	185.6734379	1.227049048	0.041688525	0.061518822	251.8607372	228.4112142	242.9273836	241.066445	0.945093853	0.429624365	0.455257231	103.2871693	113.4940586	123.7071242	113.4961174	1.948949266	0.003709258	0.009640823	41.45420599
AT1G26190	phosphoribulokinase/uridine kinase family protein	hypothetical protein contains similarity to uridine kinase GI:6899310 from [Ureaplasma urealyticum]	---	245878_at	102.1815796	78.23617614	211.1135228	194.8845889	195.3966444	200.4649187	0.449998326	0.0022671	0.005249063	139.3140009	135.0196473	156.3299834	143.5545439	0.628394445	0.022400737	0.030527095	142.1716407	150.3402872	141.2908379	144.6009219	0.623847184	0.01110589	0.01921632	81.5165016	97.70861812	92.82605695	90.68372555	0.994763695	0.967874792	0.972006678	102.7375656	105.9313005	97.35929829	102.0093881	0.88431937	0.302018981	0.3274411	84.70908126	83.67908607	86.77535384	85.05450706	1.059166956	0.606987289	0.634200747	176.329636
AT5G09420	chloroplast outer membrane translocon subunit, putative	putative subunit of TOC complex chloroplast gene Toc64 - Pisum sativum, EMBL:AF179282	---	245879_at	58.46615657	55.58995448	82.77347457	69.45719999	83.17755938	78.46941131	0.726755236	0.036156657	0.046899833	58.74678719	60.95840962	69.27389251	62.99302977	0.905307392	0.257165781	0.277990546	44.90976765	42.12414492	37.70631169	41.58007476	1.371523641	0.013075249	0.021750794	40.75946543	42.8350479	44.91476825	42.83642719	1.331298132	0.004845192	0.012693813	71.49033348	66.32052936	75.75974633	71.19020305	0.801066061	0.03102954	0.041568315	91.37245602	78.51426251	71.51645061	80.46772305	0.742235693	0.053663237	0.071842933	30.31298088
AT5G09460	expressed protein	putative protein	---	245881_at	121.8799678	83.79048477	336.420785	320.2480647	308.1129282	321.593926	0.319767315	0.001142588	0.003314899	292.8884815	283.5309318	284.0187401	286.8127178	0.358544862	0.001105815	0.003182846	200.7210478	211.5364443	218.3954127	210.2176349	0.489184584	0.006363681	0.012615808	111.5949388	94.6141528	132.5951487	112.9347468	0.910572071	0.649357941	0.681272477	205.8669274	171.9935752	185.3343133	187.7316053	0.547777909	0.021059457	0.029912202	115.356444	117.2008156	125.50726	119.3548399	0.852077541	0.344477032	0.376583922	93.05855086
AT5G09440	phosphate-responsive protein, putative	putative protein phi-1 - Nicotiana tabacum, EMBL:AB018441;supported by full-length cDNA: Ceres:38576.	---	245885_at	312.3805525	190.7624649	502.0943986	478.9085893	531.3359204	504.1129694	0.499037962	0.01446125	0.021444204	915.3503155	940.5830227	924.7853998	926.906246	0.271409875	0.000699247	0.002376182	203.659824	217.5822505	209.2063	210.1494582	1.197107577	0.430867897	0.46092329	6462.917601	6595.159334	6688.593384	6582.22344	0.038219837	7.66E-06	0.000809452	3359.120144	3203.247426	2824.305414	3128.890995	0.080402772	0.000840745	0.002996686	4161.002678	3457.796983	3944.908074	3854.569245	0.067042386	0.000932518	0.004294308	589.1788691
AT5G09510	40S ribosomal protein S15 (RPS15D)	ribosomal protein S15-like ribosomal protein S15 - Arabidopsis thaliana, EMBL:Z23161;supported by full-length cDNA: Ceres:164.	---	245886_at	135.2108695	110.5422812	659.5813277	609.5692915	704.3264222	657.8256805	0.186792001	0.000689419	0.002389679	578.5398841	653.5537218	699.1499541	643.7478533	0.19087687	0.001507256	0.003870243	363.1532719	418.4399352	481.3521033	420.9817701	0.291880989	0.007018961	0.013561507	150.1190065	157.8722521	148.9944581	152.3285722	0.806654809	0.058469822	0.08114445	362.4728523	380.9288636	364.5137737	369.3051632	0.332723686	0.000245706	0.001534842	225.340921	182.2166531	189.8511111	199.1362284	0.645355654	0.029553357	0.043980813	259.806592
AT5G09390	CD2-binding protein-related	putative protein CD2 cytoplasmic domain binding protein - Homo sapiens, EMBL:AF104222;supported by full-length cDNA: Ceres:13887.	---	245887_at	643.5704361	726.1375558	379.3368464	402.8524807	391.5328455	391.2407242	1.750467049	0.002736125	0.006004799	371.7088355	377.8429979	362.8813316	370.811055	1.846908248	0.002103302	0.004866974	310.4989865	343.7326772	347.1987507	333.8101381	2.051627311	0.001984729	0.005599322	408.7298281	439.1699864	420.0247847	422.6415331	1.620413382	0.004099075	0.011407872	292.6921852	312.6501277	286.3249574	297.2224234	2.304180109	0.001259468	0.003832816	345.2187243	389.641702	323.8637908	352.9080724	1.926609015	0.003574782	0.009421387	399.8888441
AT5G09450	pentatricopeptide (PPR) repeat-containing protein	putative protein DNA-binding protein - Triticum aestivum, EMBL:AF091837;supported by full-length cDNA: Ceres:249741.	---	245888_at	472.959356	570.9621618	220.8092683	182.0631004	215.5275701	206.1333129	2.532151409	0.004155087	0.008118258	228.3977091	208.0235413	221.4088656	219.2767053	2.38037487	0.003920896	0.007587217	236.0133021	247.2668224	235.188703	239.4896092	2.179471421	0.004618384	0.010003824	236.8525378	210.3142355	206.8603907	218.0090547	2.394215964	0.004240977	0.011656703	207.5510257	215.1798663	221.2127923	214.6478948	2.431706863	0.003622189	0.007797212	239.9954362	231.727558	239.7295136	237.1508359	2.209800737	0.004447612	0.010862454	229.4061346
AT5G09220	amino acid permease 2 (AAP2)	amino acid transport protein AAP2 ;supported by full-length cDNA: Ceres:114602.	AAP2	245891_at	84.74859427	96.58759395	75.27710605	81.72737206	74.02489072	77.00978961	1.177358029	0.084818342	0.100323981	213.67653	230.812141	211.7431237	218.7439316	0.414494215	0.000747313	0.00247338	49.38704999	55.92303252	63.50270578	56.27092943	1.611277706	0.015332113	0.024567637	559.5867167	552.6257742	604.1044309	572.1056406	0.158481385	0.000189108	0.002401953	157.0351146	175.877527	164.7147426	165.8757948	0.546602319	0.002866227	0.006577603	568.2024598	507.8620357	531.3873551	535.8172835	0.172693821	0.000304972	0.002485223	311.866784
AT5G09270	expressed protein	hypothetical protein ;supported by full-length cDNA: Ceres:38657.	---	245893_at	172.5399914	209.4033137	401.3663003	389.028502	424.4078666	404.934223	0.47161154	0.001543859	0.004030443	360.455733	333.3842252	324.1149918	339.3183167	0.562809737	0.004831703	0.008857416	294.5197685	332.6510681	331.5762517	319.5823628	0.597566308	0.009022358	0.016364673	188.7136073	202.3512782	169.9841155	187.0163336	1.021149591	0.842869453	0.861173182	294.6748529	305.1067271	295.720003	298.5005276	0.639769899	0.004963233	0.009749937	308.3960255	262.0812414	287.3713221	285.9495296	0.685795454	0.023116879	0.036181427	185.9906798
AT5G09310	expressed protein	putative protein ; supported by full-length cDNA: Ceres: 8242.	---	245894_at	685.6454783	868.7674983	436.6413082	483.9156017	435.0962389	451.8843829	1.71992332	0.019749384	0.02780121	292.1846037	378.1140701	378.4262962	349.57499	2.223289739	0.011787629	0.01779922	497.7530093	453.6661366	438.7844178	463.4011879	1.677178455	0.022299168	0.033236823	344.0444009	370.5846812	355.3774235	356.6688352	2.179070363	0.008859133	0.019129836	370.2746874	375.4584426	379.6182221	375.1171174	2.071903553	0.009795279	0.016076083	445.95915	411.333341	449.8861199	435.7262037	1.797777292	0.016500274	0.027970825	459.3269072
AT5G09230	transcriptional regulator Sir2 family protein	SIR2-family protein sirtuin type 4 (SIRT4) - Homo sapiens, EMBL:AF083109; supported by cDNA: gi_15028032_gb_AY045873.1_	---	245895_at	1098.176844	1101.106386	203.5313846	214.6525044	205.3732595	207.8523828	5.290493187	2.98E-07	0.000143734	214.6855674	198.0563938	200.8768305	204.5395972	5.376179626	9.34E-07	0.000161724	428.2869746	432.6069002	443.0359056	434.6432602	2.52998658	1.43E-06	0.000282862	439.5118807	415.3915356	431.9246419	428.9426861	2.563609664	5.80E-06	0.000721585	306.195155	334.4805322	319.5171321	320.0642731	3.435689978	5.55E-06	0.000392609	418.6832302	471.9237549	401.9414452	430.8494768	2.528464579	0.000148442	0.001841567	404.7025571
AT5G09250	transcriptional coactivator p15 (PC4) family protein	putative transcriptional co-activator (KIWI) ; supported by cDNA: gi_2997683_gb_AF053302.1_AF053302	---	245896_at	349.185638	401.7737772	215.9560389	240.0721224	211.4023318	222.476831	1.687724991	0.006681702	0.011624181	157.1656101	178.200275	163.5019057	166.2892636	2.257991283	0.002208522	0.005034897	164.2827786	186.5048886	170.1349442	173.6408704	2.162392452	0.002524548	0.006580821	161.2938142	129.6553282	152.4626068	147.8039164	2.540390788	0.002211933	0.007805938	119.2437707	127.409267	125.5254547	124.0594975	3.026609935	0.001062354	0.003443949	127.937517	149.0960175	115.9733877	131.0023074	2.844028207	0.00183593	0.006290293	276.4533745
AT5G11020	protein kinase family protein	ser/thr specific protein kinase-like protein protein kinase 1, Populus nigra, EMBL:AB041503	---	245898_at	65.06379883	70.19087515	106.8643006	115.2454398	95.40192849	105.837223	0.638974976	0.015529932	0.02278235	106.9857998	102.774657	126.6000598	112.1201722	0.60316833	0.019290386	0.026839921	72.86865827	67.69779156	86.73952814	75.76865932	0.892550265	0.361708849	0.391639435	42.0618129	41.41363452	38.05632927	40.51059223	1.669374188	0.001664478	0.006698745	104.5664456	89.76402446	107.8960301	100.7421667	0.67129127	0.021130124	0.02999549	53.67830207	70.18505168	65.11330227	62.99221867	1.023155102	0.532246819	0.562139207	51.66540745
AT5G11030	expressed protein	putative protein	---	245899_at	239.5815253	245.5335762	115.7065388	121.4488653	130.2488995	122.4681012	1.980577378	0.000258331	0.001375853	106.7960402	110.2264166	111.6724966	109.5649844	2.213823622	2.28E-05	0.000462997	137.1087573	128.3658189	124.5110794	129.9952185	1.865895942	0.000228122	0.001596254	180.3977623	176.9190143	165.8689383	174.3952383	1.390849619	0.001516903	0.006324289	121.2010842	118.657117	126.9042548	122.254152	1.984043459	7.21E-05	0.000930985	181.2775665	203.5415753	192.1052289	192.3081236	1.237633393	0.009956625	0.019121873	132.2361309
AT5G11040	expressed protein	putative protein predicted proteins, Arabidopsis thaliana	---	245900_at	553.2999866	628.3876141	290.8465395	284.6927646	287.480144	287.6731494	2.053871909	0.001699179	0.004302997	242.6280142	238.0002964	247.2373476	242.6218861	2.43524527	0.001143504	0.003254327	435.86414	407.3598554	386.7669529	409.9969828	1.441093045	0.012435742	0.020921635	234.6540355	213.0245207	211.7137444	219.7974335	2.688128751	0.001092839	0.005307954	200.2675068	195.5114665	211.324525	202.3678328	2.919652754	0.000865744	0.003047458	244.5474107	237.8301262	260.40838	247.5953056	2.37657689	0.001334809	0.005202375	361.2729098
AT5G11110	sucrose-phosphate synthase, putative	sucrose-phosphate synthase -like protein sucrose-phosphate synthase isoform 1, Citrus unshiu, PIR:S72648	---	245904_at	3943.963885	4550.952763	66.67712918	65.37927715	58.58800236	63.54813623	66.83844053	0.000345023	0.001609935	59.22434459	60.79231359	60.2222863	60.07964816	70.6971238	0.000344071	0.001557939	93.47495136	94.23643448	96.33842754	94.68327113	44.85964916	0.000352691	0.001989752	424.4477361	474.5490382	461.7759703	453.5909148	9.364072747	0.00046663	0.003481713	187.8402539	176.0127693	184.2598041	182.7042758	23.24772262	0.000376139	0.00190731	757.9266583	807.7452862	830.7525699	798.8081715	5.228057055	0.000626626	0.003536645	874.5469312
AT5G11090	serine-rich protein-related	putative protein predicted proteins, Arabidopsis thaliana;supported by full-length cDNA: Ceres:32958.	---	245905_at	1139.644011	1010.207037	561.1619027	485.053607	505.6548879	517.2901325	2.077993483	0.002207328	0.005144106	716.5873013	716.4154491	636.0052837	689.6693447	1.558609981	0.007436148	0.012368449	390.3744249	400.336625	364.5332414	385.0814304	2.791423941	0.000832232	0.0032132	1541.936058	1846.036706	1707.644373	1698.539046	0.632852996	0.014919015	0.027837516	864.4125574	793.9114351	761.8708069	806.7315998	1.332445047	0.022868997	0.032094851	1718.542152	1660.174667	1718.010402	1698.909074	0.635161863	0.001417176	0.005370623	772.4450923
AT5G09380	DNA-directed RNA polymerase III RPC4 family protein	putative protein DNA-directed RNA polymerase III chain C53 - Saccharomyces cerevisiae, EMBL:X63501	---	245909_at	94.08602095	121.0488371	102.4414621	94.33606403	107.3695054	101.3823439	1.061007518	0.618716913	0.638114192	113.6058677	96.42620859	107.2446044	105.7588935	1.017100552	0.889340986	0.896386695	71.54953691	73.88390447	79.52306731	74.9855029	1.43450967	0.053202565	0.069298953	127.6908663	113.6808658	107.8334865	116.4017395	0.924104996	0.533784652	0.571215092	100.6790287	93.40241577	94.26708543	96.11617664	1.119139699	0.354276757	0.379510491	87.79643406	89.40984684	97.71369668	91.63999253	1.157620152	0.236829206	0.267003033	68.35086358
AT5G09410	calmodulin-binding protein	putative protein ER66 - Lycopersicon esculentum, EMBL:AF096260	---	245910_at	1049.608447	1203.732093	602.9032665	596.8119304	597.8521297	599.1891089	1.880325015	0.00273751	0.006004799	539.3842233	532.3680998	555.0474746	542.2665992	2.077705453	0.002090888	0.004848278	674.798945	670.5601342	697.7934123	681.0508305	1.654311572	0.004688631	0.010112066	602.36964	653.5253633	598.7713573	618.2221202	1.822436036	0.003760439	0.010817986	431.7979965	434.7963406	455.0846285	440.5596552	2.557361431	0.001312585	0.003928303	524.32547	532.0077507	577.3108143	544.5480117	2.04370223	0.002472983	0.007503097	757.7358591
AT5G19690	oligosaccharyl transferase STT3 subunit family protein	oligosaccharyl transferase STT3-like protein integral membrane protein 1/OLIGOSACCHARYL TRANSFERASE STT3 - Mus musculus, SISSPROT:P46978; supported by cDNA: gi_15215735_gb_AY050397.1_	---	245911_at	880.9438931	1035.122491	1422.507813	1262.993682	1376.96332	1354.154938	0.707476792	0.018043583	0.025766509	1224.193824	1141.17097	1138.91334	1168.092711	0.820168795	0.053605393	0.065313402	1130.708373	1101.415683	1061.85279	1097.992282	0.872531809	0.11275726	0.13497096	344.2972997	354.8893833	389.2788263	362.8218365	2.640505878	0.00218673	0.007752104	544.7003072	521.6670418	531.6732506	532.6801998	1.798514742	0.005264159	0.01015999	486.2058804	568.7492087	504.6533248	519.8694713	1.803897619	0.006936644	0.014783945	846.514232
AT5G19860	expressed protein	predicted protein	---	245913_at	1231.955816	1406.354159	536.5013019	590.5004974	552.4597863	559.8205286	2.356389093	0.001552874	0.004046235	603.0835476	625.8380818	643.9845481	624.3020592	2.113007587	0.001893193	0.00452017	635.7772648	659.268776	685.0738965	660.0399791	1.998598614	0.002286374	0.006148888	2007.82989	2135.737556	2084.133458	2075.900302	0.635461629	0.002575958	0.00857832	1040.822746	1010.141046	1017.871945	1022.945245	1.289565589	0.02069967	0.029485181	1813.560767	1685.965651	1689.394684	1729.640367	0.775213402	0.016719764	0.028249885	915.9135389
AT5G19620	outer membrane OMP85 family protein	putative protein outer membrane protein (IAP75) - Pisum sativum, L36858; supported by cDNA: gi_13430585_gb_AF360205.1_AF360205	---	245914_at	299.9582571	277.1806755	293.4833385	331.3489705	322.1470768	315.6597953	0.914178716	0.209131897	0.230707529	285.552148	282.2491856	316.75033	294.8505545	0.978697384	0.729342167	0.7444726	346.7991601	341.897601	326.8304666	338.5090759	0.852471874	0.022534701	0.03349978	173.0544725	189.2048473	182.7587681	181.672696	1.588403061	0.001980131	0.007338964	256.0205125	205.1290704	254.991376	238.713653	1.208851956	0.121720979	0.140546135	161.0927407	179.7209367	165.0818642	168.6318472	1.686112151	0.001742289	0.006070377	192.5331239
AT5G19770 /// AT5G19780	tubulin alpha-3/alpha-5 chain (TUA3)	tubulin alpha-5 chain-like protein tubulin alpha-5 chain - Arabidopsis thaliana, EMBL:M84698; supported by cDNA: gi_13605804_gb_AF367301.1_AF367301	TUA3	245915_s_at	1900.067987	2349.306905	3953.713812	3728.518791	3805.608673	3829.280425	0.554852925	0.002829558	0.006152137	3334.715218	3300.135815	3514.185932	3383.012322	0.628046026	0.006809219	0.011541237	4468.235722	4293.668498	4372.048849	4377.984356	0.485311795	0.001092713	0.00379874	3253.107929	3255.435565	3414.499003	3307.680832	0.642349596	0.007287344	0.01678836	2019.734026	2058.015665	2001.101993	2026.283895	1.048563556	0.600873785	0.623217232	891.3417816	874.3609616	929.4524787	898.385074	2.358843106	0.005376155	0.012378033	1793.49827
AT5G28740	transcription-coupled DNA repair protein-related	putative protein HCNP, Homo sapiens, EMBL:AF226051	---	245917_at	462.2375029	618.1431979	700.3050712	679.681352	702.0600729	694.0154987	0.77835488	0.079385524	0.094516684	702.8780533	672.1434741	677.7841462	684.2685579	0.789442017	0.093593975	0.1085819	525.6590081	498.1086823	463.0994553	495.6223819	1.089923236	0.528029209	0.555989205	335.8408933	386.6865521	398.2504389	373.5926281	1.44593418	0.077789474	0.103145715	379.1896371	342.8206134	372.9196112	364.9766206	1.480068366	0.061200247	0.075280651	308.2565022	331.5730895	352.962934	330.9308419	1.595887671	0.040582839	0.056929212	458.8006749
AT5G28790	hypothetical protein	putative protein	---	245920_at	22.48878732	25.55104741	15.26269558	15.58455241	14.51900082	15.12208293	1.588400055	0.005219173	0.009609259	16.79569171	17.09003003	14.07080518	15.98550898	1.502605729	0.017545315	0.024757242	21.93699197	16.19106957	14.57703251	17.56836468	1.367225567	0.128945195	0.152445353	16.52557186	20.6100293	19.70661114	18.9474041	1.267715474	0.081640796	0.10733918	16.33469819	16.09520336	17.97259015	16.80083057	1.429686305	0.013376498	0.020638713	15.10804113	19.66613357	17.90682889	17.56033453	1.307009666	0.051752443	0.069658799	17.35520679
AT5G28750	thylakoid assembly protein, putative	Tha4 protein - like Tha4 protein, Pisum sativum, EMBL:AF144708; supported by cDNA: gi_13358198_gb_AF325006.2_AF325006	---	245924_at	820.5534547	878.0338667	507.6313025	545.8950903	508.2566798	520.5943575	1.631392366	0.001185152	0.003382893	626.6186455	639.3308222	609.4629173	625.1374617	1.358571055	0.002649946	0.005735094	551.386286	638.4208634	621.2088438	603.6719978	1.406879338	0.008987904	0.016318798	520.3736541	519.3743887	518.6208203	519.4562877	1.634966562	0.000595909	0.003899824	1174.947549	1235.522633	1180.856841	1197.109007	0.709453905	0.001798595	0.004785483	755.3599606	637.1502511	739.6787378	710.7296498	1.220507503	0.077465394	0.098719614	301.5015157
AT5G28770	bZIP transcription factor family protein	bZIP transcription factor family protein similar to seed storage protein opaque-2(bZIP family)GI:168428 from Zea mays; supported by cDNA: gi_15450640_gb_AY052688.1_	---	245925_at	601.2567827	507.9141044	273.0718677	273.8481138	285.9204308	277.6134708	1.99768924	0.004276173	0.008292942	225.0670877	197.0890473	193.9815668	205.3792339	2.700299504	0.002531544	0.005557447	294.4731468	325.424971	361.8321808	327.2434329	1.694718328	0.013127	0.021816507	596.6909953	571.8097786	556.4602106	574.9869948	0.964518239	0.628054952	0.661367326	247.6209116	247.4616798	241.0094397	245.3640104	2.260255865	0.003030955	0.006848486	154.5102311	154.8198337	167.9664933	159.0988527	3.452599086	0.001518594	0.005580262	62.8635444
AT5G24740	expressed protein	VPS13 - like protein VPS13, Saccharomyces cerevisiae, EMBL:AF001317	---	245926_at	251.0138023	320.5092988	140.9043113	144.4756748	131.8465211	139.0755024	2.054722404	0.011438432	0.017700775	105.0733122	106.0673155	100.5962498	103.9122925	2.750026428	0.005994117	0.010458249	151.6487313	142.9718725	158.0705871	150.8970636	1.893751566	0.014675193	0.023762377	163.7875023	141.9438364	155.6639398	153.7984262	1.858026494	0.016673004	0.030149241	115.4156459	141.4638221	138.2581304	131.7125328	2.169585114	0.011795433	0.018665498	153.8539947	127.6824641	143.2073357	141.5812648	2.078411615	0.013774699	0.024367615	125.0368524
AT5G24770 /// AT5G24780	vegetative storage protein 2 (VSP2)	vegetative storage protein Vsp1 ;supported by full-length cDNA: Ceres:32606.	VSP2	245928_s_at	9773.392661	9326.103244	7858.138603	7524.448945	7948.129602	7776.905717	1.227962419	0.004859567	0.009112874	7296.396532	8092.581064	7432.674079	7607.217225	1.255353656	0.012331026	0.018498765	5618.72803	5803.042891	5685.252592	5702.341171	1.674706523	0.000226413	0.001594869	4950.916715	4858.385667	4994.331867	4934.54475	1.935284497	0.000118682	0.001998757	5605.946643	6081.40334	5907.596199	5864.982061	1.628265501	0.000636747	0.002542909	2445.931336	2167.862845	2378.959186	2330.917789	4.165502711	4.59E-05	0.001217242	5227.799086
AT5G09240	transcriptional coactivator p15 (PC4) family protein	transcriptional co-activator-like protein putative transcriptional co-activator (KIWI) - Arabidopsis thaliana, EMBL:AF053302	---	245930_at	109.8812182	153.537245	382.6886583	389.5735209	366.4609768	379.5743853	0.346991885	0.000901537	0.002833872	405.8589819	400.4811589	359.4583285	388.5994897	0.338933105	0.00195406	0.004624634	239.8420229	240.6641161	239.5650751	240.023738	0.548734191	0.006914678	0.013404986	111.816523	79.20619986	114.3622249	101.7949826	1.293867618	0.264783873	0.302429949	186.1186108	207.3612918	170.141191	187.8736979	0.701052	0.078779529	0.09458095	70.90200103	71.71198377	77.13555784	73.24984755	1.77907402	0.038074179	0.054116378	97.44610441
AT5G09330	no apical meristem (NAM) family protein	putative protein NAC1 - Medicago truncatula, EMBL:AF254124	---	245934_at	1438.228972	1326.900896	849.3756844	812.6470471	849.8099703	837.2775673	1.651262363	0.001165175	0.003348871	758.0061722	804.7730731	777.5466679	780.1086377	1.772272306	0.000902801	0.00278824	746.9446721	717.2255307	718.1519219	727.4407082	1.900587798	0.000629406	0.002730223	639.6479518	631.3258261	695.0696593	655.3478124	2.109665902	0.000658613	0.0040874	724.7483489	733.8203305	722.5203257	727.0296684	1.901662331	0.000560645	0.002376311	1064.616897	1038.017458	1065.252664	1055.96234	1.312880534	0.004759835	0.011355841	554.4306136
AT5G19840	transcription factor jumonji (jmjC) domain-containing protein	hypothetical protein	---	245935_at	77.3376031	76.19557968	57.62565989	49.07478485	53.6131619	53.43786888	1.436557876	0.005409972	0.009875773	62.88243191	55.52306368	57.85961457	58.75503672	1.306553373	0.007889641	0.012936355	58.92114405	61.66864563	58.2493833	59.61305766	1.287747926	0.001210161	0.004041866	53.42499122	48.76076218	59.3699329	53.85189543	1.425513267	0.01045685	0.021555076	57.11323288	60.28417282	48.80602951	55.40114507	1.385649905	0.017076069	0.025222655	67.40740453	75.75331634	65.79287281	69.65119789	1.090448028	0.173880112	0.201649822	36.86152034
AT5G19850	hydrolase, alpha/beta fold family protein	putative protein predicted proteins - different species	---	245936_at	107.4948082	122.9302811	57.19081991	66.07305933	60.26181279	61.17523068	1.883320151	0.003918597	0.00776495	75.77983453	75.95768079	69.42167156	73.71972896	1.562845473	0.007405662	0.012330902	108.0729017	112.0632853	107.0189135	109.0517002	1.056494713	0.385863029	0.415775667	157.8273167	153.4858586	177.3374355	162.8835369	0.707330813	0.023102947	0.038529634	430.9447784	396.4357181	403.8281585	410.402885	0.280730348	0.000270698	0.001607173	349.203954	395.8539168	325.5419938	356.8666215	0.320550537	0.003032777	0.008522124	50.0207856
AT5G19750	peroxisomal membrane 22 kDa family protein	putative protein 22kDa peroxisomal membrane protein-like - Homo sapiens, EMBL:AF250136;supported by full-length cDNA: Ceres:6789.	---	245937_at	37.42711776	32.30092887	254.3522535	244.7412921	262.8014319	253.9649925	0.137278855	7.17E-05	0.000738631	299.1844567	329.1358693	322.9283701	317.0828987	0.109952392	0.000165792	0.001073569	98.90403795	94.43940142	104.2828714	99.20877026	0.351420779	0.000579074	0.002590561	48.75432209	44.99506814	51.73140009	48.49359678	0.71894076	0.0229373	0.038299485	161.062248	130.9023516	143.513655	145.1594182	0.24017748	0.002375059	0.005774369	111.7167025	110.7807903	119.7137314	114.0704081	0.303548217	0.000309173	0.002501472	73.94586582
AT5G19680	leucine-rich repeat family protein	putative protein protein phosphatase-1 regulatory subunit 7 alpha2 - Homo sapiens, EMBL:AF067136;supported by full-length cDNA: Ceres:110392.	---	245938_at	525.0755596	662.997577	340.520338	345.706488	335.3739256	340.5335839	1.744428733	0.016103966	0.023500029	321.0544506	334.9631862	358.9304521	338.3160296	1.75586291	0.017271717	0.024438726	341.0806597	351.8713108	367.684112	353.5453608	1.680227304	0.019390737	0.029642436	241.6622762	238.9915109	258.3040114	246.3192662	2.411652883	0.006817627	0.016013974	288.6548561	280.1670382	277.6142677	282.1453873	2.105427184	0.009072634	0.01519785	308.076935	291.9692875	305.4745923	301.8402716	1.981698112	0.011026295	0.020629629	601.3324767
AT5G19760	dicarboxylate/tricarboxylate carrier (DTC)	oxoglutarate/malate translocator-like protein oxoglutarate/malate translocator - Solanum tuberosum, PIR:T07405;supported by full-length cDNA: Ceres:19510.	---	245939_at	8779.916092	8872.565111	4466.186535	4442.766703	4427.539828	4445.497689	1.985433627	1.38E-06	0.000187941	4606.11759	4446.004915	4368.389551	4473.504018	1.973003839	2.42E-05	0.00047287	6824.261717	6918.097321	6631.24067	6791.199903	1.299658489	0.000386872	0.00208	4700.675506	5307.917441	4874.429479	4961.007475	1.779122617	0.000493118	0.003562106	7588.260364	7305.482879	6983.996061	7292.579768	1.210304293	0.006705942	0.012131082	6210.184264	6354.338951	6018.887374	6194.470196	1.426063905	0.000264041	0.002329839	6208.96435
AT5G19630	expressed protein	putative protein predicted proteins - different species; supported by full-length cDNA: Ceres: 28323.	---	245940_at	238.916423	270.247588	253.2722092	242.0414613	246.0862272	247.1332993	1.03014044	0.591022229	0.611879528	215.7335198	206.5285406	208.04973	210.1039301	1.21169559	0.035911475	0.045813369	252.3413412	245.2470158	258.7737116	252.1206895	1.009762451	0.858916507	0.870931279	245.2473666	239.4692524	196.062468	226.9263623	1.121870561	0.318807144	0.357389631	222.3478378	243.883989	211.4884363	225.9067544	1.126934014	0.189312455	0.211424909	281.1223913	265.5378908	299.6453251	282.1018691	0.901403825	0.209332887	0.238462573	231.6403928
AT5G19820	PBS lyase HEAT-like repeat-containing protein	putative protein karyopherin beta 3 - Homo sapiens, EMBL:U72761; supported by cDNA: gi_14334741_gb_AY035044.1_	---	245941_at	357.1412599	430.4758989	466.7126726	429.0485864	509.6953967	468.4855519	0.840599199	0.163436643	0.183281891	586.0809434	566.3430669	559.3092805	570.5777636	0.690192651	0.009062457	0.014428644	356.3917136	380.8033703	371.5479322	369.5810054	1.065554165	0.462439882	0.492416129	504.3631994	466.4670465	474.6936548	481.8413002	0.817299346	0.066193231	0.089969511	441.3292952	449.3139238	438.9147867	443.1860019	0.888585329	0.171884965	0.193051234	357.7836911	352.1454109	360.8153106	356.9148042	1.104264664	0.272610168	0.303609073	380.8164444
AT5G19490	repressor protein-related	putative protein transcription regulator, Homo sapiens, PIR:S70618	---	245942_at	43.24123021	44.89657817	23.10397945	22.96152108	27.56115086	24.54221713	1.795636635	0.002435588	0.005529299	18.24806292	21.1250719	19.26591641	19.54635041	2.254584782	0.000289498	0.00142949	22.7761149	21.53535898	19.24688637	21.18612008	2.080083754	0.000576246	0.002582251	54.55024169	34.46535658	44.88169113	44.6324298	0.987374077	0.944925838	0.951873261	18.84397039	21.46174952	19.82749019	20.04440337	2.198564027	0.000247915	0.001535521	27.25470934	27.81936802	31.29168668	28.78858801	1.504064277	0.003122162	0.008646627	18.19027321
AT5G19500	tryptophan/tyrosine permease family protein	putative protein permease family protein TC0205, Chlamydia muridarum, PIR:D81729	---	245943_at	522.1675184	550.5258901	186.3176908	180.3564773	187.4331558	184.7024413	2.903841988	6.62E-05	0.000715715	250.5507797	244.3554306	237.9039652	244.2700585	2.195712023	0.000136382	0.000965874	186.9066729	176.0421471	153.7115158	172.2201119	3.114309347	0.000202098	0.001494904	214.9814158	222.5916138	219.3867686	218.9865994	2.449221577	9.01E-05	0.00182287	306.1482909	296.436214	289.6373567	297.4072872	1.803408078	0.000294059	0.001681802	255.7503698	270.8977149	253.2371885	259.9617577	2.052094075	0.000214537	0.002134343	130.4522117
AT5G19540	expressed protein	putative protein ;supported by full-length cDNA: Ceres:120101.	---	245948_at	1232.998968	991.5199445	283.4605024	278.4313059	287.3055555	283.0657879	3.929331992	0.002709482	0.005962538	423.3758048	406.8349573	383.2328358	404.4811993	2.749842164	0.004456223	0.008338614	466.2593442	502.4320904	491.4192205	486.7035517	2.285291431	0.006314352	0.012545903	922.2159042	878.9705326	877.7358177	892.9740848	1.245567453	0.097200478	0.124796165	1336.810612	1277.506153	1256.693732	1290.336832	0.861991558	0.158100135	0.178744331	1729.21179	1733.016331	1703.659928	1721.962683	0.64683309	0.006736421	0.014466017	371.1482795
AT5G19510	elongation factor 1B alpha-subunit 2 (eEF1Balpha2)	elongation factor 1B alpha-subunit ;supported by full-length cDNA: Ceres:26936.	eEF1Balpha2	245949_at	1092.439572	1458.276208	5334.666547	5110.526605	5511.108307	5318.767153	0.239784494	0.000274278	0.001423376	5549.244357	5266.374841	5301.371221	5372.33014	0.237393804	0.000180618	0.001115553	4243.228919	3835.818568	3775.863555	3951.637014	0.32274166	0.001425207	0.004512311	1703.283843	1568.185659	1764.05078	1678.506761	0.759816952	0.080862553	0.106563187	2706.393695	2613.065826	2829.109254	2716.189592	0.469539348	0.002810809	0.006478345	1461.512524	1407.363106	1403.842988	1424.239539	0.903346189	0.361011315	0.393073887	2369.06198
AT5G19570	expressed protein	putative protein predicted protein, D. melanogaster; supported by cDNA: gi_15027866_gb_AY045790.1_	---	245950_at	317.7187548	335.0670221	190.9297275	179.94509	174.2628688	181.7125621	1.796204317	0.000530119	0.002030576	173.1657436	166.9081334	186.0434562	175.3724444	1.861141239	0.000581208	0.002124451	209.9489117	215.5252063	199.8098456	208.4279879	1.565974377	0.000891075	0.003342335	104.5781636	96.88765696	106.4862086	102.6506764	3.179646739	8.25E-05	0.001771912	110.3787356	133.0408195	114.9652444	119.4615998	2.732199208	0.000330158	0.001787932	85.62051758	88.86337913	80.36176518	84.94855396	3.852399647	5.86E-05	0.001349707	142.4687472
AT5G19550	aspartate aminotransferase, cytoplasmic isozyme 1 / transaminase A (ASP2)	aspartate aminotransferase Asp2 ; supported by cDNA: gi_693689_gb_U15033.1_ATU15033	ASP2	245951_at	3447.75388	3564.733059	481.8148216	529.2139658	480.6165741	497.2151205	7.051763563	9.08E-06	0.000324392	555.5230206	541.3117607	517.2395271	538.0247695	6.516881133	8.16E-06	0.000312986	612.1628772	576.2796994	586.2293581	591.5573116	5.927140787	8.51E-06	0.000473803	1096.927076	1191.592539	1215.883998	1168.134538	3.001575038	4.51E-05	0.001503804	1062.084209	1062.196644	1093.148768	1072.47654	3.269296192	1.45E-05	0.000518766	1980.464841	2185.565822	2039.862931	2068.631198	1.671215478	0.000532378	0.003244227	675.2624518
AT5G28500	expressed protein	putative protein predicted proteins, Arabidopsis thaliana and Synechocystis sp.	---	245952_at	241.9241134	309.4132591	477.8317077	484.8487259	512.3951807	491.6918714	0.560653332	0.004812641	0.009058576	600.5696652	775.990281	827.2778418	734.612596	0.375257228	0.015540887	0.022358876	607.6156701	648.9063395	778.1070929	678.2097008	0.406465266	0.010828571	0.018848335	335.2038152	329.0079846	357.5164536	340.5760845	0.809418802	0.099553324	0.127318786	990.6867598	1056.079157	1068.557945	1038.441287	0.265463912	0.000316211	0.001748345	373.6467217	350.2251725	337.8452556	353.9057166	0.793690012	0.071435205	0.091962224	241.1599199
AT5G28530	far-red impaired responsive protein, putative	far-red impaired response protein (FAR1) - like far-red impaired response protein (FAR1), Arabidopsis thaliana, EMBL:AF159587	---	245954_at	194.0615012	177.254585	121.1893528	123.7691953	117.484891	120.8144797	1.536720131	0.002333635	0.005355377	89.16839638	105.843547	107.738095	100.9166795	1.839716131	0.003312654	0.006723453	100.0979967	115.1540338	110.2719956	108.5080087	1.711007743	0.00281175	0.007087929	118.8723164	102.0578956	109.9815489	110.3039203	1.683149996	0.003416615	0.010188557	102.7009283	90.76282266	74.733155	89.39896864	2.076735849	0.004234913	0.008701532	101.01545	113.9994538	104.8933967	106.6361002	1.710981859	0.002202056	0.00701104	101.3523189
[truncated: 11,867 more rows]
[truncated: 76 more columns]
