# Supplementary material for: Uncovering the Arabidopsis thaliana nectary transcriptome: investigation of differential gene expression in floral nectariferous tissues
Source: BMC Plant Biol. 2009 Jul 15;9:92. doi: 10.1186/1471-2229-9-92 (PMC2720969; doi:10.1186/1471-2229-9-92)
Supplement: Additional file 8 — Nectary versus nectary comparison. Filterable list comparing gene expression between different nectary samples. [file 1471-2229-9-92-S8.xls]

## Sheet: nec vs nec master (full data)
AGI Locus	TAIR Annotation	Affy Annotation	Gene Symbol	Probe Set	AtILN_1	AtILN_2	AtILN_3	AtMLN_1	AtMLN_2	AtMLN_3	AtMMN_1	AtMMN_2	MLN avg	ILN avg	MMN avg	MLN/ILN	MLN/ILN t-test	MMN/MLN	MMN/MLN t-test	MMN/ILN	MMN/ILN t-test
---	---	hypothetical protein	---	244901_at	49.4382	45.3852	39.6751	76.6484	75.87	49.6835	40.5005	55.9045	67.4006	44.8328	48.2025	1.50338	0.0723013	0.715163	0.230608	1.07516	0.65452
---	---	hypothetical protein	---	244903_at	325.821	555.204	274.9	170.002	376.732	243.051	423.619	392.472	263.262	385.308	408.045	0.683249	0.311066	1.54996	0.164219	1.05901	0.85199
AT2G07686	---	hypothetical protein	---	244910_s_at	30.9745	26.0307	20.5304	24.8815	27.3928	25.1427	24.7797	27.1319	25.8057	25.8452	25.9558	0.99847	0.990496	1.00582	0.918565	1.00428	0.979629
AT2G07683	---	hypothetical protein	---	244911_at	21.233	17.5385	14.7152	18.265	23.2968	19.2049	21.0978	23.3291	20.2556	17.8289	22.2134	1.13611	0.376009	1.09666	0.431639	1.24592	0.187076
AT2G07783	---	cytochrome c biogenesis orf382 Protein sequence is in conflict with the conceptual translation	---	244912_at	1630.88	1407.4	960.43	1398.09	2047.72	1076.06	1240.87	1290.54	1507.29	1332.9	1265.71	1.13083	0.641812	0.839723	0.559752	0.949585	0.8093
AT2G07751	NADH-ubiquinone oxidoreductase chain 3, putative	NADH dehydrogenase subunit 3 Protein sequence is in conflict with the conceptual translation	---	244920_s_at	422.308	709.402	97.6985	697.469	457.7	465.044	519.222	173.153	540.071	409.803	346.187	1.31788	0.537582	0.641003	0.322798	0.844765	0.823839
AT2G07674 /// AT2G07751	expressed protein	hypothetical protein	---	244921_s_at	230.377	502.873	100.017	595.176	255.126	271.391	368.795	171.087	373.898	277.755	269.941	1.34614	0.585516	0.721965	0.564087	0.971866	0.966228
---	---	hypothetical protein	---	244924_at	227.445	201.553	102.539	132.637	291.625	213.702	284.631	257.584	212.654	177.179	271.107	1.20022	0.583896	1.27487	0.402534	1.53013	0.157851
---	---	NADH dehydrogenase subunit 4	---	244929_at	743.096	763.654	380.979	810.935	950.924	574.838	717.606	609.103	778.899	629.243	663.354	1.23783	0.417746	0.851656	0.490124	1.05421	0.849861
---	---	PSI 9KDa protein	---	244932_at	107.312	412.853	239.032	89.658	346.755	325.926	291.94	701.678	254.113	253.065	496.809	1.00414	0.993504	1.95507	0.283307	1.96317	0.291113
---	---	NADH dehydrogenase ND4L	---	244933_at	234.875	370.719	219.158	162.142	432.509	420.389	534.765	369.337	338.347	274.917	452.051	1.23072	0.562014	1.33606	0.444423	1.64432	0.136133
---	---	NADH dehydrogenase ND6	---	244934_at	360.431	1212.74	812.748	269.803	1519.04	1142.44	1307.81	1920.25	977.095	795.305	1614.03	1.22858	0.703449	1.65187	0.315193	2.02945	0.127493
---	---	NADH dehydrogenase subunit	---	244935_at	4878.15	4093.83	2234.12	4704.5	2962.23	2456.07	3077.66	2711.75	3374.27	3735.37	2894.71	0.903329	0.745575	0.857877	0.62729	0.774945	0.470774
---	---	NADH dehydrogenase ND1	---	244936_at	721.989	503.136	280.711	860.181	587.855	324.093	428.013	515.608	590.709	501.945	471.811	1.17684	0.680781	0.798719	0.598272	0.939965	0.868819
---	---	NADH dehydrogenase 49KDa protein	---	244937_at	63.3163	151.714	76.9775	62.7962	95.9469	97.5075	104.468	169.98	85.4168	97.3359	137.224	0.877547	0.708832	1.60652	0.1662	1.4098	0.422587
---	---	ribosomal protein S15	---	244938_at	337.346	794.519	308.899	255.975	684.605	480.665	801.459	652.245	473.748	480.255	726.852	0.986452	0.97563	1.53426	0.231578	1.51347	0.326188
---	---	ribosomal protein S12 (trans-splice part 1 of 2)	---	244939_at	182.766	307.178	171.692	315.168	464.726	230.694	236.401	300.96	336.862	220.545	268.68	1.52741	0.224558	0.797597	0.510472	1.21825	0.487779
---	---	ribosomal protein S12 (trans-splice part 2 of 2)	---	244940_at	1860.36	2254.91	1109.66	2227.04	2840.15	1559.88	1485.69	1595.32	2209.03	1741.64	1540.5	1.26836	0.402396	0.697368	0.257191	0.884512	0.675651
---	---	ribosomal protein L16	---	244944_s_at	614.809	630.833	270.512	403.62	415.848	349.752	313.887	232.055	389.74	505.385	272.971	0.771175	0.387144	0.700392	0.0623111	0.540125	0.230164
---	---	cytochrome c biogenesis orf206	---	244945_at	157.885	139.169	120.271	237.094	274.061	156.176	155.597	200.703	222.444	139.108	178.15	1.59907	0.0842835	0.800878	0.424013	1.28066	0.172477
---	---	hypothetical protein	---	244947_at	30.2193	32.3779	28.7283	26.9464	40.0797	29.4087	33.5654	36.8656	32.1449	30.4418	35.2155	1.05595	0.703718	1.09552	0.606005	1.15681	0.0807014
AT2G07723	pseudogene, similar to orf454~homology with two ORFs from Marchantia polymorpha mtDNA (orf169 and orf322), high similarity to 3'-terminal part of ccl1 of Rhodobacter	cytochrome c biogenesis orf452	---	244951_s_at	172.987	184.363	124.671	132.741	210.633	140.82	165.431	163.136	161.398	160.674	164.284	1.00451	0.982349	1.01788	0.933693	1.02247	0.888321
---	---	hypothetical protein	---	244952_at	24.4642	46.071	34.9556	28.0928	50.3352	42.1983	57.5024	45.1214	40.2088	35.1636	51.3119	1.14348	0.605282	1.27614	0.330055	1.45924	0.18027
AT2G07731	---	NADH dehydrogenase subunit 6	---	244953_s_at	85.3806	65.8893	47.6219	116.809	110.88	63.5464	82.3399	62.5384	97.0785	66.2973	72.4391	1.46429	0.199919	0.746191	0.362115	1.09264	0.72492
AT2G07737	---	hypothetical protein	---	244956_s_at	61.9304	56.895	59.5	62.1097	70.973	59.7324	56.6205	47.4933	64.2717	59.4418	52.0569	1.08125	0.26357	0.80995	0.116091	0.875762	0.153498
---	---	hypothetical protein	---	244957_at	35.6259	72.8184	44.1251	31.9326	59.3545	53.8857	92.3649	78.236	48.391	50.8565	85.3004	0.95152	0.869033	1.76273	0.0546539	1.67728	0.112073
AT2G07708	expressed protein	hypothetical protein	---	244959_s_at	107.623	171.688	77.6325	158.363	91.3954	132.523	115.03	90.3989	127.427	118.981	102.714	1.07098	0.815557	0.806064	0.424392	0.863282	0.689695
---	---	ribosomal protein L32	---	244960_at	1940.2	2235.51	1355.92	1902.86	2566.5	1781.69	2391.49	1971.77	2083.69	1843.88	2181.63	1.13006	0.536803	1.047	0.798688	1.18317	0.426961
---	---	hypothetical protein	---	244961_at	4994.42	4973.14	2967.12	5487.5	5914.41	3748.55	3332.01	3301.33	5050.15	4311.56	3316.67	1.1713	0.477589	0.656747	0.135735	0.76925	0.334829
---	---	NADH dehydrogenase ND4	---	244962_at	1066.66	1088.22	622.049	951.295	1324.57	1058.93	1552.58	1511	1111.6	925.643	1531.79	1.20089	0.378847	1.378	0.0616384	1.65484	0.0540993
---	---	PSII cytochrome b559	---	244963_at	2496.72	2805.92	2625.9	3410.74	3633.35	3231.79	2868.56	3406.16	3425.29	2642.85	3137.36	1.29606	0.00595458	0.91594	0.333298	1.18711	0.122177
---	---	PSII cytochrome b559	---	244964_at	1130.36	1513	1246.92	1603.77	2280.74	1962.3	1561.12	1966.07	1948.94	1296.76	1763.6	1.50293	0.0447316	0.904901	0.57331	1.36	0.112848
---	---	hypothetical protein	---	244965_at	1339.33	1386.71	524.386	1628.81	1404.87	1015.42	1029.4	859.709	1349.7	1083.48	944.557	1.24571	0.467973	0.699828	0.189759	0.871784	0.730112
---	---	cytochrome b6-f complex, subunit V	---	244966_at	267.978	420.503	297.527	196.416	386.524	245.048	305.927	470.221	275.996	328.67	388.074	0.839738	0.514312	1.40608	0.326304	1.18074	0.539069
---	---	PSI J protein	---	244967_at	676.105	815.041	434.842	535.476	728.753	514.973	560.785	423.022	593.067	641.996	491.904	0.923786	0.726318	0.829423	0.393638	0.76621	0.397056
---	---	ribosomal protein L33	---	244968_at	1837.22	1830.21	1188.17	1569.48	1635.48	1302.6	1306.58	1109.37	1502.52	1618.53	1207.97	0.928322	0.651502	0.803964	0.14532	0.746337	0.248417
---	---	ribosomal protein S18	---	244969_at	1547.3	2214.87	1200.34	1028.2	1029.47	640.416	637.161	705.527	899.362	1654.17	671.344	0.543694	0.080687	0.746467	0.270245	0.40585	0.083824
---	---	ribosomal protein L20	---	244970_at	963.165	1481.7	535.871	618.944	1015.11	866.647	1288.8	1058.3	833.565	993.58	1173.55	0.838952	0.618487	1.40787	0.142749	1.18113	0.654382
---	---	ATP-dependent protease subunit	---	244971_at	4414.43	5464.83	2820.3	4189.87	5184.91	3091.42	3794.25	3266.2	4155.4	4233.19	3530.22	0.981624	0.940425	0.849551	0.493967	0.833939	0.537175
---	---	PSII 47KDa protein	---	244972_at	239.556	337.484	233.118	218.665	296.364	353.859	469.246	562.521	289.629	270.053	515.884	1.07249	0.724267	1.78119	0.0345892	1.91031	0.0216435
---	---	PSII T protein	---	244973_at	210.776	530.25	278.028	187.717	677.547	611.777	699.071	905.606	492.347	339.684	802.339	1.44942	0.448096	1.62962	0.240858	2.36201	0.0515895
---	---	PSII low MW protein	---	244974_at	896.732	1078.29	490.297	1565.25	1719.82	1735.57	1721.82	1300.93	1673.55	821.771	1511.38	2.03651	0.00946906	0.903097	0.414902	1.83917	0.0862756
---	---	PSII 10KDa phosphoprotein	---	244975_at	469.402	859.17	511.881	947.067	1040.06	1265.19	808.607	933.886	1084.11	613.485	871.246	1.76713	0.0388632	0.803655	0.201498	1.42016	0.218449
---	---	cytochrome B6	---	244976_at	5555.96	4257.53	2653.99	7175.96	6111.52	5479.04	4387.93	4831.12	6255.51	4155.83	4609.52	1.50524	0.0974583	0.736874	0.0882361	1.10917	0.706723
---	---	cytochrome b/f	---	244977_at	184.853	202.735	183.912	145.116	265.561	199.452	288.596	392.473	203.376	190.5	340.534	1.06759	0.734171	1.67441	0.103859	1.78758	0.0320646
---	---	RNA polymerase alpha subunit	---	244978_at	5673.57	6783.97	4604.68	4721.32	6828.67	3579.46	4902.94	5081.9	5043.15	5687.41	4992.42	0.886722	0.602426	0.989941	0.969702	0.877802	0.456449
---	---	ribosomal protein S11	---	244979_at	2539.58	4246.8	3689.64	1419.35	2825.65	2006.62	2122.99	2062.55	2083.88	3492.01	2092.77	0.596756	0.0952194	1.00427	0.987597	0.599302	0.120139
---	---	ribosomal protein L36	---	244980_at	982.959	1707.02	1217.53	453.714	969.763	1008.19	998.514	779.606	810.557	1302.5	889.06	0.622309	0.151851	1.09685	0.769474	0.68258	0.245592
---	---	ribosomal protein S8	---	244981_at	538.682	1102.47	622.986	343.356	935.899	657.321	736.551	709.463	645.525	754.712	723.007	0.855327	0.679134	1.12003	0.749269	0.957991	0.897721
---	---	ribosomal protein L14	---	244982_at	651.192	1663.94	665.338	712.908	1163.81	960.865	1334.76	1295.91	945.862	993.49	1315.34	0.952059	0.901055	1.39062	0.116583	1.32396	0.511264
---	---	ribosomal protein L16	---	244983_at	4643.5	4782.39	2675.59	3658.32	3849.92	2893.35	2897.7	1441.33	3467.2	4033.83	2169.52	0.859531	0.486752	0.625726	0.14439	0.537831	0.168709
---	---	ribosomal protein S3	---	244984_at	3574.99	4510.12	3257.96	2384.45	3731.08	3452.37	3418.81	2437.12	3189.3	3781.02	2927.96	0.843502	0.347577	0.918059	0.712037	0.774384	0.255002
---	---	ribosomal protein L22	---	244985_at	1399.01	2790.08	2404.82	941.026	1859.6	2002.92	1805.21	1260.81	1601.18	2197.97	1533.01	0.728481	0.324433	0.957424	0.894972	0.697465	0.329447
---	---	ribosomal protein S19	---	244986_at	3095.35	3896.77	2532.86	2740.37	4059.28	2213.65	2393.66	2179.72	3004.44	3174.99	2286.69	0.946281	0.813424	0.761106	0.38832	0.72022	0.184308
---	---	ribosomal protein L2	---	244987_s_at	9204.27	9661.5	7536.1	8902.82	9296.4	6751.84	7521.99	6658.84	8317.02	8800.62	7090.41	0.945049	0.660452	0.852519	0.334941	0.805672	0.151597
---	---	ribosomal protein L23	---	244988_s_at	2595.14	4576.13	2822.81	2476.99	4290.93	4640.03	4623.53	3511.11	3802.65	3331.36	4067.32	1.14147	0.634435	1.0696	0.800623	1.22092	0.477019
---	---	hypothetical protein	---	244989_s_at	252.531	275.731	151.333	146.229	212.489	172.267	231.337	254.274	176.995	226.532	242.805	0.781325	0.311305	1.37182	0.087595	1.07184	0.766385
---	---	hypothetical protein	---	244990_s_at	24.6191	36.5529	21.2549	19.0972	37.3197	37.5547	49.4263	42.7848	31.3239	27.4756	46.1055	1.14006	0.642468	1.4719	0.171906	1.67805	0.0638608
---	---	NADH dehydrogenase ND2	---	244991_s_at	189.316	223.953	106.34	140.619	183.857	169.36	222.128	207.63	164.612	173.203	214.879	0.950398	0.828399	1.30537	0.0619615	1.24062	0.426073
---	---	ribosomal protein S7	---	244992_s_at	10028.7	9977.24	5569.67	10100.1	10145.6	8062.06	7668.71	7081.54	9435.91	8525.22	7375.12	1.10682	0.606107	0.781602	0.109355	0.865095	0.591456
---	unknown protein	hypothetical protein	AT2G07739	244993_s_at	4638.22	5765.69	3464.23	2704.48	3765.54	3051.49	3809.91	3120.67	3173.84	4622.71	3465.29	0.686575	0.119693	1.09183	0.585193	0.749623	0.286691
---	---	NADH dehydrogenase ND5	---	244994_at	216.195	297.317	195.764	126.738	437.445	242.659	401.999	545.592	268.947	236.425	473.796	1.13756	0.751346	1.76167	0.209655	2.004	0.0380443
---	---	ATPase a subunit	---	244995_at	58.3482	286.063	138.031	55.9117	387.367	295.985	367.081	425.933	246.421	160.814	396.507	1.53233	0.512522	1.60906	0.330258	2.46562	0.0768709
---	---	ribosomal protein S2	---	244996_at	1296.52	938.54	477.145	1181.27	706.747	536.243	694.551	754.998	808.087	904.069	724.775	0.893834	0.769272	0.896902	0.76101	0.801681	0.60022
---	---	RNA polymerase beta' subunit-2	---	244997_at	1249.08	1215.02	625.578	970.58	661.57	694.949	978.047	693.608	775.7	1029.89	835.827	0.753185	0.321433	1.07751	0.739682	0.811567	0.540749
---	---	RNA polymerase beta' subunit-1	---	244998_at	949.875	785.835	318.234	734.316	606.844	542.407	786.505	478.185	627.856	684.648	632.345	0.917049	0.787917	1.00715	0.975743	0.923606	0.858756
---	---	RNA polymerase beta subunit	---	244999_at	79.1229	82.4827	57.3323	45.6459	85.2838	76.4681	77.8335	116.177	69.1326	72.9793	97.0055	0.947291	0.80219	1.40318	0.278066	1.32922	0.264351
---	---	hypothetical protein	---	245000_at	550.989	1965.1	1182.69	452.5	2003.28	1262.49	1912.69	2814.15	1239.42	1232.93	2363.42	1.00527	0.991965	1.90687	0.19136	1.91692	0.168594
---	---	PSII low MW protein	---	245001_at	10650.1	9506.34	7140.15	12814.9	13092.6	9894.71	9715.62	12693	11934.1	9098.88	11204.3	1.3116	0.122983	0.938852	0.700726	1.2314	0.311846
---	---	PSII D2 protein	---	245002_at	398.166	362.426	234.923	764.716	512.425	454.549	512.373	323.513	577.23	331.838	417.943	1.73949	0.0842131	0.724049	0.342656	1.25948	0.432012
---	---	PSII 43 KDa protein	---	245003_at	2551.67	2110.32	1095.67	4321.79	3813.23	2710.89	2438.71	2401.46	3615.3	1919.22	2420.09	1.88374	0.0574043	0.6694	0.146737	1.26098	0.434537
---	---	hypothetical protein	---	245004_at	5042.05	5521.45	3368	5692.21	6940.43	5751	5332.58	4602.34	6127.88	4643.83	4967.46	1.31957	0.125857	0.810633	0.144504	1.06969	0.739022
---	---	ribosomal protein S14	---	245005_at	83.8142	499.961	406.27	72.7015	382.667	358.398	487.204	765.668	271.255	330.015	626.436	0.821949	0.732976	2.3094	0.120649	1.8982	0.222132
---	---	PSI P700 apoprotein A2	---	245006_at	7167.93	7594.88	3626.47	9935.65	8172.61	7106.71	8365.36	5516.82	8404.99	6129.76	6941.09	1.37118	0.204899	0.82583	0.40208	1.13236	0.703916
---	---	PSI P700 apoprotein A1	---	245007_at	219.368	276.654	196.535	270.057	312.33	366.827	356.917	381.636	316.405	230.852	369.276	1.37059	0.0805721	1.1671	0.251506	1.59962	0.0229932
---	---	hypothetical protein	---	245008_at	579.092	720.616	296.283	535.929	1052.42	537.822	754.818	906.815	708.725	531.997	830.817	1.3322	0.452068	1.17227	0.630862	1.56169	0.178339
---	---	ribosomal protein S4	---	245009_at	6714.52	6683.12	3615.6	7884.52	7090.35	4803.51	5992.78	5441.53	6592.79	5671.08	5717.15	1.16253	0.541248	0.867182	0.521551	1.00812	0.974784
---	---	NADH dehydrogenase subunit	---	245010_at	545.765	472.179	233.334	403.942	528.756	383.044	512.557	576.548	438.581	417.093	544.552	1.05152	0.847411	1.24162	0.19314	1.30559	0.379821
---	---	photosystem II G protein	---	245011_at	339.844	391.02	292.305	305	406.879	302.646	416.559	451.045	338.175	341.056	433.802	0.991551	0.951633	1.28277	0.130155	1.27194	0.0976623
---	---	NADH dehydrogenase D3	---	245012_at	3977.38	3652.4	2623.77	4260.2	4736.89	3319.38	3220.27	3896.25	4105.49	3417.85	3558.26	1.20119	0.303555	0.866708	0.424668	1.04108	0.825446
---	---	ATPase epsilon subunit	---	245013_at	12381.3	12922.9	10576.5	12460.2	14370.2	11848	11383.6	13343.7	12892.8	11960.2	12363.6	1.07797	0.420275	0.958959	0.694426	1.03373	0.753282
---	---	ATPase beta subunit	---	245014_at	9612.76	11923.6	9854.83	9007.14	12448	10594.1	10119.7	9924.86	10683.1	10463.7	10022.3	1.02096	0.86772	0.938147	0.64274	0.957811	0.673628
---	---	large subunit of riblose-1,5-bisphosphate carboxylase/oxygenase	---	245015_at	452.515	570.49	267.909	884.568	949.108	623.304	744.63	767.934	818.993	430.305	756.282	1.90329	0.043082	0.923429	0.659883	1.75755	0.0646114
---	---	carboxytransferase beta subunit	---	245016_at	677.098	621.222	278.435	403.356	829.778	661.219	669.586	614.539	631.451	525.585	642.063	1.20142	0.579515	1.01681	0.951709	1.22162	0.524539
---	---	PSI I protein	---	245017_at	2036.48	2191.9	734.291	2961.58	2947.51	1750.97	1541.12	1326.72	2553.35	1654.23	1433.92	1.54353	0.215726	0.561583	0.12232	0.866822	0.738664
---	---	hypothetical protein	---	245018_at	485.481	560.8	318.941	407.385	622.348	559.548	564.023	556.852	529.76	455.074	560.438	1.16412	0.47919	1.05791	0.734507	1.23153	0.336453
---	---	hypothetical protein	---	245019_at	524.995	679.678	359.057	825.966	886.816	837.832	721.48	759.648	850.204	521.244	740.564	1.63111	0.0252674	0.871042	0.0294315	1.42076	0.165947
---	---	cytochrome f	---	245020_at	4008.14	3762.34	2069.4	5816.53	5274.31	4007.91	4090.14	2963.68	5032.92	3279.96	3526.91	1.53445	0.0968772	0.700769	0.159662	1.07529	0.79982
---	---	PSII component	---	245021_at	3099.15	3503.16	2330.06	4489.11	3759.3	3752.83	3020.11	3818.92	4000.41	2977.46	3419.52	1.34357	0.0724469	0.85479	0.272916	1.14847	0.469018
---	---	PSII L protein	---	245022_at	757.02	731.68	439.425	920.039	920.172	638.637	587.776	590.829	826.283	642.708	589.303	1.28563	0.25571	0.713198	0.145361	0.916906	0.712012
---	---	PSII I protein	---	245023_at	5265.69	3676.16	2503.04	5402.24	5437.21	4170.5	3785.43	3919.4	5003.32	3814.96	3852.41	1.3115	0.258257	0.769972	0.122883	1.00982	0.973399
---	---	ATPase alpha subunit	---	245024_at	737.058	774.317	417.365	2696.84	1574.22	938.185	1100.78	1021.63	1736.42	642.913	1061.21	2.70086	0.106368	0.611149	0.384316	1.65062	0.0676476
---	---	ATPase I subunit	---	245025_at	367.013	867.424	235.7	437.689	469.899	837.872	897.237	766.048	581.82	490.045	831.643	1.18728	0.711835	1.42938	0.243975	1.69707	0.270133
---	---	ATPase III subunit	---	245026_at	1025.14	1552.43	498.166	1572.2	3373.86	2285.51	2701.43	2944.03	2410.52	1025.25	2822.73	2.35117	0.0841732	1.171	0.58837	2.75323	0.0210081
AT2G26550	heme oxygenase 2 (HO2)	heme oxygenase 2 (HO2)	---	245027_at	143.179	116.226	173.227	129.493	96.7463	101.503	157.012	76.4787	109.247	144.21	116.745	0.757555	0.145464	1.06863	0.833797	0.809547	0.509371
AT2G26570	expressed protein	unknown protein	---	245028_at	134.657	144.268	116.151	231.805	280.921	255.537	215.708	170.957	256.088	131.692	193.333	1.94459	0.00162277	0.754946	0.0851245	1.46806	0.0526801
AT2G26580	plant-specific transcription factor YABBY family protein	hypothetical protein predicted by genscan	---	245029_at	5920.65	3882.2	2586.79	7294.13	6396.93	5741.9	5801.91	6317.86	6477.65	4129.88	6059.88	1.56848	0.0931636	0.935506	0.543721	1.46733	0.225173
AT2G26360	mitochondrial substrate carrier family protein	putative mitochondrial carrier protein	---	245031_at	98.7692	84.4583	77.9872	89.7594	112.816	61.6424	82.6001	70.8029	88.0725	87.0716	76.7015	1.0115	0.953178	0.87089	0.602543	0.880902	0.335609
AT2G26400	acireductone dioxygenase (ARD/ARD') family protein	unknown protein similar to GP|2244827|gnl|PID|e326818|Z97336	---	245035_at	108.771	112.75	116.389	145.572	120.862	143.145	135.371	129.485	136.526	112.637	132.428	1.21209	0.0430002	0.969985	0.71955	1.17571	0.0117388
AT2G26600	glycosyl hydrolase family 17 protein	putative beta-1,3-glucanase ;supported by full-length cDNA: Ceres:95083.	---	245039_at	542.867	509.585	378.624	973.412	873.58	898.065	1001.65	666.063	915.019	477.025	833.859	1.91818	0.00169552	0.911303	0.579272	1.74804	0.0851275
AT2G26540	uroporphyrinogen-III synthase family protein	hypothetical protein predicted by genefinder;supported by full-length cDNA: Ceres:33364.	---	245042_at	336.025	357.502	450.079	247.408	211.881	239.32	273.533	216.567	232.87	381.202	245.05	0.610882	0.0154492	1.05231	0.663906	0.642836	0.07208
AT2G26430	ania-6a type cyclin (RCY1)	putative cyclin ;supported by full-length cDNA: Ceres:22595.	RCY1	245043_at	411.997	413.615	491.675	472.066	380.558	676.09	545.653	572.861	509.571	439.096	559.257	1.1605	0.482885	1.0975	0.690468	1.27366	0.0427195
AT2G26500	cytochrome b6f complex subunit (petM), putative	unknown protein Alternative splice forms exist.;supported by full-length cDNA: Ceres:9368.	petM	245044_at	6762.06	5339.02	5737.03	1938.16	2820.41	2527.9	2077.75	2118.98	2428.82	5946.04	2098.37	0.408478	0.00210388	0.863943	0.397028	0.352901	0.00591723
AT2G26590	adhesion regulating molecule family	unknown protein similar to glycoprotein SP|Q16186|G100_HUMAN; supported by cDNA: gi_13926226_gb_AF372873.1_AF372873	---	245045_at	950.264	1037.03	1055.28	954.655	1004.69	1176.78	982.387	1093.93	1045.37	1014.19	1038.16	1.03075	0.697662	0.993101	0.945004	1.02363	0.711641
AT2G26510	xanthine/uracil permease family protein	putative membrane transporter ; supported by cDNA: gi_13877634_gb_AF370518.1_AF370518	---	245046_at	1118.52	1124.56	1113.88	1218.96	996.957	1765.99	1286.62	1086.24	1327.3	1118.99	1186.43	1.18616	0.413585	0.893867	0.674941	1.06027	0.433625
---	---	PSII 32 KDa protein	---	245047_at	717.427	615.563	252.031	1486.73	1106.14	804.975	1096.37	839.937	1132.62	528.341	968.154	2.14372	0.0674316	0.854794	0.588076	1.83244	0.122281
---	---	orf within trnK intron orf within trnK intron	---	245048_at	3684.81	4315.19	2700.52	3859.22	5047.89	3471.15	3362.42	2904.8	4126.09	3566.84	3133.61	1.15679	0.449351	0.759463	0.216363	0.87854	0.541102
---	---	ribosomal protein S16	---	245049_at	145.415	328.168	195.868	147.309	345.834	280.883	240.852	269.142	258.009	223.15	254.997	1.15621	0.685164	0.988329	0.970952	1.14272	0.68472
---	---	PSII K protein	---	245050_at	6836.4	4528.08	3141.15	8579.85	6103.34	5134.33	4701.46	4092.23	6605.84	4835.21	4396.85	1.3662	0.299847	0.6656	0.198736	0.909339	0.776189
AT2G26440	pectinesterase family protein	putative pectinesterase	---	245052_at	920.813	1324.04	1392.48	71.4625	55.7679	78.9725	36.2035	42.9634	68.7343	1212.44	39.5835	0.0566907	0.00148322	0.575891	0.0502396	0.0326477	0.00855664
AT2G26460	RED family protein	unknown protein	---	245054_at	342.603	281.706	290.452	370.012	329.516	405.137	318.565	332.23	368.222	304.92	325.397	1.2076	0.0941341	0.883699	0.231999	1.06716	0.473784
AT2G26470	expressed protein	hypothetical protein predicted by genscan; similar to SP|Q04471|YM04_YEAST	---	245055_at	31.7205	43.0864	52.397	31.9326	22.9629	43.088	32.8225	34.084	32.6612	42.4013	33.4532	0.770288	0.307939	1.02425	0.922863	0.788967	0.33097
AT2G39720	zinc finger (C3HC4-type RING finger) family protein	unknown protein ;supported by full-length cDNA: Ceres:253849.	---	245059_at	435.333	612.565	472.802	992.401	877.537	713.923	817.95	806.237	861.287	506.9	812.094	1.69913	0.0218082	0.942884	0.669652	1.60208	0.0220968
AT2G39770	GDP-mannose pyrophosphorylase (GMP1)	GDP-mannose pyrophosphorylase updated per Conklin PL et al, PNAS 1999, 96(7):4198-203;supported by full-length cDNA: Ceres:37775.	---	245060_at	2035.78	1543.54	1552.04	1338.04	1185.41	1610.39	1594.82	1404.03	1377.95	1710.45	1499.42	0.805602	0.179672	1.08816	0.538619	0.876622	0.411439
AT2G39730	ribulose bisphosphate carboxylase/oxygenase activase / RuBisCO activase	hypothetical protein ;supported by full-length cDNA: Ceres:7114.	---	245061_at	2145.54	3595.85	4108.14	4520.94	5976.06	6443.57	6171.28	6173.48	5646.86	3283.18	6172.38	1.71994	0.0456887	1.09306	0.532611	1.88	0.0318345
AT2G39760	speckle-type POZ protein-related	hypothetical protein predicted by genscan; similar to SP|P34568|YNV5_CAEEL;supported by full-length cDNA: Ceres:8256.	---	245062_at	592.939	656.132	667.251	955.075	813.123	1167.03	1031.3	1045.39	978.409	638.774	1038.35	1.5317	0.0322083	1.06126	0.682495	1.62553	0.000945097
AT2G39725	complex 1 family protein / LVR family protein	Expressed protein ; supported by full-length cDNA: Ceres: 5605.	---	245064_at	397.272	345.375	341.513	178.564	184.654	234.603	225.537	327.056	199.274	361.387	276.297	0.551414	0.00303177	1.38652	0.180004	0.764546	0.151069
AT2G39750	dehydration-responsive family protein	unknown protein ; supported by cDNA: gi_15450748_gb_AY053416.1_	---	245065_at	442.726	469.519	377.117	475.068	538.555	553.728	526.112	517.489	522.45	429.787	521.801	1.2156	0.0641711	0.998757	0.984732	1.21409	0.0813482
AT2G39840	serine/threonine protein phosphatase PP1 isozyme 4 (TOPP4) / phosphoprotein phosphatase 1	putative serine/threonine protein phosphatase PP1 isozyme 4 (TOPP4) identical to GB:P48484; contains a Ser/Thr protein phosphatase signature (PDOC00115); contains a metallo-phosphoesterase motif ...	---	245066_at	614.761	495.238	539.225	770.005	478.954	677.279	642.78	553.75	642.079	549.741	598.265	1.16797	0.375425	0.931762	0.730093	1.08827	0.449644
AT2G39780	ribonuclease 2 (RNS2)	S-like ribonuclease RNS2 identical to ribonuclease 2 precursor SP:P42814, GI:289210; contains a ribonuclease T2 family histidine active site signature (PDOC00459); supported by cDNA: gi_289209_gb ...	---	245067_at	1935.46	2577.83	1821.24	2839.58	3213.53	2778.88	2682	1914.71	2944	2111.51	2298.36	1.39426	0.0375871	0.780691	0.14997	1.08849	0.68473
AT2G23330	---	putative retroelement pol polyprotein	---	245079_at	167.001	135.794	108.849	279.056	273.607	247.544	205.009	261.637	266.735	137.215	233.323	1.94393	0.00262275	0.874736	0.266816	1.70042	0.0502601
AT2G23310	RER1C protein	putative integral membrane protein ;supported by full-length cDNA: Ceres:25204.	RER1C	245083_at	986.333	742.547	561.789	703.008	523.808	841.507	680.549	693.165	689.441	763.556	686.857	0.902934	0.654615	0.996252	0.984015	0.89955	0.662287
AT2G23290	myb family transcription factor	putative MYB family transcription factor ;supported by full-length cDNA: Ceres:40307.	---	245084_at	158.489	96.2046	96.5834	132.91	77.574	73.9706	130.827	87.6772	94.8183	117.092	109.252	0.809773	0.473024	1.15223	0.657245	0.933043	0.817749
AT2G23350	polyadenylate-binding protein, putative / PABP, putative	putative poly(A) binding protein ; supported by cDNA: gi_15292850_gb_AY050859.1_	---	245085_at	633.412	1169.63	1252.23	243.434	343.074	386.53	359.14	342.465	324.346	1018.42	350.802	0.318479	0.0249916	1.08157	0.663589	0.344457	0.0760038
AT2G39830	LIM domain-containing protein	hypothetical protein predicted by genscan	---	245087_at	82.4597	145.649	251.477	72.5739	110.557	84.888	97.4955	98.1961	89.3397	159.862	97.8458	0.558855	0.235532	1.09521	0.597395	0.612064	0.401779
AT2G40900	nodulin MtN21 family protein	putative integral membrane protein nodulin	---	245090_at	122.145	190.314	137.755	730.222	433.966	489.951	400.991	417.615	551.38	150.071	409.303	3.67412	0.0125778	0.742326	0.313121	2.72739	0.0024847
AT2G40950	bZIP transcription factor family protein	putative TGACG-sequence-specific bZIP DNA-binding protein	---	245092_at	409.861	532.888	415.239	527.629	539.723	624.649	579.764	667.287	564.001	452.663	623.525	1.24596	0.0918537	1.10554	0.328718	1.37746	0.0684012
AT2G40820	proline-rich family protein	hypothetical protein predicted by genscan	---	245093_at	113.185	157.898	222.754	63.9669	65.2401	124.616	135.973	133.24	84.6078	164.612	134.606	0.513982	0.100313	1.59094	0.148556	0.817717	0.517965
AT2G40840	glycoside hydrolase family 77 protein	4-alpha-glucanotransferase	---	245094_at	748.386	785.772	972.986	222.477	259.617	365.402	527.372	571.033	282.499	835.715	549.203	0.338032	0.00247209	1.94409	0.0189909	0.657165	0.0515466
AT2G40880	cysteine protease inhibitor, putative / cystatin, putative (FL3-27)	putative cysteine proteinase inhibitor B (cystatin B) ;supported by full-length cDNA: Ceres:11739.	---	245096_at	1213.08	1470.2	1088.53	4161.36	4689.52	4008.14	3330.35	3719	4286.34	1257.27	3524.67	3.40924	0.000208894	0.822304	0.0868207	2.80343	0.00158315
AT2G40935	expressed protein	Expressed protein ; supported by full-length cDNA: Ceres: 1297.	---	245097_at	382.302	344.436	303.06	211.937	182.875	187.554	233.865	232.013	194.122	343.266	232.939	0.565515	0.0037329	1.19996	0.0446682	0.678597	0.0334912
AT2G40940	ethylene response sensor / ethylene-responsive sensor (ERS)	ethylene response sensor (ERS) identical to GB:U21952:ATU21952; supported by cDNA: gi_15450903_gb_AY054532.1_	ERS	245098_at	1058.94	823.073	624.633	1002.09	638.221	850.603	820.665	857.372	830.305	835.548	839.018	0.993725	0.976026	1.01049	0.953261	1.00415	0.984316
AT2G40830	zinc finger (C3HC4-type RING finger) family protein	unknown protein ; supported by cDNA: gi_3790582_gb_AF079180.1_AF079180	---	245099_at	266.427	435.473	370.862	419.923	402.361	612.742	424.224	386.4	478.342	357.587	405.312	1.33769	0.22152	0.847327	0.468093	1.13346	0.516725
AT2G40930	ubiquitin-specific protease 5, putative (UBP5)	ubiquitin-specific protease 5 (UBP5), putative similar to GI:6648604; supported by cDNA: gi_6648603_gb_AF048705.1_AF048705	---	245100_at	279.706	391.234	346.115	421.8	416.244	461.04	368.519	333.184	433.028	339.018	350.852	1.2773	0.0563159	0.810229	0.0352918	1.03491	0.804723
AT2G40890	cytochrome P450 98A3, putative (CYP98A3)	putative cytochrome P450 ; supported by cDNA: gi_15810181_gb_AY056105.1_	---	245101_at	216.143	170.88	205.062	640.645	417.875	794.086	249.071	296.146	617.536	197.362	272.608	3.12895	0.0188167	0.441445	0.093528	1.38126	0.0563458
AT2G41600	expressed protein	hypothetical protein predicted by genefinder	---	245104_at	466.849	395.493	433.252	336.655	251.435	386.415	390.021	354.078	324.835	431.865	372.05	0.752169	0.0738327	1.14535	0.435642	0.861496	0.13826
AT2G41650	expressed protein	unknown protein	---	245106_at	153.226	347.576	601.657	73.8943	76.6483	81.4321	65.736	83.453	77.3249	367.486	74.5945	0.210416	0.0891584	0.964689	0.729375	0.202986	0.179135
AT2G41520	DNAJ heat shock N-terminal domain-containing protein	hypothetical protein predicted by genefinder; similar to EGAD|88596|96521	---	245109_at	121.759	149.475	146.98	191.395	134.596	198.293	173.056	184.948	174.761	139.405	179.002	1.25362	0.183896	1.02427	0.882708	1.28404	0.0481974
AT2G41550	expressed protein	hypothetical protein predicted by genefinder	---	245110_at	101.638	94.4238	110.035	77.0665	76.1125	136.866	109.018	117.459	96.6817	102.032	113.238	0.947559	0.807833	1.17125	0.571353	1.10983	0.189026
AT2G41540	NAD-dependent glycerol-3-phosphate dehydrogenase family protein	glycerol-3-phosphate dehydrogenase ;supported by full-length cDNA: Ceres:105456.	---	245112_at	1176.75	1480.4	1429.86	803.458	774.573	1235.17	1021.45	927.051	937.734	1362.33	974.253	0.688328	0.0734612	1.03894	0.86373	0.715134	0.054413
AT2G41630	transcription initiation factor IIB-1 / general transcription factor TFIIB-1 (TFIIB1)	transcription factor IIB (TFIIB) identical to GB:P48512; contains a transcription factor TFIIB repeat signature (PDOC00624);supported by full-length cDNA: Ceres:2657.	---	245114_at	1284.24	861.427	689.11	4267.48	4256.17	4726.09	5290.29	5178.18	4416.58	944.926	5234.23	4.674	0.000122182	1.18513	0.0279145	5.53931	0.00034549
AT2G41530	esterase, putative	putative esterase D ;supported by full-length cDNA: Ceres:37276.	---	245115_at	2496.74	2959.85	3139.25	1131.54	1735.5	2007.49	2292.08	2434.54	1624.84	2865.28	2363.31	0.56708	0.0182541	1.45448	0.117079	0.824809	0.141221
AT2G41620	nucleoporin interacting component family protein	unknown protein ; supported by cDNA: gi_14334431_gb_AY034907.1_	---	245116_at	214.606	377.048	558.132	100.846	188.824	200.528	269.41	279.789	163.399	383.262	274.6	0.426338	0.102218	1.68054	0.0721993	0.71648	0.458755
AT2G41560	calcium-transporting ATPase 4, plasma membrane-type / Ca2+-ATPase, isoform 4 (ACA4)	putative Ca2+-ATPase ; supported by cDNA: gi_11493642_gb_AF200739.1_AF200739	ACA4	245117_at	270.87	311.382	369.452	63.2178	57.6673	65.1812	59.3497	68.7127	62.0221	317.235	64.0312	0.195509	0.000883312	1.03239	0.688073	0.201842	0.00643447
AT2G41680	thioredoxin reductase, putative / NADPH-dependent thioredoxin reductase, putative	putative thioredoxin reductase The last 2 exons encode thioredoxin. There is an EST match to exons 5-7, and the distance between exon 7 and exon 8 is only 90bp. It is unlikely this is two separat ...	---	245118_at	493.914	583.545	485.801	530.793	585.197	612.498	432.485	328.54	576.163	521.087	380.512	1.10569	0.235326	0.660425	0.029074	0.730228	0.0868942
AT2G41640	expressed protein	unknown protein ; supported by cDNA: gi_16930450_gb_AF419579.1_AF419579	---	245119_at	439.255	403.807	141.125	938.529	1482.55	779.766	1116.4	762.757	1066.95	328.062	939.577	3.25227	0.0336619	0.880622	0.704048	2.86402	0.0420617
AT2G39810	expressed protein	hypothetical protein predicted by genscan	---	245120_at	209.642	232.918	218.225	135.364	167.847	266.238	179.031	183.552	189.816	220.261	181.292	0.861778	0.488241	0.955089	0.877459	0.823075	0.0222744
AT2G47610	60S ribosomal protein L7A (RPL7aA)	60S ribosomal protein L7A ;supported by full-length cDNA: Ceres:6394.	---	245121_at	715.286	1598.7	2977.31	485.179	733.071	562.603	609.514	602.253	593.618	1763.76	605.884	0.336563	0.151981	1.02066	0.905006	0.343518	0.266262
AT2G47420	dimethyladenosine transferase, putative	putative dimethyladenosine transferase ; supported by cDNA: gi_14532649_gb_AY039949.1_	---	245122_at	154.977	156.87	222.661	163.673	153.669	227.08	212.787	175.652	181.474	178.169	194.22	1.01855	0.922697	1.07023	0.723068	1.09008	0.649364
AT2G47450	chloroplast signal recognition particle component (CAO)	unknown protein ; supported by cDNA: gi_15215824_gb_AY050442.1_	CAO	245123_at	730.513	1067.41	1068.96	486.078	471.103	456.198	361.507	378.895	471.126	955.629	370.201	0.493001	0.0127274	0.785779	0.00433233	0.38739	0.0275597
AT2G47580	small nuclear ribonucleoprotein U1A / spliceosomal protein U1A / U1snRNP-specific protein	small nuclear ribonucleoprotein U1A identical to GB:Z49991; supported by cDNA: gi_15450590_gb_AY052663.1_	---	245124_at	705.989	1000.17	1088.84	623.004	578.661	741.466	656.838	591.295	647.71	931.668	624.066	0.695216	0.0864239	0.963496	0.748653	0.669838	0.135051
AT2G47600	magnesium/proton exchanger (MHX1)	putative Na+/Ca2+ antiporter ; supported by cDNA: gi_6492236_gb_AF109178.1_AF109178	---	245127_at	422.147	314.507	304.763	270.287	161.676	217.301	217.674	309.108	216.421	347.139	263.391	0.623442	0.0558315	1.21703	0.440101	0.758748	0.252838
AT2G45330 /// AT5G23600	tRNA 2'phosphotransferase, putative	unknown protein	---	245131_s_at	430.042	459.979	476.376	657.672	362.675	723.306	563.755	502.072	581.218	455.466	532.914	1.27609	0.323333	0.916892	0.760971	1.17004	0.0750469
AT2G45320	expressed protein	hypothetical protein predicted by genefinder	---	245132_at	253.754	279.763	232.152	374.466	358.517	299.751	323.51	293.579	344.245	255.223	308.544	1.3488	0.0285316	0.896294	0.33788	1.20892	0.0845646
AT2G45310	NAD-dependent epimerase/dehydratase family protein	putative nucleotide sugar epimerase	---	245133_at	32.3286	44.9029	39.4637	58.975	53.52	60.516	69.3128	72.5234	57.6703	38.8984	70.9181	1.48259	0.0112087	1.22972	0.0213569	1.82316	0.00707532
AT2G45250 /// AT4G38280	expressed protein	unknown protein	---	245134_s_at	230.24	263.011	273.065	230.373	205.528	424.37	268.366	233.696	286.757	255.439	251.031	1.12261	0.679331	0.875413	0.718652	0.982745	0.84797
AT2G45460	forkhead-associated domain-containing protein / FHA domain-containing protein	unknown protein	---	245137_at	98.9129	150.543	140.41	94.3493	110.557	168.624	167.222	140.158	124.51	129.955	153.69	0.958101	0.852855	1.23436	0.413426	1.18264	0.373467
AT2G45270	glycoprotease M22 family protein	putative O-sialoglycoprotein endopeptidase ;supported by full-length cDNA: Ceres:112264.	---	245142_at	329.029	348.924	435.14	329.117	360.932	391.935	352.337	371.543	360.661	371.031	361.94	0.972052	0.794648	1.00355	0.96162	0.975499	0.844864
AT2G45240	methionyl aminopeptidase, putative / methionine aminopeptidase, putative / peptidase M, putative	putative methionine aminopeptidase ;supported by full-length cDNA: Ceres:37621.	---	245144_at	411.289	398.394	480.739	200.427	201.339	207.268	239.029	233.135	203.011	430.141	236.082	0.471965	0.000899649	1.1629	0.00258494	0.548848	0.0098833
AT2G45440	dihydrodipicolinate synthase 2 (DHDPS2)	putative dihydrodipicolinate synthase ;supported by full-length cDNA: Ceres:26817.	DHDPS2	245145_at	262.232	292.558	451.909	153.806	224.248	188.555	213.841	209.864	188.87	335.566	211.852	0.562838	0.0779279	1.12168	0.44643	0.631327	0.201863
AT2G45200	Golgi SNARE 12 protein / Golgi SNAP receptor complex member 1	putative cis-Golgi SNARE protein ; supported by cDNA: gi_13898894_gb_AF357529.1_AF357529	---	245146_at	1077.78	625.27	676.841	732.72	566.571	682.822	619.226	601.253	660.704	793.297	610.24	0.832859	0.430176	0.92362	0.487323	0.769245	0.394824
AT2G45280	DNA repair family protein	putative RAD51C-like DNA repair protein ; supported by cDNA: gi_15425730_dbj_AB062456.1_AB062456	---	245147_at	119.606	136.909	181.885	90.6006	58.2313	103.62	69.9922	74.3761	84.1507	146.133	72.1842	0.575848	0.0540315	0.857797	0.543112	0.493961	0.0541766
AT2G47620	SWIRM domain-containing protein / DNA-binding family protein	putative SWI/SNF family transcription activator	---	245149_at	115.278	103.832	170.312	140.602	142.896	192.88	165.144	144.213	158.793	129.807	154.679	1.2233	0.338431	0.97409	0.871417	1.1916	0.434166
AT2G47590	photolyase/blue light photoreceptor (PHR2)	photolyase/blue-light receptor (PHR2) ;supported by full-length cDNA: Ceres:34800.	---	245150_at	317.947	543.599	714.749	223.126	256.501	332.5	342.533	281.494	270.709	525.432	312.013	0.515213	0.0997838	1.15258	0.449135	0.593823	0.25015
AT2G47490	mitochondrial substrate carrier family protein	putative mitochondrial carrier protein similar to SP:P40556:YIA6_YEAST and SP:P39953:YEA6_YEAST;supported by full-length cDNA: Ceres:120306.	---	245152_at	422.17	787.898	568.206	1366.25	1431.2	1228.38	1191.07	981.896	1341.94	592.758	1086.49	2.26389	0.00356051	0.809637	0.102294	1.83293	0.0521257
AT5G12470	expressed protein	putative protein similarity to predicted proteins, Arabidopsis thaliana	---	245155_at	877.295	1136.29	1457.8	955.17	1215.02	1210.08	1122.83	831.104	1126.76	1157.13	976.967	0.973752	0.87984	0.867063	0.405707	0.844304	0.511405
AT5G12480	calmodulin-domain protein kinase isoform 7 (CPK7)	calcium-dependent protein kinase-like protein strong similarity to calcium-dependent protein kinase 19, Arabidopsis thaliana, PIR:S71778~Contains EF-hand calcium-binding domain AA409-421;EF-hand ...	---	245156_at	168.726	150.786	162.368	153.286	87.6816	170.909	138.211	125.423	137.292	160.627	131.817	0.854726	0.4179	0.96012	0.878903	0.82064	0.0401593
AT2G33100	cellulose synthase family protein	putative cellulose synthase	---	245159_at	21.8548	27.2634	22.4193	41.6664	49.6489	41.5851	39.4019	51.0083	44.3001	23.8458	45.2051	1.85777	0.00299748	1.02043	0.880511	1.89572	0.0218313
AT2G33070	jacalin lectin family protein	putative myrosinase binding protein	---	245161_at	39.8334	71.0932	46.0009	52.3759	75.6674	69.7223	79.1094	69.7376	65.9219	52.3091	74.4235	1.26024	0.314342	1.12896	0.444155	1.42276	0.183135
AT2G33210	chaperonin, putative	mitochondrial chaperonin (HSP60)	---	245164_at	810.912	1486.44	1809.12	250.96	271.407	266.922	321.93	277.479	263.096	1368.82	299.704	0.192206	0.0197937	1.13914	0.140756	0.21895	0.0671156
AT2G33180	expressed protein	unknown protein predicted by genscan	---	245165_at	213.27	474.309	442.438	75.8937	74.0163	71.1668	87.4503	67.0462	73.6922	376.672	77.2482	0.19564	0.0211187	1.04825	0.679753	0.205081	0.0670839
AT2G33170	leucine-rich repeat transmembrane protein kinase, putative	putative receptor-like protein kinase	---	245166_at	812.2	743.855	583.753	934.084	1003.08	925.223	1170.79	1286.77	954.13	713.269	1228.78	1.33769	0.0287332	1.28786	0.0144227	1.72275	0.0131977
AT2G33110 /// AT2G33120	synaptobrevin-related protein / vesicle-associated membrane protein 722 (VAMP722) (SAR1)	putative synaptobrevin ;supported by full-length cDNA: Ceres:2443.	---	245167_s_at	685.086	840.907	577.749	773.858	561.248	979.633	692.048	748.205	771.58	701.247	720.127	1.1003	0.648415	0.933314	0.765125	1.02692	0.86341
AT2G33150	acetyl-CoA C-acyltransferase, putative / 3-ketoacyl-CoA thiolase, putative	3-ketoacyl-CoA thiolase ;supported by full-length cDNA: Ceres:36488.	---	245168_at	8955.21	8660.4	7975.49	6889.28	6320.88	9455.78	8964.88	9449.02	7555.31	8530.37	9206.95	0.885696	0.387745	1.21861	0.280584	1.07931	0.202197
AT2G33220	expressed protein	unknown protein predicted by genefinder and 5' EST; supported by full-length cDNA: Ceres: 954.	---	245169_at	1717.94	1810.88	1888.11	950.055	1004.31	1015.08	1392.95	1358.71	989.814	1805.64	1375.83	0.548179	0.000105105	1.38999	0.000910916	0.761962	0.006975
AT2G47520	AP2 domain-containing transcription factor, putative	putative AP2 domain transcription factor	---	245173_at	58.8224	67.3682	54.2428	95.0104	134.757	89.7088	85.9194	107.785	106.492	60.1445	96.8524	1.77061	0.0346048	0.909479	0.664002	1.61033	0.0310084
AT2G47470	thioredoxin family protein	putative protein disulfide-isomerase	---	245175_at	2040.4	2801.3	2819.22	2197.77	2026.66	2733.43	3381.21	2533.6	2319.28	2553.64	2957.4	0.908227	0.520934	1.27514	0.224895	1.15811	0.442745
AT2G47440	DNAJ heat shock N-terminal domain-containing protein	unknown protein similar to GP|2104534|AF001308 (T10M13.11)	---	245176_at	260.22	365.719	298.924	350.792	281.428	264.726	267.214	281.052	298.982	308.288	274.133	0.969816	0.829723	0.916886	0.522355	0.889211	0.457069
AT5G12390	expressed protein	putative protein similarity to cDNA clones from human and mouse	---	245178_at	582.417	401.375	382.706	848.285	570.659	930.736	624.907	668.892	783.227	455.5	646.9	1.71949	0.0602058	0.825941	0.406578	1.4202	0.106643
AT5G12400	PHD finger transcription factor, putative	putative protein similarity to predicted proteins, Arabidopsis thaliana	---	245179_at	279.5	319.886	295	453.707	380.833	533.011	480.896	434.62	455.85	298.129	457.758	1.52904	0.0256502	1.00419	0.976353	1.53544	0.00611852
AT5G12410	THUMP domain-containing protein	putative protein similarity to proteins of unknown function from human and mouse	---	245180_at	749.048	849.551	1005.82	379.934	386.751	456.321	438.051	392.629	407.669	868.139	415.34	0.469589	0.0042349	1.01882	0.843924	0.478425	0.0190392
AT5G12430	DNAJ heat shock N-terminal domain-containing protein	putative protein similarity to TETRATRICOPEPTIDE REPEAT PROTEIN 2 , human, SWISSPROT:TTC2_HUMAN~Contains dnaJ domains signatures and profile AA1108-1127	---	245182_at	114.341	110.225	75.7064	134.375	84.8856	131.339	137.043	126.974	116.867	100.091	132.009	1.16761	0.452179	1.12957	0.523217	1.31889	0.144327
AT5G12440	zinc finger (CCCH-type) family protein	putative protein similarity to predicted proteins, Arabidopsis thaliana	---	245183_at	155.277	127.912	163.504	97.2146	146.464	155.086	187.81	170.906	132.922	148.897	179.358	0.892706	0.489034	1.34935	0.149743	1.20457	0.139695
AT1G67650 /// AT1G67680	expressed protein	F12A21.17 similar to signal recognition particle 72kD gi|5902124	---	245187_s_at	376.666	570.088	509.118	525.689	449.091	623.33	525.804	511.187	532.704	485.291	518.495	1.0977	0.567363	0.973328	0.841757	1.06842	0.683709
AT1G67660	expressed protein	F12A21.19 unknown protein; similar to ESTs gb|AI996033.1, and dbj|AV563431.1	---	245188_at	656.196	476.241	525.865	222.207	142.701	374.137	279.482	325.306	246.348	552.767	302.394	0.445664	0.0239949	1.22751	0.574762	0.547055	0.0392251
AT1G67690	peptidase M3 family protein / thimet oligopeptidase family protein	F12A21.16 hypothetical protein	---	245190_at	176.579	110.86	139.776	74.9512	81.7543	87.1314	94.0113	98.1646	81.279	142.405	96.0879	0.570759	0.0341676	1.1822	0.0540723	0.674751	0.156253
AT1G67820	protein phosphatase 2C, putative / PP2C, putative	F12A21.5 similar to protein phosphatase 2C emb|CAA72341.1	---	245194_at	132.415	215.822	283.884	81.2192	145.64	172.723	101.141	84.9168	133.194	210.707	93.0291	0.63213	0.206934	0.698447	0.34076	0.441509	0.130327
AT1G67740	photosystem II core complex proteins psbY, chloroplast (PSBY) / L-arginine metabolising enzyme	F12A21.13 putative photosystem II Core Complex sp|049347|PSBY_ARATH; similar to ESTs gb|BE523181, dbj|AV531372.1, dbj|AV527826.1, dbj AV520274.1, dbj|AV522153.1, dbj|AV530317.1, dbj|AV526312.1, ...	PSBY	245195_at	1904.48	3169.62	3048.36	3346.03	4305.14	3722.85	3430.03	2929.87	3791.34	2707.49	3179.95	1.40032	0.0915046	0.838741	0.22877	1.1745	0.455473
AT1G67700	expressed protein	Expressed protein ; supported by full-length cDNA: Ceres: 19973.	---	245198_at	668.586	722.275	854.662	281.902	411.467	398.579	323.806	310.954	363.983	748.508	317.38	0.486278	0.00507023	0.871964	0.447164	0.424017	0.00916035
AT1G67730	b-keto acyl reductase, putative (GLOSSY8)	Expressed protein ; supported by full-length cDNA: Ceres: 7434.	---	245199_at	1733.82	2100.74	2125.88	1965.66	1979.95	1959.46	1945.49	1792.46	1968.36	1986.81	1868.97	0.990711	0.891355	0.94951	0.182728	0.940689	0.545141
AT1G67850	expressed protein	F12A21.2 hypothetical protein; supported by cDNA: gi_14326581_gb_AF385745.1_AF385745	---	245200_at	127.725	152.527	124.216	276.364	267.77	266.542	294.349	275.358	270.225	134.823	284.854	2.0043	0.000136731	1.05413	0.169573	2.1128	0.00156302
AT1G67840	ATP-binding region, ATPase-like domain-containing protein	F12A21.3 unknown protein; similar to ESTs gb|AI995396.1, dbj|AV557393.1, and dbj|AV557055.1; supported by cDNA: gi_15146205_gb_AY049244.1_	---	245201_at	132.808	163.348	139.814	274.614	281.965	319.645	239.391	274.374	292.075	145.323	256.882	2.00983	0.000931008	0.879509	0.211563	1.76766	0.00802822
AT1G67720	leucine-rich repeat family protein / protein kinase family protein	F12A21.14 similar to receptor protein kinase-like protein emb|CAB45811.1; supported by cDNA: gi_16604632_gb_AY059761.1_ which likely contains two unspliced introns.	---	245202_at	352.972	709.536	1010.69	35.8889	53.058	131.177	187.931	283.301	73.3745	691.066	235.616	0.106176	0.0325437	3.21114	0.0522891	0.340946	0.163569
AT5G12290	expressed protein	putative protein similarity to NCA2 protein, yeast, PIR:S54389~Contains 'Homeobox' domain signature and profile AA305-328	---	245206_at	370.284	305.987	348.823	293.025	235.018	299.27	283.147	248.178	275.771	341.698	265.662	0.80706	0.0770579	0.963343	0.754048	0.777476	0.0708148
AT5G12310	zinc finger (C3HC4-type RING finger) family protein	RING finger-like protein similarity to predicted protein, Arabidopsis thaliana, AF361602~Contains Zinc finger, C3HC4 type (RING finger), signature AA61-70	---	245207_at	638.127	760.449	862.22	1296.4	1190.9	1718.14	1121.9	1037.48	1401.81	753.599	1079.69	1.86016	0.0202305	0.77021	0.223116	1.43271	0.0355052
AT5G12330	lateral root primordium 1 (LRP1)	lateral root primordia (LRP1)	LRP1	245208_at	55.3657	50.264	56.3909	81.8343	76.9219	60.2701	94.7343	89.3896	73.0088	54.0069	92.062	1.35184	0.0489842	1.26097	0.115059	1.70463	0.00122563
AT5G12350	zinc finger protein, putative / regulator of chromosome condensation (RCC1) family protein	putative protein similarity to UVB-resistance protein UVR8, Arabidopsis thaliana, PIR:T50662~Contains Regulator of chromosome condensation (RCC1) signatures AA300-310;Regulator of chromosome cond ...	---	245210_at	116.383	168.926	142.632	212.124	241.101	280.097	281.89	224.404	244.441	142.647	253.147	1.71361	0.0149124	1.03562	0.810376	1.77464	0.0318496
AT5G12370	exocyst complex component Sec10-related	putative protein similarity to sec10, Drosophila melanogaster, AE003746~Contains Putative AMP-binding domain signature AA505-516	---	245211_at	479.035	726.161	628.598	648.395	704.802	783.616	792.508	731.225	712.271	611.265	761.866	1.16524	0.284817	1.06963	0.437647	1.24638	0.213062
AT1G44575	photosystem II 22kDa protein, chloroplast / CP22 (PSBS)	photosystem II 22kDa protein, putative similar to photosystem II 22kDa protein GI:21306 from [Spinacia oleracea]; supported by cDNA: gi_15294225_gb_AF410304.1_AF410304	PSBS	245213_at	5678.39	7314.94	6869.04	6753.7	6340.45	7759	8979.33	7220.26	6951.05	6620.79	8099.79	1.04988	0.635604	1.16526	0.270213	1.22339	0.202435
AT1G67830	GDSL-motif lipase/hydrolase family protein	F12A21.4 similar to iEP4 gb|AAD11468.1	---	245215_at	600.898	408.197	334.786	692.251	498.138	361.704	1647.75	780.272	517.364	447.96	1214.01	1.15493	0.606864	2.34653	0.137671	2.71008	0.109041
AT4G16143	importin alpha-2, putative (IMPA-2)	Expressed protein non-consensus GG donor splice site at exon 1 and 6; CT acceptor splice site at exon 2; supported by cDNA: gi:13605660	---	245216_at	219.469	222.836	299.361	268.561	183.065	305.097	217.69	189.096	252.241	247.222	203.393	1.0203	0.915805	0.806345	0.382763	0.822714	0.302887
AT1G58848 /// AT1G59218	disease resistance protein (CC-NBS-LRR class), putative / PRM1 homolog, putative	viral resistance protein, putative, 5' partial similar to viral resistance protein GI:7110565 from [Arabidopsis thaliana]	---	245218_s_at	214.813	267.103	276.294	252.744	327.361	254.543	224.275	268.657	278.216	252.737	246.466	1.10081	0.459381	0.88588	0.440269	0.975189	0.846523
AT1G58807 /// AT1G59124	disease resistance protein (CC-NBS-LRR class), putative / PRM1 homolog, putative	viral resistance protein, putative similar to viral resistance protein GI:7110565 from [Arabidopsis thaliana]	---	245219_at	770.835	783.599	629.977	658.938	1333.68	710.789	554.513	571.164	901.135	728.137	562.838	1.23759	0.479916	0.624588	0.313439	0.772984	0.0811342
AT3G29810	phytochelatin synthetase family protein / COBRA cell expansion protein COBL2	phytochelatin synthetase-like protein gene_id:K17E7.120;supported by full-length cDNA: Ceres:98007.	---	245228_at	94.5232	122.459	132.594	373.279	295.511	287.046	190.029	207.751	318.612	116.525	198.89	2.73428	0.0024405	0.624238	0.0449849	1.70684	0.0144836
AT4G25620	hydroxyproline-rich glycoprotein family protein	putative protein contains EST gb:T4504800	---	245229_at	77.4356	59.6752	55.6507	75.8719	89.843	64.9161	69.3911	69.0393	76.877	64.2538	69.2152	1.19646	0.268827	0.900336	0.470987	1.07721	0.606081
AT4G25610	zinc finger (C2H2 type) family protein	hypothetical protein Contains Zinc finger, C2H2 type, domain, [CEKCSREFCSPVNFRRHNRMH]00	---	245230_at	68.2701	82.0771	66.6165	85.2339	88.234	101.918	91.8898	71.0517	91.7953	72.3212	81.4708	1.26927	0.0517248	0.887527	0.386411	1.12651	0.428392
AT4G25600	ShTK domain-containing protein	hypothetical protein	---	245231_at	143.2	304.297	274.387	130.41	128.307	124.334	143.697	155.512	127.684	240.628	149.605	0.530628	0.0846507	1.17168	0.0215971	0.621725	0.250224
AT4G25550	expressed protein	putative protein similarity to predicted protein F43G9.5, Caenorhabditis elegans00	---	245235_at	906.751	923.091	1012.35	654.106	718.237	931.265	869.439	664.844	767.87	947.399	767.141	0.810503	0.116719	0.999052	0.995955	0.809734	0.130681
AT4G25540	DNA mismatch repair protein MSH3 (MSH3)	putative DNA mismatch repair protein similarity to DNA mismatch repair protein rep-3, Mus musculus, PIR2:JC4019~Contains DNA mismatch repair proteins mutS family signature, [SLVILDELGRGTSTHDG], A ...	MSH3	245236_at	138.897	124.028	120.25	143.674	174.248	148.709	135.164	128.437	155.544	127.725	131.8	1.2178	0.065435	0.847353	0.153098	1.03191	0.635951
AT4G25520	transcriptional co-regulator family protein	putative protein similarity to ALR - Homo sapiens~contains EST gb:Aa39558600	---	245237_at	131.763	205.055	126.289	284.016	312.728	366.925	348.009	350.531	321.223	154.369	349.27	2.08088	0.0089927	1.08731	0.437491	2.26257	0.00952471
AT4G25570	cytochrome B561 family protein	putative protein similarity to cytochrome b561, Homo sapiens, PIR2:S53321~contains EST gb:AA720180, R65413, T46072, AA728528, T04182, T04807, Z37601, F19849, T8828200;supported by full-length cDN ...	---	245238_at	473.277	557.062	644.882	881.839	844.585	597.484	960.519	625.363	774.636	558.407	792.941	1.38722	0.101493	1.02363	0.921008	1.42001	0.193252
AT1G44446	chlorophyll a oxygenase (CAO) / chlorophyll b synthase	chlorophyll a oxygenase identical to chlorophyll a oxygenase GI:5853117 from [Arabidopsis thaliana]; supported by cDNA: gi_5478806_dbj_AB021316.1_AB021316	CAO	245242_at	324.472	524.204	500.851	674.896	795.301	766.803	502.67	572.693	745.667	449.842	537.682	1.65762	0.0152794	0.721075	0.0304226	1.19527	0.379718
AT1G44350	IAA-amino acid hydrolase 6, putative (ILL6) / IAA-Ala hydrolase, putative	IAA-amino acid hydrolase, putative similar to IAA-amino acid hydrolase GI:3421384 from [Arabidopsis thaliana]	---	245244_at	172.996	178.867	390.641	239.213	161.385	115.096	149.104	194.129	171.898	247.501	171.617	0.694533	0.399365	0.998364	0.995838	0.693397	0.478287
AT4G17230	scarecrow-like transcription factor 13 (SCL13)	scarecrow-like 13 (SCL13) ; supported by cDNA: gi_16930432_gb_AF419570.1_AF419570	---	245247_at	184.75	175.076	178.664	205.312	198.058	350.473	296.178	426.152	251.281	179.496	361.165	1.39992	0.222294	1.43729	0.264804	2.0121	0.0333462
AT4G15415	serine/threonine protein phosphatase 2A (PP2A) regulatory subunit B' (B'gamma)	Expressed protein ; supported by cDNA: gi_2160693_gb_U73528.1_ATU73528	---	245248_at	125.196	181.705	141.737	227.662	198.238	244.242	210.246	209.078	223.381	149.546	209.662	1.49373	0.0264387	0.938587	0.487364	1.40199	0.0692436
AT4G16760	acyl-CoA oxidase (ACX1)	acyl-CoA oxidase like protein ; supported by cDNA: gi_3044213_gb_AF057044.1_AF057044	ACX1	245249_at	1067.41	1604.59	1595.62	2076.45	1875.34	2105.8	2057.11	2276.48	2019.2	1422.54	2166.8	1.41943	0.0358347	1.0731	0.320182	1.52319	0.0550904
AT4G17615	calcineurin B-like protein 1 (CBL1)	calcineurin B-like protein 1 ; supported by cDNA: gi_3309081_gb_AF076251.1_AF076251	CBL1	245251_at	322.026	350.512	301.494	374.87	253.593	341.952	322.851	348.85	323.472	324.677	335.85	0.996286	0.976758	1.03827	0.812176	1.03441	0.627627
AT4G14680	sulfate adenylyltransferase 3 / ATP-sulfurylase 3 (APS3)	ATP-sulfurylase ; supported by cDNA: gi_459143_gb_U06275.1_ATU06275	APS3	245254_at	240.135	296.319	284.809	168.766	188.65	189.603	177.777	195.27	182.339	273.755	186.524	0.666068	0.00770838	1.02295	0.727296	0.681353	0.0323882
AT4G14110	COP9 signalosome subunit, putative / CSN subunit, putative (CSN8)	COP9 protein ; supported by cDNA: gi_530869_gb_L32874.1_ATHCOP9A	---	245255_at	711.709	824.265	1063.4	813.276	647.687	784.322	724.62	808.359	748.428	866.458	766.49	0.863779	0.364906	1.02413	0.820383	0.884624	0.519678
AT4G15090	far-red impaired response protein (FAR1) / far-red impaired responsive protein (FAR1)	Expressed protein ; supported by cDNA: gi_5764394_gb_AF159587.1_AF159587	---	245256_at	131.661	122.104	82.4895	244.614	177.4	196.523	203.614	210.732	206.179	112.085	207.173	1.83949	0.0197809	1.00482	0.971848	1.84836	0.0167463
AT4G16360	5'-AMP-activated protein kinase beta-2 subunit, putative	kinase like protein ; supported by cDNA: gi_13430671_gb_AF360248.1_AF360248	---	245260_at	829.832	1168.32	860.838	2924.59	2189.2	3280.98	2519.84	1954.34	2798.26	952.996	2237.09	2.93627	0.00553749	0.799458	0.314352	2.34743	0.0147275
AT4G14385	expressed protein	Expressed protein ; supported by cDNA: gi_13877886_gb_AF370206.1_AF370206	---	245261_at	430.833	362.915	411.222	281.812	226.502	447.31	229.599	281.072	318.541	401.657	255.336	0.793069	0.296796	0.801577	0.523437	0.635706	0.0202178
AT4G17740	C-terminal processing protease, putative	PSII D1 protein processing enzyme ; supported by cDNA: gi_15809807_gb_AY054171.1_	ctpA	245263_at	552.905	462.407	440.833	244.851	359.561	229.778	254.582	223.103	278.063	485.381	238.842	0.572876	0.0178722	0.858949	0.521544	0.492071	0.0125944
AT4G14500	expressed protein	hypothetical protein ; supported by cDNA: gi_16226250_gb_AF428283.1_AF428283	---	245269_at	1661.93	1567.31	1134.53	1049.13	1059.12	1264.67	1046.94	1030.72	1124.31	1454.59	1038.83	0.772936	0.135268	0.923973	0.416325	0.714172	0.141655
AT4G14960	tubulin alpha-6 chain (TUA6)	tubulin alpha-6 chain (TUA6) ; supported by cDNA: gi_16226461_gb_AF428406.1_AF428406	TUA6	245270_at	1249.54	1328.06	1474.34	1430.07	1249.54	1603.54	1615.88	1451.42	1427.71	1350.64	1533.65	1.05706	0.560608	1.0742	0.519192	1.13549	0.179178
AT4G16430	basic helix-loop-helix (bHLH) family protein	transcription factor like protein ; supported by cDNA: gi_16226918_gb_AF428368.1_AF428368	---	245271_at	556.383	632.75	622.652	906.764	525.825	1047.58	941.194	966.934	826.723	603.928	954.064	1.36891	0.230526	1.15403	0.572145	1.57976	0.00169099
AT4G14950	expressed protein	hypothetical protein ; supported by cDNA: gi_16604570_gb_AY059730.1_	---	245273_at	400.019	396.607	325.088	474.645	466.665	506.675	457.69	388.915	482.662	373.905	423.303	1.29087	0.016383	0.877018	0.143169	1.13211	0.311092
AT4G14360	dehydration-responsive protein-related	ankyrin like protein ; supported by cDNA: gi_16604604_gb_AY059747.1_	---	245274_at	279.473	247.187	209.293	291.795	357.654	239.676	503.43	384.688	296.375	245.318	444.059	1.20813	0.267856	1.4983	0.0989705	1.81014	0.0306251
AT4G15550	UDP-glucose:indole-3-acetate beta-D-glucosyltransferase (IAGLU)	glucosyltransferase like protein ; supported by cDNA: gi_2149126_gb_U81293.1_ATU81293	IAGLU	245277_at	430.373	468.905	430.965	1181.22	734.426	1191.35	852.358	1023.71	1035.66	443.415	938.035	2.33565	0.017286	0.905734	0.666	2.11548	0.00491029
AT4G17730	syntaxin 23 (SYP23) / PEP12-like protein	syntaxin ; supported by cDNA: gi_2149379_gb_U85036.1_ATU85036	SYP23	245278_at	2321.88	1879.9	1559.99	1213.72	1275.96	1695.15	904.572	942.106	1394.94	1920.59	923.339	0.72631	0.121017	0.661918	0.0949955	0.480758	0.0396796
AT4G17270	Mo25 family protein	putative protein ; supported by cDNA: gi_14190518_gb_AF380659.1_AF380659	---	245279_at	939.608	1176.06	1016.63	1302.29	1242.38	1852.7	1419.38	1480.48	1465.79	1044.1	1449.93	1.40388	0.110469	0.989183	0.953751	1.3887	0.0220731
AT4G16845	vernalization 2 protein (VRN2)	Expressed protein ; supported by cDNA: gi_14334421_gb_AY034902.1_	---	245280_at	595.915	715.503	652.267	833.999	1077.67	1066.31	901.534	809.46	992.66	654.561	855.497	1.51653	0.0174708	0.861823	0.293976	1.30698	0.0375223
AT4G15560	1-deoxy-D-xylulose 5-phosphate synthase, putative / 1-deoxyxylulose-5-phosphate synthase, putative / DXP-synthase, putative (DEF) (CLA1)	DEF (CLA1) protein ; supported by cDNA: gi_14334451_gb_AY034917.1_	DEF/CLA1	245281_at	3519.62	2951.5	3335.29	3113	2551.67	3539.85	2402.65	2058.09	3068.17	3268.8	2230.37	0.938623	0.57767	0.726938	0.121597	0.68232	0.025718
AT4G14990	expressed protein	hypothetical protein ; supported by cDNA: gi_14334731_gb_AY035039.1_	---	245282_at	854.299	795.649	456.336	1469.14	949.824	1287.69	1911.24	981.245	1235.55	702.095	1446.24	1.7598	0.0531324	1.17053	0.633531	2.0599	0.146405
AT4G13980	heat shock transcription factor family protein	Expressed protein ; supported by cDNA: gi_14517386_gb_AY039528.1_	---	245283_at	122.049	142.486	164.017	177.33	133.88	296.683	214.382	153.546	202.631	142.851	183.964	1.41848	0.299181	0.907874	0.79805	1.2878	0.232373
AT4G14210	phytoene dehydrogenase, chloroplast / phytoene desaturase (PDS)	phytoene dehydrogenase precursor (phytoene desaturase) ; supported by cDNA: gi_14532765_gb_AY040007.1_	PDS	245284_at	578.726	745.109	639.943	2380.9	1882.95	2424.22	2192.25	2413.08	2229.36	654.593	2302.67	3.40571	0.000947196	1.03288	0.77893	3.51771	0.00053818
AT4G14030 /// AT4G14040	selenium-binding protein, putative	selenium-binding protein like ; supported by cDNA: gi_14532843_gb_AY040046.1_	---	245285_s_at	64.0274	72.996	99.26	50.8123	29.3289	56.1115	37.5979	42.4641	45.4176	78.7611	40.031	0.576649	0.0672268	0.8814	0.650066	0.508259	0.0671177
AT4G14880	cysteine synthase / O-acetylserine (thiol)-lyase / O-acetylserine sulfhydrylase (OAS1)	cytosolic O-acetylserine(thiol)lyase (EC 4.2.99.8) ; supported by cDNA: gi_15027936_gb_AY045825.1_	---	245286_at	1409.22	1687.55	1898.51	754.825	809.118	1505.04	1515.48	1494.16	1022.99	1665.09	1504.82	0.614377	0.0835801	1.471	0.220117	0.903746	0.445823
AT4G14910	imidazoleglycerol-phosphate dehydratase, putative	imidazoleglycerol-phosphate dehydratase ; supported by cDNA: gi_15081689_gb_AY048237.1_	---	245287_at	333.645	388.65	461.204	409.743	229.052	424.878	408.027	289.652	354.558	394.5	348.84	0.898752	0.613128	0.983873	0.954557	0.884258	0.53278
AT4G16420	transcriptional adaptor (ADA2b)	transcriptional adaptor like protein ; supported by cDNA: gi_15215639_gb_AY050348.1_	ADA2b	245288_at	404.098	409.066	356.575	475.513	448.965	578.023	519.893	502.541	500.834	389.913	511.217	1.28448	0.0604167	1.02073	0.852289	1.31111	0.012576
AT4G15470	expressed protein	Expressed protein ; supported by cDNA: gi_15215826_gb_AY050443.1_	---	245289_at	2328.38	1892.93	1390.15	3965.23	3147.58	3760.69	3916.39	3721.23	3624.5	1870.49	3818.81	1.93773	0.00868227	1.05361	0.592465	2.04161	0.0121286
AT4G16490	armadillo/beta-catenin repeat family protein	hypothetical protein ; supported by cDNA: gi_15292862_gb_AY050865.1_	---	245290_at	75.0809	94.3877	124.129	125.119	95.9102	182.409	316.302	192.223	134.479	97.866	254.262	1.37412	0.277267	1.89071	0.125025	2.59807	0.0515786
AT4G16155	dihydrolipoamide dehydrogenase 2, plastidic / lipoamide dehydrogenase 2 (PTLPD2)	Expressed protein ; supported by cDNA: gi_15292886_gb_AY050877.1_	ptlpd2	245291_at	2376.35	1821.99	1339.07	2183.78	2063.71	1818.29	1209.9	1018.7	2021.93	1845.8	1114.3	1.09542	0.609613	0.55111	0.0101235	0.603696	0.15991
AT4G15093	catalytic LigB subunit of aromatic ring-opening dioxygenase family	Expressed protein ; supported by cDNA: gi_15293028_gb_AY050948.1_	---	245292_at	296.255	234.555	202.313	1032.51	808.968	856.685	687.475	750.397	899.389	244.374	718.936	3.68038	0.000869413	0.79936	0.141139	2.94195	0.0015514
AT4G16660	heat shock protein 70, putative / HSP70, putative	HSP like protein ; supported by cDNA: gi_15293148_gb_AY051008.1_	---	245293_at	354.385	497.632	351.714	251.655	275.907	323.095	625.615	414.655	283.552	401.244	520.135	0.706684	0.0887274	1.83435	0.0653685	1.29631	0.321078
AT4G14340	casein kinase I (CKI1)	casein kinase I ; supported by cDNA: gi_15450524_gb_AY052364.1_	---	245294_at	339.554	455.469	420.836	611.249	600.986	892.278	795.288	798.555	701.504	405.286	796.921	1.73088	0.0432226	1.13602	0.495109	1.96632	0.00306395
AT4G16100	expressed protein	hypothetical protein ; supported by cDNA: gi_15450995_gb_AY054578.1_	---	245295_at	192.712	177.093	199.681	224.141	161.237	268.46	218.546	234.075	217.946	189.829	226.311	1.14812	0.426755	1.03838	0.849865	1.19218	0.0391031
AT4G16510	YbaK/prolyl-tRNA synthetase-related	hypothetical protein ; supported by cDNA: gi_15451033_gb_AY054597.1_	---	245297_at	124.651	92.605	122.206	103.098	101.723	99.7406	78.412	69.4082	101.521	113.154	73.9101	0.89719	0.323689	0.72803	0.00454442	0.653181	0.0644763
AT4G15010	mitochondrial substrate carrier family protein	hypothetical protein ; supported by cDNA: gi_15451217_gb_AY054689.1_	---	245298_at	658.332	684.731	740.771	654.202	615.529	948.699	848	872.647	739.477	694.611	860.323	1.06459	0.699089	1.16342	0.440076	1.23857	0.014829
AT4G17530	Ras-related GTP-binding protein, putative	ras-related small GTP-binding protein RAB1c ; supported by cDNA: gi_15529160_gb_AY052204.1_	---	245299_at	1094.49	2270.12	1880.37	3906.71	4899.63	3608.48	4299.88	4097.13	4138.27	1748.33	4198.5	2.36699	0.0101552	1.01455	0.913367	2.40144	0.0123691
AT4G17190	farnesyl pyrophosphate synthetase 2 (FPS2) / FPP synthetase 2 / farnesyl diphosphate synthase 2	farnesyl-pyrophosphate synthetase FPS2 ; supported by cDNA: gi_1146162_gb_L46349.1_ATHFPS2R	FPS2	245301_at	294.541	311.035	321.764	83.4344	65.825	86.2343	98.9585	93.8971	78.4979	309.113	96.4278	0.253945	2.24253e-05	1.22841	0.124244	0.31195	0.00025517
AT4G17010	expressed protein	hypothetical protein ; supported by full-length cDNA: Ceres: 91870.	---	245303_at	260.255	323.265	286.634	166.766	107.293	219.921	179.089	150.596	164.66	290.051	164.842	0.567693	0.0282818	1.00111	0.996909	0.568321	0.0168173
AT4G14690	chlorophyll A-B binding family protein / early light-induced protein, putative	Expressed protein ; supported by full-length cDNA: Ceres: 95834.	---	245306_at	97.6609	73.6818	77.3262	276.678	1069.26	194.911	2089.96	1219.07	513.615	82.8896	1654.52	6.19638	0.197409	3.22132	0.0999461	19.9605	0.0168217
AT4G17486	expressed protein	putative protein ; supported by cDNA: gi_13358188_gb_AF324997.2_AF324997	---	245308_at	430.483	514.361	448.82	592.577	340.54	571.649	544.843	532.534	501.589	464.555	538.688	1.07972	0.684404	1.07396	0.74572	1.15958	0.1116
AT4G13950	rapid alkalinization factor (RALF) family protein	hypothetical protein ;supported by full-length cDNA: Ceres:17977.	---	245310_at	251.717	216.564	226.908	186.335	112.653	220.36	216.263	149.922	173.116	231.73	183.093	0.74706	0.154648	1.05763	0.848375	0.790114	0.182509
AT4G14320	60S ribosomal protein L36a/L44 (RPL36aB)	ribosomal protein ; supported by full-length cDNA: Ceres: 18153.	---	245311_at	1711.52	4475.42	5759.6	1437.02	2162.98	1563.61	1471.92	1700.99	1721.2	3982.18	1586.45	0.432226	0.13629	0.921714	0.685119	0.398388	0.218599
AT4G14600	expressed protein	Expressed protein ; supported by full-length cDNA: Ceres: 20129.	---	245312_at	180.284	171.266	251.859	227.607	126.042	242.002	137.192	122.535	198.55	201.136	129.864	0.987144	0.956463	0.654061	0.243372	0.645652	0.122288
AT4G15420	PRLI-interacting factor K	UFD1 like protein ; supported by full-length cDNA: Ceres: 207652.	---	245313_at	437.58	524.276	507.27	888.588	835.473	770.328	977.512	1142.43	831.463	489.709	1059.97	1.69787	0.00139087	1.27483	0.0567762	2.16449	0.00392506
AT4G14800	20S proteasome beta subunit D2 (PBD2) (PRCGA)	proteasome chain protein ; supported by full-length cDNA: Ceres: 24266.	---	245315_at	1150.51	1176.38	1461.62	760.049	768.658	1191.99	1104.58	1252.09	906.899	1262.84	1178.33	0.718142	0.110168	1.2993	0.252519	0.933081	0.588496
AT4G14000	expressed protein	hypothetical protein ;supported by full-length cDNA: Ceres:25991.	---	245316_at	529.782	541.002	699.489	615.589	466.375	650.316	469.715	378.697	577.427	590.091	424.206	0.978538	0.879885	0.73465	0.152599	0.718883	0.124836
AT4G16146	expressed protein	Expressed protein ; supported by full-length cDNA: Ceres: 30227.	---	245319_at	1382.29	583.957	578.134	247.478	251.846	635.756	577.558	1201.75	378.36	848.126	889.652	0.446113	0.188259	2.35134	0.171637	1.04896	0.92677
AT4G16444	expressed protein	Expressed protein ; supported by full-length cDNA: Ceres: 30471.	---	245320_at	491.699	539.549	496.033	430.356	433.686	721.39	482.626	577.637	528.477	509.093	530.131	1.03808	0.852351	1.00313	0.990609	1.04132	0.639588
AT4G15545	expressed protein	Expressed protein ; supported by full-length cDNA: Ceres: 307.	---	245321_at	1995.19	2612.39	1760.88	4606.21	4543.54	4552.49	4885.92	3337.92	4567.41	2122.82	4111.92	2.15158	0.000658741	0.900274	0.487826	1.93701	0.0577778
AT4G16500	cysteine protease inhibitor family protein / cystatin family protein	cysteine proteinase inhibitor like protein ; supported by full-length cDNA: Ceres: 31946.	---	245323_at	976.632	817.515	684.722	454.036	517.098	386.241	524.387	536.586	452.458	826.29	530.486	0.547578	0.01556	1.17245	0.209464	0.64201	0.0729774
AT4G17260	L-lactate dehydrogenase, putative	lactate dehydrogenase (LDH1) ;supported by full-length cDNA: Ceres:33509.	---	245324_at	225.008	155.482	187.727	180.788	129.062	270.848	265.166	304.133	193.566	189.406	284.649	1.02197	0.932336	1.47055	0.198803	1.50286	0.0491659
AT4G14100	expressed protein	Expressed protein ; supported by full-length cDNA: Ceres: 34967.	---	245326_at	231.367	401.104	410.794	195.935	161.864	232.757	143.652	137.703	196.852	347.755	140.677	0.566065	0.0709279	0.714635	0.124394	0.40453	0.070627
AT4G16850	expressed protein	hypothetical protein ; supported by full-length cDNA: Ceres: 35772.	---	245327_at	323.539	187.123	174.377	270.291	188.323	235	218.812	159.884	231.205	228.346	189.348	1.01252	0.959812	0.818962	0.347896	0.829214	0.593107
AT4G14930	acid phosphatase survival protein SurE, putative	hypothetical protein ;supported by full-length cDNA: Ceres:38042.	---	245330_at	368.327	711.389	1071.64	176.681	255.077	360.873	385.541	907.636	264.211	717.12	646.589	0.368433	0.0971872	2.44725	0.161023	0.901646	0.842805
AT4G14410	basic helix-loop-helix (bHLH) family protein	hypothetical protein ;supported by full-length cDNA: Ceres:40736.	---	245331_at	450.113	588.342	564.91	464.631	501.235	539.956	542.491	675.615	501.941	534.455	609.053	0.939164	0.534739	1.2134	0.156855	1.13958	0.388641
AT4G15940	fumarylacetoacetate hydrolase family protein	isomerase like protein ;supported by full-length cDNA: Ceres:40913.	---	245332_at	1651.6	1372.05	1210.44	2295.69	2180.62	1777.7	2002.67	2414.24	2084.67	1411.36	2208.45	1.47706	0.0295288	1.05938	0.659669	1.56477	0.0388428
AT4G14615	expressed protein	Expressed protein ; supported by full-length cDNA: Ceres: 42223.	---	245333_at	2626.26	2431.26	1913.43	1509.99	1978.81	1763.18	2175.33	2209.26	1750.66	2323.65	2192.3	0.753409	0.0855228	1.25227	0.0862949	0.943471	0.665408
AT4G15800	rapid alkalinization factor (RALF) family protein	Expressed protein ; supported by full-length cDNA: Ceres: 5455.	---	245334_at	92.6303	112.946	116.876	75.2021	87.7473	63.23	101.387	125.443	75.3931	107.484	113.415	0.701435	0.0359084	1.50431	0.0590624	1.05518	0.683864
AT4G16515	expressed protein	Expressed protein ; supported by full-length cDNA: Ceres: 6580.	---	245336_at	366.379	514.715	508.153	233.187	299.88	214.231	236.538	280.739	249.099	463.082	258.639	0.537915	0.0175957	1.0383	0.814965	0.558515	0.0506943
AT4G16566	histidine triad family protein / HIT family protein	Expressed protein ; supported by full-length cDNA: Ceres: 7101.	---	245337_at	385.033	379.671	275.623	586.397	523.62	593.66	534.113	588.304	567.892	346.776	561.208	1.63764	0.00622504	0.98823	0.861128	1.61836	0.0235683
AT4G14420	lesion inducing protein-related	elicitor like protein ; supported by full-length cDNA: Ceres: 1718.	---	245340_at	4283.77	2984.68	2953.43	1328.58	1114.75	1705.49	1832.85	1490	1382.94	3407.29	1661.43	0.405876	0.0126767	1.20137	0.357782	0.487609	0.0572369
AT4G16720	60S ribosomal protein L15 (RPL15A)	ribosomal protein ;supported by full-length cDNA: Ceres:23771.	---	245342_at	1613.23	3196.82	5710.88	815.608	1370.23	1109.96	1219.26	1359.64	1098.6	3506.98	1289.45	0.313261	0.116013	1.17372	0.436919	0.367682	0.245757
AT4G15475	F-box family protein (FBL4)	F-box protein family, AtFBL4 contains similarity to grr1 GI:2407790 from [Glycine max];supported by full-length cDNA: Ceres:100411.	FBL4	245344_at	654.317	595.007	591.711	999.941	717.42	1183.79	886.343	918.288	967.051	613.678	902.315	1.57583	0.0615489	0.933059	0.736728	1.47034	0.00212188
AT4G17090	beta-amylase (CT-BMY) / 1,4-alpha-D-glucan maltohydrolase	putative beta-amylase ;supported by full-length cDNA: Ceres:36882.	---	245346_at	38.6542	77.3323	181.269	29.6469	50.51	52.8717	50.2355	76.5134	44.3429	99.0853	63.3744	0.447522	0.274	1.42919	0.257909	0.639595	0.567961
AT4G14890	ferredoxin family protein	ferredoxin ;supported by full-length cDNA: Ceres:22861.	---	245347_at	445.782	519.987	729.54	94.3491	101.004	88.259	145.84	109.329	94.5374	565.103	127.585	0.167292	0.00521335	1.34957	0.105668	0.225773	0.0287835
AT4G16690	esterase/lipase/thioesterase family protein	cyanohydrin lyase like protein ;supported by full-length cDNA: Ceres:5546.	---	245349_at	83.4566	141.139	201.502	52.1783	51.3176	60.4647	88.4487	86.1109	54.6535	142.033	87.2798	0.384796	0.0629959	1.59697	0.00348714	0.614505	0.301769
AT4G16830	nuclear RNA-binding protein (RGGA)	nuclear antigen homolog ;supported by full-length cDNA: Ceres:118826.	---	245350_at	279.902	316.099	394.958	412.621	327.209	601.098	418.033	464.615	446.976	330.319	441.324	1.35316	0.254461	0.987355	0.960788	1.33605	0.0999683
AT4G17640	casein kinase II beta chain, putative	casein kinase II beta chain CKB2 ;supported by full-length cDNA: Ceres:19505.	---	245351_at	721.269	688.33	712.539	1043.06	883.826	1064.83	902.896	890.033	997.239	707.379	896.465	1.40977	0.00745685	0.898946	0.265528	1.2673	0.000804311
AT4G17600	lil3 protein	Lil3 protein ;supported by full-length cDNA: Ceres:29150.	---	245354_at	426.657	726.758	756.107	458.947	364.809	381.713	398.689	210.322	401.823	636.507	304.505	0.631293	0.0980384	0.757809	0.308497	0.4784	0.118397
AT4G17390	60S ribosomal protein L15 (RPL15B)	60S ribosomal protein L15 homolog ;supported by full-length cDNA: Ceres:31538.	---	245355_at	980.245	2261.97	2985.75	652.727	1245.5	905.498	1070.14	945.589	934.574	2075.99	1007.87	0.450182	0.135122	1.07842	0.767511	0.485487	0.253767
AT4G13940	adenosylhomocysteinase / S-adenosyl-L-homocysteine hydrolase / AdoHcyase (SAHH)	adenosylhomocysteinase ;supported by full-length cDNA: Ceres:16846.	SAHH	245356_at	5788.8	6104.1	6428.4	4658.23	5555.57	6976.55	8053.45	6614.4	5730.12	6107.1	7333.92	0.938271	0.618628	1.27989	0.214979	1.20088	0.127732
AT4G17560	ribosomal protein L19 family protein	putative protein ;supported by full-length cDNA: Ceres:2161.	---	245357_at	587.8	983.961	1070.25	56.523	74.8057	88.6133	67.3845	73.3753	73.314	880.67	70.3799	0.083248	0.00559938	0.959979	0.825496	0.0799164	0.0242445
AT4G15900	PP1/PP2A phosphatases pleiotropic regulator 1 (PRL1)	PRL1 protein ;supported by full-length cDNA: Ceres:123113.	---	245358_at	382.483	706.556	810.033	365.735	413.84	497.024	613.49	586.948	425.533	633.024	600.219	0.672223	0.19743	1.41051	0.0406371	0.948177	0.856444
AT4G14430	enoyl-CoA hydratase/isomerase family protein	carnitine racemase like protein ;supported by full-length cDNA: Ceres:28978.	---	245359_at	5492.69	4779.32	4502.37	3683.62	2945.14	3871.03	3485.1	2886	3499.93	4924.79	3185.55	0.710676	0.0251722	0.910174	0.515603	0.646839	0.0291394
AT4G16330	oxidoreductase, 2OG-Fe(II) oxygenase family protein	naringenin 3-dioxygenase like protein ;supported by full-length cDNA: Ceres:40793.	---	245360_at	2180.42	1817.4	1609.43	2630.25	2159.18	2571.16	2685.97	2647.23	2453.53	1869.08	2666.6	1.31269	0.0588445	1.08684	0.347684	1.42669	0.0344136
AT4G17790	expressed protein	hypothetical protein ;supported by full-length cDNA: Ceres:42815.	---	245361_at	817.812	519.45	451.298	890.28	816.558	764.656	644.331	547.164	823.832	596.187	595.747	1.38183	0.126643	0.723142	0.0311173	0.999263	0.997843
AT4G15790	expressed protein	hypothetical protein ;supported by full-length cDNA: Ceres:22637.	---	245364_at	224.424	228.665	378.456	258.549	249.46	284.153	297.339	290.392	264.054	277.181	293.866	0.95264	0.8121	1.1129	0.11702	1.06019	0.815244
AT4G17720	RNA recognition motif (RRM)-containing protein	hypothetical protein ;supported by full-length cDNA: Ceres:39922.	---	245365_at	155.094	214.266	289.381	225.013	202.66	262.279	271.779	297.924	229.984	219.58	284.851	1.04738	0.818952	1.23857	0.110753	1.29725	0.291381
AT4G14965	cytochrome b5 domain-containing protein	Expressed protein ; supported by full-length cDNA: Ceres: 10518.	---	245366_at	480.099	438.291	503.813	388.367	322.138	509.198	433.724	345.044	406.567	474.068	389.384	0.857614	0.309293	0.957735	0.839857	0.821367	0.13255
AT4G16265	DNA-directed RNA polymerase II, putative	Expressed protein ; supported by full-length cDNA: Ceres: 12256.	---	245367_at	103.933	148.521	228.854	62.8326	58.9571	73.3832	65.1454	78.2266	65.0577	160.436	71.686	0.405505	0.0605846	1.10188	0.436305	0.44682	0.158114
AT4G15510	photosystem II reaction center PsbP family protein	hypothetical protein ; supported by full-length cDNA: Ceres: 12451.	---	245368_at	74.4899	93.7799	85.173	61.3377	51.3692	44.2786	46.361	46.6593	52.3285	84.481	46.5102	0.619412	0.01253	0.888812	0.429583	0.55054	0.0133104
AT4G16840	expressed protein	Expressed protein ; supported by full-length cDNA: Ceres: 14223.	---	245370_at	135.831	139.855	120.341	70.7517	147.74	116.365	116.369	110.538	111.619	132.009	113.454	0.845539	0.427789	1.01644	0.953425	0.85944	0.102631
AT4G15750	invertase/pectin methylesterase inhibitor family protein	hypothetical protein ;supported by full-length cDNA: Ceres:14485.	---	245371_at	64.0108	63.875	50.3285	68.9432	65.3785	101.941	85.108	68.8078	78.7543	59.4048	76.9579	1.32572	0.196332	0.977189	0.918742	1.29548	0.129025
AT4G15000	60S ribosomal protein L27 (RPL27C)	ribosomal protein ;supported by full-length cDNA: Ceres:15384.	---	245372_at	567.703	1321.42	1962.91	422.811	544.179	489.563	653.236	458.828	485.518	1284.01	556.032	0.378126	0.119764	1.14523	0.469759	0.433043	0.260021
AT4G14710 /// AT4G14716	iron-deficiency-responsive protein, putative	Expressed protein ; supported by full-length cDNA: Ceres: 16319.	---	245373_s_at	2426.6	1714.58	2682.45	2156.83	1736.93	3094.01	2397.34	2450.03	2329.26	2274.54	2423.68	1.02406	0.917255	1.04054	0.867038	1.06557	0.716978
AT4G17620	glycine-rich protein	hypothetical protein	---	245374_at	1182.99	1032.95	930.153	1408.48	1448.82	1468.66	1379.28	1315.3	1441.99	1048.7	1347.29	1.37503	0.00648061	0.934329	0.0642135	1.28473	0.0551953
AT4G17690	peroxidase, putative	peroxidase like protein	---	245376_at	31.7783	31.4441	27.8744	43.0875	39.9493	36.2897	32.776	35.6451	39.7755	30.3656	34.2106	1.30989	0.0155759	0.860092	0.136383	1.12662	0.141101
AT4G17750	heat shock factor protein 1 (HSF1) / heat shock transcription factor 1 (HSTF1)	heat shock transcription factor HSF1	---	245379_at	111.555	103.493	93.5613	125.109	101.094	145.654	134.27	138.859	123.952	102.87	136.564	1.20494	0.20362	1.10175	0.505271	1.32754	0.0166297
AT4G17810	zinc finger (C2H2 type) family protein	SUPERMAN like protein	---	245383_at	73.8214	67.4571	48.4567	85.4756	105.505	74.9141	74.1086	65.8908	88.6314	63.2451	69.9997	1.4014	0.0972192	0.789784	0.217709	1.1068	0.558833
AT4G16790	hydroxyproline-rich glycoprotein family protein	glycoprotein homolog ;supported by full-length cDNA: Ceres:255542.	---	245384_at	19.3782	20.1402	18.1182	21.972	20.1666	26.8034	17.6277	20.8247	22.9806	19.2122	19.2262	1.19615	0.142357	0.836627	0.275412	1.00073	0.992708
AT4G17520	nuclear RNA-binding protein, putative	nuclear RNA binding protein A-like protein ;supported by full-length cDNA: Ceres:35156.	---	245387_at	499.98	958.495	1034.33	281.07	260.313	424.881	406.547	304.648	322.088	830.936	355.597	0.387621	0.0436013	1.10404	0.69225	0.427948	0.118195
AT4G16410	expressed protein	hypothetical protein ;supported by full-length cDNA: Ceres:2505.	---	245388_at	1103.5	1014.25	929.333	434.324	568.263	308.636	430.599	344.02	437.074	1015.69	387.31	0.43032	0.00304259	0.886142	0.659096	0.381325	0.0032301
AT4G17650	aromatic-rich family protein	putative protein ;supported by full-length cDNA: Ceres:39872.	---	245390_at	427.272	433.354	386.246	440.397	361.678	466.976	548.635	407.236	423.017	415.624	477.935	1.01779	0.842605	1.12982	0.470375	1.14992	0.347341
AT4G16520	autophagy 8f (APG8f)	symbiosis-related like protein ;supported by full-length cDNA: Ceres:17851.	APG8f	245391_at	3183.25	2609.96	2508.69	4375.55	3477.97	4880.97	3736.71	3932.94	4244.83	2767.3	3834.82	1.53392	0.0327178	0.903411	0.498991	1.38576	0.0319745
AT4G16450	expressed protein	hypothetical protein ;supported by full-length cDNA: Ceres:16090.	---	245394_at	6576.88	6808.99	6417.55	3577.5	2780.18	3132.04	4075.01	3521.17	3163.24	6601.14	3798.09	0.479196	0.000181057	1.2007	0.178063	0.575369	0.0015796
AT4G17420	expressed protein	hypothetical protein ;supported by full-length cDNA: Ceres:26448.	---	245395_at	526.414	487.612	454.716	440.114	431.63	375.907	451.439	481.47	415.883	489.581	466.455	0.849468	0.0632661	1.1216	0.171959	0.952763	0.483435
AT4G14870	expressed protein	hypothetical protein ;supported by full-length cDNA: Ceres:30327.	---	245396_at	530.719	416.919	473.962	439.92	263.108	443.895	361.045	324.616	382.308	473.866	342.831	0.806784	0.249767	0.89674	0.648214	0.723475	0.0603835
AT4G14900	hydroxyproline-rich glycoprotein family protein	hydroxyproline-rich glycoprotein homolog ;supported by full-length cDNA: Ceres:25333.	---	245398_at	217.089	455.576	454.018	314.683	420.835	559.632	540.895	475.942	431.717	375.561	508.419	1.14953	0.625383	1.17767	0.477268	1.35376	0.295555
AT4G17040	ATP-dependent Clp protease proteolytic subunit, putative	ATP-dependent Clp protease proteolytic subunit (ClpR4), putative similar to ATP-dependent Clp protease proteolytic subunit GI:7264063 from [Synechococcus sp.PCC 7942];supported by full-length cDN ...	---	245400_at	2062.98	2023.81	2580.14	2305.68	1425.04	2499.35	2091.16	1507.34	2076.69	2222.31	1799.25	0.934474	0.718315	0.866404	0.603114	0.809632	0.275064
AT4G17670	senescence-associated protein-related	hypothetical protein ;supported by full-length cDNA: Ceres:6709.	---	245401_at	1979.82	1409.11	1082.97	4043.1	2888.63	3221.45	2807.35	2556	3384.39	1490.64	2681.67	2.27043	0.0118159	0.792364	0.218411	1.79901	0.0426971
AT4G17150	expressed protein	hypothetical protein	---	245405_at	267.184	242.655	210.153	261.205	210.36	343.241	292.207	271.598	271.602	239.997	281.903	1.13169	0.494448	1.03792	0.851608	1.17461	0.161597
AT4G17170	Rab2-like GTP-binding protein (RAB2)	GTP-binding RAB2A like protein	---	245407_at	409.153	470.402	606.086	958.02	885.994	1380.1	1321.43	1016.11	1074.71	495.214	1168.77	2.17018	0.0244965	1.08753	0.709044	2.36014	0.0159097
AT4G17180	glycosyl hydrolase family 17 protein	putative protein	---	245408_at	276.264	264.845	261.108	220.725	180.495	205.537	243.723	230.197	202.252	267.406	236.96	0.75635	0.00661723	1.1716	0.117924	0.886144	0.0293459
AT4G17300	asparaginyl-tRNA synthetase, chloroplast, mitochondrial / asparagine-tRNA ligase / AsnRS (SYNO)	asparagine--tRNA ligase	SYNO	245413_at	321.265	550.042	433.572	240.903	310.865	286.992	287.762	282.541	279.587	434.96	285.151	0.642787	0.0879907	1.0199	0.847581	0.655581	0.177255
AT4G17310	expressed protein	hypothetical protein	---	245414_at	310.126	300.512	282.873	366.524	349.616	320.916	386.488	315.62	345.685	297.837	351.054	1.16065	0.0368285	1.01553	0.875549	1.17868	0.157131
AT4G17330	agenet domain-containing protein	G2484-1 protein	---	245415_at	1239.51	1500.74	1097.65	2250.74	2138.34	2346.81	1876.6	1889.57	2245.3	1279.3	1883.08	1.75509	0.00188325	0.838679	0.018772	1.47196	0.0287584
AT4G17350	expressed protein	putative protein	---	245416_at	137.616	108.712	85.9319	165.969	181.887	129.386	131.389	97.0856	159.081	110.753	114.237	1.43635	0.088557	0.718108	0.155944	1.03146	0.889945
AT4G17370	oxidoreductase family protein	putative protein	---	245418_at	211.237	172.091	171.106	293.007	236.425	528.253	242.967	417.177	352.561	184.811	330.072	1.90768	0.136841	0.93621	0.875897	1.78599	0.119137
AT4G17410	expressed protein	hypothetical protein	---	245420_at	96.0417	115.583	82.7869	180.742	240.884	198.157	235.352	209.458	206.595	98.1371	222.405	2.10517	0.00585928	1.07653	0.572076	2.26627	0.00415117
AT4G17430	expressed protein	hypothetical protein	---	245421_at	192.074	163.154	143.759	133.34	108.266	113.869	100.911	101.958	118.492	166.329	101.435	0.712392	0.0400608	0.856051	0.180695	0.609844	0.037284
AT4G17510	ubiquitin carboxyl-terminal hydrolase, putative / ubiquitin thiolesterase, putative	carboxyl-terminal proteinase like protein	---	245425_at	913.462	837.328	901.949	1099.69	920.844	1217.15	1095.77	1354.57	1079.23	884.246	1225.17	1.22051	0.0944957	1.13523	0.394588	1.38555	0.0434304
AT4G17540	expressed protein	hypothetical protein	---	245426_at	78.9408	120.836	145.973	90.5484	62.6577	100.744	89.7444	64.2189	84.6502	115.25	76.9817	0.734494	0.247601	0.90941	0.690974	0.667956	0.251021
AT4G17550	transporter-related	putative protein	---	245427_at	216.171	284.613	221.492	250.879	321.455	226.194	249.85	277.785	266.176	240.759	263.817	1.10557	0.519408	0.991139	0.954761	1.09577	0.501047
AT4G17570	zinc finger (GATA type) family protein	putative protein	---	245428_at	205.068	244.752	219.642	583.393	472.206	609.406	415.397	422.226	555.001	223.154	418.812	2.48708	0.00160501	0.754614	0.0873535	1.87678	0.00100746
AT4G17060	expressed protein	hypothetical protein	---	245430_at	381.52	316.905	317.905	490.867	358.144	423.282	464.539	308.592	424.098	338.777	386.565	1.25185	0.12371	0.911501	0.656607	1.14106	0.511476
AT4G17080	MORN (Membrane Occupation and Recognition Nexus) repeat-containing protein /phosphatidylinositol-4-phosphate 5-kinase-related	hypothetical protein	---	245431_at	264.873	272.96	215.104	559.55	432.102	552.362	494.291	440.59	514.671	250.979	467.44	2.05066	0.00427494	0.90823	0.468053	1.86247	0.00589352
AT4G17100	serine protease protein -related, expressed pseudogene	putative serine protease-like protein	---	245432_at	451.559	361.759	361.172	365.555	342.459	567.953	516.864	581.923	425.322	391.497	549.393	1.0864	0.685656	1.29171	0.285107	1.40331	0.0408491
AT4G17110	expressed protein	hypothetical protein	---	245433_at	975.923	917.35	649.981	540.697	482.284	811.149	620.721	887.628	611.377	847.751	754.174	0.721175	0.172662	1.23357	0.448746	0.889617	0.60676
AT4G17120	expressed protein	hypothetical protein	---	245434_at	51.3861	110.412	106.482	49.7924	65.959	151.831	92.4964	75.818	89.1941	89.4266	84.1572	0.9974	0.995282	0.94353	0.910747	0.941077	0.848775
AT4G17130	hypothetical protein	hypothetical protein	---	245435_at	358.45	201.139	129.146	277.368	203.417	205.66	181.748	153.95	228.815	229.578	167.849	0.996674	0.992038	0.73356	0.162009	0.73112	0.533608
AT4G16650	expressed protein	growth regulator like protein	---	245438_at	134.154	184.348	167.849	218.433	192.027	274.554	240.198	160.376	228.338	162.117	200.287	1.40848	0.0805693	0.877152	0.562948	1.23545	0.359133
AT4G16670	expressed protein	hypothetical protein	---	245439_at	97.0111	81.0009	106.518	153.485	167.682	188.369	206.983	293.698	169.845	94.8432	250.34	1.7908	0.00396266	1.47393	0.104127	2.63952	0.0191773
AT4G16710	glycosyltransferase family protein 28	hypothetical protein	---	245442_at	1544.99	1275.47	981.104	1272.64	839.254	1333.75	1081.03	1279.99	1148.55	1267.19	1180.51	0.906374	0.626262	1.02783	0.89084	0.931597	0.723342
AT4G16800	enoyl-CoA hydratase, putative	enoyl-CoA hydratase	---	245446_at	218.223	293.495	408.892	125.915	124.251	155.291	184.133	190.566	135.153	306.87	187.35	0.440423	0.0381377	1.38621	0.0290516	0.610518	0.19375
AT4G16860	disease resistance protein (TIR-NBS-LRR class), putative	disease resistance RPP5 like protein	---	245448_at	45.3627	32.6926	23.4939	70.4885	35.0696	74.1811	84.6541	316.189	59.9131	33.8497	200.422	1.76997	0.135856	3.34521	0.207743	5.92092	0.150373
AT4G16870	---	retrotransposon like protein	---	245449_at	309.704	244.762	159.996	329.651	246.061	333.834	599.835	787.273	303.182	238.154	693.554	1.27305	0.278639	2.28758	0.0158991	2.91221	0.0146714
AT4G16890	disease resistance protein (TIR-NBS-LRR class), putative	disease resistance RPP5 like protein	---	245451_at	247.925	186.312	153.879	202.128	189.736	246.906	280.584	233.739	212.923	196.039	257.162	1.08613	0.631744	1.20777	0.217348	1.31179	0.220899
AT4G16920	disease resistance protein (TIR-NBS-LRR class), putative	disease resistance RPP5 like protein	---	245454_at	68.4141	36.1914	31.5323	45.8909	40.1075	32.5147	33.4353	30.2153	39.5044	45.3793	31.8253	0.870538	0.655939	0.805615	0.232186	0.701318	0.433306
AT4G16930	disease resistance protein (TIR-NBS-LRR class), putative	disease resistance RPP5 like protein (fragment)	---	245455_at	20.9295	18.1169	18.0075	22.3963	24.0786	18.6071	21.1522	23.1885	21.694	19.018	22.1703	1.14071	0.227615	1.02196	0.844019	1.16576	0.117867
AT4G16950	disease resistance protein (TIR-NBS-LRR class), putative	disease resistance RPP5 like protein	---	245456_at	284.768	367.417	351.727	487.516	359.567	738.361	702.24	715.268	528.481	334.637	708.754	1.57927	0.164569	1.34111	0.298516	2.11798	0.00148216
AT4G17020	transcription factor-related	transcription factor like protein	---	245462_at	75.424	107.442	102.47	84.3919	91.0709	136.811	126.099	108.746	104.091	95.112	117.423	1.09441	0.665065	1.12808	0.590942	1.23457	0.218561
AT4G17050	expressed protein	hypothetical protein	---	245464_at	51.9612	62.6655	56.5803	42.5134	47.856	57.0571	55.3237	63.2609	49.1422	57.069	59.2923	0.861101	0.206158	1.20655	0.201769	1.03896	0.685316
AT4G16600	glycogenin glucosyltransferase (glycogenin)-related	glucosyltransferase like protein	---	245466_at	53.0487	55.7879	46.8657	72.4158	62.6779	59.7627	66.9171	52.6124	64.9521	51.9008	59.7648	1.25147	0.0483997	0.920136	0.526869	1.15152	0.302162
AT4G16610	zinc finger (C2H2 type) family protein	hypothetical protein	---	245467_at	117.178	129.533	128.825	149.454	187.074	184.695	198.863	156.57	173.741	125.179	177.717	1.38794	0.0192296	1.02288	0.869556	1.4197	0.0505903
AT4G16050	expressed protein	hypothetical protein	---	245473_at	12.9844	11.2784	13.3757	19.694	21.065	17.2864	20.1355	15.6278	19.3485	12.5462	17.8817	1.54218	0.00600111	0.92419	0.553213	1.42527	0.0652906
AT4G16060	expressed protein	hypothetical protein	---	245474_at	290.608	420.86	477.461	155.059	242.107	239.004	263.259	387.7	212.057	396.31	325.479	0.535078	0.0415292	1.53487	0.151287	0.821275	0.466542
AT4G16110	two-component responsive regulator family protein / response regulator family protein	hypothetical protein	---	245477_at	92.408	129.784	147.936	162.902	121.034	214.691	183.933	112.546	166.209	123.376	148.24	1.34717	0.247218	0.891888	0.710015	1.20153	0.51707
AT4G16130	GHMP kinase family protein	galactokinase like protein	---	245478_at	453.494	496.973	440.221	383.592	315.542	584.294	545.742	574.6	427.809	463.563	560.171	0.922873	0.686991	1.30939	0.295449	1.2084	0.0293896
AT4G16140	proline-rich family protein	extensin like protein	---	245479_at	42.9429	42.1267	69.7384	57.5787	43.4559	35.613	60.0667	47.1779	45.5492	51.6027	53.6223	0.882691	0.615011	1.17724	0.461572	1.03914	0.883364
AT4G16150	calmodulin-binding protein	transcription factor like protein	---	245480_at	150.168	141.121	110.549	203.36	205.215	211.867	207.429	199.206	206.814	133.946	203.318	1.54401	0.0040213	0.983094	0.49631	1.5179	0.0217963
AT4G16170	expressed protein	hypothetical protein	---	245481_at	798.754	830.56	672.327	747.12	786.454	967.374	829.054	736.362	833.649	767.214	782.708	1.08659	0.46967	0.938894	0.625962	1.0202	0.841926
AT4G16180	expressed protein	hypothetical protein	---	245482_at	102.472	104.195	113.739	111.636	81.2199	167.488	123.172	129.019	120.115	106.802	126.096	1.12465	0.62925	1.04979	0.866477	1.18065	0.0311012
AT4G16190	cysteine proteinase, putative	cysteine proteinase contains similarity to papain-like cysteine proteinase isoform I GI:7381219 from [Ipomoea batatas]	---	245483_at	2403.95	1272.86	1641.5	2826.66	1520.45	4868.47	3041.05	5056.91	3071.86	1772.77	4048.98	1.7328	0.275599	1.31809	0.552508	2.28398	0.0783501
AT4G16210	enoyl-CoA hydratase/isomerase family protein	enoyl-CoA hydratase like protein	---	245484_at	525.176	496.637	651.658	873.931	521.978	908.405	859.392	945.995	768.105	557.823	902.694	1.37697	0.18726	1.17522	0.468589	1.61824	0.015686
AT4G16230	GDSL-motif lipase/hydrolase family protein	proline-rich, APG like protein	---	245485_at	37.7195	71.7276	54.4243	54.3775	72.8895	56.0372	55.6694	55.7386	61.1014	54.6238	55.704	1.11859	0.602146	0.911664	0.530537	1.01977	0.937454
AT4G16250	phytochrome D (PHYD)	phytochrome D	PHYD	245487_at	130.857	175.125	178.216	159.666	169.203	175.818	214.118	227.923	168.229	161.399	221.02	1.04231	0.691453	1.31381	0.00694265	1.3694	0.0614208
AT4G16280	flowering time control protein / FCA gamma (FCA)	FCA gamma protein	---	245489_at	86.1151	197.207	167.215	242.231	336.04	264.767	304.371	287.086	281.012	150.179	295.728	1.87118	0.0398923	1.05237	0.717893	1.96917	0.0437341
AT4G16320	expressed protein	hypothetical protein	---	245491_at	185.303	175.317	162.39	221.098	148.238	251.141	249.722	176.301	206.826	174.337	213.012	1.18636	0.357378	1.02991	0.905623	1.22184	0.270145
AT4G16340	adapter protein SPIKE1 (SPK1)	putative protein	SPK1	245492_at	283.592	246.243	221.357	58.6716	98.3015	80.5339	69.7219	85.85	79.169	250.398	77.7859	0.316173	0.00132561	0.982531	0.936444	0.31065	0.00561215
---	---	hypothetical protein	---	245493_at	137.492	97.3187	61.8758	109.899	137.232	85.6839	103.598	92.337	110.938	98.8954	97.9676	1.12178	0.672333	0.883081	0.556829	0.990618	0.976082
AT4G16390	chloroplastic RNA-binding protein P67, putative	salt-inducible protein homolog	---	245494_at	491.905	570.762	464.949	258.291	237.535	242.002	209.403	192.935	245.942	509.205	201.169	0.482992	0.00124301	0.817953	0.021883	0.395065	0.00503951
AT4G16440	iron hydrogenase family protein	LET1 like protein	---	245496_at	364.13	370.881	320.637	439.872	389.745	463.104	381.831	445.326	430.907	351.883	413.579	1.22458	0.0418691	0.959787	0.668361	1.17533	0.14236
AT4G16470	pentatricopeptide (PPR) repeat-containing protein	hypothetical protein	---	245498_at	118.823	115.868	123.604	173.443	105.966	147.704	101.983	85.3416	142.371	119.432	93.6625	1.19207	0.31087	0.657876	0.159166	0.784234	0.0328526
AT4G15640	expressed protein	hypothetical protein	---	245502_at	312.849	389.411	486.237	133.279	164.29	126.093	156.143	183.129	141.221	396.166	169.636	0.356469	0.00776839	1.20121	0.215759	0.428195	0.0407498
AT4G15730	expressed protein	hypothetical protein	---	245509_at	65.1058	48.1315	64.6328	61.0669	56.1697	76.8121	56.606	62.7801	64.6829	59.29	59.693	1.09096	0.554106	0.922857	0.592723	1.0068	0.960855
AT4G15770	60S ribosome subunit biogenesis protein, putative	hypothetical protein	---	245512_at	464.268	393.635	683.051	185.215	156.437	183.373	186.413	216.973	175.008	513.651	201.693	0.340714	0.0180679	1.15248	0.205262	0.392665	0.0701775
AT4G15780	synaptobrevin-related family protein	SYBL1 like protein	---	245513_at	336.569	416.086	467.571	152.354	100.798	310.959	217.511	187.228	188.037	406.742	202.37	0.462301	0.0414616	1.07622	0.873013	0.497538	0.0271233
AT4G15840	expressed protein	hypothetical protein	---	245517_at	393.824	339.053	285.54	461.869	518.39	588.622	482.801	449.988	522.961	339.472	466.395	1.54051	0.0189656	0.891835	0.330983	1.37388	0.0572158
AT4G15850	DEAD/DEAH box helicase, putative	ATP-dependent RNA helicase like protein	---	245518_at	104.528	93.7799	109.187	87.2543	82.7846	87.1478	79.6892	81.5315	85.7289	102.498	80.6103	0.836392	0.0249362	0.940294	0.0852367	0.786454	0.0344814
AT4G15880	Ulp1 protease family protein	Expressed protein ;supported by cDNA: gi:14423393	---	245521_at	400.946	436.312	357.407	507.72	421.004	450.711	367.496	404.025	459.812	398.221	385.76	1.15466	0.145878	0.838953	0.128674	0.968708	0.726591
AT4G15890	expressed protein	hypothetical protein	---	245522_at	100.759	140.373	189.841	121.841	147.606	149.818	126.232	123.725	139.755	143.658	124.978	0.972834	0.893193	0.894266	0.293467	0.869972	0.613796
AT4G15910	drought-responsive protein / drought-induced protein (Di21)	drought-induced protein like	---	245523_at	509.693	955.429	1545.45	74.4937	80.4707	74.7348	102.747	98.5879	76.5664	1003.53	100.667	0.0762974	0.0365683	1.31477	0.00387402	0.100314	0.102015
AT4G15920	nodulin MtN3 family protein	cytochrome c oxidoreductase like protein	---	245524_at	49.3632	35.4167	31.1866	40.5184	44.7497	64.1382	48.2152	63.5586	49.8021	38.6555	55.8869	1.28836	0.288354	1.12218	0.618456	1.44577	0.154864
AT4G15930	dynein light chain, putative	dynein light chain like protein	---	245525_at	1464.37	1683.3	1743.82	1441.42	1157.64	1843.83	1587.09	1525.24	1480.96	1630.5	1556.17	0.90829	0.52759	1.05078	0.78969	0.954414	0.554287
AT4G15950	expressed protein	putative protein	---	245526_at	117.568	148.521	148.458	81.0735	85.918	101.763	79.9606	95.1459	89.5848	138.182	87.5533	0.648308	0.0157069	0.977323	0.849849	0.633607	0.0394434
AT4G15955	epoxide hydrolase-related	putative epoxide hydrolase	---	245527_at	112.051	158.546	169.695	159.241	151.477	208.685	182.258	182.717	173.134	146.764	182.488	1.17968	0.353594	1.05402	0.713039	1.24341	0.214987
AT4G15570	tRNA-splicing endonuclease positive effector-related	SEN1 like protein	---	245529_at	106.226	129.746	171.277	70.8352	84.0256	86.9076	87.1927	95.2067	80.5895	135.75	91.1997	0.593662	0.0484593	1.13166	0.229443	0.671822	0.169458
AT4G15590	---	splicing factor like protein	---	245530_at	74.9702	55.7879	52.4878	83.0273	66.5982	73.6495	61.9208	55.2432	74.425	61.0819	58.582	1.21845	0.190377	0.787128	0.0967171	0.959072	0.807203
AT4G15110	cytochrome P450 97B3, putative (CYP97B3)	cytochrome P450 like protein	---	245532_at	487.313	504.402	481.325	572.773	434.585	501.026	587.502	511.058	502.795	491.013	549.28	1.02399	0.785564	1.09245	0.487368	1.11867	0.14603
AT4G15130	cholinephosphate cytidylyltransferase, putative / phosphorylcholine transferase, putative / CTP:phosphocholine cytidylyltransferase, putative	putative phosphocholine cytidylyltransferase	---	245533_at	345.493	397.27	367.862	689.96	813.135	616.385	645.727	550.328	706.494	370.208	598.028	1.90837	0.0047757	0.846473	0.278584	1.61538	0.0110953
AT4G15180	SET domain-containing protein	hypothetical protein	---	245536_at	191.364	215.171	166.949	221.935	276.268	263.289	236.262	316.13	253.831	191.161	276.196	1.32783	0.0434544	1.08811	0.583492	1.44483	0.0920348
AT4G15240	fringe-related protein	hypothetical protein	---	245541_at	284.33	237.355	180.953	326.859	309.278	297.315	225.422	254.691	311.151	234.213	240.056	1.3285	0.0686063	0.771511	0.0196189	1.02495	0.893356
AT4G15290	cellulose synthase family protein	cellulose synthase like protein	---	245546_at	238.261	123.908	97.894	321.484	220.003	148.806	182.659	167.003	230.098	153.354	174.831	1.50043	0.310189	0.759812	0.457313	1.14005	0.726737
AT4G15360	cytochrome P450 family protein	cytochrome P450 like protein	---	245552_at	22.7619	16.2919	14.2685	20.0643	22.4156	20.5423	21.4287	18.021	21.0074	17.7741	19.7249	1.18191	0.290995	0.938948	0.474305	1.10975	0.620182
AT4G15410	UBX domain-containing protein	phosphatase like protein	---	245557_at	293.404	409.097	401.208	422.016	499.817	464.664	572.934	561.967	462.166	367.903	567.451	1.25622	0.0965331	1.22781	0.0370184	1.54239	0.0258001
AT4G15430	early-responsive to dehydration protein-related / ERD protein-related	hypothetical protein	---	245558_at	45.9144	104.774	82.0742	220.268	210.523	117.464	108.647	87.1387	182.752	77.5875	97.8927	2.35543	0.0466748	0.53566	0.143296	1.26171	0.451687
AT4G15500	UDP-glucoronosyl/UDP-glucosyl transferase family protein	indole-3-acetate beta-glucosyltransferase like protein	---	245561_at	83.0073	86.7758	70.7673	132.886	107.317	111.267	104.257	111.72	117.157	80.1835	107.989	1.46111	0.0164647	0.921748	0.451857	1.34677	0.0267465
AT4G15520	tRNA/rRNA methyltransferase (SpoU) family protein	OBP33pep like protein contains non_consensus donor splice site TA at exon 4	---	245562_at	254.563	290.073	435.58	283.702	168.307	317.331	216.686	208.327	256.447	326.739	212.506	0.784868	0.380831	0.828657	0.506068	0.650387	0.208696
AT4G14605	mitochondrial transcription termination factor-related / mTERF-related	hypothetical protein	---	245565_at	100.254	101.281	91.6637	96.5131	56.301	129.559	103.503	80.5026	94.1244	97.7329	92.0029	0.963078	0.874276	0.97746	0.945646	0.941371	0.586426
AT4G14660	RNA polymerase Rpb7 N-terminal domain-containing protein	RNA polymerase II fifth largest subunit like protein	---	245569_at	92.1122	84.3592	131.551	64.606	68.7853	48.4774	63.6945	62.5796	60.6229	102.674	63.1371	0.59044	0.0569829	1.04147	0.774007	0.614927	0.127101
AT4G14695	expressed protein	light induced protein like	---	245571_at	68.9657	167.456	176.78	39.7329	87.111	70.1057	31.5329	27.7301	65.6499	137.734	29.6315	0.476643	0.124469	0.451356	0.138372	0.215136	0.0936099
AT4G14720	expressed protein	hypothetical protein	---	245572_at	260.759	243.524	257.742	302.198	288.855	323.704	242.245	285.217	304.919	254.008	263.731	1.20043	0.0113064	0.864921	0.140632	1.03828	0.615747
AT4G14790	ATP-dependent RNA helicase, mitochondrial (SUV3)	RNA helicase like protein	suv3	245578_at	183.051	159.817	178.792	170.107	179.957	173.998	183.825	150.52	174.687	173.887	167.173	1.0046	0.922127	0.956981	0.602457	0.961388	0.693442
AT4G14810	hypothetical protein	hypothetical protein	---	245579_at	23.0037	23.3162	23.0356	43.7699	32.8403	33.7404	26.349	31.1786	36.7836	23.1185	28.7638	1.59109	0.0175477	0.781974	0.197966	1.24419	0.052124
AT4G14820	pentatricopeptide (PPR) repeat-containing protein	hypothetical protein	---	245580_at	84.7724	64.4973	74.6832	81.0355	58.8482	69.6135	75.0746	64.8676	69.8324	74.6509	69.9711	0.935452	0.608266	1.00199	0.9888	0.93731	0.618678
AT4G14840	expressed protein	hypothetical protein	---	245581_at	83.5412	103.417	102.245	85.8399	87.7174	107.419	111.178	83.6441	93.6589	96.4012	97.4108	0.971553	0.785846	1.04006	0.800407	1.01047	0.943873
AT4G14920	PHD finger transcription factor, putative	hypothetical protein	---	245583_at	279.066	363.005	280.705	317.134	385.965	400.56	289.506	282.29	367.886	307.592	285.898	1.19602	0.18601	0.777136	0.0908012	0.929472	0.588048
AT4G14940	copper amine oxidase, putative	amine oxidase like protein	---	245584_at	32.2621	37.5371	37.3916	37.6922	41.6193	38.2753	41.8093	36.9163	39.1956	35.7303	39.3628	1.09699	0.177898	1.00427	0.949114	1.10167	0.297443
AT4G15020	expressed protein	putative protein	---	245587_at	159.794	128.757	137.909	151.397	110.124	132.714	141.311	127.08	131.412	142.153	134.195	0.924438	0.515411	1.02118	0.875207	0.94402	0.584169
AT4G15030	expressed protein	putative protein	---	245588_at	122.205	118.229	126.285	168.71	113.18	171.93	135.04	97.8046	151.273	122.239	116.423	1.23752	0.205233	0.769618	0.305317	0.952415	0.709532
AT4G14540	CCAAT-box binding transcription factor subunit B (NF-YB) (HAP3 ) (AHAP3) family	CCAAT-binding transcription factor subunit A(CBF-A)	---	245592_at	719.363	537.613	434.239	454.867	460.101	405.769	485.7	376.603	440.246	563.738	431.152	0.78094	0.220435	0.979343	0.857115	0.764808	0.332521
AT4G14550	auxin-responsive AUX/IAA family protein	IAA7 like protein	---	245593_at	114.726	121.731	89.9631	266.754	324.549	153.407	415.31	257	248.237	108.807	336.155	2.28145	0.0527514	1.35417	0.389986	3.08947	0.0326536
AT4G14190	pentatricopeptide (PPR) repeat-containing protein	salt-inducible protein homolog	---	245597_at	369.913	317.004	309.314	431.115	325.865	401.502	275.89	280.085	386.161	332.077	277.988	1.16286	0.214284	0.719875	0.0755682	0.837117	0.115692
AT4G14220	zinc finger (C3HC4-type RING finger) family protein	RING-H2 finger protein RHF1a	---	245599_at	223.923	184.847	200.084	245.314	207.266	303.799	272.867	206.452	252.126	202.951	239.66	1.2423	0.179806	0.950554	0.79485	1.18087	0.291904
AT4G14230	CBS domain-containing protein-related	hypothetical protein	---	245600_at	304.842	360.363	308.594	204.178	239.863	387.003	368.815	381.344	277.015	324.6	375.079	0.853404	0.463385	1.35401	0.268475	1.15551	0.121909
AT4G14240	expressed protein	hypothetical protein	---	245601_at	447.835	466.243	315.938	696.32	728.241	566.852	698.731	459.353	663.804	410.005	579.042	1.61901	0.0206213	0.872309	0.495723	1.41228	0.21594
AT4G14270	expressed protein	Expressed protein ;supported by cDNA: Ceres:30129; supported by cDNA: gi:15028002	---	245602_at	3886.9	3336.46	3412.52	1783.25	1495.45	8067.69	3805.51	5477.46	3782.13	3545.29	4641.49	1.0668	0.917639	1.22721	0.781796	1.3092	0.196107
AT4G14290	expressed protein	hypothetical protein	---	245604_at	45.5158	48.3056	51.4255	36.392	42.1914	41.7089	40.7279	46.645	40.0974	48.4157	43.6864	0.828191	0.0300176	1.08951	0.351118	0.90232	0.226535
AT4G14300	heterogeneous nuclear ribonucleoprotein, putative / hnRNP, putative	ribonucleoprotein like protein	---	245605_at	548.412	583.893	740.3	479.341	394.956	606.264	627.928	504.382	493.52	624.201	566.155	0.790643	0.199526	1.14718	0.486076	0.907007	0.560548
AT4G14310	---	hypothetical protein	---	245606_at	379.419	316.186	298.491	458.334	415.457	344.679	431.691	409.173	406.157	331.365	420.432	1.22571	0.144012	1.03515	0.764846	1.26879	0.0728444
AT4G14350	protein kinase family protein	protein kinase	---	245608_at	267.662	264.308	224.906	378.881	309.91	410.422	437.099	438.986	366.404	252.292	438.042	1.4523	0.025128	1.19552	0.158343	1.73625	0.00185842
AT4G14440	enoyl-CoA hydratase/isomerase family protein	carnitine racemase like protein	---	245612_at	1673.91	1674.95	1691.61	537.771	478.408	498.417	532.111	541.736	504.865	1680.16	536.923	0.300487	3.56443e-07	1.0635	0.254312	0.319567	8.2168e-07
AT4G14510	expressed protein	hypothetical protein	---	245618_at	181.667	174.665	189.025	151.055	112.483	158.726	131.607	106.242	140.755	181.786	118.925	0.774288	0.0511452	0.844907	0.370042	0.654202	0.0102649
AT4G14070	AMP-binding protein, putative	AMP-binding protein	---	245621_at	550.204	558.655	491.727	483.718	503.564	683.67	596.143	480.941	556.984	533.529	538.542	1.04396	0.74391	0.96689	0.854964	1.0094	0.927617
AT4G14096 /// AT4G14103	F-box family protein	hypothetical protein	---	245623_s_at	21.7653	21.6906	31.5469	21.3312	15.7452	27.0137	21.6528	17.1803	21.3634	25.0009	19.4166	0.854503	0.474631	0.908872	0.695644	0.776634	0.306553
AT4G14160	transport protein, putative	transport protein	---	245625_at	654.697	766.372	691.76	938.707	715.541	1242.81	1186.8	937.219	965.685	704.276	1062.01	1.37117	0.169733	1.09975	0.688635	1.50794	0.0394903
AT1G56700	pyrrolidone-carboxylate peptidase family protein	unknown protein ;supported by full-length cDNA: Ceres:21415.	---	245626_at	554.85	404.071	463.171	317.942	342.782	295.168	561.457	656.19	318.631	474.031	608.823	0.672173	0.0277694	1.91075	0.00521759	1.28435	0.136666
AT1G56580	expressed protein	hypothetical protein predicted by genemark.hmm; supported by cDNA: gi_16648668_gb_AY058110.1_	---	245629_at	1864.68	3922.45	4852.94	6592.64	6871.29	4839.38	13211.5	12401.4	6101.11	3546.69	12806.5	1.72023	0.0787166	2.09904	0.0046122	3.61082	0.00430036
AT1G25360	pentatricopeptide (PPR) repeat-containing protein	hypothetical protein similar to putative selenium-binding protein GI:3860271 from [Arabidopsis thaliana]	---	245630_at	87.5502	62.9766	68.4945	96.3568	64.4838	58.5717	61.1288	52.6675	73.1374	73.0071	56.8982	1.00179	0.992966	0.777963	0.371051	0.779351	0.209475
AT1G25350	glutamine-tRNA ligase, putative / glutaminyl-tRNA synthetase, putative / GlnRS, putative	tRNA-glutamine synthetase, putative similar to tRNA-glutamine synthetase GI:2995454 from [Lupinus luteus]	---	245631_at	505.692	631.091	641.641	636.877	714.169	711.004	736.04	609.534	687.35	592.808	672.787	1.15948	0.134162	0.978813	0.815863	1.13491	0.356065
AT1G25290	rhomboid family protein	unknown protein contains similarity to membrane protein GI:294845 from [Saccharum hybrid cultivar]	---	245632_at	202.597	199.963	235.015	154.17	154.139	169.886	110.751	120.098	159.399	212.525	115.424	0.750023	0.0129117	0.724125	0.0103183	0.54311	0.00742697
AT1G25280	F-box family protein / tubby family protein	unknown protein similar to putative Tub family protein GI:3738302 from [Arabidopsis thaliana]	---	245633_at	365.568	626.919	564.443	681.757	707.505	817.4	919.974	926.846	735.554	518.977	923.41	1.41732	0.0719239	1.25539	0.0396357	1.77929	0.0284811
AT1G25250	zinc finger (C2H2 type) family protein	zinc finger protein ID1, putative similar to zinc finger protein ID1 GI:3170601 from [Zea mays]	---	245635_at	33.4573	38.5688	31.5589	38.0302	44.3468	46.455	47.6618	52.0411	42.944	34.5283	49.8515	1.24373	0.062493	1.16085	0.154984	1.44379	0.016694
AT1G25230	purple acid phosphatase family protein	hypothetical protein similar to putative purple acid phosphatase precursor GI:7331195 from [Glycine max]	---	245637_at	243.069	176.32	129.464	221.205	247.623	135.201	942.043	443.488	201.343	182.951	692.765	1.10053	0.717271	3.44072	0.0821864	3.78662	0.0753924
AT1G24822 /// AT1G24996 /// AT1G25097 /// AT1G25170	expressed protein	F5A9.10 unknown protein; similar to ESTs dbj AV530941.1, dbj|AV530975.1, gb|BE037999.1, gb|BE037993.1, gb|AI995009.1, gb|AI099531.1, gb|N37906.1, gb|T76894.1	---	245638_s_at	305.099	198.753	111.547	208.452	428.626	197.801	241.487	295.833	278.293	205.133	268.66	1.35665	0.478823	0.965385	0.928771	1.30969	0.459389
AT1G25260	acidic ribosomal protein P0-related	unknown protein contains similarity to 60S acidic ribosomal protein GI:5815233 from [Homo sapiens];supported by full-length cDNA: Ceres:6288.	---	245639_at	564.756	768.084	1435.79	248.579	239.335	309.212	328.721	351.3	265.709	922.876	340.01	0.287914	0.067536	1.27963	0.0863848	0.368424	0.184746
AT1G25330	basic helix-loop-helix (bHLH) family protein	helix-loop-helix protein homolog, putative similar to helix-loop-helix protein homolog GI:6520231 from [Arabidopsis thaliana];supported by full-length cDNA: Ceres:98716.	---	245640_at	36.4743	34.7624	30.3181	54.5719	37.5129	37.8947	553.892	579.16	43.3265	33.8516	566.526	1.2799	0.184474	13.0757	2.58409e-05	16.7356	1.33437e-05
AT1G25370	expressed protein	Expressed protein ; supported by full-length cDNA: Ceres: 118770.	---	245641_at	184.184	149.915	139.491	338.096	262.066	383.693	361.728	268.095	327.952	157.863	314.911	2.07744	0.0109807	0.960236	0.835377	1.99484	0.0275313
AT1G24706	expressed protein	F5A9.21 unknown protein; similar to ESTs gb R64797.1, dbj|AV539937.1	---	245649_at	255.701	343.203	282.891	348.918	369.632	399.432	350.053	315.68	372.66	293.932	332.867	1.26785	0.0570556	0.893217	0.180021	1.13246	0.355815
AT1G24793 /// AT1G24880 /// AT1G25054 /// AT1G25141 /// AT1G25210	UDP-3-0-acyl N-acetylglucosamine deacetylase family protein / F-box protein-related	F5A9.18 unknown protein; similar to ESTs dbj AV442495.1, gb|BE522756.1, gb|T42945.1, gb|BE525268.1, gb|BE523201.1, gb|BE526298.1, gb|T42945.1, gb|AA651584.1, dbj|AV552951.1, dbj|AV547151.1, dbj|A ...	---	245651_s_at	2014.05	2450.83	2471.13	3210.74	2403.61	3394.08	2546.34	2857.18	3002.81	2312	2701.76	1.29879	0.111076	0.899744	0.515492	1.16858	0.181158
AT1G56720	protein kinase family protein	unknown protein similar to receptor-like protein kinase GI:7529754 from [Arabidopsis thaliana];supported by full-length cDNA: Ceres:36000.	---	245657_at	48.6487	62.1518	64.3451	44.7767	45.1174	44.2227	58.5363	47.172	44.7056	58.3819	52.8541	0.765745	0.0496747	1.18227	0.15094	0.905318	0.520704
AT1G28260	expressed protein	hypothetical protein predicted by genemark.hmm	---	245659_at	206.88	223.041	185.318	230.279	198.376	393.799	312.808	314.361	274.151	205.08	313.585	1.3368	0.324287	1.14384	0.648554	1.52909	0.00457734
AT1G28240	expressed protein	unknown protein	---	245660_at	204.634	294.051	190.002	401.738	359.998	394.485	329.623	336.5	385.407	229.562	333.061	1.67888	0.011197	0.864181	0.0527891	1.45085	0.090812
AT1G28220	purine permease, putative	purine permease, putative similar to purine permease GI:7620007 from [Arabidopsis thaliana]	---	245661_at	307.036	196.431	152.346	360.818	281.547	218.942	210.772	213.47	287.103	218.604	212.121	1.31335	0.328891	0.738835	0.252112	0.970345	0.919997
AT1G28250	expressed protein	unknown protein ;supported by full-length cDNA: Ceres:24560.	---	245665_at	384.557	280.918	285.032	319.83	215.245	308.524	266.127	253.576	281.2	316.836	259.851	0.887525	0.493923	0.924081	0.653923	0.820145	0.285858
AT1G28280	VQ motif-containing protein	hypothetical protein predicted by genemark.hmm;supported by full-length cDNA: Ceres:20991.	---	245666_at	692.983	689.275	494.84	1054.58	1564.71	1126.02	1311.43	1118.04	1248.44	625.699	1214.74	1.99527	0.0225054	0.973006	0.887029	1.94141	0.01308
AT1G28200	GRAM domain-containing protein / ABA-responsive protein-related	FH protein interacting protein FIP1 identical to FH protein interacting protein FIP1 GI:6503012 from [Arabidopsis thaliana]; supported by full-length cDNA: Ceres: 30245.	---	245667_at	511.246	422.114	502.246	714.326	590.61	668.087	789.823	543.822	657.675	478.535	666.822	1.37435	0.0174772	1.01391	0.934725	1.39347	0.15249
AT1G28330	dormancy-associated protein, putative (DRM1)	dormancy-associated protein, putative similar to dormancy-associated protein GI:2995990 from [Arabidopsis thaliana]; supported by cDNA: gi_14335095_gb_AY037227.1_	---	245668_at	245.827	248.804	386.034	57.3137	81.3003	238.847	106.853	180.356	125.82	293.555	143.605	0.428609	0.0841619	1.14135	0.835214	0.489191	0.106667
AT1G28300	transcriptional factor B3 family protein / leafy cotyledon 2 (LEC2)	hypothetical protein contains similarity to C-ABI3 protein GI:5578746 from [Daucus carota]; supported by cDNA: gi_15987515_gb_AF400123.1_AF400123	---	245669_at	30.1061	39.3428	26.1012	31.2903	29.886	51.8717	51.6398	63.2502	37.6827	31.85	57.445	1.18313	0.512092	1.52444	0.146511	1.80361	0.0310729
AT1G28230	purine permease (PUP1)	purine permease identical to purine permease GI:7620007 from [Arabidopsis thaliana]; supported by cDNA: gi_7620006_gb_AF078531.1_AF078531	---	245671_at	119.212	124.919	124.733	196.817	233.447	168.471	209.11	173.045	199.578	122.955	191.077	1.62319	0.0154238	0.957405	0.779392	1.55405	0.0154902
AT1G56660	expressed protein	hypothetical protein predicted by genemark.hmm	---	245677_at	21.572	42.9313	39.4922	32.5967	37.3018	40.1573	35.8395	82.8446	36.6852	34.6652	59.342	1.05827	0.786613	1.6176	0.29159	1.71186	0.294893
AT1G56610	syntaxin-related family protein	unknown protein	---	245678_at	200.29	209.442	190.175	275.665	240.761	301.973	277.852	241.2	272.8	199.969	259.526	1.36421	0.0172533	0.951343	0.652696	1.29783	0.0307519
AT1G56590	clathrin adaptor complexes medium subunit family protein	clathrin-associated protein, putative similar to clathrin-associated protein GI:3341417 from [Drosophila melanogaster]	---	245679_at	359.78	267.923	342.683	367.29	284.095	512.166	468.833	359.719	387.85	323.462	414.276	1.19906	0.423833	1.06813	0.79927	1.28076	0.194752
AT1G56560	beta-fructofuranosidase, putative / invertase, putative / saccharase, putative / beta-fructosidase, putative	alkaline/neutral invertase, putative similar to alkaline/neutral invertase GI:9758657 from [Arabidopsis thaliana]	---	245681_at	541.575	515.845	423.153	707.419	630.286	624.757	866.135	808.805	654.154	493.524	837.47	1.32548	0.0230174	1.28023	0.0202152	1.69692	0.00669778
AT5G08750	zinc finger (C3HC4-type RING finger) family protein	Expressed protein ; supported by cDNA: gi_16209721_gb_AY057621.1_	---	245682_at	388.316	359.295	370.305	555.202	385.947	724.221	1090.09	836.55	555.123	372.639	963.322	1.48971	0.136122	1.73533	0.0810076	2.58514	0.00841558
AT5G22030	ubiquitin-specific protease 8, putative (UBP8)	ubiquitin-specific protease 8 (UBP8), putative similar to ubiquitin-specific protease 8 partial sequence GI:11993469 [Arabidopsis thaliana]	---	245683_at	410.225	423.494	331.744	421.246	355.277	437.577	418.195	410.633	404.7	388.488	414.414	1.04173	0.692443	1.024	0.785178	1.06674	0.534639
AT5G22000	zinc finger (C3HC4-type RING finger) family protein	Expressed protein ; supported by cDNA: gi_11762135_gb_AF324994.1_AF324994	---	245684_at	510.172	594.011	552.58	1088.35	933.517	1103.31	1191.37	1162.02	1041.73	552.255	1176.7	1.88632	0.00118496	1.12957	0.153154	2.13072	0.000325303
AT5G22220	E2F transcription factor-1 (E2F1)	Expressed protein ; supported by cDNA: gi_10443848_gb_AF242580.1_AF242580	---	245685_at	76.4069	72.0822	93.1827	112.991	129.216	144.291	136.408	112.107	128.833	80.5573	124.257	1.59927	0.0121443	0.964486	0.776998	1.54247	0.0379318
AT5G22060	DNAJ heat shock protein, putative	Expressed protein ; supported by cDNA: gi_535587_gb_L36113.1_ATHATJ	---	245686_at	396.389	717.056	717.335	700.712	1139.61	860.075	917.713	979.345	900.131	610.26	948.529	1.475	0.157617	1.05377	0.79106	1.5543	0.0944176
AT1G28320	protease-related	unknown protein	---	245687_at	503.529	418.011	321.523	436.457	495.151	549.302	515.86	490.127	493.637	414.355	502.994	1.19134	0.269161	1.01896	0.842221	1.21392	0.286534
AT5G04240	zinc finger (C2H2 type) family protein / transcription factor jumonji (jmj) family protein	zinc finger protein - like	---	245691_at	530.508	538.579	454.685	557.55	551.808	592.826	544.777	509.111	567.394	507.924	526.944	1.11709	0.115256	0.928708	0.152829	1.03745	0.642414
AT5G04260	thioredoxin family protein	thioredoxin - like protein	---	245693_at	545.51	453.064	451.038	556.181	428.921	592.222	518.862	508.996	525.775	483.204	513.929	1.0881	0.507221	0.977469	0.865067	1.06359	0.502194
AT5G04170	calcium-binding EF hand family protein	EF - hand Calcium binding protein - like	---	245694_at	275.53	252.443	242.731	431.479	281.583	595.904	374.667	455.788	436.322	256.901	415.227	1.69841	0.120802	0.951654	0.872724	1.61629	0.016858
AT5G04270	zinc finger (DHHC type) family protein	rec - like protein	---	245695_at	263.38	256.448	227.497	356.151	276.949	284.496	225.571	238.352	305.865	249.108	231.962	1.22784	0.108214	0.758379	0.110506	0.931169	0.335013
AT5G04250	OTU-like cysteine protease family protein	putative protein ;supported by full-length cDNA: Ceres:29990.	---	245699_at	346.677	339.692	311.921	217.439	306.947	297.193	393.811	359.937	273.86	332.763	376.874	0.822986	0.123551	1.37616	0.0762889	1.13256	0.0987276
AT5G04290	KOW domain-containing transcription factor family protein	glycine-rich protein	---	245704_at	456.156	476.895	420.459	376.97	427.665	461.415	435.387	309.816	422.017	451.17	372.602	0.935383	0.379862	0.882908	0.446261	0.825857	0.223889
AT5G04320	expressed protein	putative protein	---	245709_at	86.386	147.588	187.422	78.7982	103.968	147.802	88.6405	101.866	110.189	140.465	95.253	0.784459	0.443398	0.864449	0.612265	0.678125	0.32238
AT5G04340	zinc finger (C2H2 type) family protein	putative c2h2 zinc finger transcription factor	---	245711_at	55.2559	61.0834	46.7961	251.13	252.593	190.139	599.106	734.402	231.287	54.3784	666.754	4.25329	0.00108568	2.88279	0.00465488	12.2614	0.00122169
AT5G04360	pullulanase, putative / starch debranching enzyme, putative	pullulanase-like protein (starch debranching enzyme)	---	245712_at	360.287	397.612	324.04	286.214	301.419	457.221	448.018	574.518	348.284	360.646	511.268	0.965724	0.843308	1.46796	0.150507	1.41765	0.0700472
AT5G04280	glycine-rich RNA-binding protein	RNA-binding protein-like	---	245714_at	352.951	511.851	584.667	368.097	413.139	647.981	453.212	525.88	476.406	483.157	489.546	0.986027	0.954211	1.02758	0.916421	1.01322	0.949208
AT5G08670 /// AT5G08690	ATP synthase beta chain 1, mitochondrial	Expressed protein ; supported by cDNA: gi_15293122_gb_AY050995.1_	---	245715_s_at	7561.23	7816.94	6146.07	4147.02	4649.47	5457.72	6658.08	5609.7	4751.4	7174.75	6133.89	0.66224	0.019803	1.29096	0.11538	0.854927	0.272471
AT5G08740	pyridine nucleotide-disulphide oxidoreductase family protein	Expressed protein ; supported by cDNA: gi_15912292_gb_AY056424.1_	---	245716_at	203	231.068	229.369	334.523	210.403	354.714	403.308	411.098	299.88	221.146	407.203	1.35603	0.162291	1.35789	0.162986	1.84133	0.000595149
AT5G33390	glycine-rich protein	Expressed protein ; supported by cDNA: gi_15293032_gb_AY050950.1_	---	245717_at	107.356	99.5941	109.334	125.142	110.557	110.487	109.95	88.8885	115.395	105.428	99.419	1.09454	0.155713	0.861551	0.210438	0.943003	0.540991
AT5G04110	DNA topoisomerase II family protein	putative protein	---	245718_at	651.878	472.831	459.245	832.69	585.174	649.272	577.567	536.091	689.045	527.984	556.829	1.30505	0.171177	0.808117	0.266113	1.05463	0.747132
AT1G73450 /// AT1G73460	protein kinase, putative	hypothetical protein similar to Ser-Thr protein kinase-like protein GI:9294588 from [Arabidopsis thaliana]	---	245721_s_at	326.053	457.211	401.532	473.568	477.47	517.587	479.892	461.326	489.542	394.932	470.609	1.23956	0.0798527	0.961325	0.401819	1.19162	0.224141
AT1G73430	sec34-like family protein	unknown protein	---	245722_at	218.903	228.479	178.756	216.335	190.19	201.996	244.988	236.812	202.84	208.713	240.9	0.971864	0.747228	1.18763	0.0337449	1.15422	0.204172
AT1G73390	expressed protein	hypothetical protein predicted by genemark.hmm	---	245724_at	100.947	168.667	228.661	189.826	225.95	213.164	533.175	1081.29	209.647	166.092	807.233	1.26223	0.319796	3.85044	0.0615482	4.86016	0.0551357
AT1G73370	sucrose synthase, putative / sucrose-UDP glucosyltransferase, putative	sucrose synthase, putative similar to sucrose synthase GI:4468151 from [Craterostigma plantagineum]	---	245725_at	366.019	241.182	301.332	148.482	151.972	131.25	155.35	277.595	143.901	302.844	216.473	0.475166	0.0122381	1.50431	0.21503	0.714798	0.276673
AT1G73350	expressed protein	hypothetical protein contains similarity to glucosidase II beta-subunit GI:5452942 from [Mus musculus]	---	245727_at	225.422	220.79	255.644	262.994	219.858	316.116	306.643	302.547	266.323	233.952	304.595	1.13836	0.339953	1.14371	0.365375	1.30195	0.0155784
AT1G73490	RNA recognition motif (RRM)-containing protein	unknown protein	---	245729_at	562.458	668.222	821.293	536.742	453.135	536.884	522.586	494.587	508.92	683.991	508.587	0.744046	0.0942761	0.999345	0.993462	0.743558	0.170028
AT1G73470	expressed protein	unknown protein ;supported by full-length cDNA: Ceres:39155.	---	245730_at	737.107	667.161	844.096	329.206	333.676	311.028	497.848	382.363	324.637	749.454	440.106	0.433164	0.00121448	1.35569	0.0785389	0.587235	0.0297493
AT1G73500	mitogen-activated protein kinase kinase (MAPKK), putative (MKK9)	MAP kinase, putative similar to MAP kinase kinase 5 GI:3219273 from [Arabidopsis thaliana];supported by full-length cDNA: Ceres:112118.	---	245731_at	1548.77	1063.27	722.798	1820.47	1113.96	1431.67	1828.33	1407.19	1455.37	1111.61	1617.76	1.30924	0.336369	1.11158	0.633376	1.45532	0.240681
AT1G73440	calmodulin-related	unknown protein contains similarity to calmodulin GI:166304 from [Achlya klebsiana]; supported by cDNA: gi_13358218_gb_AF325029.2_AF325029	---	245732_at	385.403	389.432	389.842	491.336	406.731	508.665	625.272	504.637	468.911	388.226	564.954	1.20783	0.0626597	1.20482	0.211241	1.45522	0.0293742
AT1G73380	expressed protein	hypothetical protein predicted by genemark.hmm; supported by cDNA: gi_14334537_gb_AY035173.1_	---	245733_at	518.158	576.599	466.082	494.411	535.206	620.324	464.106	491.804	549.98	520.28	477.955	1.05709	0.576663	0.869041	0.237817	0.91865	0.392551
AT1G73480	hydrolase, alpha/beta fold family protein	lysophospholipase homolog, putative similar to lysophospholipase homolog GI:2801536 from [Oryza sativa]; supported by cDNA: gi_15028212_gb_AY045929.1_	---	245734_at	113.027	96.7026	92.7208	284.452	340.928	265.273	709.641	528.11	296.884	100.817	618.875	2.94478	0.00113566	2.08457	0.0222042	6.1386	0.00471941
AT1G44100	amino acid permease 5, putative (AAP5)	amino acid permease, putative almost identical to amino acid permease GI:608673 from [Arabidopsis thaliana]	AAP5	245740_at	90.6964	107.191	64.9801	183.121	306.159	126.355	259.916	192.849	205.212	87.6226	226.383	2.342	0.0970206	1.10317	0.790492	2.58361	0.0183483
AT1G44170	aldehyde dehydrogenase, putative (ALDH)	aldehyde dehydrogenase, putative similar to aldehyde dehydrogenase GI:2351120 from [Synechococcus PCC7942];supported by full-length cDNA: Ceres:1141.	---	245742_at	495.522	552.377	512.155	936.618	739.13	1102.64	1035.58	1433.04	926.128	520.018	1234.31	1.78095	0.018837	1.33276	0.222483	2.37359	0.017495
AT1G51110	plastid-lipid associated protein PAP / fibrillin family protein	unknown protein	---	245744_at	223.04	251.57	339.235	197.054	135.482	247.043	224.135	186.714	193.193	271.282	205.425	0.71215	0.176045	1.06331	0.798748	0.757236	0.257595
AT1G51110	plastid-lipid associated protein PAP / fibrillin family protein	unknown protein contains similarity to anthranilate synthase large subunit GI:1374671 from [Buchnera aphidicola]	---	245745_at	472.901	588.254	616.938	364.723	307.025	383.353	416.024	326.777	351.701	559.364	371.401	0.62875	0.0138927	1.05601	0.688381	0.663969	0.0648599
AT1G51070	basic helix-loop-helix (bHLH) family protein	bHLH transcription factor, putative similar to bHLH transcription factor GI:3757520 from [Arabidopsis thaliana];supported by full-length cDNA: Ceres:16284.	---	245746_at	377.211	495.751	602.085	200.116	244.212	202.999	253.969	317.83	215.775	491.682	285.899	0.438851	0.0142654	1.32499	0.101993	0.581472	0.0993093
AT1G51100	expressed protein	hypothetical protein predicted by genemark.hmm;supported by full-length cDNA: Ceres:31356.	---	245747_at	44.4412	57.3667	59.4505	51.3387	53.3942	54.6299	75.0127	54.6307	53.121	53.7528	64.8217	0.988245	0.901459	1.22027	0.225768	1.20592	0.337394
AT1G51140	basic helix-loop-helix (bHLH) family protein	unknown protein contains similarity to phytochrome interacting factor 3 GI:3929586 from [Arabidopsis thaliana]; supported by cDNA: gi_14334499_gb_AY034941.1_	---	245748_at	107.805	243.822	333.491	206.885	158.162	393.386	204.454	313.495	252.811	228.373	258.975	1.10701	0.813821	1.02438	0.955207	1.134	0.766007
AT1G51060	histone H2A, putative	histone H2A, putative similar to histone H2A GI:9758956 from [Arabidopsis thaliana]; supported by cDNA: gi_13877850_gb_AF370188.1_AF370188	---	245750_at	1086.92	1319.23	1277.34	1063.13	745.805	1197.08	1108.79	1650.22	1002.01	1227.83	1379.5	0.816082	0.210842	1.37674	0.250386	1.12353	0.5433
AT1G25682 /// AT1G25988	cell cycle control protein-related	hypothetical protein contains similarity to virulence regulator GI:9106522 from [Xylella fastidiosa]	---	245751_s_at	153.301	209.001	234.902	259.657	200.595	324.825	249.002	238.102	261.692	199.068	243.552	1.31459	0.220803	0.930682	0.722473	1.22346	0.250892
AT1G35190	oxidoreductase, 2OG-Fe(II) oxygenase family protein	hyoscyamine 6-dioxygenase hydroxylase, putative similar to hyoscyamine 6-dioxygenase hydroxylase GB:P24397 from [Hyoscyamus niger];supported by full-length cDNA: Ceres:2551.	---	245756_at	60.4122	43.26	29.7457	3280.58	2324.54	2701.86	3151.02	2719.94	2768.99	44.4727	2935.48	62.2628	0.000608941	1.06013	0.700536	66.0064	0.0003771
AT1G35140	phosphate-responsive protein, putative	phosphate-induced (phi-1) protein, putative similar to phi-1 GB:BAA33810 GI:3759184 from [Nicotiana tabacum];supported by full-length cDNA: Ceres:118937.	---	245757_at	74.0969	54.7856	62.9642	237.159	148.476	140.357	266.391	250.201	175.331	63.9489	258.296	2.74173	0.0241109	1.47319	0.132803	4.0391	0.000248463
AT1G32240	myb family transcription factor (KAN2)	unknown protein contains similarity to transfactor GB:BAA75684 GI:4519671 from [Nicotiana tabacum]; supported by cDNA: gi_15723594_gb_AY048689.1_	---	245758_at	42.1081	69.6989	77.4111	51.12	68.0335	66.2435	73.1508	64.0892	61.799	63.0727	68.62	0.979806	0.920474	1.11037	0.44121	1.08795	0.722884
AT1G66900	expressed protein	hypothetical protein predicted by genemark.hmm	---	245759_at	422.315	419.207	502.427	558.539	487.419	741.358	537.999	521.651	595.772	447.983	529.825	1.3299	0.139849	0.889308	0.548547	1.18269	0.105631
AT1G66890	expressed protein	hypothetical protein predicted by genemark.hmm;supported by full-length cDNA: Ceres:7343.	---	245761_at	136.523	163.676	233.479	57.6487	113.297	126.595	76.2165	111.743	99.1801	177.893	93.9797	0.557528	0.0926307	0.947566	0.874682	0.528294	0.124057
AT1G27880	ATP-dependent DNA helicase, putative	ATP-dependent DNA helicase RecQ, putative similar to ATP-dependent DNA helicase RecQ GB:AAF93372 GI:9654602 from [Vibrio cholerae]	---	245762_at	50.3378	63.3725	73.1785	47.7095	46.325	37.4315	43.1911	42.6897	43.822	62.2963	42.9404	0.703445	0.065992	0.979883	0.845806	0.689294	0.108343
AT1G27850	expressed protein	transposon protein, putative similar to En/Spm-like transposon protein GB:AAB95292 GI:2088658 from [Arabidopsis thaliana]	---	245763_at	213.89	257.055	248.036	253.763	276.596	254.141	300.08	232.721	261.5	239.66	266.4	1.09113	0.223094	1.01874	0.867203	1.11158	0.442502
AT1G19750 /// AT1G27840	transducin family protein / WD-40 repeat family protein	hypothetical protein contains similarity to cockayne syndrome complementation group A protein GB:U28413 GI:975301 from [Homo sapiens]	---	245764_s_at	106.637	113.8	125.423	204.078	126.071	256.883	248.658	249.946	195.677	115.287	249.302	1.69731	0.104333	1.27405	0.354237	2.16245	0.000322319
AT1G33590	disease resistance protein-related / LRR protein-related	hypothetical protein similar to putative disease resistance protein GB:AAC14512 GI:2739389 from [Arabidopsis thaliana];supported by full-length cDNA: Ceres:105146.	---	245768_at	67.077	51.9065	39.0442	187.563	71.7164	92.8907	133.442	136.341	117.39	52.6759	134.892	2.22853	0.151124	1.14909	0.728889	2.56078	0.00435509
AT1G30220	sugar transporter family protein	hypothetical protein similar to putative sugar transporter GI:4263781 from [Arabidopsis thaliana]	---	245769_at	405.197	148.172	119.553	336.649	270.855	215.557	173.885	223.961	274.354	224.307	198.923	1.22312	0.634228	0.725061	0.220523	0.886834	0.844407
AT1G30240	PELP1-related	hypothetical protein predicted by genemark.hmm	---	245770_at	58.3058	66.8948	81.3957	37.0117	45.5488	47.1406	47.411	59.2289	43.2337	68.8654	53.3199	0.6278	0.0261229	1.2333	0.190801	0.774263	0.209107
AT1G30300	expressed protein	hypothetical protein similar to putative hydrolase GI:7270684 from [Arabidopsis thaliana]	---	245772_at	469.586	404.646	358.693	483.26	264.884	564.586	495.618	469.39	437.577	410.975	482.504	1.06473	0.793531	1.10267	0.724222	1.17405	0.192217
AT1G30290	pentatricopeptide (PPR) repeat-containing protein	hypothetical protein predicted by genscan+	---	245773_at	367.959	351.85	286.589	335.48	238.593	288.493	285.587	351.39	287.522	335.466	318.489	0.857082	0.269505	1.1077	0.52925	0.949391	0.702655
AT1G30270	CBL-interacting protein kinase 23 (CIPK23)	serine/threonine kinase, putative similar to serine/threonine kinase GI:2632252 from [Sorghum bicolor]; supported by cDNA: gi_14486385_gb_AY035226.1_	---	245775_at	420.988	352.492	283.27	682.685	462.398	898.283	614.674	515.038	681.122	352.25	564.856	1.93363	0.0673288	0.829303	0.535569	1.60357	0.043859
AT1G73540	MutT/nudix family protein	unknown protein contains similarity to diphosphoinositol polyphosphate phosphohydrolase GI:3978224 from [Homo sapiens]	---	245777_at	216.798	262.982	213.897	284.285	350.351	257.743	278.51	263.072	297.46	231.226	270.791	1.28645	0.105642	0.910345	0.512612	1.17111	0.160478
AT1G73530	RNA recognition motif (RRM)-containing protein	RNA-binding glycine-rich protein, putative similar to RNA-binding glycine-rich protein (RGP-1a) GI:436789 from [Nicotiana sylvestris]	---	245778_at	188.676	276.988	353.707	146.079	163.522	127.849	205.915	141.019	145.817	273.124	173.467	0.533886	0.0594285	1.18962	0.390235	0.635123	0.228941
AT1G45688	expressed protein	unknown protein ;supported by full-length cDNA: Ceres:8255.	---	245780_at	339.592	416.605	339.394	605.783	844.503	573.511	844.122	691.538	674.599	365.197	767.83	1.84722	0.0256548	1.1382	0.507132	2.10251	0.008788
AT1G45976	expressed protein	S-ribonuclease binding protein SBP1, putative similar to S-ribonuclease binding protein SBP1 GI:6760451 from [Petunia hybrida]; supported by cDNA: gi_11692935_gb_AF324720.1_AF324720	---	245781_at	569.423	492.749	556.526	1112.21	847.893	938.014	952.507	841.969	966.039	539.566	897.238	1.7904	0.00626545	0.92878	0.570365	1.66289	0.00606042
AT1G35170 /// AT1G35180	expressed protein	hypothetical protein similar to hypothetical protein GB:AAF69173 GI:7767676 from [Arabidopsis thaliana]	---	245783_s_at	1334.34	1194.07	1351.04	7717.81	7324.21	7337.23	8614.73	5960.74	7459.75	1293.15	7287.74	5.76868	1.51491e-06	0.976941	0.874749	5.63566	0.00906695
AT1G32150	bZIP transcription factor family protein	G-Box binding protein, putative similar to G-Box binding protein 2 GB:AAD42938 GI:5381313 from [Catharanthus roseus]	---	245786_at	195.286	199.354	175.015	174.893	171.871	197.851	159.06	192.283	181.539	189.885	175.672	0.956044	0.495113	0.967682	0.742635	0.925146	0.433066
AT1G32130	IWS1 C-terminus family protein	unknown protein	---	245787_at	551.262	855.569	766.786	907.081	1109.84	2043.96	1423.35	1160.05	1353.63	724.539	1291.7	1.86826	0.156855	0.954251	0.901962	1.78279	0.0337873
AT1G32120	expressed protein	hypothetical protein similar to hypothetical protein GB:AAD27684 GI:4680504 from [Oryza sativa]	---	245788_at	717.476	664.143	463.468	744.811	546.509	650.132	680.273	588.686	647.151	615.029	634.479	1.05223	0.75528	0.98042	0.886217	1.03162	0.865494
AT1G32090	early-responsive to dehydration protein-related / ERD protein-related	hypothetical protein similar to hypothetical protein GB:CAB77775 GI:7269775 from [Arabidopsis thaliana]	---	245789_at	147.119	115.76	104.741	68.2857	65.7493	72.3918	64.536	55.2442	68.8089	122.54	59.8901	0.561522	0.0138708	0.870382	0.127936	0.488739	0.0333405
AT1G32200	glycerol-3-phosphate acyltransferase, chloroplast (ATS1)	glycerol-3-phosphate acyltransferase identical to glycerol-3-phosphate acyltransferase GB:Q43307 from [Arabidopsis thaliana]	ATS1	245790_at	213.347	289.633	406.651	226.359	210.605	166.33	231.317	171.61	201.098	303.21	201.464	0.66323	0.158635	1.00182	0.991644	0.664435	0.272576
AT1G32210	defender against cell death 1 (DAD1)	defender against cell death protein, putative similar to defender against cell death protein GB:AAC36169 GI:3608136 from [Arabidopsis thaliana]	---	245791_at	3233.71	2207.01	2151.16	1779.26	1200.87	1703.03	1671.52	1222.6	1561.05	2530.63	1447.06	0.616863	0.0705306	0.926977	0.718571	0.571818	0.111154
AT1G32220	expressed protein	unknown protein ;supported by full-length cDNA: Ceres:3464.	---	245793_at	869.38	640.553	657.546	1219.89	1352.16	895.442	747.053	727.23	1155.83	722.493	737.142	1.59978	0.0484474	0.637758	0.0968979	1.02027	0.887612
AT1G32170	xyloglucan:xyloglucosyl transferase, putative / xyloglucan endotransglycosylase, putative / endo-xyloglucan transferase, putative (XTR4)	endoxyloglucan transferase, putative similar to endoxyloglucan transferase GB:AAD45125 GI:5533313 from [Arabidopsis thaliana]; supported by full-length cDNA: Ceres: 21403.	XTR4	245794_at	403.739	265.589	163.759	1928.54	1306.31	1241.56	1480.11	1504.34	1492.14	277.695	1492.22	5.37329	0.00614775	1.00006	0.999779	5.37359	0.000886594
AT1G32160	expressed protein	unknown protein contains similarity to obtusifoliol 14-alpha-demethylase (CYP51) GB:Y09292 GI:1707854 from [Triticum aestivum];supported by full-length cDNA: Ceres:39425.	---	245795_at	705.651	726.932	766.048	1303.4	777.791	784.327	891.091	694.861	955.171	732.877	792.976	1.30332	0.272898	0.830193	0.541898	1.082	0.490012
AT1G32230	WWE domain-containing protein / ceo protein, putative (CEO)	unknown protein similar to unknown protein GB:AAC36170 GI:3608137 from [Arabidopsis thaliana]; supported by cDNA: gi_11044956_emb_AJ251578.1_ATH251578	---	245796_at	1536.18	1804.62	1332.87	2183.59	2179.04	2554.86	2318.85	2052.48	2305.83	1557.89	2185.66	1.4801	0.0155241	0.947886	0.56997	1.40296	0.0532195
AT1G45230	defective chloroplasts and leaves protein-related / DCL protein-related	defective chloroplasts and leaves (DCL) protein, putative similar to defective chloroplasts and leaves (DCL) protein GI:1305530 from [Lycopersicon esculentum]	---	245797_at	321.125	297.718	319.982	280.504	325.462	291.744	236.458	191.319	299.237	312.942	213.888	0.956206	0.426779	0.71478	0.0388506	0.683477	0.0147113
AT1G47128	cysteine proteinase (RD21A) / thiol protease	cysteine proteinase RD21A identical to thiol protease RD21A SP:P43297 from [Arabidopsis thaliana]	---	245803_at	1037.35	788.557	782.117	947.908	454.286	957.961	906.881	1265.91	786.718	869.341	1086.39	0.904959	0.680292	1.38092	0.321367	1.24967	0.296736
AT1G45474	chlorophyll A-B binding protein, putative (LHCA5)	light-harvesting complex protein similar to light-harvesting complex protein GI:22752 from [Pinus sylvestris];supported by full-length cDNA: Ceres:41745.	LHCA5	245806_at	324.726	799.687	788.89	485.544	639.231	334.275	479.573	412.122	486.35	637.768	445.847	0.762582	0.44666	0.916721	0.75085	0.699075	0.41554
AT1G58470	RNA-binding protein (XF41)	RNA binding protein identical to RNA binding protein GI:6566348 from [Arabidopsis thaliana]; supported by cDNA: gi_15450911_gb_AY054536.1_	---	245808_at	72.1416	98.3877	92.9988	92.6054	98.8083	99.6509	86.8646	83.5063	97.0215	87.8427	85.1855	1.10449	0.331107	0.878006	0.0323857	0.96975	0.814985
AT1G58440	squalene monooxygenase, putative / squalene epoxidase, putative	squalene monooxygenase, putative similar to squalene monooxygenase GI:9757924 from [Arabidopsis thaliana]; supported by cDNA: gi_6566341_dbj_AB008021.1_AB008021	---	245809_at	537.257	482.33	363.547	556.222	578.5	559.83	503.808	406.735	564.851	461.044	455.272	1.22516	0.115208	0.806003	0.0604582	0.987479	0.943809
AT1G26090	hypothetical protein	unknown protein	---	245815_at	543.145	452.123	426.646	356.656	364.746	317.864	337.116	276.796	346.422	473.971	306.956	0.730892	0.0288764	0.886075	0.269756	0.647626	0.046348
AT1G26160	metal-dependent phosphohydrolase HD domain-containing protein	hypothetical protein similar to unknown protein GI:3738315 from [Arabidopsis thaliana];supported by full-length cDNA: Ceres:37861.	---	245817_at	579.268	527.68	624.34	658.236	426.337	780.47	565.102	555.914	621.681	577.096	560.508	1.07726	0.699709	0.901601	0.679294	0.971257	0.67805
AT1G26100	cytochrome B561 family protein	cytochrome b561, putative similar to cytochrome b561 GI:291 from (Bos taurus)	---	245818_at	99.0167	84.5715	72.4144	110.707	115.17	103.215	105.29	83.0962	109.697	85.3342	94.1933	1.2855	0.0447613	0.858666	0.198258	1.10382	0.542168
AT1G26310	MADS-box protein, putative	cauliflower identical to CAULIFLOWER GI:3789808 from [Arabidopsis thaliana]; supported by full-length cDNA: Ceres: 23736.	---	245819_at	70.2857	74.2268	72.8236	59.2753	89.6977	103.518	84.5417	91.1826	84.1637	72.4454	87.8622	1.16175	0.422213	1.04394	0.842197	1.21281	0.0128552
AT1G26270	phosphatidylinositol 3- and 4-kinase family protein	hypothetical protein similar to putative ubiquitin GI:4415931 from [Arabidopsis thaliana]; supported by cDNA: gi_14334681_gb_AY035014.1_	---	245821_at	173.338	142.111	108.948	156.677	133.332	123.338	138.118	113.084	137.782	141.466	125.601	0.973962	0.869604	0.911589	0.496897	0.887853	0.581411
AT1G26110	expressed protein	unknown protein ; supported by cDNA: gi_13605703_gb_AF361833.1_AF361833	---	245822_at	1294.25	1240.43	1179.78	1169.06	1087.57	1889.86	1567.15	1609.65	1382.16	1238.15	1588.4	1.11631	0.60523	1.14921	0.575763	1.28288	0.00456566
AT1G57870	shaggy-related protein kinase kappa, putative / ASK-kappa, putative	protein kinase, putative similar to protein kinase GI:717180 from (Arabidopsis thaliana)	---	245825_at	616.902	643.488	572.42	1103.26	1005.97	1302.3	1115.4	1087.36	1137.18	610.937	1101.38	1.86136	0.004205	0.968522	0.772312	1.80277	0.000437992
AT1G57820	zinc finger (C3HC4-type RING finger) family protein	transcription factor, putative similar to transcription factor ICBP90 GI:6815251 from [Homo sapiens]	---	245828_at	127.58	309.18	435.789	63.9514	70.954	50.5731	72.5356	81.7451	61.8262	290.85	77.1404	0.212571	0.062981	1.2477	0.167496	0.265224	0.161433
AT1G57790	F-box family protein	hypothetical protein predicted by genemark.hmm;supported by full-length cDNA: Ceres:111354.	---	245830_at	218.279	261.033	264.67	264.937	172.045	392.378	225.645	180.314	276.454	247.994	202.98	1.11476	0.686689	0.734227	0.446911	0.818486	0.176876
AT1G48840	expressed protein	unknown protein	---	245831_at	118.359	139.707	135.088	111.663	86.1793	126.068	109.49	89.4635	107.97	131.051	99.4766	0.823878	0.158731	0.921333	0.648035	0.759066	0.0669963
AT1G48850	chorismate synthase, putative / 5-enolpyruvylshikimate-3-phosphate phospholyase, putative	chorismate synthase, putative similar to chorismate synthase GI:452796 from [Synechocystis sp.]; supported by cDNA: gi_15982823_gb_AY057519.1_	---	245832_at	2161.4	1750.73	1410.35	2723.1	3265.44	3854.27	2938.3	3003.78	3280.94	1774.16	2971.04	1.84929	0.0184325	0.905545	0.516275	1.67462	0.0238153
AT1G58380 /// AT1G58684 /// AT1G58983 /// AT1G59359	40S ribosomal protein S2 (RPS2A)	ribosomal protein S2, putative similar to ribosomal protein S2 GI:939717 from [Urechis caupo];supported by full-length cDNA: Ceres:93867.	---	245841_s_at	4689.77	5030.78	6991.58	3001.01	2775.79	2963.18	3102.27	2725.22	2913.33	5570.71	2913.74	0.522972	0.0210601	1.00014	0.998164	0.523047	0.0658078
AT1G26180	expressed protein	unknown protein	---	245843_at	581.187	410.88	388.911	379.334	308.83	303.122	273.832	295.775	330.429	460.326	284.803	0.717814	0.118449	0.861921	0.257044	0.618699	0.112467
AT1G26170	importin beta-2 subunit family protein	hypothetical protein predicted by genemark.hmm	---	245844_at	266.976	320.089	327.46	179.078	166.304	236.98	247.531	202.342	194.121	304.842	224.936	0.636792	0.0186213	1.15874	0.415981	0.737879	0.0750137
AT1G26150	protein kinase family protein	Pto kinase interactor, putative similar to Pto kinase interactor 1 GI:3668069 from [Lycopersicon esculentum]	---	245845_at	118.136	211.219	220.242	83.9387	101.319	126.667	140.754	146.077	103.975	183.199	143.415	0.567551	0.0858091	1.37933	0.0921763	0.782839	0.415155
AT1G26130	haloacid dehalogenase-like hydrolase family protein	P-type transporting ATPase, putative similar to P-type transporting ATPase GI:9229867 from [Arabidopsis thaliana]	---	245846_at	290.065	426.451	257.762	236.977	269.81	259.879	244.329	210.377	255.556	324.759	227.353	0.786907	0.258627	0.889643	0.211695	0.700067	0.247032
AT5G11050	myb family transcription factor	MYB DNA-binding - like protein myb-related gene A-myb, Homo sapiens, EMBL:HSAMYB; supported by cDNA: gi_15375309_gb_AY032854.2_	---	245847_at	142.22	72.8874	54.3052	118.681	150.309	83.4368	88.5838	134.459	117.476	89.8042	111.521	1.30813	0.448851	0.949313	0.85645	1.24183	0.612434
AT5G13480	WD-40 repeat family protein	putative protein predicted proteins - different species	---	245848_at	207.458	319.004	276.98	201.828	218.647	232.692	220.927	287.532	217.722	267.814	254.229	0.81296	0.21166	1.16768	0.274398	0.949275	0.798719
AT5G13520	peptidase M1 family protein	leukotriene-A4 hydrolase-like protein leukotriene-A4 hydrolase (EC 3.3.2.6) long isoform - Homo sapiens, EMBL:U27292	---	245849_at	215.946	429.098	569.467	59.7898	90.5942	48.9575	79.4183	82.6092	66.4472	404.837	81.0137	0.164133	0.0308278	1.21922	0.433433	0.200114	0.0924517
AT5G13540	expressed protein	putative protein HERC2 - Homo sapiens, EMBL:AF071172	---	245851_at	225.843	232.09	203.038	310.961	224.348	292.781	309.015	303.662	276.03	220.324	306.338	1.25284	0.115679	1.1098	0.439573	1.3904	0.00503844
AT5G13510	ribosomal protein L10 family protein	ribosomal protein L10-like ribosomal protein L10- Nicotiana tabacum, EMBL:AB010879;supported by full-length cDNA: Ceres:29083.	---	245852_at	890.083	1077.11	1310.68	414.964	500.086	487.437	483.234	460.856	467.496	1092.62	472.045	0.427865	0.00738374	1.00973	0.905438	0.432029	0.0290307
AT5G13500	expressed protein	putative protein predicted protein At2g25260 - Arabidopsis thaliana, EMBL:AC007070;supported by full-length cDNA: Ceres:6674.	---	245853_at	367.989	344.397	322.597	349.793	332.22	340.92	326.853	296.072	340.977	344.994	311.462	0.988356	0.789208	0.91344	0.111538	0.902804	0.199483
AT5G13490	ADP, ATP carrier protein 2, mitochondrial / ADP/ATP translocase 2 / adenine nucleotide translocator 2 (ANT2)	adenosine nucleotide translocator ; supported by cDNA: gi_15292846_gb_AY050857.1_	---	245854_at	593.773	848.126	1178.27	225.8	124.052	269.52	280.292	320.085	206.457	873.388	300.188	0.236387	0.0187828	1.45399	0.20201	0.343705	0.0791328
AT5G13550	sulfate transporter family protein	sulfate transporter ; supported by cDNA: gi_2626752_dbj_AB008782.1_AB008782	---	245855_at	127.937	162.054	151.471	202.036	164.311	217.064	199.883	195.043	194.47	147.154	197.463	1.32154	0.0641919	1.01539	0.892343	1.34188	0.0313935
AT5G01010	expressed protein	putative protein	---	245862_at	223.828	310.546	379.275	283.328	242.261	550.347	414.257	381.399	358.645	304.55	397.828	1.17762	0.638344	1.10925	0.774956	1.30628	0.214
AT1G58050 /// AT1G58060	helicase domain-containing protein	hypothetical protein contains similarity to maleless protein (mle) GI:157905 from [Drosophila melanogaster]	---	245863_s_at	256.841	271.793	197.998	233.403	231.882	237.304	242.074	269.884	234.196	242.211	255.979	0.96691	0.740573	1.09301	0.131438	1.05684	0.685823
AT1G58080	ATP phosphoribosyl transferase 1 (ATP-PRT1)	ATP phosphoribosyl transferase identical to ATP phosphoribosyl transferase GI:6683617 from [Arabidopsis thaliana];supported by full-length cDNA: Ceres:95544.	ATP-PRT1	245867_at	458.229	815.848	756.546	670.133	922.873	611.172	634.582	534.556	734.726	676.875	584.569	1.08547	0.712583	0.795629	0.328348	0.86363	0.57616
AT1G58030	amino acid permease family protein	hypothetical protein	---	245868_at	718.525	835.337	837.254	830.169	902.856	1045.84	879.127	737.541	926.288	797.038	808.334	1.16216	0.157908	0.872659	0.312296	1.01417	0.887111
AT1G26300	BSD domain-containing protein	hypothetical protein similar to hypothetical protein GI:6358777 from [Arabidopsis thaliana]	---	245870_at	110.431	129.415	148.753	119.863	131.77	184.151	173.208	188.61	145.261	129.533	180.909	1.12142	0.525379	1.2454	0.265825	1.39662	0.0444612
AT1G26300	BSD domain-containing protein	hypothetical protein contains similarity to arginine metabolism regulation protein i GI:695715 from [Saccharomyces cerevisiae]	---	245872_at	156.788	166.04	156.55	282.973	188.495	212.003	231.787	184.994	227.824	159.793	208.391	1.42574	0.0758828	0.914701	0.664891	1.30413	0.0728518
AT1G26260	basic helix-loop-helix (bHLH) family protein	bHLH transcription factor GBOF-1, putative similar to bHLH transcription factor GBOF-1 GI:5923912 from [Tulipa gesneriana]	---	245873_at	155.638	203.339	167.479	62.7393	64.4456	84.4653	48.9744	58.2726	70.5501	175.485	53.6235	0.402028	0.00276084	0.760078	0.177648	0.305572	0.00749169
AT1G26230	chaperonin, putative	chaperonin precursor, putative similar to chaperonin precursor GI:806807 from [Pisum sativum]	---	245876_at	113.282	187.458	218.34	49.9699	58.1882	70.7514	53.8947	63.3046	59.6365	173.027	58.5997	0.344666	0.0233582	0.982614	0.911178	0.338674	0.0660549
AT1G26220	GCN5-related N-acetyltransferase (GNAT) family protein	unknown protein	---	245877_at	128.535	204.218	211.588	269.115	269.95	258.391	243.329	212.332	265.819	181.447	227.83	1.46499	0.0345789	0.857089	0.0560279	1.25563	0.289714
AT1G26190	phosphoribulokinase/uridine kinase family protein	hypothetical protein contains similarity to uridine kinase GI:6899310 from [Ureaplasma urealyticum]	---	245878_at	203.811	164.349	197.465	112.834	69.6891	72.369	78.2362	102.182	84.9639	188.542	90.2089	0.450637	0.0050545	1.06173	0.811081	0.478456	0.0123185
AT5G09420	chloroplast outer membrane translocon subunit, putative	putative subunit of TOC complex chloroplast gene Toc64 - Pisum sativum, EMBL:AF179282	---	245879_at	52.0153	57.7692	77.8008	63.4482	40.8765	86.2728	55.59	58.4662	63.5325	62.5284	57.0281	1.01606	0.950689	0.89762	0.726783	0.912034	0.625398
AT5G09460	expressed protein	putative protein	---	245881_at	110.781	188.144	187.043	90.2147	92.9833	127.706	83.7905	121.88	103.635	161.989	102.835	0.639763	0.108251	0.992286	0.972119	0.634827	0.198671
AT5G09440	phosphate-responsive protein, putative	putative protein phi-1 - Nicotiana tabacum, EMBL:AB018441;supported by full-length cDNA: Ceres:38576.	---	245885_at	107.635	98.0121	270.01	166.096	148.335	93.3421	190.762	312.381	135.924	158.552	251.572	0.857284	0.724978	1.85082	0.119026	1.58668	0.354322
AT5G09510	40S ribosomal protein S15 (RPS15D)	ribosomal protein S15-like ribosomal protein S15 - Arabidopsis thaliana, EMBL:Z23161;supported by full-length cDNA: Ceres:164.	---	245886_at	181.515	349.671	635.816	86.9072	121.924	135.458	110.542	135.211	114.763	389	122.877	0.295021	0.108973	1.0707	0.722718	0.315878	0.218417
AT5G09390	CD2-binding protein-related	putative protein CD2 cytoplasmic domain binding protein - Homo sapiens, EMBL:AF104222;supported by full-length cDNA: Ceres:13887.	---	245887_at	831.177	713.796	602.772	919.47	696.394	739.966	726.138	643.57	785.277	715.915	684.854	1.09689	0.505412	0.872118	0.360835	0.956614	0.75414
AT5G09450	pentatricopeptide (PPR) repeat-containing protein	putative protein DNA-binding protein - Triticum aestivum, EMBL:AF091837;supported by full-length cDNA: Ceres:249741.	---	245888_at	594.077	480.125	476.392	681.154	342.613	528.653	570.962	472.959	517.473	516.865	521.961	1.00118	0.995662	1.00867	0.97493	1.00986	0.93948
AT5G09220	amino acid permease 2 (AAP2)	amino acid transport protein AAP2 ;supported by full-length cDNA: Ceres:114602.	AAP2	245891_at	63.6504	58.7778	55.8603	106.892	109.19	110.077	96.5876	84.7486	108.72	59.4295	90.6681	1.82939	3.67596e-05	0.833962	0.029093	1.52564	0.00974038
AT5G09270	expressed protein	hypothetical protein ;supported by full-length cDNA: Ceres:38657.	---	245893_at	411.787	398.774	440.974	211.421	224.948	186.294	209.403	172.54	207.554	417.179	190.972	0.497519	0.000240049	0.920105	0.46909	0.45777	0.00175234
AT5G09310	expressed protein	putative protein ; supported by full-length cDNA: Ceres: 8242.	---	245894_at	621.323	687.652	764.088	937.423	718.031	1025.17	868.767	685.645	893.541	691.021	777.206	1.29307	0.113398	0.869805	0.455929	1.12472	0.392805
AT5G09230	transcriptional regulator Sir2 family protein	SIR2-family protein sirtuin type 4 (SIRT4) - Homo sapiens, EMBL:AF083109; supported by cDNA: gi_15028032_gb_AY045873.1_	---	245895_at	607.837	532.274	468.055	1461.26	1138.59	941.414	1101.11	1098.18	1180.42	536.055	1099.64	2.20206	0.0147416	0.931565	0.707369	2.05136	0.001696
AT5G09250	transcriptional coactivator p15 (PC4) family protein	putative transcriptional co-activator (KIWI) ; supported by cDNA: gi_2997683_gb_AF053302.1_AF053302	---	245896_at	229.717	281.01	366.325	287.064	303.794	293.496	401.774	349.186	294.785	292.351	375.48	1.00833	0.954551	1.27374	0.0295164	1.28435	0.228126
AT5G11020	protein kinase family protein	ser/thr specific protein kinase-like protein protein kinase 1, Populus nigra, EMBL:AB041503	---	245898_at	70.9942	104.704	107.338	74.2945	77.1204	65.3792	70.1909	65.0638	72.2647	94.3455	67.6273	0.765958	0.145153	0.935828	0.418053	0.716805	0.177558
AT5G11030	expressed protein	putative protein	---	245899_at	205.247	151.661	147.302	289.692	277.595	254.168	245.534	239.582	273.818	168.07	242.558	1.62919	0.00774491	0.885834	0.105828	1.44319	0.0539764
AT5G11040	expressed protein	putative protein predicted proteins, Arabidopsis thaliana	---	245900_at	539.544	572.607	446.761	554.549	583.983	526.872	628.388	553.3	555.134	519.637	590.844	1.06831	0.436667	1.06433	0.384595	1.13703	0.293903
AT5G11110	sucrose-phosphate synthase, putative	sucrose-phosphate synthase -like protein sucrose-phosphate synthase isoform 1, Citrus unshiu, PIR:S72648	---	245904_at	772.904	1358.69	732.453	3331.24	3985.02	4001.99	4550.95	3943.96	3772.75	954.682	4247.46	3.95184	0.000711046	1.12582	0.283132	4.44908	0.0024512
AT5G11090	serine-rich protein-related	putative protein predicted proteins, Arabidopsis thaliana;supported by full-length cDNA: Ceres:32958.	---	245905_at	992.533	643.321	438.692	972.177	864.441	1205.91	1010.21	1139.64	1014.18	691.515	1074.93	1.4666	0.165607	1.0599	0.691151	1.55445	0.171448
AT5G09380	DNA-directed RNA polymerase III RPC4 family protein	putative protein DNA-directed RNA polymerase III chain C53 - Saccharomyces cerevisiae, EMBL:X63501	---	245909_at	88.9145	99.0579	113.484	83.0764	99.7136	119.919	121.049	94.086	100.903	100.485	107.567	1.00416	0.975554	1.06605	0.721726	1.07048	0.639145
AT5G09410	calmodulin-binding protein	putative protein ER66 - Lycopersicon esculentum, EMBL:AF096260	---	245910_at	1226.02	1372.8	911.676	1031.19	1413	1115.63	1203.73	1049.61	1186.61	1170.16	1126.67	1.01405	0.931087	0.949489	0.73309	0.96283	0.829033
AT5G19690	oligosaccharyl transferase STT3 subunit family protein	oligosaccharyl transferase STT3-like protein integral membrane protein 1/OLIGOSACCHARYL TRANSFERASE STT3 - Mus musculus, SISSPROT:P46978; supported by cDNA: gi_15215735_gb_AY050397.1_	---	245911_at	1041.93	1230.71	1057.6	852.472	1023.54	992.62	1035.12	880.944	956.21	1110.08	958.033	0.861388	0.127395	1.00191	0.984937	0.863031	0.2148
AT5G19860	expressed protein	predicted protein	---	245913_at	1109.05	945.547	816.706	2021.73	1718.03	1985.78	1406.35	1231.96	1908.51	957.1	1319.15	1.99406	0.00173908	0.691195	0.0243523	1.37828	0.0651623
AT5G19620	outer membrane OMP85 family protein	putative protein outer membrane protein (IAP75) - Pisum sativum, L36858; supported by cDNA: gi_13430585_gb_AF360205.1_AF360205	---	245914_at	380.432	470.703	440.773	287.399	282.323	300.663	277.181	299.958	290.129	430.636	288.569	0.673721	0.00658853	0.994626	0.896632	0.6701	0.0275797
AT5G19770 /// AT5G19780	tubulin alpha-3/alpha-5 chain (TUA3)	tubulin alpha-5 chain-like protein tubulin alpha-5 chain - Arabidopsis thaliana, EMBL:M84698; supported by cDNA: gi_13605804_gb_AF367301.1_AF367301	TUA3	245915_s_at	2443.05	1807.54	2008.32	1637.17	995.209	1629.51	2349.31	1900.07	1420.63	2086.31	2124.69	0.680931	0.0787506	1.4956	0.116362	1.0184	0.904514
AT5G28740	transcription-coupled DNA repair protein-related	putative protein HCNP, Homo sapiens, EMBL:AF226051	---	245917_at	370.292	509.462	481.509	508.638	379.379	605.117	618.143	462.238	497.711	453.755	540.19	1.09687	0.603123	1.08535	0.706369	1.19049	0.358635
AT5G28790	hypothetical protein	putative protein	---	245920_at	28.6176	22.8611	16.4435	28.3555	35.9878	27.3636	25.551	22.4888	30.569	22.6407	24.0199	1.35018	0.149271	0.785761	0.174684	1.06092	0.787462
AT5G28750	thylakoid assembly protein, putative	Tha4 protein - like Tha4 protein, Pisum sativum, EMBL:AF144708; supported by cDNA: gi_13358198_gb_AF325006.2_AF325006	---	245924_at	778.216	1153.42	1052.06	790.27	965.058	918.567	878.034	820.553	891.298	994.564	849.294	0.89617	0.450619	0.952872	0.594718	0.853935	0.393778
AT5G28770	bZIP transcription factor family protein	bZIP transcription factor family protein similar to seed storage protein opaque-2(bZIP family)GI:168428 from Zea mays; supported by cDNA: gi_15450640_gb_AY052688.1_	---	245925_at	820.888	929.437	755.57	367.508	314.414	705.15	507.914	601.257	462.358	835.298	554.585	0.553524	0.0480372	1.19947	0.608459	0.663937	0.0322935
AT5G24740	expressed protein	VPS13 - like protein VPS13, Saccharomyces cerevisiae, EMBL:AF001317	---	245926_at	211.203	297.181	304.167	230.456	266.661	325.388	320.509	251.014	274.168	270.85	285.762	1.01225	0.93898	1.04228	0.809714	1.05505	0.769383
AT5G24770 /// AT5G24780	vegetative storage protein 2 (VSP2)	vegetative storage protein Vsp1 ;supported by full-length cDNA: Ceres:32606.	VSP2	245928_s_at	5676.8	7643.65	7076.11	7456.05	8819.64	8721.37	9326.1	9773.39	8332.35	6798.85	9549.75	1.22555	0.103913	1.1461	0.131441	1.40461	0.0378207
AT5G09240	transcriptional coactivator p15 (PC4) family protein	transcriptional co-activator-like protein putative transcriptional co-activator (KIWI) - Arabidopsis thaliana, EMBL:AF053302	---	245930_at	329.917	415.352	434.967	103.755	97.6864	109.206	153.537	109.881	103.549	393.412	131.709	0.263208	0.00086544	1.27195	0.192823	0.334787	0.0099335
AT5G09330	no apical meristem (NAM) family protein	putative protein NAC1 - Medicago truncatula, EMBL:AF254124	---	245934_at	947.03	844.231	680.251	1375.53	1263.73	1308.4	1326.9	1438.23	1315.89	823.837	1382.56	1.59726	0.00427667	1.05067	0.340592	1.6782	0.014207
AT5G19840	transcription factor jumonji (jmjC) domain-containing protein	hypothetical protein	---	245935_at	91.2666	104.843	89.7246	71.2104	74.3171	103.07	76.1956	77.3376	82.8658	95.2782	76.7666	0.869725	0.330729	0.926396	0.673223	0.80571	0.0586783
AT5G19850	hydrolase, alpha/beta fold family protein	putative protein predicted proteins - different species	---	245936_at	67.6433	95.0805	91.8338	152.689	119.003	122.36	122.93	107.495	131.35	84.8526	115.213	1.54798	0.0278861	0.877139	0.360235	1.3578	0.0945357
AT5G19750	peroxisomal membrane 22 kDa family protein	putative protein 22kDa peroxisomal membrane protein-like - Homo sapiens, EMBL:AF250136;supported by full-length cDNA: Ceres:6789.	---	245937_at	74.2979	95.286	164.899	37.1067	43.6061	41.2127	32.3009	37.4271	40.6418	111.494	34.864	0.364519	0.0612336	0.857836	0.159879	0.312698	0.119051
AT5G19680	leucine-rich repeat family protein	putative protein protein phosphatase-1 regulatory subunit 7 alpha2 - Homo sapiens, EMBL:AF067136;supported by full-length cDNA: Ceres:110392.	---	245938_at	692.587	564.167	637.105	669.326	385.589	554.418	662.998	525.076	536.444	631.286	594.037	0.849764	0.353328	1.10736	0.659325	0.940994	0.633063
AT5G19760	dicarboxylate/tricarboxylate carrier (DTC)	oxoglutarate/malate translocator-like protein oxoglutarate/malate translocator - Solanum tuberosum, PIR:T07405;supported by full-length cDNA: Ceres:19510.	---	245939_at	7910.76	8043.36	8310.47	5439.42	8328.02	8152.73	8872.57	8779.92	7306.72	8088.2	8826.24	0.903381	0.453579	1.20796	0.297306	1.09125	0.0177826
AT5G19630	expressed protein	putative protein predicted proteins - different species; supported by full-length cDNA: Ceres: 28323.	---	245940_at	163.936	194.02	233.371	203.683	215.475	254.566	270.248	238.916	224.575	197.109	254.582	1.13934	0.338881	1.13362	0.2836	1.29158	0.136726
AT5G19820	PBS lyase HEAT-like repeat-containing protein	putative protein karyopherin beta 3 - Homo sapiens, EMBL:U72761; supported by cDNA: gi_14334741_gb_AY035044.1_	---	245941_at	413.043	344.635	371.835	411.967	302.738	444.991	430.476	357.141	386.565	376.505	393.809	1.02672	0.842163	1.01874	0.914181	1.04596	0.675853
AT5G19490	repressor protein-related	putative protein transcription regulator, Homo sapiens, PIR:S70618	---	245942_at	26.73	25.4851	23.1018	40.8645	37.5257	36.0375	44.8966	43.2412	38.1426	25.1056	44.0689	1.51928	0.00185077	1.15537	0.0554234	1.75534	0.00108062
AT5G19500	tryptophan/tyrosine permease family protein	putative protein permease family protein TC0205, Chlamydia muridarum, PIR:D81729	---	245943_at	305.148	321.691	255.294	747.849	873.144	504.258	550.526	522.168	708.417	294.044	536.347	2.40922	0.0197257	0.757106	0.30726	1.82403	0.00319435
AT5G19540	expressed protein	putative protein ;supported by full-length cDNA: Ceres:120101.	---	245948_at	1169.96	675.834	789.222	993.989	771.75	1150.45	991.52	1233	972.062	878.338	1112.26	1.10671	0.639917	1.14423	0.465182	1.26632	0.35212
AT5G19510	elongation factor 1B alpha-subunit 2 (eEF1Balpha2)	elongation factor 1B alpha-subunit ;supported by full-length cDNA: Ceres:26936.	eEF1Balpha2	245949_at	2824.92	3272.37	5056.2	921.667	1104.19	1393.39	1458.28	1092.44	1139.75	3717.83	1275.36	0.306562	0.0206862	1.11898	0.587091	0.343038	0.0711446
AT5G19570	expressed protein	putative protein predicted protein, D. melanogaster; supported by cDNA: gi_15027866_gb_AY045790.1_	---	245950_at	472.91	403.591	390.593	483.713	348.328	363.924	335.067	317.719	398.655	422.365	326.393	0.943865	0.658952	0.818735	0.284484	0.772775	0.0648268
AT5G19550	aspartate aminotransferase, cytoplasmic isozyme 1 / transaminase A (ASP2)	aspartate aminotransferase Asp2 ; supported by cDNA: gi_693689_gb_U15033.1_ATU15033	ASP2	245951_at	1786.87	1381.12	1173.06	2640.84	2505.74	3216.19	3564.73	3447.75	2787.59	1447.02	3506.24	1.92644	0.00902528	1.25781	0.0857647	2.42309	0.00319732
AT5G28500	expressed protein	putative protein predicted proteins, Arabidopsis thaliana and Synechocystis sp.	---	245952_at	714.513	646.06	1091.22	262.994	267.029	254.631	309.413	241.924	261.551	817.266	275.669	0.320032	0.015944	1.05398	0.619598	0.337306	0.057592
AT5G28530	far-red impaired responsive protein, putative	far-red impaired response protein (FAR1) - like far-red impaired response protein (FAR1), Arabidopsis thaliana, EMBL:AF159587	---	245954_at	133.661	164.246	162.139	184.831	170.497	254.678	177.255	194.062	203.336	153.348	185.658	1.32597	0.146677	0.913062	0.640445	1.21069	0.107237
AT5G28540 /// AT5G42020	luminal binding protein 1 (BiP-1) (BP1)	luminal binding protein ; supported by cDNA: gi_1303694_dbj_D84414.1_ATHBIPA	BiP-1/BP1	245956_s_at	2012.33	4471.59	3272.45	1504.52	1926.38	1512.21	4816.91	3200.78	1647.7	3252.12	4008.85	0.506654	0.0908704	2.43299	0.0329749	1.23269	0.539807
AT5G19590	expressed protein	putative protein predicted proteins - Arabidopsis thaliana	---	245957_at	1824.02	1574.24	1342.47	3362.21	2653.11	3188.35	3005.23	3251.39	3067.89	1580.24	3128.31	1.9414	0.00428265	1.01969	0.848486	1.97964	0.0045878
AT5G19660	subtilase family protein	subtilisin-like protein subtilisin/kexin isozyme SKI-1 precursor - Rattus norvegicus, EMBL:AF094821	---	245960_at	705.025	711.718	470.041	1223.84	960.323	1107.28	909.257	702.758	1097.14	628.928	806.008	1.74447	0.0131399	0.734641	0.102125	1.28156	0.261238
AT5G19710	hypothetical protein	putative protein HPt phosphotransmitter - Arabidopsis thaliana, EMBL:AB041766	---	245963_at	16.4045	16.3776	14.9604	15.2418	20.3025	20.8133	18.1663	20.0813	18.7858	15.9142	19.1238	1.18045	0.193812	1.01799	0.897106	1.20168	0.0422999
AT5G19730	pectinesterase family protein	pectin methylesterase-like protein pectin methyl esterase - Solanum tuberosum, EMBL:AF152172	---	245965_at	603.077	2035.12	1797.16	4495.85	5793.96	5467.32	5191.91	4588.52	5252.38	1478.45	4890.21	3.55261	0.00306985	0.931048	0.55808	3.30765	0.0115277
AT5G19830	peptidyl-tRNA hydrolase family protein	putative protein nuclear gene for chloroplast product CRS2 - Zea mays, EMBL:AF225708	---	245969_at	114.639	121.845	140.526	164.008	130.827	151.201	134.249	169.216	148.679	125.67	151.732	1.18309	0.136222	1.02054	0.876342	1.20739	0.210257
AT5G20730	auxin-responsive factor (ARF7)	putative protein ; supported by cDNA: gi_4103242_gb_AF022368.1_AF022368	---	245971_at	601.868	592.459	479.897	920.074	735.805	1134.89	996.915	910.856	930.257	558.075	953.886	1.6669	0.0378118	1.0254	0.886548	1.70924	0.00705509
AT5G20680	expressed protein	putative protein predicted proteins, Arabidopsis thaliana; supported by cDNA: gi_15810384_gb_AY056231.1_	---	245972_at	118.651	203.39	191.428	99.2628	108.913	106.978	124.836	98.9938	105.051	171.157	111.915	0.613773	0.0681225	1.06533	0.554838	0.653873	0.193888
AT5G13070	MSF1-like family protein	putative protein CGI-107 protein - Homo sapiens, EMBL:AF151865	---	245975_at	556.473	543.056	559.02	429.364	283.264	534.379	551.29	471.97	415.669	552.85	511.63	0.751866	0.133333	1.23086	0.401967	0.925442	0.266198
AT5G13110	glucose-6-phosphate 1-dehydrogenase, putative / G6PD, putative	glucose-6-phosphate 1-dehydrogenase	---	245977_at	692.912	900.016	761.686	740.312	1102.28	636.418	660.586	521.265	826.336	784.871	590.926	1.05283	0.800762	0.715116	0.30246	0.752895	0.13169
AT5G13140	expressed protein	putative protein ;supported by full-length cDNA: Ceres:14064.	---	245980_at	160.532	554.109	772.564	62.0089	27.3276	31.9077	48.3859	30.7869	40.4148	495.735	39.5864	0.0815249	0.0641188	0.979503	0.960736	0.0798538	0.143123
AT5G13100	expressed protein	putative protein ;supported by full-length cDNA: Ceres:39563.	---	245981_at	239.717	321.132	316.446	120.781	235.318	149.422	248.865	236.302	168.507	292.432	242.584	0.576226	0.0460462	1.43961	0.195863	0.829539	0.243084
AT5G13050	5-formyltetrahydrofolate cyclo-ligase (5-FCL)	5-formyltetrahydrofolate cyclo-ligase-like protein 5-formyltetrahydrofolate cyclo-ligase (EC 6.3.3.2) - Homo sapiens, EMBL:L38928;supported by full-length cDNA: Ceres:106858.	5-FCL	245983_at	257.439	189.41	224.11	223.535	160.91	230.826	219.573	220.341	205.091	223.653	219.957	0.917002	0.565013	1.07249	0.639659	0.983475	0.893354
AT5G13090	expressed protein	putative protein predicted proteins - Arabidopsis thaliana;supported by full-length cDNA: Ceres:2537.	---	245984_at	365.497	388.603	320.002	496.464	484.09	491.106	586.517	556.73	490.553	358.034	571.624	1.37013	0.00293243	1.16526	0.00666591	1.59656	0.00481561
AT5G13120	peptidyl-prolyl cis-trans isomerase cyclophilin-type family protein	peptidylprolyl isomerase-like protein chloroplast stromal cyclophilin (ROC4) - Arabidopsis thaliana, EMBL:L14845;supported by full-length cDNA: Ceres:620.	---	245985_at	858.071	1146.73	1364.49	832.588	904.044	1084.22	937.475	914.193	940.284	1123.1	925.834	0.837226	0.329163	0.984632	0.891071	0.824359	0.374507
AT5G13160	protein kinase family protein	protein kinase-like protein kinase 1 PnPK1 - Populus nigra, EMBL:AB041503; supported by cDNA: gi_13937146_gb_AF372927.1_AF372927	---	245986_at	197.06	292.095	319.087	456.964	379.23	546.003	592.096	510.469	460.732	269.414	551.283	1.71013	0.0345419	1.19654	0.282144	2.04623	0.0155913
AT5G20610	expressed protein	putative protein predicted protein, Plasmodium falciparum	---	245988_at	216.045	166.04	149.833	205.008	218.647	193.328	225.729	200.664	205.661	177.306	213.197	1.15992	0.252558	1.03664	0.610202	1.20242	0.281064
AT5G20620	polyubiquitin (UBQ4)	polyubiquitin (UBQ4) identical to GI:17677	---	245989_s_at	664.09	863.753	746.558	488.225	629.481	1302.72	886.765	1172.14	806.809	758.134	1029.45	1.0642	0.859476	1.27595	0.560814	1.35788	0.128163
AT5G20660	24 kDa vacuolar protein, putative	24 kDa vacuolar protein - like 24 kDa vacuolar protein VP24, Ipomoea batatas, EMBL:AB025531	---	245991_at	1841.58	1651	1089.08	1310.02	2030.05	1655.62	1586.33	1766.96	1665.23	1527.22	1676.64	1.09037	0.676318	1.00685	0.969696	1.09784	0.651893
AT5G20690	leucine-rich repeat transmembrane protein kinase, putative	receptor protein kinase - like receptor-like protein kinase PRK1, tomato, PIR:T07865	---	245992_at	27.1481	33.3827	24.9648	28.1001	41.1673	33.6924	33.8952	44.6829	34.3199	28.4985	39.289	1.20427	0.269782	1.14479	0.489604	1.37863	0.128297
AT5G20700	senescence-associated protein-related	putative protein predicted proteins, Arabidopsis thaliana	---	245993_at	275.885	407.572	297.153	379.818	322.683	148.417	157.67	78.6751	283.64	326.87	118.173	0.867744	0.620484	0.41663	0.178402	0.361528	0.0407109
AT5G20830	sucrose synthase / sucrose-UDP glucosyltransferase (SUS1)	sucrose-UDP glucosyltransferase	SUS1	245998_at	6380.87	5437.61	4584.96	11954.9	10891	17092.4	10729.7	13941.4	13312.8	5467.81	12335.5	2.43475	0.0167494	0.926594	0.745514	2.25603	0.015329
AT5G20650	copper transporter family protein	putative protein predicted protein, Arabidopsis thaliana;supported by full-length cDNA: Ceres:29453.	---	245999_at	2359.97	1781.74	1388.52	2943.91	1986.01	2262.63	2563.78	2337.71	2397.51	1843.41	2450.75	1.30059	0.238954	1.0222	0.896657	1.32946	0.202715
AT5G20720	20 kDa chaperonin, chloroplast (CPN21) (CHCPN10) (CPN20)	chloroplast Cpn21 protein ; supported by cDNA: gi_14334611_gb_AY034979.1_	---	246003_at	3813.68	5766.75	6247.18	2439.17	4197.46	2992.06	3516.33	2518.53	3209.57	5275.87	3017.43	0.608348	0.0850284	0.940136	0.818236	0.57193	0.115996
AT5G20630	germin-like protein (GER3)	germin-like protein ; supported by cDNA: gi_14517363_gb_AY039516.1_	GER3	246004_at	131.912	94.1477	65.5431	157.415	108.532	111.89	103.644	100.186	125.945	97.2009	101.915	1.29572	0.311899	0.809199	0.323602	1.0485	0.861633
AT5G08415	lipoic acid synthase family protein	lipoic acid synthase - like protein lipoic acid synthase, Arabidopsis thaliana, PIR:T44259;supported by full-length cDNA: Ceres:152427.	---	246005_at	1378.77	1040.38	942.607	671.87	1041.35	717.953	522.767	523.925	810.39	1120.58	523.346	0.723185	0.152764	0.645795	0.151714	0.467029	0.039455
AT5G08290	yellow-leaf-specific protein 8 (YLS8) / mitosis protein DIM1, putative	putative protein DIM1 protein, Homo sapiens, EMBL:AF023611; supported by full-length cDNA: Ceres: 12591.	---	246006_at	1281.52	1642.83	2010.27	1372.3	1373.69	1615.81	1812.21	1545.91	1453.93	1644.87	1679.06	0.88392	0.444658	1.15484	0.216183	1.02079	0.913351
AT5G08410	ferredoxin-thioredoxin reductase, putative	Expressed protein ; supported by full-length cDNA: Ceres: 31366.	---	246007_at	693.174	555.756	601.682	892.282	707.827	744.417	946.924	872.232	781.509	616.871	909.578	1.26689	0.0765095	1.16387	0.198862	1.4745	0.0158036
AT5G08320	expressed protein	putative protein predicted proteins, Homo sapiens and Caenorhabditis elegans; supported by full-length cDNA: Ceres: 31390.	---	246008_at	459.894	422.957	419.532	522.955	412.662	451.085	416.055	382.343	462.234	434.128	399.199	1.06474	0.464696	0.86363	0.243842	0.919544	0.193008
AT5G08335	isoprenylcysteine carboxyl methyltransferase family protein / ICMT family protein	Expressed protein ; supported by cDNA: gi_14334709_gb_AY035028.1_	---	246009_at	154.973	179.793	186.18	226.933	178.803	244.784	225.229	212.566	216.84	173.649	218.897	1.24873	0.119652	1.00949	0.941634	1.26057	0.041309
AT5G08440	expressed protein	putative protein predicted proteins, Arabidopsis thaliana; supported by cDNA: gi_13877640_gb_AF370521.1_AF370521	---	246010_at	98.6692	108.105	105.958	101.357	113.61	162.956	121.681	95.8428	125.974	104.244	108.762	1.20846	0.317465	0.863366	0.557295	1.04334	0.690899
AT5G10650	zinc finger (C3HC4-type RING finger) family protein	Pspzf zinc finger protein - like DNA binding zinc finger protein (Pspzf), Pisum sativum, EMBL:AB018422	---	246012_at	73.6039	56.1969	69.378	124.978	94.6533	108.972	118.236	150.247	109.535	66.3929	134.242	1.64979	0.0134073	1.22556	0.229831	2.02193	0.0158492
AT5G10700	expressed protein	putative protein predicted proteins, Drosophila melanogaster and Caenorhabditis elegans	---	246015_at	290.763	411.45	342.039	204.313	221.102	253.182	224.434	199.857	226.199	348.084	212.146	0.64984	0.0321291	0.93787	0.544963	0.609466	0.0599785
AT5G10730	expressed protein	putative protein predicted proteins from various species;supported by full-length cDNA: Ceres:10217.	---	246017_at	678.02	884.691	998.412	682.019	902.785	848.562	1266.31	1125.75	811.122	853.708	1196.03	0.950117	0.729744	1.47454	0.031349	1.40099	0.0807185
AT5G10695 /// AT5G10700	expressed protein	Expressed protein ; supported by full-length cDNA: Ceres: 103171.	---	246018_at	284.199	197.797	123.196	502.817	439.542	507.258	477.429	913.061	483.205	201.731	695.245	2.3953	0.00541349	1.43882	0.288483	3.4464	0.0650558
AT5G10690	pentatricopeptide (PPR) repeat-containing protein / CBS domain-containing protein	putative protein predicted proteins, Arabidopsis thaliana and Oryza sativa;supported by full-length cDNA: Ceres:254744.	---	246019_at	152.674	229.259	266.418	75.5608	104.616	100.251	73.1488	89.4098	93.476	216.117	81.2793	0.432525	0.0241064	0.869521	0.422292	0.376089	0.0537622
AT5G10710	expressed protein	putative protein ; supported by cDNA: gi_13430737_gb_AF360281.1_AF360281	---	246020_at	560.599	428.702	482.881	568.921	464.812	542.622	573.93	564.509	525.452	490.728	569.219	1.07076	0.521001	1.0833	0.359005	1.15995	0.211271
AT5G21070	expressed protein	putative protein predicted protein - Oryza sativa - TREMBL:AP001072_3;supported by full-length cDNA: Ceres:3689.	---	246026_at	445.159	350.665	350.195	372.747	399.353	493.161	354.032	392.108	421.754	382.006	373.07	1.10405	0.456594	0.884567	0.395667	0.976605	0.849233
AT5G21060	homoserine dehydrogenase family protein	homoserine dehydrogenase-like protein thrA bifunctional enzyme - Escherichia coli, PIR:B64720;supported by full-length cDNA: Ceres:123335.	---	246027_at	639.042	596.888	685.064	356.21	424.103	334.09	331.535	317.82	371.468	640.331	324.678	0.580118	0.00193842	0.87404	0.277271	0.507047	0.00248181
AT5G21170	5'-AMP-activated protein kinase beta-2 subunit, putative	AKIN beta1 ; supported by full-length cDNA: Ceres: 41668.	---	246028_at	685.028	539.78	476.353	356.996	447.618	786.948	419.698	501.331	530.52	567.054	460.514	0.935574	0.813116	0.868043	0.710751	0.812118	0.30045
AT5G21090	leucine-rich repeat protein, putative	leucine-rich repeat protein ; supported by cDNA: gi_13358181_gb_AF324989.2_AF324989	---	246029_at	1898.3	1756.84	1629.79	2111.61	2199.9	2911.28	3040.19	2427.24	2407.6	1761.64	2733.72	1.36668	0.0712118	1.13546	0.473311	1.5518	0.0299709
AT5G21105	L-ascorbate oxidase, putative	Expressed protein genomic sequence interrupted by a stop codon in exon 4, resequencing necessary to remove ambiguity; otherwise supported by cDNA: gi_15215753_gb_AY050406.1_	---	246030_at	724.233	812.054	612.29	544.673	189.548	629.663	786.164	661.684	454.628	716.193	723.924	0.634784	0.149089	1.59234	0.231711	1.0108	0.93543
AT5G21160	La domain-containing protein / proline-rich family protein	putative protein KIAA0731 - Homo sapiens, EMBL:AB018274; supported by cDNA: gi_15450526_gb_AY052365.1_	---	246031_at	208.954	191.544	264.776	123.211	92.6422	155.74	134.123	132.264	123.864	221.758	133.194	0.558556	0.0268033	1.07532	0.718255	0.600626	0.0530936
AT5G08280	hydroxymethylbilane synthase / porphobilinogen deaminase, chloroplast / pre-uroporphyrinogen synthase	hydroxymethylbilane synthase ;supported by full-length cDNA: Ceres:3051.	HEMC	246033_at	1015.51	1071.97	1124.07	432.801	341.637	504.332	466.651	432.66	426.256	1070.52	449.655	0.398178	0.000338812	1.05489	0.731343	0.420035	0.000690948
AT5G08350	GRAM domain-containing protein / ABA-responsive protein-related	putative protein FH protein interacting protein FIP1, Arabidopsis thaliana, EMBL:AF174428;supported by full-length cDNA: Ceres:19508.	---	246034_at	145.07	173.394	150.761	136.326	160.89	163.842	117.066	90.1414	153.686	156.408	103.604	0.982595	0.835475	0.674124	0.0450318	0.662391	0.0389949
AT5G08300	succinyl-CoA ligase (GDP-forming) alpha-chain, mitochondrial, putative / succinyl-CoA synthetase, alpha chain, putative / SCS-alpha, putative	succinyl-CoA-ligase alpha subunit ;supported by full-length cDNA: Ceres:10292.	---	246035_at	1460.15	2192.51	2424.87	700.3	1092.92	1172.02	1128.19	1417.62	988.416	2025.84	1272.9	0.487904	0.0332227	1.28782	0.28119	0.628333	0.149422
AT5G19420	zinc finger protein, putative / regulator of chromosome condensation (RCC1) family protein	putative protein predicted chromosome condensation regulator protein, Arabidopsis thaliana, EMBL:AB025608	---	246037_at	120.802	155.802	108.325	283.936	269.489	266.544	327.684	339.892	273.323	128.31	333.788	2.13018	0.0006728	1.22122	0.00533311	2.60142	0.0016655
AT5G19460 /// AT5G19470	MutT/nudix family protein	putative protein thiamin pyrophosphokinase, Schizosaccharomyces pombe, PIR:S52350	---	246038_s_at	271.231	192.578	161.927	208.793	132.219	160.852	148.44	128.182	167.288	208.579	138.311	0.802038	0.354649	0.826782	0.402714	0.66311	0.198369
AT5G19480	expressed protein	putative protein serine-arginine-rich splicing regulatory protein SRRP86, Rattus norvegicus, EMBL:AF234765	---	246039_at	353.166	388.71	277.62	472.311	380.833	411.092	353.745	258.78	421.412	339.832	306.263	1.24006	0.126608	0.726754	0.102895	0.901218	0.585675
AT5G19370	rhodanese-like domain-containing protein / PPIC-type PPIASE domain-containing protein	peptidyl-prolyl cis-trans isomerase - like protein peptidyl-prolyl cis-trans isomerase A.thaliana;supported by full-length cDNA: Ceres:25533.	---	246040_at	1578.29	1769.7	1874.51	1171.69	1320.35	1354.72	1283.92	1246.11	1282.25	1740.83	1265.02	0.736574	0.011348	0.986556	0.830483	0.726672	0.0243754
AT5G19290	esterase/lipase/thioesterase family protein	phospholipase - like protein various predicted phospholipase proteins;supported by full-length cDNA: Ceres:253499.	---	246041_at	486.034	735.318	903.181	959.266	795.928	824.4	1037.94	672.29	859.865	708.178	855.115	1.21419	0.312085	0.994476	0.97688	1.20749	0.529873
AT5G19440	cinnamyl-alcohol dehydrogenase, putative (CAD)	cinnamyl-alcohol dehydrogenase - like protein cinnamyl-alcohol dehydrogenase, apple tree, PIR:T16995;supported by full-length cDNA: Ceres:6748.	CAD	246042_at	1798.71	2093.76	2133.26	2631.84	2709.46	3657.8	4952.51	5183.96	2999.7	2008.58	5068.23	1.49344	0.0458319	1.68958	0.0175897	2.52329	0.000319737
AT5G19380	expressed protein	putative protein predicted protein, Arabidopsis thaliana, EMBL:ATZ86095;supported by full-length cDNA: Ceres:158575.	---	246043_at	481.126	424.612	371.617	374.661	370.5	451.33	392.226	399.101	398.831	425.785	395.663	0.936694	0.547852	0.992058	0.931688	0.929255	0.514791
AT5G19450	calcium-dependent protein kinase 19 (CDPK19)	calcium-dependent protein kinase ; supported by cDNA: gi_836941_gb_U20624.1_ATU20624	---	246044_at	591.63	592.059	483.615	716.374	496.248	947.708	777.932	580.913	720.11	555.768	679.423	1.2957	0.291112	0.943498	0.838836	1.22249	0.25013
AT5G19430	zinc finger (C3HC4-type RING finger) family protein	putative protein predicted proteins, Drosophila melanagoster and Homo sapiens; supported by cDNA: gi_13605552_gb_AF361602.1_AF361602	---	246045_at	136.457	170.052	160.883	242.591	145.952	267.838	207.673	213.558	218.793	155.798	210.615	1.40434	0.176878	0.962622	0.875558	1.35185	0.0250134
AT5G28850 /// AT5G28900	calcium-binding EF hand family protein	protein phosphatase 2A regulatory subunit B-like protein protein phosphatase 2A 62 kDa B'' regulatory subunit, Arabidopsis thaliana, TREMBL:AF165429	---	246050_s_at	775.32	888.02	832.154	774.115	558.484	801.157	821.064	672.133	711.252	831.831	746.599	0.855044	0.221719	1.0497	0.776068	0.897536	0.308135
AT5G28840	NAD-dependent epimerase/dehydratase family protein	epimerase/dehydratase - like protein dTDP-glucose 4-6-dehydratase homolog D18, Arabidopsis thaliana, PIR:S58282; supported by cDNA: gi_16323112_gb_AY057660.1_	---	246051_at	1187.42	1246.59	1243.72	1496.01	1582.65	1418.97	2077.21	1863.71	1499.21	1225.91	1970.46	1.22293	0.00587289	1.31433	0.0182284	1.60734	0.00296124
AT5G08310	pentatricopeptide (PPR) repeat-containing protein	putative protein predicted proteins, Arabidopsis thaliana and others	---	246052_at	63.5331	57.0194	78.4105	47.9963	54.5862	63.8712	53.1566	45.1599	55.4846	66.321	49.1583	0.836606	0.238479	0.885981	0.411611	0.741217	0.143034
AT5G08340	riboflavin biosynthesis protein-related	putative protein farnesyl cysteine carboxyl methyltransferase, Rattus norvegicus, EMBL:AF075595	---	246053_at	205.594	208.004	216.427	153.502	124.376	196.537	168.997	167.28	158.138	210.008	168.138	0.753009	0.0708312	1.06324	0.736316	0.800627	0.00228194
AT5G08380	alpha-galactosidase, putative / melibiase, putative / alpha-D-galactoside galactohydrolase, putative	alpha-galactosidase - like protein alpha-galactosidase, coffee, PIR:T50781	---	246055_at	203.21	408.565	500.787	30.9451	52.7476	54.4382	53.2241	50.9401	46.0436	370.854	52.0821	0.124156	0.0212112	1.13115	0.581504	0.140438	0.0674335
AT5G08390	transducin family protein / WD-40 repeat family protein	katanin p80 subunit - like protein katanin p80 subunit, Strongylocentrotus purpuratus, EMBL:AF052433	---	246056_at	470.905	388.49	390.717	543.528	493.723	530.15	475.46	446.54	522.467	416.704	461	1.25381	0.0267789	0.882353	0.0684037	1.1063	0.313034
AT5G08400	expressed protein	putative protein predicted proteins, Arabidopsis thaliana and Synechocystis sp.	---	246057_at	423.258	377.877	497.637	128.663	129.71	126.974	122.118	118.307	128.449	432.924	120.213	0.296701	0.00095267	0.935879	0.0182576	0.277676	0.00614676
AT5G08430	SWIB complex BAF60b domain-containing protein / plus-3 domain-containing protein / GYF domain-containing protein	putative protein predicted proteins, Arabidopsis thaliana	---	246058_at	372.839	439.627	364.786	430.554	464.188	418.22	402.133	318.648	437.654	392.417	360.39	1.11528	0.174204	0.823459	0.119859	0.918385	0.516294
AT5G08450	expressed protein	putative protein KED, Nicotiana tabacum, EMBL:AB009883	---	246059_at	415.737	501.008	642.691	597.333	584.501	733.582	580.136	576.045	638.472	519.812	578.091	1.22827	0.219505	0.905428	0.399249	1.11211	0.544213
AT5G08420	expressed protein	rev interacting protein mis3 - like rev interacting protein mis3, Schizosaccharomyces pombe, PIR:T39981;supported by full-length cDNA: Ceres:3036.	---	246060_at	281.989	290.894	321.827	277.726	269.744	377.038	318.916	367.845	308.17	298.237	343.381	1.03331	0.799319	1.11426	0.517479	1.15137	0.156386
AT5G19320	RAN GTPase activating protein 2 (RanGAP2)	RAN GTPase activating protein 2 ; supported by cDNA: gi_6708467_gb_AF214560.1_AF214560	---	246061_at	305.323	299.699	370.703	285.709	261.939	432.546	300.396	315.077	326.731	325.242	307.736	1.00458	0.980747	0.941865	0.801226	0.946178	0.599647
AT5G19330	armadillo/beta-catenin repeat family protein / BTB/POZ domain-containing protein	putative protein VAC8 protein, Saccharomyces cerevisiae, PIR:S50446	---	246062_at	584.001	594.728	578.063	811.076	613.87	956.634	896.087	746.694	793.86	585.597	821.39	1.35564	0.104318	1.03468	0.85646	1.40265	0.024503
AT5G19350	RNA-binding protein 45 (RBP45), putative	DNA binding protein ACBF - like DNA binding protein ACBF, Nicotiana tabacum, PIR:T03934	---	246064_at	850.178	799.837	744.298	711.626	737.151	609.873	582.635	697.627	686.217	798.104	640.131	0.859808	0.0864738	0.932841	0.535247	0.802064	0.0730857
AT5G19400	expressed protein	putative protein predicted proteins, Homo sapiens	---	246066_at	138.359	195.276	159.48	210.017	229.188	313.427	280.871	228.29	250.877	164.372	254.581	1.52628	0.0732776	1.01476	0.940179	1.54881	0.053075
AT5G20290	40S ribosomal protein S8 (RPS8A)	putative protein ribosomal protein S8 - Zea mays, PIR:T04088;supported by full-length cDNA: Ceres:29997.	---	246068_at	5092.71	8268.84	10196	1936.03	3114.33	2924.92	3177.65	2591.5	2658.43	7852.5	2884.57	0.338545	0.0275205	1.08507	0.692889	0.367344	0.0825022
AT5G20220	zinc knuckle (CCHC-type) family protein	zinc finger protein ;supported by full-length cDNA: Ceres:152664.	---	246069_at	63.9283	117.792	133.934	179.515	195.688	188.186	181.939	153.938	187.796	105.218	167.938	1.78483	0.0189396	0.894258	0.198012	1.5961	0.121343
AT5G20160	ribosomal protein L7Ae/L30e/S12e/Gadd45 family protein	ribosomal protein L7Ae-like NHP2/RS6 FAMILY PROTEIN YEL026W HOMOLOG - Homo sapiens, EMBL:D50420;supported by full-length cDNA: Ceres:30288.	---	246070_at	523.333	820.073	1316.72	331.293	387.473	385.065	414.96	496.567	367.944	886.708	455.764	0.414955	0.0891696	1.23868	0.107075	0.513995	0.246808
AT5G20150	SPX (SYG1/Pho81/XPR1) domain-containing protein	ids4-like protein ids-4 protein - Hordeum vulgare, PIR:T05905;supported by full-length cDNA: Ceres:32843.	---	246071_at	147.166	74.7931	57.9641	174.937	87.4078	140.041	177.305	207.348	134.129	93.3078	192.326	1.43749	0.335977	1.43389	0.192091	2.06121	0.0755639
AT5G20240	floral homeotic protein PISTILLATA (PI)	PISTILLATA ; supported by full-length cDNA: Ceres: 1480.	---	246072_at	49.3431	49.1317	56.0836	70.577	106.372	66.5492	61.0788	86.8216	81.1662	51.5195	73.9502	1.57545	0.0824664	0.911096	0.728695	1.43538	0.111481
AT5G20180	ribosomal protein L36 family protein	ribosomal protein L36-like ribosomal protein L36 - Synechocystis sp., PIR:S77481;supported by full-length cDNA: Ceres:28109.	---	246073_at	1373.69	1190.05	1221.17	1001.6	757.415	806.478	854.598	756.899	855.165	1261.63	805.748	0.677823	0.0122762	0.942214	0.663995	0.638654	0.0114039
AT5G20130	expressed protein	hypothetical protein ; supported by full-length cDNA: Ceres: 38847.	---	246074_at	986.49	833.358	834.408	613.702	445.396	576.743	624.879	491.639	545.281	884.752	558.259	0.616309	0.0092429	1.0238	0.88504	0.630978	0.028649
AT5G20410	1,2-diacylglycerol 3-beta-galactosyltransferase, putative / monogalactosyldiacylglycerol synthase, putative / MGDG synthase, putative	monogalactosyldiacylglycerol synthase ; supported by cDNA: gi_13937144_gb_AF372926.1_AF372926	MGD2	246075_at	49.8596	57.1687	62.1675	60.1932	50.5658	48.8903	45.3587	62.205	53.2165	56.3986	53.7818	0.943577	0.560396	1.01062	0.946446	0.953602	0.759093
AT5G20280	sucrose-phosphate synthase, putative	sucrose-phosphate synthase-like protein sucrose-phosphate synthase (EC 2.4.1.14) isoform 1 - Citrus unshiu, EMBL:AB005023; supported by cDNA: gi_14532573_gb_AY039911.1_	---	246076_at	2475.62	3130.79	2497.8	3380.3	3025.5	4591.86	3701.02	4151.13	3665.88	2701.41	3926.07	1.35703	0.137547	1.07098	0.70938	1.45334	0.0324685
AT5G20420	SNF2 domain-containing protein / helicase domain-containing protein	putative protein XNP-1, Caenorhabditis elegans, EMBL:AF134186	---	246077_at	111.947	117.791	150.478	115.928	94.062	121.244	74.8294	85.3059	110.411	126.739	80.0677	0.871174	0.325815	0.725175	0.0766154	0.631754	0.0613061
AT5G20450	expressed protein	putative protein unconventional myosin heavy chain, Zea mays, PIR:A59310	---	246079_at	99.9132	117.601	138.095	72.92	72.8741	104.927	90.5415	88.2207	83.5738	118.536	89.3811	0.705047	0.0850353	1.06949	0.702428	0.754039	0.133615
AT5G20470 /// AT5G20490	myosin, putative	myosin-like protein unconventional myosin heavy chain, Zea mays, PIR:A59310	---	246081_s_at	150.903	238.007	214.614	310.095	321.158	437.202	429.87	336.189	356.152	201.174	383.03	1.77036	0.0325673	1.07547	0.69855	1.90397	0.0330472
AT5G20480	leucine-rich repeat transmembrane protein kinase, putative	receptor protein kinase - like protein kinase Xa21, Oryza sativa, PIR:A57676	---	246082_at	95.4352	64.8301	60.0351	180.166	148.233	227.817	179.738	172.323	185.405	73.4335	176.03	2.5248	0.0120013	0.949436	0.774974	2.39714	0.0058952
AT5G20580	expressed protein	putative protein predicted protein, Arabidopsis thaliana	---	246087_at	40.6387	67.9273	95.659	48.7498	58.9649	45.9119	39.5928	41.0747	51.2089	68.075	40.3338	0.752242	0.361092	0.787632	0.125007	0.59249	0.269156
AT5G20600	expressed protein	putative protein	---	246088_at	176.949	182.165	263.888	164.826	113.251	151.356	153.371	130.033	143.145	207.667	141.702	0.689298	0.114866	0.989924	0.951309	0.682353	0.175706
AT5G20570	ring-box protein-related	ring-box protein - like ring-box protein-like, Homo sapiens, PIR:T51146;supported by full-length cDNA: Ceres:29408.	---	246089_at	1334.74	1280.58	1587.02	1524.07	1280.34	1579.9	1639.51	1659.65	1461.44	1400.78	1649.58	1.0433	0.669307	1.12874	0.211924	1.17761	0.134416
AT5G20520	expressed protein	putative protein BEM46 bem1/bud5 suppressor, Schizosaccharomyces pombe, bem1/bud5 suppressor, EMBL:SP29892;supported by full-length cDNA: Ceres:36716.	---	246090_at	596.515	529.032	557.714	605.692	625.391	1049.8	831.217	680.859	760.293	561.087	756.038	1.35504	0.24463	0.994404	0.983981	1.34745	0.0504005
AT5G20500	glutaredoxin, putative	glutaredoxin ;supported by full-length cDNA: Ceres:115597.	---	246092_at	3620.07	3428.78	3179.84	2618.65	2410.58	2767.19	2664.63	1992.59	2598.81	3409.56	2328.61	0.762211	0.00781828	0.896031	0.411331	0.682965	0.0365748
AT5G19310	homeotic gene regulator, putative	homeotic gene regulator - like protein homeotic gene regulator, mouse, PIR:I53078	---	246095_at	174.477	285.476	170.365	281.428	362.76	290.095	340.788	277.877	311.427	210.106	309.332	1.48224	0.0908032	0.993273	0.962202	1.47227	0.163593
AT5G20270	expressed protein	putative protein CGI-45 protein - Homo sapiens, EMBL:AF151803;supported by full-length cDNA: Ceres:24749.	---	246097_at	1555.53	1580	1152.09	3818.04	4285.2	3023.8	3609.15	3573	3709.01	1429.21	3591.08	2.59515	0.00441072	0.968203	0.82013	2.51263	0.001234
AT5G20230	plastocyanin-like domain-containing protein	blue copper binding protein ;supported by full-length cDNA: Ceres:7767.	---	246099_at	28.009	43.2484	35.9341	105.612	50.3213	53.5919	211.469	489.026	69.8419	35.7305	350.247	1.95469	0.138058	5.01486	0.0772891	9.80247	0.0560438
AT5G28640	SSXT protein-related / glycine-rich protein	putative protein	---	246103_at	442.848	496.325	403.031	807.83	880.904	1427.1	1273.62	1121.25	1038.61	447.401	1197.43	2.32143	0.0400475	1.15292	0.582474	2.67642	0.00150442
AT5G20120	expressed protein	hypothetical protein (fragment?)	---	246109_at	1132.91	769.552	748.154	1241.59	947.171	1145.96	1128.29	929.447	1111.57	883.537	1028.87	1.25809	0.207937	0.925599	0.581464	1.16449	0.472639
AT5G20140	SOUL heme-binding family protein	putative protein predicted proteins - Arabidopsis thaliana	---	246110_at	248.517	174.53	181.368	242.601	191.098	239.636	189.356	213.634	224.445	201.472	201.495	1.11403	0.47135	0.897748	0.398605	1.00011	0.999468
AT5G20170	expressed protein	putative protein	---	246111_at	315.698	298.455	245.007	371.024	257.912	344.582	320.895	317.368	324.506	286.387	319.131	1.1331	0.397198	0.983438	0.910748	1.11434	0.319448
AT5G20200	nucleoporin-related	putative protein predicted proteins - Arabidopsis thaliana	---	246112_at	324.021	250.673	231.916	254.74	217.697	241.813	270.497	253.64	238.083	268.87	262.069	0.885496	0.36458	1.10074	0.216259	0.974703	0.865224
AT5G20250	raffinose synthase family protein / seed imbibition protein, putative (din10)	seed imbitition protein-like seed imbitition protein Sip1 - Hordeum vulgare, EMBL:M77475	---	246114_at	2298.39	1875.44	1407.22	890.274	714.67	1417.22	623.787	985.461	1007.39	1860.35	804.624	0.541504	0.0624737	0.798724	0.552535	0.432512	0.0602992
AT5G20300	chloroplast outer membrane protein, putative	putative protein chloroplast outer envelope protein OEP86 precursor -Pisum sativum, PIR:S49910	---	246115_at	602.946	569.947	481.649	709.384	471.103	585.586	420.162	488.562	588.691	551.514	454.362	1.06741	0.657496	0.771818	0.242018	0.823845	0.165546
AT5G20320	DEAD/DEAH box helicase, putative	CAF-like protein CAF protein - Arabidopsis thaliana, EMBL:AF187317	---	246117_at	148.075	224.685	253.555	102.26	157.625	200.682	224.643	217.521	153.523	208.772	221.082	0.73536	0.262972	1.44006	0.164287	1.05896	0.782143
AT5G20350	zinc finger (DHHC type) family protein / ankyrin repeat family protein	ankyrin-repeat protein patsas protein - Drosophila melanogaster, EMBL:AF163011	---	246119_at	773.327	896.242	727.78	1171.64	1414.59	1478.55	1410.4	1277.8	1354.93	799.116	1344.1	1.69553	0.0063598	0.992008	0.939056	1.68198	0.00684838
AT5G20360	octicosapeptide/Phox/Bem1p (PB1) domain-containing protein / tetratricopeptide repeat (TPR)-containing protein	tetratricopeptide repeat protein tetratricopeptide repeat protein - Homo sapiens, EMBL:U46570	---	246120_at	93.6836	137.112	133.587	200.184	149.115	156.586	230.785	165.049	168.628	121.461	197.917	1.38833	0.0896495	1.17369	0.427308	1.62947	0.0864775
AT5G20380	transporter-related	putative protein brain specific Na+-dependent inorganic phosphate cotransporter - Rattus norvegicus, EMBL:U07609	---	246122_at	248.612	290.78	320.511	383.461	459.401	444.33	436.719	338.581	429.064	286.634	387.65	1.4969	0.0103082	0.903478	0.44557	1.35242	0.112608
AT5G20060	phospholipase/carboxylesterase family protein	putative protein acyl-protein thioesterase, Homo sapiens, EMBL:AF098668;supported by full-length cDNA: Ceres:42475.	---	246124_at	1238.14	1406.29	1596.48	798.176	1199.22	803.942	808.737	714.127	933.779	1413.63	761.432	0.660552	0.0463555	0.815431	0.397186	0.538634	0.0180211
AT5G20070	MutT/nudix family protein	putative protein predicted protein, Oryza sativa; supported by cDNA: gi_15146277_gb_AY049280.1_	---	246126_at	234.618	660.52	673.367	1082.55	1380	1018.5	1790.87	1318.24	1160.35	522.835	1554.55	2.21935	0.024904	1.33973	0.181382	2.97332	0.0275313
AT5G20990	molybdopterin biosynthesis CNX1 protein / molybdenum cofactor biosynthesis enzyme CNX1 (CNX1)	MOLYBDOPTERIN BIOSYNTHESIS CNX1 PROTEIN ; supported by cDNA: gi_1263313_gb_L47323.1_ATHCNX1R	CNX1	246131_at	724.76	727.905	663.051	573.059	572.456	581.946	643.273	564.767	575.82	705.239	604.02	0.81649	0.00372973	1.04897	0.409976	0.856476	0.0853264
AT5G20930	protein kinase, putative	protein kinase tousled ; supported by cDNA: gi_433051_gb_L23985.1_ATHTGPA	---	246134_at	253.37	277.714	280.982	432.046	413.343	491.449	498.207	452.506	445.612	270.689	475.357	1.64622	0.00223051	1.06675	0.456034	1.7561	0.00211096
AT5G20885	zinc finger (C3HC4-type RING finger) family protein	putative protein non-consensus donor splice site GA at exon 1; predicted proteins, Arabidopsis thaliana; supported by cDNA: gi_16209695_gb_AY057610.1_	---	246135_at	833.816	905.542	646.749	566.992	453.367	563.477	486.714	584.343	527.945	795.369	535.529	0.663774	0.0354942	1.01436	0.907964	0.673308	0.0916215
AT5G19900	PRLI-interacting factor, putative	putative protein predicted protein, Drosophila melanogaster	---	246139_at	913.319	589.264	590.281	1264.2	603.057	1302.34	1301.24	1004.8	1056.53	697.621	1153.02	1.51448	0.226453	1.09132	0.778179	1.65279	0.0830559
AT5G19910	SOH1 family protein	SOH1 - like protein SOH1, Saccharomyces cerevisiae, PIR:S47895	---	246140_at	139.063	151.344	174.911	157.028	129	216.773	173.885	201.233	167.6	155.106	187.559	1.08056	0.67787	1.11909	0.607783	1.20924	0.151902
AT5G19970	expressed protein	putative protein	---	246142_at	25.2645	21.3348	22.1957	31.8831	26.0801	22.8295	23.9513	23.6107	26.9309	22.9317	23.781	1.1744	0.240529	0.883038	0.425066	1.03704	0.62076
AT5G19980	integral membrane family protein	lipophosphoglycan biosynthetic protein - like lipophosphoglycan biosynthetic protein (LPG2), Leishmania donovani, TREMBL:LD26175	---	246143_at	378.444	288.215	254.313	316.204	206.153	317.555	327.159	230.242	279.97	306.99	278.7	0.911984	0.632618	0.995463	0.984387	0.907847	0.669099
AT5G19990 /// AT5G20000	26S proteasome AAA-ATPase subunit (RPT6a)	26S proteasome AAA-ATPase subunit RPT6a - like protein 26S proteasome AAA-ATPase subunit RPT6a, Arabidopsis thaliana, EMBL:AF123395;supported by full-length cDNA: Ceres:36085.	---	246147_s_at	1128.67	1091.79	1464.07	1488.93	1054.48	2107.67	1927.79	1747.12	1550.36	1228.18	1837.45	1.26232	0.381223	1.18518	0.52496	1.49608	0.0355653
AT5G19960	RNA recognition motif (RRM)-containing protein	glycine-rich RNA-binding protein - like glycine-rich RNA-binding protein (GRRBP2), Euphorbia esula, TREMBL:AF031933;supported by full-length cDNA: Ceres:152904.	---	246148_at	165.642	207.465	212.635	184.305	136.571	190.845	182.994	178.74	170.574	195.247	180.867	0.87363	0.337627	1.06035	0.673654	0.926351	0.509731
AT5G19930	integral membrane family protein	putative protein predicted proteins from various organisms;supported by full-length cDNA: Ceres:12566.	---	246150_at	303.271	280.719	220.205	517.597	393.82	311.985	249.097	251.764	407.8	268.065	250.431	1.52127	0.0969398	0.614101	0.134118	0.934217	0.620304
AT5G20010 /// AT5G20020	Ras-related GTP-binding nuclear protein (RAN-1)	RAN1 small Ras-like GTP-binding nuclear protein (Ran-1) ;supported by full-length cDNA: Ceres:9480.	---	246153_s_at	851.014	1118.55	1546.65	1054.2	736.627	1180.28	879.349	770.089	990.37	1172.07	824.719	0.844976	0.494165	0.832738	0.414145	0.703644	0.280794
AT5G19940	plastid-lipid associated protein PAP-related / fibrillin-related	putative protein predicted protein, Arabidopsis thaliana;supported by full-length cDNA: Ceres:32193.	---	246154_at	496.769	572.739	854.603	904.733	810.403	1123.88	856.224	726.811	946.337	641.37	791.518	1.47549	0.100031	0.836401	0.316867	1.2341	0.386633
AT5G20030	agenet domain-containing protein	putative protein predicted proteins, Arabidopsis thaliana;supported by full-length cDNA: Ceres:142064.	---	246155_at	193.46	178.832	150.325	184.914	146.853	169.442	183.17	118.393	167.07	174.206	150.781	0.959037	0.693008	0.902506	0.602094	0.865536	0.480512
AT5G20090	expressed protein	putative protein predicted proteins from various species; supported by full-length cDNA: Ceres: 17786.	---	246156_at	3245.19	3006.58	2711.35	3297.28	2999.88	2988.05	2836.57	2846.5	3095.07	2987.71	2841.53	1.03593	0.592009	0.918084	0.147641	0.951075	0.516523
AT5G20080	NADH-cytochrome b5 reductase, putative	cytochrome-b5 reductase - like protein cytochrome-b5 reductase, Saccharomyces cerevisiae, PIR:S37800;supported by full-length cDNA: Ceres:33544.	---	246157_at	1602.24	1796.3	2006.95	748.546	927.149	899.616	1185.43	890.541	858.437	1801.83	1037.99	0.476425	0.00188042	1.20916	0.264641	0.576073	0.0263799
AT5G19855	expressed protein	Expressed protein ; supported by full-length cDNA: Ceres: 42402.	---	246158_at	253.945	346.867	266.126	806.903	853.873	787.385	644.077	785.326	816.054	288.979	714.702	2.82392	0.000115958	0.875802	0.181495	2.47319	0.00714634
AT5G21040	F-box family protein / WD-40 repeat family protein	putative protein predicted protein, Oryza sativa; supported by cDNA: gi_15081722_gb_AY048254.1_	---	246160_at	504.537	445.623	408.061	754.707	577.838	728.566	697.91	629.669	687.037	452.74	663.789	1.51751	0.0193073	0.966162	0.778472	1.46616	0.0175403
AT5G20900	expressed protein	putative protein predicted proteins, Arabidopsis thaliana; supported by cDNA: gi_15293158_gb_AY051013.1_	---	246161_at	1469.99	2133.64	2633.19	2145.08	2641.89	3234.17	3177.97	3337.48	2673.71	2078.94	3257.73	1.2861	0.26659	1.21843	0.25019	1.56702	0.0747113
AT4G36400	FAD linked oxidase family protein	actin interacting protein ; supported by cDNA: gi_16604325_gb_AY058061.1_	---	246162_at	443.037	410.909	349.284	737.299	414.336	724.3	615.482	491.657	625.312	401.077	553.57	1.55908	0.108983	0.88527	0.652294	1.38021	0.0790787
AT5G34970	---	putative protein	---	246167_at	202.771	244.754	105.715	157.185	268.996	290.489	363.537	309.528	238.89	184.414	336.532	1.2954	0.403228	1.40873	0.185316	1.82488	0.0752814
AT5G32470	expressed protein	putative protein predicted protein, Haemophilus influenzae	---	246169_at	847.106	648.776	589.494	1014.92	721.385	1214.12	1033.73	859.763	983.474	695.125	946.749	1.41482	0.151483	0.962658	0.863183	1.36198	0.126203
AT5G32450	RNA recognition motif (RRM)-containing protein	putative protein various predicted proteins, Arabidopsis thaliana and others;supported by full-length cDNA: Ceres:5850.	---	246170_at	853.396	730.266	785.976	247.098	279.33	381.835	353.413	307.596	302.754	789.88	330.505	0.383292	0.000837049	1.09166	0.649458	0.418424	0.00257476
AT5G32440	expressed protein	putative protein centrosomal Nek2-associated protein 1, Homo sapiens, EMBL:AF049105; supported by cDNA: gi_13877754_gb_AF370140.1_AF370140	---	246171_at	545.79	844.846	683.461	1059.45	1141.96	1424.79	1251.15	1200.26	1208.73	691.366	1225.71	1.74833	0.0211009	1.01404	0.913669	1.77288	0.0179954
AT3G61510 /// AT5G28360	1-aminocyclopropane-1-carboxylate synthase, putative / ACC synthase, putative	fragment of 1-aminocyclopropane-1-carboxylate synthase 1-aminocyclopropane-1-carboxylate synthase - Arabidopsis thaliana, EMBL:U26542	---	246172_s_at	74.8917	57.9297	47.8388	78.5197	69.4814	51.0261	50.2246	55.4593	66.3424	60.2201	52.842	1.10167	0.616812	0.796504	0.293459	0.877481	0.528299
AT3G61520 /// AT5G28370 /// AT5G28460	pentatricopeptide (PPR) repeat-containing protein	putative protein hypothetical protein F2A19.120 - Arabidopsis thaliana, PIR:T47944	---	246173_s_at	211.899	271.677	300.694	49.1404	62.7739	74.9503	85.6103	82.6305	62.2882	261.423	84.1204	0.238266	0.00184761	1.3505	0.109574	0.321779	0.013451
AT3G60930 /// AT5G28430	expressed protein	putative protein predicted proteins - Arabidopsis thaliana	---	246178_s_at	20.8957	26.3507	39.9446	43.0917	42.5612	57.8549	55.0241	53.4117	47.8359	29.0637	54.2179	1.6459	0.0680527	1.13341	0.398455	1.86549	0.0415797
AT5G20840	phosphoinositide phosphatase family protein	putative protein predicted proteins, Arabidopsis thaliana and others	---	246180_at	282.494	322.546	261.804	437.039	296.692	445.55	386.064	363.466	393.094	288.948	374.765	1.36043	0.11296	0.953374	0.789656	1.297	0.0394415
AT5G20870	glycosyl hydrolase family 17 protein	beta-1,3-glucanase - like protein probable beta-1,3-glucanase, wheat, PIR:T06268	---	246182_at	43.1818	59.5443	48.9046	50.0364	50.2105	42.6714	30.8228	36.0327	47.6394	50.5436	33.4278	0.942541	0.619207	0.701683	0.0322145	0.661365	0.077742
AT5G20950	glycosyl hydrolase family 3 protein	beta-D-glucan exohydrolase - like protein beta-D-glucan exohydrolase, Nicotiana tabacum, EMBL:AB017502	---	246184_at	255.239	473.708	439	39.4264	76.5893	118.813	131.389	110.538	78.2762	389.315	120.964	0.201061	0.0121883	1.54534	0.257456	0.310709	0.0552272
AT5G20980	5-methyltetrahydropteroyltriglutamate--homocysteine methyltransferase, putative / vitamin-B12-independent methionine synthase, putative / cobalamin-independent methionine synthase, putative	5-methyltetrahydropteroyltriglutamate-homocysteine S-methyltransferase - like protein 5-methyltetrahydropteroyltriglutamate-homocysteine S-methyltransferase, Arabidopsis thaliana, EMBL:U97200	---	246185_at	89.8076	118.717	143.965	91.777	123.756	110.598	107.678	126.206	108.71	117.497	116.942	0.925222	0.654339	1.07572	0.593542	0.995282	0.980911
AT5G20910	zinc finger (C3HC4-type RING finger) family protein	ABI3-interacting protein 2 ;supported by full-length cDNA: Ceres:30983.	---	246189_at	357.409	502.842	447.456	988.979	793.646	902.308	1139.77	1378.31	894.978	435.902	1259.04	2.05316	0.00289085	1.40678	0.0506455	2.88835	0.00425001
AT5G21010	speckle-type POZ protein-related	hypothetical protein (fragment) ;supported by full-length cDNA: Ceres:113260.	---	246190_at	163.045	192.588	163.317	196.621	190.224	305.121	255.603	309.189	230.655	172.983	282.396	1.3334	0.208938	1.22432	0.393909	1.6325	0.0190005
AT5G20890	chaperonin, putative	T-complex protein 1, beta subunit T-COMPLEX PROTEIN 1, BETA SUBUNIT, Homo sapiens, EMBL:AF026293;supported by full-length cDNA: Ceres:12972.	---	246191_at	1718.16	1669.21	2336.28	913.369	792.58	1115.53	1039.94	914.49	940.491	1907.88	977.217	0.49295	0.014534	1.03905	0.79638	0.512199	0.0453442
AT5G20920	eukaryotic translation initiation factor 2 subunit 2, putative / eIF-2-beta, putative	translation initiation factor eIF-2 beta chain - like protein translation initiation factor eIF-2 beta chain, apple tree, PIR:T17104;supported by full-length cDNA: Ceres:3855.	---	246192_at	1044.36	925.403	1346.52	936.686	826.912	1115.47	837.253	772.556	959.689	1105.43	804.905	0.868163	0.388943	0.838714	0.258197	0.72814	0.163539
AT5G20880	retrotransposon family	Expressed protein ; supported by full-length cDNA: Ceres: 37542.	---	246193_at	132.749	148.796	136.846	239.042	149.754	208.493	254.04	261.137	199.096	139.463	257.589	1.42759	0.0887577	1.29379	0.183165	1.847	0.000407429
AT4G37000	accelerated cell death 2 (ACD2)	putative protein ;supported by full-length cDNA: Ceres:18266.	---	246194_at	460.653	474.404	532.654	781.19	618.284	935.353	755.123	751.628	778.276	489.237	753.376	1.59079	0.0373105	0.968006	0.846635	1.5399	0.00266369
AT4G37090	expressed protein	hypothetical protein ;supported by full-length cDNA: Ceres:108940.	---	246196_at	75.7582	96.4803	122.079	56.0066	55.7019	77.7409	66.8643	80.7631	63.1498	98.1057	73.8137	0.643691	0.0837137	1.16887	0.394306	0.75239	0.271107
AT4G37010	caltractin, putative / centrin, putative	caltractin-like protein ;supported by full-length cDNA: Ceres:26540.	---	246197_at	13.2246	15.8105	12.2442	14.3235	16.4128	14.0607	18.5519	17.8856	14.9323	13.7598	18.2188	1.08522	0.417478	1.22009	0.04532	1.32406	0.0495134
AT4G36810	geranylgeranyl pyrophosphate synthase (GGPS1) / GGPP synthetase / farnesyltranstransferase	geranylgeranyl pyrophosphate synthase ;supported by full-length cDNA: Ceres:36701.	GGPS1	246198_at	653.102	512.057	676.883	768.261	371.923	735.974	504.861	421.387	625.386	614.014	463.124	1.01852	0.937875	0.74054	0.402838	0.754256	0.131796
AT4G36530	hydrolase, alpha/beta fold family protein	putative protein ;supported by full-length cDNA: Ceres:36845.	---	246199_at	1234.58	1149.23	922.788	1695.22	1981.32	1826.29	1820.28	1643.5	1834.28	1102.2	1731.89	1.6642	0.00417545	0.94418	0.474152	1.5713	0.0193478
AT4G37240	expressed protein	putative protein ;supported by full-length cDNA: Ceres:16131.	---	246200_at	167.657	143.248	148.774	110.462	77.9959	52.1778	130.996	84.6688	80.2121	153.227	107.832	0.523486	0.0165934	1.34434	0.393446	0.703743	0.104861
AT4G36750	quinone reductase family protein	minor allergen ;supported by full-length cDNA: Ceres:35084.	---	246201_at	555.329	494.115	470.332	934.079	585.871	810.745	933.05	833.084	776.898	506.592	883.067	1.53358	0.0617433	1.13666	0.494172	1.74315	0.00473376
AT4G37040	metallopeptidase M24 family protein	methionyl aminopeptidase-like protein ;supported by full-length cDNA: Ceres:18909.	---	246202_at	555.843	677.455	650.952	360.331	410.6	444.287	373.925	340.03	405.073	628.083	356.977	0.644935	0.00728431	0.881267	0.251356	0.56836	0.0118424
AT4G36610	hydrolase, alpha/beta fold family protein	putative protein ; supported by full-length cDNA: Ceres: 38141.	---	246203_at	90.2801	144.339	74.8329	122.542	109.274	135.825	240.202	144.865	122.547	103.151	192.534	1.18804	0.435808	1.5711	0.153998	1.86653	0.139668
AT4G37020	expressed protein	putative protein ; supported by cDNA: gi_13358194_gb_AF325002.2_AF325002	---	246204_at	382.489	423.011	544.922	363.894	403.366	441.473	354.692	369.289	402.911	450.14	361.99	0.895078	0.428836	0.898438	0.258473	0.804172	0.257724
AT4G36970	remorin family protein	hypothetical protein ; supported by cDNA: gi_15028060_gb_AY045887.1_	---	246205_at	170.065	163.777	180.492	66.9674	90.1356	71.5445	68.9047	86.6206	76.2158	171.445	77.7626	0.44455	0.000378132	1.02029	0.899615	0.453573	0.00196777
AT4G36960	RNA recognition motif (RRM)-containing protein	RNA-binding like protein non-consensus TA donor splice site at exon 6; supported by cDNA: gi_15081786_gb_AY048286.1_	---	246207_at	404.285	564.975	467.884	551.413	497.091	608.456	462.434	639.065	552.32	479.048	550.749	1.15295	0.265972	0.997156	0.985165	1.14968	0.48066
AT4G36420	ribosomal protein L12 family protein	ribosomal protein ; supported by cDNA: gi_15450414_gb_AY052308.1_	---	246210_at	163.602	155.787	240.337	97.0667	70.3853	111.459	88.1065	93.1508	92.9704	186.576	90.6286	0.498299	0.0338889	0.974811	0.890528	0.485748	0.0706766
AT4G36730	G-box binding factor 1 (GBF1)	G-box-binding factor 1 ; supported by cDNA: gi_15450987_gb_AY054574.1_	---	246211_at	568.233	622.702	647.168	521.036	577.576	1045.12	495.277	598.339	714.577	612.701	546.808	1.16627	0.576336	0.76522	0.497256	0.892456	0.269835
AT4G36930	basic helix-loop-helix (bHLH) protein SPATULA (SPT)	putative protein ; supported by cDNA: gi_11245493_gb_AF319540.1_AF319540	---	246212_at	255.265	184.429	221.482	159.731	129.481	310.745	187.434	363.68	199.986	220.392	275.557	0.907409	0.749613	1.37788	0.495743	1.2503	0.49266
AT4G36480	aminotransferase class I and II family protein	serine C-palmitoyltransferase like protein ; supported by cDNA: gi_14488274_dbj_AB063254.1_AB063254	---	246213_at	197.496	209.385	193.361	223.93	247.195	266.852	252.011	208.018	245.993	200.081	230.015	1.22947	0.0260207	0.935047	0.535876	1.14961	0.186224
AT4G36990	heat shock factor protein 4 (HSF4) / heat shock transcription factor 4 (HSTF4)	heat shock transcription factor HSF4 ; supported by cDNA: gi_1619920_gb_U68017.1_ATU68017	---	246214_at	155.176	185.638	137.116	245.321	250.891	577.599	288.24	268.11	357.937	159.31	278.175	2.24679	0.147358	0.777163	0.61356	1.74612	0.00920408
AT4G37180	myb family transcription factor	putative cytoskeletal protein ; supported by cDNA: gi_1732508_gb_U62741.1_ATU62741	---	246215_at	771.475	894.194	1108.14	980.143	863.734	1286.61	1094.08	884.354	1043.5	924.604	989.219	1.12859	0.498565	0.947985	0.783396	1.06988	0.694056
AT4G36380	cytochrome P450 90C1 (CYP90C1) / rotundifolia3 (ROT3)	cytochrome P450 like protein ; supported by cDNA: gi_4176419_dbj_AB008097.1_AB008097	rot3	246216_at	339.59	444.875	268.103	252.945	196.519	252.542	182.429	133.877	234.002	350.856	158.153	0.666946	0.0993015	0.675862	0.0869009	0.450764	0.0675834
AT4G36920	floral homeotic protein APETALA2 (AP2)	APETALA2 protein ; supported by cDNA: gi_533708_gb_U12546.1_ATU12546	AP2	246217_at	940.373	1126.14	866.92	2232.06	2861.42	2444.45	2080.11	3023.51	2512.65	977.811	2551.81	2.56966	0.00155911	1.01559	0.932369	2.60972	0.023034
AT4G36800	RUB1-conjugating enzyme, putative (RCE1)	RUB1-conjugating enzyme RCE1, putative similar to gi:6635457; supported by cDNA: gi_6635456_gb_AF202771.1_AF202771	---	246218_at	216.206	210.598	304.461	456.249	235.205	481.96	526.714	383.926	391.138	243.755	455.32	1.60463	0.154234	1.16409	0.613534	1.86794	0.0493392
AT4G36760	aminopeptidase P	aminopeptidase-like protein ; supported by cDNA: gi_13430673_gb_AF360249.1_AF360249	---	246219_at	801.406	912.974	1047.67	683.539	471.103	1385.59	1035.43	1251.39	846.743	920.682	1143.41	0.919691	0.808325	1.35037	0.4766	1.24192	0.165799
AT4G37210	tetratricopeptide repeat (TPR)-containing protein	putative protein ; supported by cDNA: gi_13877852_gb_AF370189.1_AF370189	---	246220_at	655.668	869.964	926.266	752.817	954.716	1046.92	1010.56	1007.89	918.15	817.299	1009.23	1.1234	0.447059	1.0992	0.47609	1.23483	0.169107
AT4G37120	expressed protein	step II splicing factor - like protein ; supported by cDNA: gi_15912280_gb_AY056418.1_	---	246221_at	575.739	860.773	694.86	894.279	922.078	967.243	1154.01	1287.1	927.867	710.457	1220.56	1.30601	0.0634722	1.31544	0.0140911	1.71799	0.0226438
AT4G36890	glycosyl transferase family 43 protein	UDP-glucuronyltransferase-like protein	---	246223_at	436.729	472.338	363.765	611.026	601.868	603.338	493.052	420.492	605.411	424.277	456.772	1.42692	0.00484579	0.754483	0.012153	1.07659	0.557092
AT4G36910	CBS domain-containing protein	putative protein ;supported by full-length cDNA: Ceres:13475.	---	246225_at	881.05	936.89	1105.13	443.852	508.66	584.66	672.214	585.053	512.391	974.356	628.634	0.525876	0.00420325	1.22686	0.156374	0.645178	0.0336904
AT4G37200	thioredoxin family protein	thiol-disulfide interchange like protein	---	246226_at	1732.34	1487.43	1098.55	3489.02	2808.53	2453.71	1528.33	1176.33	2917.09	1439.44	1352.33	2.02655	0.0141733	0.46359	0.032353	0.939486	0.769754
AT4G36710	scarecrow transcription factor family protein	SCARECROW-like protein	---	246230_at	105.864	229.312	172.379	1099.75	1268.72	960.393	636.475	988.567	1109.62	169.185	812.521	6.55864	0.000608986	0.73225	0.187261	4.80256	0.0190185
AT4G36630	expressed protein	hypothetical protein	---	246232_at	282.112	245.297	223.443	343.833	270.362	531.69	486.633	336.497	381.962	250.284	411.565	1.52611	0.173725	1.0775	0.813477	1.64439	0.0749903
AT4G36550	U-box domain-containing protein	putative protein	---	246233_at	192.517	152.088	143.171	249.103	235.162	192.792	248.022	194.771	225.686	162.592	221.396	1.38805	0.0501094	0.980994	0.893699	1.36167	0.125581
AT4G37280	MRG family protein	putative protein	---	246234_at	258.28	291.565	268.967	234.662	196.066	218.5	269.38	301.83	216.409	272.938	285.605	0.79289	0.0191328	1.31975	0.0349341	1.04641	0.521763
AT4G36390	radical SAM domain-containing protein / TRAM domain-containing protein	putative protein	---	246237_at	465.492	441.674	451.554	267.515	232.397	355.154	256.027	245.637	285.022	452.907	250.832	0.629317	0.0106655	0.880044	0.521895	0.553826	0.000243676
AT4G36670	mannitol transporter, putative	sugar transporter like protein	---	246238_at	440.557	234.864	123.867	476.933	359.887	180.769	1040.49	431.657	339.196	266.43	736.071	1.27312	0.596177	2.17005	0.214279	2.76272	0.164591
AT4G36790	transporter-related	putative protein	---	246239_at	601.937	549.304	402.921	818.79	386.976	620.984	502.297	576.61	608.917	518.054	539.454	1.17539	0.546992	0.885924	0.699541	1.04131	0.810331
AT4G37130	hydroxyproline-rich glycoprotein family protein	nucleoporin-like protein	---	246240_at	349.114	392.801	351.664	395.043	430.264	445.273	385.505	453.143	423.527	364.527	419.324	1.16185	0.0453739	0.990077	0.902917	1.15033	0.176641
AT4G36520	trichohyalin-related	trichohyalin like protein	---	246243_at	156.891	144.626	158.12	84.5484	122.646	132.469	86.6152	100.464	113.221	153.212	93.5394	0.738981	0.0585021	0.826166	0.388436	0.610521	0.00428218
AT4G36440	expressed protein	putative protein	---	246245_at	657.178	568.451	528.077	325.5	353.396	491.512	330.16	287.759	390.136	584.569	308.96	0.667391	0.0383651	0.791929	0.319053	0.528526	0.0129003
AT4G36640	SEC14 cytosolic factor family protein / phosphoglyceride transfer family protein	putative protein	---	246247_at	174.303	144.015	144.053	239.947	202.29	166.398	269.355	265.087	202.878	154.123	267.221	1.31634	0.106761	1.31715	0.100923	1.73381	0.00328469
AT4G36680	pentatricopeptide (PPR) repeat-containing protein	salt-inducible like protein	---	246249_at	158.604	235.725	336.093	68.8147	44.6067	75.9569	113.029	85.6662	63.1261	243.474	99.3474	0.259272	0.026018	1.57379	0.107643	0.408041	0.120996
AT4G37260	myb family transcription factor (MYB73)	myb-related protein	---	246253_at	1301.73	601.708	374.735	860.907	593.805	2015.57	1156.73	1756.83	1156.76	759.39	1456.78	1.52327	0.485656	1.25936	0.654534	1.91835	0.198516
AT4G36650	transcription factor IIB (TFIIB) family protein	transcription initiation factor like protein	---	246255_at	134.759	171.952	172.401	239.43	208.935	212.699	302.42	272.544	220.355	159.704	287.482	1.37977	0.0182496	1.30463	0.0274792	1.80009	0.00730856
AT4G36690	U2 snRNP auxiliary factor large subunit, putative	splicing factor-like protein	---	246257_at	715.824	735.89	801.356	1159.91	739.84	1246.47	1037.72	948.001	1048.74	751.023	992.861	1.39642	0.133675	0.946717	0.802612	1.32201	0.0144081
AT1G31840	pentatricopeptide (PPR) repeat-containing protein	PPR-repeat protein, putative contains multiple PPR domains: Pfam profile: PF01535: PPR repeat	---	246258_at	29.5673	24.731	27.7285	33.2197	22.9013	34.342	32.0947	28.0654	30.1543	27.3422	30.0801	1.10285	0.511206	0.997538	0.988939	1.10013	0.329798
AT1G31830	amino acid permease family protein	amino acid permease, putative contains Pfam profile: PF00324: Amino acid permease	---	246259_at	718.243	648.448	711.963	505.321	417.235	550.477	367.678	398.217	491.011	692.885	382.947	0.708647	0.0109629	0.779916	0.128121	0.552685	0.00211917
AT1G31810	formin homology 2 domain-containing protein / FH2 domain-containing protein	unknown protein	---	246261_at	154.308	168.614	170.079	224.253	159.878	199.504	204.87	160.711	194.545	164.334	182.791	1.18384	0.194601	0.939579	0.714868	1.11231	0.373512
AT1G31780	conserved oligomeric Golgi complex component-related / COG complex component-related	unknown protein	---	246263_at	626.888	771.924	705.378	773.506	889.635	1191.55	1195.12	1079.94	951.564	701.396	1137.53	1.35667	0.129768	1.19543	0.345351	1.62181	0.00802752
AT1G31814	expressed protein	hypothetical protein	---	246264_at	169.362	131.338	119.526	145.767	110.822	152.841	149.416	141.134	136.476	140.075	145.275	0.974308	0.865073	1.06447	0.641454	1.03712	0.80849
AT1G31860	histidine biosynthesis bifunctional protein (HISIE)	phosphoribosyl-ATP pyrophosphohydrolase (At-IE) identical to phosphoribosyl-ATP pyrophosphohydrolase (At-IE) [Arabidopsis thaliana] GI:3461884 (Plant Physiol. 118 (1), 275-283 (1998)); supported ...	---	246265_at	128.181	216.602	311.642	103.273	126.448	99.596	107.275	92.5942	109.772	218.808	99.9345	0.501683	0.111838	0.91038	0.47745	0.456722	0.181566
AT1G31817	chloroplast 30S ribosomal protein S11, putative	30S ribosomal protein S11, putative contains Pfam profile: PF00411: Ribosomal protein S11; supported by full-length cDNA: Ceres: 36981.	---	246266_at	323.345	466.71	499.217	233.969	147.747	236.352	265.86	241.924	206.022	429.757	253.892	0.479393	0.0218752	1.23235	0.303803	0.59078	0.0876274
AT1G31812	acyl-CoA binding protein / ACBP	Acyl CoA binding protein, putative contains Pfam profile: PF00887: Acyl CoA binding protein;supported by full-length cDNA: Ceres:5663.	---	246267_at	10941.9	11207.8	9963.15	12408.9	13164.7	12017.9	10937.2	8984.59	12530.5	10704.3	9960.88	1.1706	0.0226403	0.794931	0.0562278	0.93055	0.458646
AT1G31800	cytochrome P450 family protein	cytochrome P450, putative contains Pfam profile: PF00067: Cytochrome P450; supported by cDNA: gi_15912336_gb_AY056446.1_	---	246268_at	465.87	472.184	506.428	218.785	286.614	274.22	345.219	342.427	259.873	481.494	343.823	0.539722	0.000810018	1.32304	0.052635	0.714075	0.00348281
AT4G37110	expressed protein	putative protein	---	246269_at	41.0489	43.5603	70.6535	39.0466	41.0874	32.4312	42.7921	45.1633	37.5217	51.7542	43.9777	0.724998	0.221255	1.17206	0.161163	0.849741	0.571158
AT4G36540	basic helix-loop-helix (bHLH) family protein	putative protein ; supported by full-length cDNA: Ceres: 123997.	---	246275_at	1731.03	1375.09	978.584	613.498	832.474	897.005	534.082	516.419	780.992	1361.57	525.25	0.573598	0.067853	0.672543	0.104517	0.385769	0.0585922
AT4G37270	cadmium/zinc-transporting ATPase, putative (HMA1)	Cu2+-transporting ATPase-like protein	HMA1	246276_at	324.196	468.569	399.194	639.651	718.3	759.24	729.491	643.911	705.73	397.32	686.701	1.77623	0.00480309	0.973036	0.753903	1.72833	0.0190236
AT4G37190	expressed protein	tubulin-like protein	---	246278_at	124.994	187.122	336.336	91.7716	61.6226	92.2465	115.115	121.693	81.8802	216.151	118.404	0.378811	0.102067	1.44606	0.0710354	0.547784	0.313995
AT4G36740	homeobox-leucine zipper family protein	homeodomain protein	---	246279_at	51.9799	45.4897	89.5278	138.803	74.0143	1054.93	281.406	1271.62	422.582	62.3325	776.514	6.77948	0.319271	1.83755	0.566229	12.4576	0.14872
AT4G36940	nicotinate phosphoribosyltransferase family protein / NAPRTase family protein	hypothetical protein	---	246281_at	417.887	307.263	370.767	234.632	142.286	385.596	306.199	305.425	254.171	365.306	305.812	0.695777	0.226455	1.20317	0.612126	0.837139	0.246057
AT4G36860	LIM domain-containing protein	putative protein	---	246283_at	1143.26	834.935	704.281	1943.54	1200.6	1668.98	1548.36	1281.39	1604.37	894.159	1414.87	1.79428	0.0484201	0.881886	0.568998	1.58235	0.0758961
AT4G36780	brassinosteroid signalling positive regulator-related	putative protein	---	246284_at	121.477	266.071	242.252	205.073	254.592	583.969	393.856	405.82	347.878	209.934	399.838	1.65709	0.338656	1.14936	0.757403	1.90459	0.0465415
AT4G36980	expressed protein	putative protein	---	246285_at	802.921	895.664	691.728	844.639	871.537	916.533	771.504	806.879	877.569	796.771	789.192	1.10141	0.266166	0.899293	0.0607665	0.990487	0.928019
AT1G31910	GHMP kinase family protein	unknown protein	---	246286_at	4204.49	3720.63	3174.64	7112.16	7076.4	5847.56	6530.21	5556.58	6678.71	3699.92	6043.4	1.80509	0.00431998	0.904875	0.399065	1.63339	0.0212995
AT1G31870	expressed protein	unknown protein	---	246287_at	319.223	337.689	318.463	452.558	294.529	481.415	351.797	310.514	409.501	325.125	331.156	1.25952	0.222191	0.808682	0.381426	1.01855	0.751705
AT1G31850	dehydration-responsive protein, putative	unknown protein	---	246288_at	586.713	425.031	428.403	185.147	141.163	417.561	257.145	343.406	247.957	480.049	300.275	0.516524	0.0830945	1.211	0.680749	0.625509	0.0989021
AT3G56880	VQ motif-containing protein	putative protein predicted protein At2g41010 - Arabidopsis thaliana, EMBL:AC004261;supported by full-length cDNA: Ceres:39584.	---	246289_at	98.0989	112.911	125.366	83.7446	71.0146	105.624	246.025	485.698	86.7945	112.125	365.862	0.774086	0.119286	4.21526	0.05365	3.26298	0.0666016
AT3G56800	calmodulin-2/3/5 (CAM3)	calmodulin-3 ;supported by full-length cDNA: Ceres:16715.	CAM3	246290_at	960.315	771.083	792.111	932.178	1133.68	668.762	1109.41	1099.9	911.54	841.17	1104.65	1.08366	0.657825	1.21185	0.347584	1.31323	0.0423136
AT3G56820	expressed protein	hypothetical protein ; supported by full-length cDNA: Ceres: 8960.	---	246291_at	532.538	400.92	434.643	580.026	474.512	595.367	607.986	473.66	549.968	456.034	540.823	1.20598	0.161547	0.983372	0.904433	1.18593	0.320662
AT3G56860	UBP1 interacting protein 2a (UBA2a)	putative protein hnRNP A/B related protein - Felis catus, EMBL:AF153444; supported by cDNA: gi_14194148_gb_AF367280.1_AF367280	UBA2A	246292_at	792.514	1269.92	1095.74	824.077	891.522	1160.26	983.228	846.254	958.62	1052.72	914.741	0.910611	0.615779	0.954227	0.777612	0.868929	0.514418
AT3G56710	sigA-binding protein	SigA binding protein ; supported by cDNA: gi_14596086_gb_AY042831.1_	---	246293_at	48.1518	41.5617	37.2786	71.6986	51.6699	85.825	67.7833	81.6796	69.7312	42.3307	74.7315	1.6473	0.0579188	1.07171	0.741131	1.76542	0.0161472
AT3G56910	expressed protein	ribosomal protein, chloroplast ribosomal protein PsCL18 precursor, chloroplast - Pisum sativum, PIR:R5PM18; supported by cDNA: gi_14596188_gb_AY042882.1_	---	246294_at	2232.44	3376.77	3213.34	599.964	641.378	574.492	675.826	536.214	605.278	2940.85	606.02	0.205817	0.00284689	1.00123	0.99056	0.20607	0.0151475
AT3G51770	tetratricopeptide repeat (TPR)-containing protein	putative protein sequence in GenBank Accession Number AC002330	---	246298_at	130.792	164.913	140.74	225.179	184.753	313.933	235.687	197.027	241.289	145.482	216.357	1.65855	0.0722041	0.896672	0.660354	1.48718	0.0356845
AT3G51830	phosphoinositide phosphatase family protein	putative transmembrane protein G5p yeast Sac1 protein, PIR:A33622	---	246300_at	331.165	378.356	331.708	312.726	264.84	437.562	337.538	429.304	338.376	347.076	383.421	0.974931	0.879378	1.13312	0.589258	1.10472	0.427603
AT3G51850	calcium-dependent protein kinase, putative / CDPK, putative	calcium-dependent protein kinase	---	246301_at	435.385	413.043	416.719	288.206	236.775	392.685	311.622	336.009	305.889	421.715	323.815	0.725344	0.0669796	1.05861	0.784292	0.767853	0.0045799
AT3G51860	cation exchanger, putative (CAX3)	Ca2+/H+-exchanging protein-like Arabidopsis thaliana high affinity calcium antiporter CAX1 encoded by GenBank Accession Number U57411	---	246302_at	215.068	159.412	93.6427	663.337	404.344	572.889	439.552	454.516	546.856	156.041	447.034	3.50457	0.00948825	0.817461	0.383937	2.86485	0.00781375
AT3G51870	mitochondrial substrate carrier family protein	putative carrier protein peroxisomal Ca-dependent solute carrier - Oryctolagus cuniculus, EMBL:AF004161	---	246303_at	95.1677	129.604	148.089	80.3438	64.0351	62.5147	72.7623	60.6748	68.9645	124.287	66.7186	0.554881	0.0286185	0.967434	0.811624	0.536811	0.0675427
AT3G51840	short-chain acyl-CoA oxidase	acyl-coA dehydrogenase Mus musculus glutaryl-CoA dehydrogenase precursor encoded by GenBank Accession Number U18992;supported by full-length cDNA: Ceres:3844.	---	246304_at	2139.9	2188.65	2156.26	1489.69	1196.58	1774.51	1803.95	1605.94	1486.92	2161.6	1704.95	0.687881	0.0157456	1.14663	0.408916	0.788742	0.00926142
AT3G51780	BAG domain-containing protein	putative protein hypothetical proteins - Oryza sativa, Arabidopsis thaliana;supported by full-length cDNA: Ceres:21630.	---	246306_at	499.191	480.339	652.483	680.005	656.114	686.988	491.49	664.897	674.369	544.005	578.193	1.23964	0.0779103	0.857384	0.239673	1.06285	0.744168
AT3G51800	metallopeptidase M24 family protein	putative nuclear DNA-binding protein G2p Mus musculus p38-2G4 protein: SwissProt Accession Number P50580; supported by cDNA: gi_14532885_gb_AY040067.1_	---	246307_at	826.618	1381.38	1864.78	757.421	1055.02	1005.1	1164.62	1056.34	939.18	1357.59	1110.48	0.691798	0.253182	1.18239	0.265504	0.817975	0.570682
AT3G51820	chlorophyll synthetase, putative	chlorophyll synthetase ; supported by cDNA: gi_14596066_gb_AY042821.1_	---	246308_at	592.729	760.674	756.876	500.315	676.764	646.085	466.759	442.32	607.721	703.426	454.539	0.863945	0.285165	0.747941	0.11936	0.646179	0.0408027
AT3G51790	cytochrome c biogenesis protein CcmE family	putative transmembrane protein G1p Bradyrhizobium japonicum CycJ: PIR Accession Number S54745; supported by cDNA: gi_1657614_gb_U72502.1_ATU72502	---	246309_at	96.8499	109.16	137.515	109.188	82.8118	132.106	132.492	123.567	108.035	114.508	128.029	0.943472	0.746011	1.18507	0.363027	1.11808	0.457472
AT3G51895	sulfate transporter (ST1)	sulfate transporter ATST1 ; supported by cDNA: gi_2285884_dbj_D89631.1_D89631	ST1	246310_at	268.944	224.69	419.475	1122.69	515.843	940.049	1651.35	1687.14	859.526	304.369	1669.25	2.82396	0.0426126	1.94206	0.0399503	5.48428	0.000395558
AT3G51880	high mobility group protein alpha (HMGalpha) / HMG protein alpha	high mobility group protein 2-like ; supported by cDNA: gi_15912190_gb_AY056373.1_	HMGalpha	246311_at	584.906	742.673	856.207	821.643	854.474	964.802	749.199	870.31	880.306	727.929	809.755	1.20933	0.164935	0.919855	0.398512	1.11241	0.514906
AT1G31930	extra-large guanine nucleotide binding protein, putative / G-protein, putative	G-protein, putative contains Pfam profile: PF00503: G-protein alpha subunit	---	246312_at	571.713	522.998	384.51	509.879	592.368	475.987	620.999	495.355	526.078	493.074	558.177	1.06694	0.642641	1.06102	0.653766	1.13204	0.505045
AT3G56850	ABA-responsive element-binding protein 3 (AREB3)	promoter-binding factor-like protein Dc3 promoter-binding factor-3 - Helianthus annuus, EMBL:AF061870; supported by cDNA: gi_13346154_gb_AF334208.1_AF334208	AREB3	246314_at	487.372	316.115	276.236	353.802	318.987	508.051	383.415	424.723	393.613	359.908	404.069	1.09365	0.718183	1.02656	0.900027	1.1227	0.639338
AT3G56900	aladin-related / adracalin-related	putative protein unnamed ORF - Homo sapiens, EMBL:AK000833	---	246317_at	238.442	278.828	317.469	145.033	95.2595	131.543	157.958	126.908	123.945	278.246	142.433	0.445451	0.00478203	1.14916	0.469799	0.511895	0.0232596
AT3G56740	ubiquitin-associated (UBA)/TS-N domain-containing protein	putative protein predicted protein BAA88548.1- Oryza sativa, EMBL:AP000969;supported by full-length cDNA: Ceres:18436.	---	246318_at	227.412	299.357	282.519	332.01	285.235	474.136	362.502	345.036	363.793	269.763	353.769	1.34857	0.196949	0.972445	0.90031	1.31141	0.0616204
AT3G56680	expressed protein	putative protein HYPOTHETICAL PROTEIN KIAA0029 - Homo sapiens, EMBL:D21852;supported by full-length cDNA: Ceres:27753.	---	246319_at	1215.02	1160.32	1169.06	564.478	699.824	959.503	849.446	705.846	741.268	1181.47	777.646	0.627414	0.0198093	1.04907	0.83365	0.658204	0.00602697
AT1G16560	Per1-like family protein	unknown protein	---	246320_at	409.24	310.145	296.796	377.441	274.442	426.159	333.914	308.616	359.347	338.727	321.265	1.06088	0.736176	0.894023	0.561472	0.948447	0.733578
AT1G16680	DNAJ heat shock N-terminal domain-containing protein / S-locus protein, putative	S-locus protein, putative similar to S-locus protein 5 GI:6069485 from [Brassica rapa]	---	246322_at	268.985	265.241	245.153	285.899	253.844	344.353	282.133	306.181	294.699	259.793	294.157	1.13436	0.273298	0.998161	0.988731	1.13227	0.078762
AT1G16690	transcription factor-related	hypothetical protein predicted by genemark.hmm	---	246323_at	174.841	213.675	221.333	149.834	144.934	164.762	129.104	150.312	153.177	203.283	139.708	0.753513	0.0323897	0.912072	0.309384	0.687258	0.0513183
AT1G16610	arginine/serine-rich protein, putative (SR45)	arginine/serine-rich protein, putative similar to arginine/serine-rich protein GI:6601502 from [Arabidopsis thaliana]; supported by cDNA: gi_15027956_gb_AY045835.1_	---	246324_at	277.005	351.409	386.774	343.405	478.06	478.579	449.531	480.395	433.348	338.396	464.963	1.28059	0.161681	1.07296	0.630279	1.37402	0.0614032
AT1G16540	molybdenum cofactor sulfurase (LOS5) (ABA3)	hypothetical protein contains similarity to molybdopterin cofactor sulfurase GI:8978317 from [Bos taurus]; supported by cDNA: gi_13123672_gb_AF325457.1_AF325457	LOS5/ABA3	246325_at	114.761	103.161	96.5038	161.474	145.953	160.706	154.487	154.544	156.044	104.809	154.515	1.48885	0.00222229	0.990202	0.829706	1.47426	0.00548323
AT1G16590	mitotic spindle checkpoint protein, putative	unknown protein ; supported by cDNA: gi_14583009_gb_AF372829.1_AF372829	---	246326_at	204.377	179.497	153.801	171.409	133.921	189.04	171.792	172.324	164.79	179.225	172.058	0.919458	0.5449	1.04411	0.751907	0.960013	0.729127
AT1G16670	protein kinase family protein	receptor-like serine/threonine kinase, putative similar to receptor-like serine/threonine kinase GI:2465923 from [Arabidopsis thaliana]; supported by cDNA: gi_16649102_gb_AY059921.1_	---	246327_at	212.185	193.378	144.71	211.357	95.5686	242.729	187.913	215.441	183.218	183.425	201.677	0.998875	0.996844	1.10075	0.77369	1.09951	0.559772
AT3G43590	zinc knuckle (CCHC-type) family protein	putative protein hexamer-binding protein HEXBP - Leishmania major, PIR:A47156	---	246328_at	573.634	541.776	485.688	633.387	660.248	473.762	456.468	521.801	589.133	533.699	489.135	1.10387	0.43281	0.830262	0.29489	0.916498	0.358206
AT3G43610	tubulin family protein	putative protein gamma-tubulin interacting protein - Xenopus laevis, EMBL:AF052663	---	246329_at	253.833	389.409	360.155	205.23	240.285	255.297	273.217	294.411	233.604	334.466	283.814	0.698439	0.0825939	1.21494	0.0938511	0.848559	0.415613
AT3G44820	phototropic-responsive NPH3 family protein	non-phototropic hypocotyl 3-like protein non-phototropic hypocotyl 3 - Arabidopsis thaliana, EMBL:AF180390	---	246331_at	41.1653	40.4935	41.9618	80.352	78.7621	102.79	117.637	109.599	87.3012	41.2069	113.618	2.11861	0.00404591	1.30145	0.0863658	2.75726	0.000162964
AT3G44850	protein kinase-related	putative protein serine kinase SRPK2, Homo sapiens, EMBL:AC005070	---	246334_at	116.723	127.662	135.387	142.819	123.756	148.481	103.83	83.3759	138.352	126.591	93.603	1.09291	0.271706	0.676558	0.0358009	0.739415	0.049728
AT3G44880	Rieske (2Fe-2S) domain-containing protein	lethal leaf-spot 1 homolog Lls1	---	246335_at	937.691	1091.71	890.221	2628.93	2252.73	3448.79	2144.65	2150.89	2776.81	973.207	2147.77	2.85326	0.00731388	0.773464	0.261467	2.2069	0.000649036
AT3G44890	50S ribosomal protein L9, chloroplast (CL9)	RP19 gene for chloroplast ribosomal protein CL9 ;supported by full-length cDNA: Ceres:13554.	---	246339_at	615.113	1241.29	1453.56	99.8783	194.749	175.747	239.871	231.468	156.791	1103.32	235.67	0.142109	0.0201877	1.50308	0.126453	0.2136	0.0756724
AT3G56720	expressed protein	putative protein	---	246343_at	739.991	702.951	744.185	541.272	353.423	1069.81	758.937	810.527	654.835	729.043	784.732	0.898212	0.747205	1.19837	0.671655	1.07639	0.11793
AT3G56730	expressed protein	putative protein predicted proteins - Arabidopsis thaliana	---	246344_at	36.406	37.689	29.8701	168.229	196.519	108.843	64.118	80.3357	157.864	34.655	72.2269	4.5553	0.00898256	0.457526	0.0856908	2.08417	0.0117
AT3G56760	calcium-dependent protein kinase, putative / CDPK, putative	calcium-dependent protein kinase-like CDPK-related protein kinase - Arabidopsis thaliana, EMBL:Y09418	---	246345_at	263.449	215.578	203.511	276.933	200.692	205.391	218.051	164.292	227.672	227.513	191.171	1.0007	0.996111	0.839679	0.403533	0.840267	0.325427
AT3G56830	expressed protein	putative protein probable chloroplast allophycocyanin linker protein - different species	---	246347_at	240.488	183.571	204.819	163.332	139.216	171.718	147.953	140.428	158.089	209.626	144.191	0.754145	0.0554023	0.912088	0.359782	0.687847	0.0564628
AT3G56840	FAD-dependent oxidoreductase family protein	putative protein putative glycerol-3-phosphate dehydrogenases - bacteria	---	246348_at	484.769	410.093	319.362	687.677	580.449	538.724	541.596	358.76	602.283	404.741	450.178	1.48807	0.0388454	0.747452	0.186016	1.11226	0.655122
AT1G16570	glycosyl transferase family 1 protein	unknown protein contains similarity to beta-1,4 mannosyltransferase GI:6970470 from [Homo sapiens]	---	246351_at	1078.7	911.46	957.985	986.917	702.257	932.874	720.194	761.106	874.016	982.714	740.65	0.889391	0.340334	0.84741	0.325509	0.753679	0.0352191
AT1G40150	---	hypothetical protein, 5' partial	---	246356_x_at	22.3423	23.2812	18.8696	21.593	31.3332	20.7859	25.4525	22.2838	24.5707	21.4977	23.8682	1.14294	0.446674	0.971408	0.886654	1.11027	0.340397
AT1G41770 /// AT2G06570 /// AT3G33064	hypothetical protein	hypothetical protein	---	246357_x_at	28.1274	55.911	30.1026	25.4351	48.4001	32.8624	38.5328	41.0288	35.5659	38.047	39.7808	0.934789	0.835816	1.11851	0.664154	1.04557	0.890593
AT1G51910	protein kinase family protein	light repressible receptor protein kinase, putative similar to light repressible receptor protein kinase GI:1321686 from [Arabidopsis thaliana]	---	246369_at	55.7431	52.2651	43.2146	58.2102	75.0819	56.6195	52.8047	60.308	63.3039	50.4076	56.5563	1.25584	0.13872	0.89341	0.467056	1.12198	0.350446
AT1G51940	protein kinase family protein / peptidoglycan-binding LysM domain-containing protein	unknown protein contains similarity to protein kinases	---	246371_at	102.805	139.116	233.954	95.5132	87.8389	188.781	198.278	262.841	124.044	158.625	230.559	0.781998	0.533448	1.85868	0.114627	1.45349	0.288557
AT1G51900	hypothetical protein	hypothetical protein predicted by genemark.hmm	---	246372_at	15.1488	13.9539	12.2751	14.2149	17.8795	16.6624	16.5009	22.1715	16.2523	13.7926	19.3362	1.17833	0.145296	1.18975	0.309985	1.40192	0.101444
AT1G51950	auxin-responsive protein / indoleacetic acid-induced protein 18 (IAA18)	auxin regulated protein IAA18, putative similar to auxin regulated protein IAA18 GI:2618725 from [Arabidopsis thaliana];supported by full-length cDNA: Ceres:6493.	IAA18	246376_at	118.863	196.822	173.898	556.632	775.813	931.171	512.661	726.07	754.539	163.194	619.366	4.62357	0.00599056	0.820853	0.463371	3.79527	0.0126449
AT1G57620	emp24/gp25L/p24 family protein	integral membrane protein, putative similar to integral membrane protein GI:3288599 from [Rattus norvegicus]; supported by full-length cDNA: Ceres: 17602.	---	246378_at	543.014	473.602	412.689	411.407	291.656	475.379	382.061	359.797	392.814	476.435	370.929	0.824487	0.272056	0.944286	0.775045	0.778551	0.121879
AT1G57660 /// AT1G57860	60S ribosomal protein L21 (RPL21E)	60S ribosomal protein L21, putative similar to 60S ribosomal protein L21 GB:Q43291 GI:2851508 from [Arabidopsis thaliana]; supported by full-length cDNA: Ceres: 28545.	---	246379_s_at	1455.46	1891.27	2383.5	671.081	774.197	682.526	654.695	703.119	709.268	1910.08	678.907	0.371329	0.0112754	0.957194	0.555022	0.355434	0.0380167
AT1G77360	pentatricopeptide (PPR) repeat-containing protein	hypothetical protein predicted by genemark.hmm	---	246383_at	63.9771	60.8678	74.1169	47.7042	42.2249	51.0255	41.3569	41.4522	46.9849	66.3206	41.4045	0.708451	0.0152395	0.881231	0.190666	0.624309	0.0169695
AT1G77370	glutaredoxin, putative	glutaredoxin, putative similar to glutaredoxin GI:1732424 from [Ricinus communis]	---	246384_at	3045.59	2392.35	2535.89	3575.59	2468.02	2642.21	3084.7	3169.92	2895.27	2657.95	3127.31	1.08929	0.582069	1.08014	0.638152	1.17659	0.166264
AT1G77410	beta-galactosidase, putative / lactase, putative	beta-galactosidase, putative similar to beta-galactosidase GI:452711 from [Asparagus officinalis]	---	246386_at	83.8973	64.5029	47.2038	78.8884	107.115	85.0202	85.0579	99.9271	90.3412	65.2013	92.4925	1.38557	0.138895	1.02381	0.873067	1.41857	0.161623
AT1G77350	expressed protein	unknown protein ; supported by cDNA: gi_16648790_gb_AY058172.1_	---	246391_at	1515.92	1233.77	1290.27	1218.73	802.667	1020.97	1182.33	1218.37	1014.12	1346.65	1200.35	0.75307	0.0877652	1.18364	0.317579	0.891362	0.282874
AT1G58160	jacalin lectin family protein	myrosinase binding protein, putative similar to myrosinase binding protein GI:1711295 from [Brassica napus]	---	246394_at	51.7932	34.5718	27.7106	63.9783	45.4082	52.3436	20.8412	20.8158	53.91	38.0252	20.8285	1.41775	0.151676	0.386357	0.0179103	0.547755	0.1599
AT1G58180	carbonic anhydrase family protein / carbonate dehydratase family protein	carbonic anhydrase, putative similar to carbonic anhydrase 1 GI:882241 from [Flaveria linearis]	---	246396_at	539.958	496.973	425.13	988.198	575.249	872.337	662.456	808.242	811.928	487.353	735.349	1.66599	0.0635353	0.905683	0.679135	1.50886	0.0375138
AT1G58100	TCP family transcription factor, putative	auxin-induced basic helix-loop-helix transcription factor, putative similar to auxin-induced basic helix-loop-helix transcription factor GI:5731257 from (Gossypium hirsutum)	---	246398_at	218.888	165.093	177.098	267.141	179.066	321.956	174.483	218.252	256.054	187.026	196.367	1.36908	0.1974	0.766897	0.365782	1.04994	0.748932
AT1G58110	bZIP family transcription factor	bZIP transcription factor similar to bZIP transcriptional activator RSG GI:8777512 from (Nicotiana tabacum)	---	246399_at	793.055	850.311	786.621	934.391	795.476	1358.32	991.526	1121.07	1029.4	809.996	1056.3	1.27087	0.267553	1.02613	0.911926	1.30408	0.0206558
AT1G57540	expressed protein	hypothetical protein contains similarity to T-box domain GI:5931592 from [Cynops pyrrhogaster]	---	246400_at	570.295	435.643	338.835	577.505	506.486	548.358	424.843	449.529	544.116	448.258	437.186	1.21385	0.243883	0.803479	0.0320475	0.975301	0.906925
AT1G57560	myb family transcription factor (MYB50)	DNA-binding protein, putative similar to DNA-binding protein GI:19058 from [Hordeum vulgare]; supported by full-length cDNA: Ceres:250386.	---	246401_at	44.8838	43.9078	28.2789	59.7768	60.5246	46.2122	60.4272	45.3253	55.5045	39.0235	52.8762	1.42234	0.0813605	0.952647	0.770402	1.35498	0.218999
AT1G57590	pectinacetylesterase, putative	pectinacetylesterase precursor, putative similar to pectinacetylesterase precursor GI:1431629 from [Vigna radiata]	---	246403_at	87.4986	67.7601	63.5907	682.968	547.252	468.738	1547.47	983.599	566.319	72.9498	1265.54	7.76314	0.00143614	2.23467	0.0530566	17.3481	0.0108708
AT1G57600	membrane bound O-acyl transferase (MBOAT) family protein	hypothetical protein contains similarity to cytochrome oxidase subunit GI:440282 from [Ceratoglyphina styracicola]	---	246404_at	728.178	565.621	490.159	927.398	724.123	912.879	736.665	661.9	854.8	594.652	699.282	1.43748	0.0535648	0.818065	0.178893	1.17595	0.350513
AT1G57680	expressed protein	hypothetical protein predicted by genemark.hmm	---	246408_at	1078.51	944.171	785.274	797.149	538.83	864.488	917.903	731.188	733.489	935.985	824.546	0.783655	0.195715	1.12414	0.576574	0.880939	0.453288
AT1G57700	protein kinase family protein	CRK1 protein, putative similar to CRK1 protein GI:7671528 from [Beta vulgaris]	---	246409_at	70.2405	110.801	119.783	91.1511	77.2245	105.99	94.6942	83.1455	91.4551	100.275	88.9198	0.912044	0.638071	0.972279	0.840394	0.886761	0.612274
AT1G57760	expressed protein	hypothetical protein predicted by genemark.hmm	---	246410_at	440.925	327.838	311.762	633.518	488.369	442.842	450.599	342.669	521.576	360.175	396.634	1.44812	0.0836359	0.760453	0.235446	1.10123	0.619724
AT5G17530	phosphoglucosamine mutase family protein	phosphoglucomutase-like protein phosphoglucomutase, chloroplast - Spinacia oleracea, EMBL:X75898; supported by cDNA: gi_16974561_gb_AY061751.1_	---	246412_at	295.674	456.932	440.782	294.964	250.578	422.824	290.469	260.549	322.789	397.796	275.509	0.811443	0.360881	0.853527	0.53456	0.692588	0.16603
AT5G16990	NADP-dependent oxidoreductase, putative	quinone oxidoreductase - like protein probable quinone oxidoreductase (EC 1.6.5.5) P1, Arabidopsis thaliana, PIR:S57612;supported by full-length cDNA: Ceres:205489.	---	246417_at	478.643	561.94	626.928	1298.06	1090.18	973.069	835.407	849.029	1120.44	555.837	842.218	2.01576	0.00563656	0.751688	0.108339	1.51522	0.0142107
AT5G16870	expressed protein	putative protein various predicted proteins from various species;supported by full-length cDNA: Ceres:312.	---	246420_at	71.8418	95.4768	135.091	54.5212	57.627	83.1259	69.8883	65.3521	65.0913	100.803	67.6202	0.645726	0.157346	1.03885	0.844306	0.670814	0.258842
AT5G16880	VHS domain-containing protein / GAT domain-containing protein	TOM (target of myb1) -like protein TOM1, Mus musculus, EMBL:MUS6972;supported by full-length cDNA: Ceres:1330.	---	246421_at	757.788	961.205	800.922	1051.93	1220.25	1712.92	1463.96	1523.05	1328.37	839.971	1493.51	1.58144	0.0784443	1.12432	0.566208	1.77804	0.00424866
AT5G17060	ADP-ribosylation factor, putative	ADP-ribosylation factor -like protein ADP-ribosylation factor, Dugesia japonica, EMBL:DJAB1051;supported by full-length cDNA: Ceres:26844.	---	246422_at	332.772	273.312	229.797	459.806	496.574	388.856	407.689	468.185	448.412	278.627	437.937	1.60936	0.0174625	0.976639	0.83667	1.57177	0.0375874
AT5G16950	expressed protein	putative protein ribosomal protein L18, Vibrio proteolyticus, PIR:JC5753; supported by cDNA: gi_13926246_gb_AF372881.1_AF372881	---	246423_at	77.5304	89.7707	119.389	69.7972	57.4602	70.0573	66.5597	53.8182	65.7715	95.5632	60.1889	0.688252	0.0853728	0.915121	0.492717	0.629834	0.124835
AT5G17020	exportin1 (XPO1)	Exportin1 (XPO1) protein ; supported by cDNA: gi_15810122_gb_AY056126.1_	XPO1	246424_at	658.174	666.705	658.072	693.368	372.719	625.026	602.269	545.127	563.704	660.983	573.698	0.852827	0.375101	1.01773	0.942536	0.867947	0.0273148
AT5G17420	cellulose synthase, catalytic subunit (IRX3)	cellulose synthase catalytic subunit (IRX3) ; supported by cDNA: gi_4886755_gb_AF088917.1_AF088917	IRX3	246425_at	50.5288	38.1025	31.9195	57.4532	84.1503	54.3098	54.7818	54.6084	65.3044	40.1836	54.6951	1.62515	0.0831718	0.837541	0.449214	1.36113	0.132236
AT5G17400	ADP, ATP carrier protein, mitochondrial, putative / ADP/ATP translocase, putative / adenine nucleotide translocator, putative	ADP/ATP translocase-like protein adp/atp translocase - Schizosaccharomyces pombe, PIR:T40526;supported by full-length cDNA: Ceres:36031.	---	246427_at	312.016	245.251	227.906	332.887	333.411	313.132	298.388	260.956	326.477	261.724	279.672	1.24741	0.0708981	0.856637	0.064865	1.06857	0.651662
AT5G17410	tubulin family protein	spindle pole body protein-like spindle pole body protein - Homo sapiens, EMBL:AF042379; supported by cDNA: gi_14532825_gb_AY040037.1_	---	246428_at	182.552	184.02	151.636	157.588	147.861	144.593	203.796	202.59	150.014	172.736	203.193	0.868458	0.113684	1.35449	0.00183792	1.17632	0.111662
AT5G17510	expressed protein	glutamine-rich protein predicted protein T21P5.12 - Arabidopsis thaliana, EMBL:AC009895	---	246433_at	53.1892	67.1255	76.6858	67.6497	60.2278	79.985	61.5501	75.2595	69.2875	65.6668	68.4048	1.05514	0.705888	0.987261	0.928253	1.0417	0.805432
AT5G17520	root cap 1 (RCP1)	root cap 1 (RCP1) ;supported by full-length cDNA: Ceres:10216.	RCP1	246434_at	670.252	623.273	805.757	207.781	184.885	255.505	277.504	248.849	216.057	699.761	263.177	0.308759	0.00116958	1.21809	0.20151	0.376095	0.00880092
AT5G17440	LUC7 N_terminus domain-containing protein	putative protein cisplatin resistance-associated overexpressed protein - Homo sapiens, EMBL:AB034205; supported by cDNA: gi_15450598_gb_AY052667.1_	---	246436_at	217.475	286.556	322.643	270.296	204.473	365.355	309.568	309.158	280.042	275.558	309.363	1.01627	0.940001	1.1047	0.660025	1.12268	0.458407
AT5G17560	BolA-like family protein	putative protein ;supported by full-length cDNA: Ceres:9667.	---	246441_at	897.864	1082.63	1218.9	833.216	703.654	666.417	825.171	707.25	734.429	1066.47	766.21	0.688657	0.0349781	1.04327	0.713321	0.718458	0.100505
AT5G17610	expressed protein	hypothetical protein ;supported by full-length cDNA: Ceres:96001.	---	246442_at	360.729	437.212	373.038	551.06	302.16	496.554	413.852	353.066	449.925	390.327	383.459	1.15269	0.493473	0.852274	0.554231	0.982406	0.86838
AT5G17620	expressed protein	hypothetical protein ;supported by full-length cDNA: Ceres:22757.	---	246443_at	434.616	429.104	381.501	372.509	388.348	405.414	441.125	410.021	388.757	415.074	425.573	0.936598	0.245508	1.0947	0.117188	1.0253	0.699003
AT5G17570	tatD-related deoxyribonuclease family protein	putative protein predicted protein T21P5.8 - Arabidopsis thaliana, EMBL:AC009895;supported by full-length cDNA: Ceres:6685.	---	246444_at	109.939	91.1467	112.522	104.354	91.1311	92.7417	91.2378	90.8252	96.0755	104.536	91.0315	0.919068	0.345589	0.947499	0.41759	0.870816	0.218314
AT5G17630	glucose-6-phosphate/phosphate translocator, putative	glucose 6 phosphate/phosphate translocator-like protein glucose 6 phosphate/phosphate translocator - Arabidopsis thaliana, EMBL:AF233658; supported by cDNA: gi_13937217_gb_AF372964.1_AF372964	---	246445_at	315.202	258.886	245.164	273.026	210.141	240.717	232.994	184.607	241.295	273.084	208.8	0.883592	0.320943	0.865333	0.352135	0.764601	0.146749
AT5G17640	expressed protein	putative protein hypothetical protein T27I1.4 - Arabidopsis thaliana, EMBL:AC004122; supported by cDNA: gi_13877884_gb_AF370205.1_AF370205	---	246446_at	193.395	192.646	180.336	174.255	189.222	174.423	171.127	177.878	179.3	188.792	174.502	0.94972	0.21924	0.973243	0.535843	0.924309	0.0980554
AT5G16780	SART-1 family protein	putative protein SART-1 protein - Homo sapiens, PIR:T00034	---	246447_at	340.57	423.86	375.763	432.058	444.251	508.622	528.077	515.775	461.643	380.064	521.926	1.21464	0.0736414	1.13058	0.147084	1.37326	0.0204472
AT5G16800	GCN5-related N-acetyltransferase (GNAT) family protein	putative protein putative N-acetlytransferase F13E7.7 - Arabidopsis thaliana, EMBL:AC018363	---	246448_at	436.622	372.097	364.629	476.558	416.106	546.164	492.63	492.079	479.61	391.116	492.355	1.22626	0.114522	1.02657	0.809765	1.25884	0.0415053
AT5G16820	heat shock factor protein 3 (HSF3) / heat shock transcription factor 3 (HSTF3)	Heat Shock Factor 3	---	246450_at	219.69	195.817	178.147	243.315	138.963	369.802	297.85	274.526	250.694	197.884	286.188	1.26687	0.479647	1.14159	0.709404	1.44624	0.0157404
AT5G16760	inositol 1,3,4-trisphosphate 5/6-kinase	Inositol 1,3,4-Trisphosphate 5/6 kinase ;supported by full-length cDNA: Ceres:30653.	---	246451_at	1111.13	1101.52	978.865	1206.54	1313.4	1145.08	1288.01	1468.96	1221.67	1063.84	1378.49	1.14836	0.0722554	1.12836	0.189011	1.29576	0.0363364
AT5G16840	RNA recognition motif (RRM)-containing protein	putative protein predicted proteins - Arabidopsis thaliana;supported by full-length cDNA: Ceres:34944.	---	246452_at	649.853	732.118	959.723	736.858	900.41	1086.96	990.019	1270.48	908.077	780.565	1130.25	1.16336	0.405224	1.24466	0.276068	1.44799	0.115052
AT5G16830	syntaxin 21 (SYP21) / PEP12 homolog	syntaxin homologue ;supported by full-length cDNA: Ceres:8257.	SYP21	246453_at	1032.97	826.603	624.617	1805.32	1521.89	1668.82	1914.94	1782.38	1665.34	828.063	1848.66	2.01113	0.00430087	1.11008	0.214054	2.23251	0.00780109
AT5G16710	dehydroascorbate reductase, putative	Expressed protein ; supported by full-length cDNA: Ceres: 16205.	---	246454_at	901.179	980.65	1171.49	599.941	674.638	489.264	814.595	606.371	587.947	1017.77	710.483	0.57768	0.0112539	1.20841	0.324374	0.698076	0.0980838
AT5G16750	transducin family protein / WD-40 repeat family protein	WD40-repeat protein transducin homolog sazD - Homo sapiens, EMBL:U02609; supported by cDNA: gi_15810484_gb_AY056281.1_	---	246457_at	103.417	108.89	161.407	44.3844	52.8218	51.9185	59.3765	65.5112	49.7082	124.571	62.4438	0.399035	0.0160217	1.25621	0.0543354	0.50127	0.0809709
AT5G16860	pentatricopeptide (PPR) repeat-containing protein	putative protein various predicted proteins, Arabidopsis thaliana	---	246458_at	34.4307	44.4862	32.2497	25.9318	41.0874	31.3852	29.6003	31.2011	32.8014	37.0555	30.4007	0.885197	0.505151	0.92681	0.704509	0.82041	0.267641
AT5G16910	cellulose synthase family protein	cellulose synthase catalytic subunit -like protein Ath-B, cellulose synthase catalytic subunit, Arabidopsis thaliana, EMBL:AF027174	---	246460_at	356.957	280.502	278.706	345.69	211.754	270.114	232.947	264.256	275.853	305.388	248.602	0.903285	0.56035	0.901212	0.63269	0.814051	0.205856
AT5G16940	expressed protein	putative protein predicted protein, Drosophila melanogaster	---	246462_at	446.46	384.623	303.188	476.512	397.066	520.289	409.254	482.812	464.622	378.09	446.033	1.22887	0.190574	0.959989	0.753503	1.1797	0.340947
AT5G17010	sugar transporter family protein	sugar transporter - like protein D-XYLOSE-PROTON SYMPORTER (D-XYLOSE TRANSPORTER), Lactobacillus brevis, SWISSPROT:XYLT_LACBR	---	246466_at	840.503	894.975	980.513	929.66	792.141	878.116	1003.49	613.616	866.639	905.33	808.555	0.957263	0.535719	0.932977	0.731556	0.893105	0.575555
AT5G17050	UDP-glucoronosyl/UDP-glucosyl transferase family protein	UDP glucose:flavonoid 3-o-glucosyltransferase -like protein UDP glucose:flavonoid 3-o-glucosyltransferase, Vitis vinifera, EMBL:AF000372	---	246468_at	98.2309	128.58	169.094	475.515	631.732	397.08	818.932	611.522	501.442	131.968	715.227	3.79972	0.00681655	1.42634	0.167463	5.4197	0.00566112
AT5G17070	expressed protein	putative protein predicted protein, Drosophila melanogaster, EMBL:AE003450	---	246469_at	274.099	343.275	428.86	245.711	202.732	345.846	300.895	303.099	264.763	348.745	301.997	0.759188	0.244797	1.14063	0.545176	0.865954	0.477757
AT5G16730	expressed protein	putative protein predicted proteins - Arabidopsis thaliana and Oryza sativa	---	246476_at	152.276	219.451	142.936	151.285	223.213	244.979	233.259	173.887	206.492	171.554	203.573	1.20366	0.400555	0.985863	0.949825	1.18664	0.463215
AT5G15980	pentatricopeptide (PPR) repeat-containing protein	putative protein several hypothetical proteins - Arabidopsis thaliana	---	246478_at	193.886	228.995	292.717	81.5011	51.9975	64.2367	82.3165	97.1175	65.9117	238.533	89.717	0.276322	0.00461528	1.36117	0.149498	0.376121	0.0290923
AT5G16060	expressed protein	hypothetical protein	---	246479_at	794.206	1094.57	1219.96	173.256	226.202	206.264	357.936	361.348	201.908	1036.25	359.642	0.194845	0.00279886	1.78122	0.00423076	0.347062	0.0254419
AT5G16070	chaperonin, putative	TCP-1 chaperonin-like protein t-complex-type molecular chaperone Cctz - Mus musculus, EMBL:Z31557	---	246480_at	443.321	555.477	691.997	342.455	307.929	502.564	515.474	668.234	384.316	563.598	591.854	0.681897	0.128009	1.54002	0.119587	1.05013	0.812049
AT5G15960 /// AT5G15970	stress-responsive protein (KIN1) / stress-induced protein (KIN1)	cold and ABA inducible protein kin1 ;supported by full-length cDNA: Ceres:2270.	---	246481_s_at	742.346	1030.44	1663.96	698.428	450.941	401.052	994.44	8531.83	516.807	1145.58	4763.14	0.45113	0.0938545	9.21647	0.228119	4.15783	0.291205
AT5G15930	plant adhesion molecule 1 (PAM1)	plant adhesion molecule 1 (PAM1) ;supported by full-length cDNA: Ceres:39585.	PAM1	246482_at	520.654	705.216	654.678	805.63	574.955	533.32	626.55	613.357	637.968	626.849	619.953	1.01774	0.917654	0.971762	0.87972	0.988999	0.929011
AT5G16000	leucine-rich repeat family protein / protein kinase family protein	receptor protein kinase-like protein probable somatic embryogenesis receptor-like kinase - Daucus carota, EMBL:U93048;supported by full-length cDNA: Ceres:40594.	---	246483_at	73.904	92.4009	77.867	83.6011	89.1592	106.619	88.0939	63.1834	93.1266	81.3906	75.6387	1.14419	0.258965	0.812214	0.268147	0.929329	0.658936
AT5G16040	regulator of chromosome condensation (RCC1) family protein	UVB-resistance protein-like UVB-resistance protein UVR8 - Arabidopsis thaliana, EMBL:AF130441;supported by full-length cDNA: Ceres:13316.	---	246484_at	209.003	302.155	334.548	197.758	147.592	122.756	200.375	221.424	156.035	281.902	210.899	0.553508	0.0447595	1.35161	0.160247	0.74813	0.244751
AT5G15910	dehydrogenase-related	putative protein ;supported by full-length cDNA: Ceres:22994.	---	246486_at	672.705	932.091	1021.57	996.299	987.91	678.934	1024.84	943.213	887.714	875.457	984.024	1.014	0.937893	1.10849	0.535999	1.12401	0.490135
AT5G16010	3-oxo-5-alpha-steroid 4-dehydrogenase family protein / steroid 5-alpha-reductase family protein	steroid 5alpha-reductase-like protein steroid 5alpha-reductase - Rattus norvegicus, PIR:A34239; supported by cDNA: gi_14190512_gb_AF380656.1_AF380656	---	246488_at	152.075	99.7355	67.6385	203.065	221.183	142.263	242.944	617.094	188.837	106.483	430.019	1.7734	0.0741657	2.2772	0.189814	4.03838	0.108692
AT5G16050	14-3-3 protein GF14 upsilon (GRF5)	14-3-3 protein GF14upsilon (grf5) identical to 14-3-3 protein GF14 upsilon GI:2232148 from [Arabidopsis thaliana] ; supported by cDNA: gi_14334531_gb_AY035170.1_	GF14upsilon	246489_at	1221.43	1289.58	1889.25	1926.28	1330.64	2064.67	2128.7	2007.13	1773.86	1466.76	2067.91	1.20938	0.377079	1.16577	0.391247	1.40985	0.118972
AT5G15950	adenosylmethionine decarboxylase family protein	S-adenosylmethionine decarboxylase (adoMetDC2) ; supported by cDNA: gi_16930682_gb_AF436825.1_AF436825	---	246490_at	167.508	707.499	407.534	818.379	863.915	546.85	295.894	318.393	743.048	427.514	307.144	1.73807	0.16314	0.413356	0.0423328	0.718441	0.592917
AT5G16100	hypothetical protein	hypothetical protein	---	246491_at	62.3496	43.6829	42.2868	79.871	54.0816	54.1484	53.8673	60.7437	62.7003	49.4398	57.3055	1.26822	0.284857	0.913959	0.667718	1.1591	0.434178
AT5G16140	peptidyl-tRNA hydrolase family protein	CRS2-like protein CRS2 - Zea mays, EMBL:AF225708	---	246492_at	183.663	187.327	232.011	104.909	118.928	124.918	101.75	109.202	116.252	201	105.476	0.578365	0.00700724	0.907307	0.277518	0.524754	0.0180531
AT5G16180	hypothetical protein	putative protein hypothetical proteins - Arabidopsis thaliana	---	246493_at	177.722	170.422	132.221	197.527	104.182	155.018	171.541	163.373	152.242	160.122	167.457	0.95079	0.808571	1.09994	0.692875	1.04581	0.717787
AT5G16200	50S ribosomal protein-related	putative protein hypothetical protein T2E12.2 - Arabidopsis thaliana, EMBL:AC015986	---	246495_at	192.104	306.213	201.977	247.732	597.414	408.709	383.855	351.341	417.952	233.431	367.598	1.79047	0.161037	0.879523	0.726359	1.57476	0.0703054
AT5G16210	HEAT repeat-containing protein	putative protein KIAA1468 - Homo sapiens, EMBL:AB040901	---	246496_at	239.608	320.072	267.801	378.846	416.498	369.937	387.16	346.067	388.427	275.827	366.614	1.40823	0.0150187	0.943842	0.429663	1.32914	0.07602
AT5G16220	octicosapeptide/Phox/Bem1p (PB1) domain-containing protein	putative protein hypothetical proteins - Arabidopsis thaliana	---	246497_at	276.83	361.664	283.887	270.57	277.586	496.393	449.99	342.849	348.183	307.46	396.42	1.13245	0.633224	1.13854	0.673503	1.28934	0.192803
AT5G16260	RNA recognition motif (RRM)-containing protein	putative protein Tat-SF1 - Homo sapiens, EMBL:U76992	---	246499_at	415.809	431.188	514.991	448.456	384.349	593.01	457.236	411.786	475.272	453.996	434.511	1.04686	0.773141	0.914237	0.651162	0.957081	0.682848
AT5G16270	Rad21/Rec8-like family protein	putative protein HR21spA protein involved in DNA double-strand break repair - Mus musculus, EMBL:X98293	---	246500_at	536.223	773.008	576.602	751.145	692.488	906.037	920.05	800.371	783.224	628.611	860.211	1.24596	0.186117	1.0983	0.47086	1.36843	0.113257
AT5G16280	expressed protein	putative protein KIAA1012 protein - Homo sapiens, EMBL:AB023229	---	246501_at	231.23	328.927	244.506	265.292	482.652	505.351	493.177	508.453	417.765	268.221	500.815	1.55754	0.143759	1.1988	0.462897	1.86718	0.0100587
AT5G16240	acyl-(acyl-carrier-protein) desaturase, putative / stearoyl-ACP desaturase, putative	stearoyl-acyl carrier protein desaturase stearoyl-acyl carrier protein desaturase sad1 - Linum usitatissimum, EMBL:AJ006957;supported by full-length cDNA: Ceres:41275.	---	246502_at	265.572	381.799	272.167	160.421	162.1	100.201	110.492	99.2993	140.907	306.513	104.896	0.45971	0.0180574	0.744431	0.268933	0.342222	0.0257786
AT5G16130	40S ribosomal protein S7 (RPS7C)	40S ribosomal protein S7-like 40S ribosomal protein S7 homolog - Brassica oleracea, EMBL:AF144752;supported by full-length cDNA: Ceres:23518.	---	246503_at	1309.43	2519.61	4233.19	414.905	664.706	508.47	617.137	553.381	529.361	2687.41	585.259	0.196978	0.0643212	1.1056	0.604897	0.217778	0.150735
AT5G16160	expressed protein	hypothetical protein ;supported by full-length cDNA: Ceres:8964.	---	246504_at	43.068	45.6729	27.0737	78.7562	60.5261	53.7812	61.3361	44.9103	64.3545	38.6049	53.1232	1.667	0.0528461	0.825478	0.397567	1.37608	0.230849
AT5G16250	expressed protein	putative protein hypothetical protein F16B3.27 - Arabidopsis thaliana, EMBL:AC021640;supported by full-length cDNA: Ceres:18222.	---	246505_at	81.7763	121.385	242.071	93.4505	98.6542	69.9283	67.1135	67.7813	87.3443	148.411	67.4474	0.588532	0.28075	0.772202	0.179564	0.454465	0.284181
AT5G16110	expressed protein	putative protein hypothetical protein T26J14.6 - Arabidopsis thaliana, EMBL:AC011915; supported by cDNA: gi_13358202_gb_AF325010.2_AF325010	---	246506_at	1025	941.21	930.153	791.5	939.153	1787.94	1468.11	1392.2	1172.86	965.456	1430.15	1.21483	0.542461	1.21937	0.567527	1.48132	0.00232651
AT5G16120	hydrolase, alpha/beta fold family protein	lipase-like protein monoglyceride lipase - Mus musculus, EMBL:AJ001118; supported by cDNA: gi_15293170_gb_AY051019.1_	---	246507_at	186.172	202.162	250.401	97.661	128.278	134.901	110.663	170.882	120.28	212.912	140.772	0.56493	0.0145507	1.17037	0.501411	0.661178	0.120596
AT5G16150	hexose transporter, putative	sugar transporter-like protein putative sugar transporter - Prunus armeniaca, EMBL:AF000952; supported by cDNA: gi_16648752_gb_AY058152.1_	---	246508_at	2562.98	2117.14	2118.68	3008.7	2461.18	2916.75	2169.15	1978.83	2795.54	2266.27	2073.99	1.23355	0.078395	0.741892	0.0516439	0.915157	0.415943
AT5G15410	cyclic nucleotide-regulated ion channel / cyclic nucleotide-gated channel (CNGC2)	cyclic nucleotide-gated cation channel ; supported by cDNA: gi_3894398_gb_AF067798.1_AF067798	---	246510_at	696.632	720.809	437.873	634.781	554.804	552.381	485.803	373.794	580.655	618.438	429.799	0.938906	0.709755	0.740196	0.0695142	0.694974	0.225914
AT5G15490	UDP-glucose 6-dehydrogenase, putative	UDP-glucose dehydrogenase-like protein UDP-glucose 6-dehydrogenase - Glycine max, EMBL:U53418; supported by cDNA: gi_15810322_gb_AY056200.1_	---	246511_at	389.514	459.688	421.469	376.523	416.447	423.173	551.867	612.746	405.381	423.557	582.307	0.957088	0.506966	1.43644	0.00925055	1.3748	0.0195212
AT5G15680	expressed protein	hypothetical protein	---	246513_at	434.233	493.633	401.815	336.349	354.17	536.611	464.104	419.543	409.043	443.227	441.824	0.922875	0.648172	1.08014	0.723229	0.996834	0.973195
AT5G15710	F-box family protein	putative protein unusual floral organs protein UFO - Arabidopsis thaliana, PIR:S57710	---	246515_at	226.182	216.452	199.342	351.593	269.508	385.572	419.091	380.298	335.558	213.992	399.695	1.56809	0.0262795	1.19114	0.263815	1.8678	0.00183424
AT5G15770	GCN5-related N-acetyltransferase (GNAT) family protein	acetyltransferase-like protein Glucosamine-6-phosphate acetyltransferase EMeg32 protein - Mus musculus, EMBL:AJ001006	---	246518_at	154.411	138.62	162.723	130.599	71.6582	166.549	158.593	117.042	122.935	151.918	137.818	0.809222	0.367421	1.12106	0.72767	0.907184	0.490004
AT5G15810	N2,N2-dimethylguanosine tRNA methyltransferase family protein	N2,N2-dimethylguanine tRNA methyltransferase-like protein several N2,N2-dimethylguanine tRNA methyltransferases	---	246521_at	380.179	389.372	473.16	199.308	246.842	247.894	204.633	228.941	231.348	414.237	216.787	0.558492	0.00555616	0.937062	0.564977	0.523341	0.0151355
AT5G15850	zinc finger protein CONSTANS-LIKE 1 (COL1)	CONSTANS-like 1	---	246523_at	117.054	561.664	397.166	893.805	1106.28	637.432	739.105	813.777	879.172	358.628	776.441	2.45149	0.0501318	0.883151	0.602723	2.16503	0.0908747
AT5G15860	expressed protein	Carboxylesterase-like protein sterol esterase - Rattus norvegicus, EMBL:Z22803	---	246524_at	112.559	136.273	131.622	227.868	235.48	243.83	182.5	128.298	235.726	126.818	155.399	1.85877	0.000223433	0.659234	0.0316903	1.22536	0.289442
AT5G15750	RNA-binding S4 domain-containing protein	ribosomal protein-like 40S RIBOSOMAL PROTEINs - different species;supported by full-length cDNA: Ceres:25543.	---	246527_at	278.812	431.472	694.002	153.368	126.947	202.306	181.554	225.611	160.874	468.096	203.582	0.343677	0.0672758	1.26548	0.284916	0.434916	0.19142
AT5G15640	mitochondrial substrate carrier family protein	putative mitochondrial carrier protein Mitochondrial carrier protein - Ribes nigrum, EMBL:AJ007580;supported by full-length cDNA: Ceres:18738.	---	246528_at	523.043	419.757	429.851	573.295	409.054	439.541	501.424	543.709	473.963	457.551	522.567	1.03587	0.798655	1.10255	0.520642	1.1421	0.246504
AT5G15730	serine/threonine protein kinase, putative	serine/threonine-specific protein kinase-like protein serine/threonine-specific protein kinase NPK15 - Nicotiana tabacum;supported by full-length cDNA: Ceres:25636.	---	246529_at	438.118	347.53	252.336	704.104	558.325	1070.31	759.161	681.99	777.58	345.995	720.575	2.24738	0.0556348	0.92669	0.792877	2.08262	0.015428
AT5G15800	developmental protein SEPALLATA1 / floral homeotic protein (AGL2) (SEP1)	MADS box protein AGL2 ; supported by cDNA: gi_166589_gb_M55551.1_ATHAGL2A	---	246531_at	1162.46	1349.87	1054.88	2026.77	2363.8	1673.71	2864.48	2852.95	2021.43	1189.07	2858.72	1.70001	0.0185476	1.41421	0.0473147	2.40416	0.000643848
AT5G15870	glycosyl hydrolase family 81 protein	putative protein beta-glucan-elicitor receptor - Glycine max, EMBL:D78510	---	246532_at	136.82	157.364	158.363	221.738	199.901	177.455	297.076	240.126	199.698	150.849	268.601	1.32383	0.0285866	1.34503	0.0830117	1.78059	0.01456
AT5G15880	expressed protein	putative protein	---	246533_at	897.065	732.635	661.394	764.513	602.749	816.68	788.118	688.59	727.981	763.698	738.354	0.953231	0.725917	1.01425	0.916484	0.966814	0.81159
AT5G15920	structural maintenance of chromosomes (SMC) family protein (MSS2)	putative protein KIAA0594 - Homo sapiens, EMBL:AB011166, chromosome segregation proteins	---	246536_at	140.836	149	180.445	189.483	169.876	196.576	155.899	161.14	185.312	156.76	158.519	1.18213	0.119852	0.85542	0.0836803	1.01122	0.917923
AT5G15520	40S ribosomal protein S19 (RPS19B)	40S RIBOSOMAL PROTEIN S19 - like 40S RIBOSOMAL PROTEIN S19 - Oryza sativa, SWISSPROT:RS19_ORYSA;supported by full-length cDNA: Ceres:255203.	---	246538_at	669.809	599.363	675.021	233.55	232.177	197.851	162.602	131.442	221.193	648.064	147.022	0.341313	9.4178e-05	0.664679	0.0299681	0.226863	0.000652672
AT5G15460	expressed protein	putative protein geranylgeranylated protein NTGP5 - Nicotiana tabacum, EMBL:U64926; supported by full-length cDNA: Ceres: 250561.	---	246539_at	851.677	1028.73	764.054	769.655	917.585	552.146	506.868	542.854	746.462	881.487	524.861	0.846822	0.362931	0.703132	0.205841	0.595427	0.0389897
AT5G15600	expressed protein	nitrilase associated protein-like nitrilase associated protein NAP16kDa - Arabidopsis thaliana, EMBL:Z96936;supported by full-length cDNA: Ceres:32451.	---	246540_at	79.6889	114.734	85.6129	197.897	237.179	107.39	182.199	160.529	180.822	93.3453	171.364	1.93713	0.0935798	0.947696	0.862755	1.83581	0.0169002
AT5G15400	U-box domain-containing protein	ubiquitin-fusion degradation protein-like ubiquitin-fusion degradation protein - Homo sapiens, EMBL:AF043117; supported by cDNA: gi_15215855_gb_AY050458.1_	---	246541_at	571.511	687.938	565.483	1045.7	960.132	1017.62	1177.01	929.183	1007.82	608.311	1053.09	1.65674	0.00106265	1.04493	0.675242	1.73118	0.0245216
AT5G15020	paired amphipathic helix repeat-containing protein	transcriptional regulatory - like protein transcriptional regulatory protein (mSin3), Mus musculus, EMBL:HSSIN3A	---	246542_at	371.153	454.915	421.952	691.562	583.765	720.283	700.455	604.334	665.203	416.007	652.395	1.59902	0.00663667	0.980745	0.855302	1.56823	0.0157448
AT5G15100	auxin efflux carrier family protein	auxin transport protein - like auxin transport protein (PIN7), Arabidopsis thaliana, EMBL:AF087820	---	246544_at	51.7931	42.0556	50.6738	45.4376	49.5277	47.1523	55.9768	54.3362	47.3725	48.1742	55.1565	0.983359	0.819845	1.16431	0.0179917	1.14494	0.180666
AT5G15090	porin, putative / voltage-dependent anion-selective channel protein, putative	voltage-dependent anion-selective channel protein hsr2 ;supported by full-length cDNA: Ceres:1417.	---	246546_at	1295.03	2310.08	2700.71	522.647	810.9	636.569	1055.05	891.03	656.705	2101.94	973.041	0.312428	0.0277113	1.4817	0.0842861	0.462925	0.129721
AT5G14970	expressed protein	seed maturation -like protein seed maturation protein PM23, Glycine max., EMBL:AF116752;supported by full-length cDNA: Ceres:106301.	---	246547_at	583.385	620.102	354.493	1405.2	1450.21	1567.73	1212.37	1103.29	1474.38	519.327	1157.83	2.83903	0.000577721	0.785298	0.0239689	2.22948	0.0114446
AT5G14910	heavy-metal-associated domain-containing protein	putative protein ;supported by full-length cDNA: Ceres:21085.	---	246548_at	821.293	901.826	1234.98	292.418	294.5	261.309	317.382	208.14	282.742	986.034	262.761	0.286747	0.00521021	0.929329	0.673841	0.266482	0.0232374
AT5G15050	glycosyltransferase family 14 protein / core-2/I-branching enzyme family protein	putative protein predicted proteins, Arabidopsis thaliana;supported by full-length cDNA: Ceres:25053.	---	246549_at	362.929	330.651	282.462	1526.82	871.341	805.702	920.889	684.054	1067.96	325.347	802.472	3.28251	0.0326136	0.751409	0.454781	2.46651	0.0144614
AT5G15440	circadian clock coupling factor-related	putative protein hypothetical protein T20O10.160 - Arabidopsis thaliana, EMBL:AL163816	---	246553_at	304.141	298.578	246.101	309.671	265.371	323.986	225.551	275.271	299.676	282.94	250.411	1.05915	0.548311	0.835606	0.191974	0.885032	0.360564
AT5G15450	heat shock protein 100, putative / HSP100, putative / heat shock protein clpB, putative / HSP100/ClpB, putative	HSP100/ClpB, putative similar to HSP100/ClpB GI:9651530 [Phaseolus lunatus]	---	246554_at	919.718	1823.86	1911.93	4603.05	2767.64	4212.42	3541.28	2786.96	3861.04	1551.84	3164.12	2.48804	0.0228188	0.819501	0.434019	2.03895	0.0476059
AT5G15470	glycosyl transferase family 8 protein	putative protein 68 kDa protein - Cicer arietinum, EMBL:AJ276420	---	246555_at	101.697	135.18	112.998	228.218	193.723	200.083	289.726	226.63	207.341	116.625	258.178	1.77784	0.00329407	1.24518	0.158471	2.21374	0.0131304
AT5G15540	expressed protein	putative protein IDN3-B - Homo sapiens, EMBL:AB019602	---	246558_at	281.656	427.707	272.601	417.141	543.21	429.469	371.355	415.385	463.273	327.322	393.37	1.41535	0.102043	0.84911	0.288586	1.20179	0.396478
AT5G15550	transducin family protein / WD-40 repeat family protein	putative protein YTM1 - Homo sapiens, EMBL:AF242546	---	246559_at	230.417	249.314	380.66	192.34	188.072	189.601	214.912	201.97	190.004	286.797	208.441	0.662505	0.10995	1.09703	0.0361059	0.72679	0.290364
AT5G15570	expressed protein	putative protein hypothetical protein F14P3.19 - Arabidopsis thaliana, EMBL:AC009755	---	246561_at	289.123	339.289	293.772	299.03	282.147	369.402	328.208	253.631	316.859	307.395	290.92	1.03079	0.776368	0.918134	0.5993	0.946403	0.66676
AT5G15610	proteasome family protein	putative protein hypothetical protein F14P3.15 - Arabidopsis thaliana, EMBL:AC009755	---	246564_at	560.682	657.211	746.914	534.047	509.234	542.686	483.838	500.985	528.656	654.936	492.412	0.807187	0.0821563	0.931441	0.0868753	0.751847	0.102026
AT5G15530	biotin carboxyl carrier protein 2 (BCCP2)	biotin carboxyl carrier protein precursor-like protein biotin carboxyl carrier protein (clone BP6) precursor - Brassica napus, EMBL:X90731;supported by full-length cDNA: Ceres:25607.	BCCP2	246565_at	3510.4	3903.16	3740.29	3128.15	3936.04	4531.21	2516.72	2119.21	3865.13	3717.95	2317.96	1.03959	0.744981	0.59971	0.0658206	0.623451	0.00676563
AT5G14940	proton-dependent oligopeptide transport (POT) family protein	oligopeptide transporter -like protein oligopeptide transporter (LeOPT1), Lycopersicon esculentum, EMBL:AF016713	---	246566_at	131.905	122.157	77.0174	917.232	703.916	482.506	7010.76	4904.14	701.218	110.36	5957.45	6.35392	0.00954805	8.49585	0.00721369	53.982	0.00501652
AT5G14950	glycosyl hydrolase family 38 protein	alpha-mannosidase -like protein mannosyl-oligosaccharide 1,3-1,6-alpha-mannosidase, mouse, PIR:A41641	---	246567_at	184.394	239.533	191.067	279.67	369.852	436.97	425.39	298.95	362.164	204.998	362.17	1.76667	0.0322031	1.00002	0.999939	1.7667	0.0571355
AT1G31650	expressed protein	hypothetical protein predicted by genemark.hmm	---	246576_at	180.219	201.012	227.647	239.164	166.992	236.804	185.385	193.659	214.32	202.959	189.522	1.05597	0.699337	0.884295	0.478576	0.933793	0.509229
AT1G31770	ABC transporter family protein	ABC transporter, putative contains Pfam profile: PF00005: ABC transporter;supported by full-length cDNA: Ceres:95290.	---	246580_at	213.263	62.0276	57.388	138.014	104.917	81.5352	77.901	85.5905	108.155	110.893	81.7458	0.975315	0.961832	0.755818	0.304009	0.737161	0.689367
AT5G14720	protein kinase family protein	protein kinase -like protein Ste-20 related kinase SPAK, Homo sapiens, EMBL:AF099989	---	246583_at	108.602	92.6412	116.407	156.162	101.398	214.241	132.19	194.535	157.267	105.884	163.362	1.48528	0.197925	1.03876	0.907085	1.54285	0.104426
AT5G14830	retrotransposon family	putative protein predicted proteins, Arabidopsis thaliana	---	246587_at	129.661	133.948	94.205	273.797	257.383	259.474	171.139	257.774	263.552	119.271	214.456	2.20968	0.000448089	0.813717	0.233181	1.79805	0.078118
AT5G14880	potassium transporter, putative	putative cation transport protein putative potassium transporter AtKT2p, Arabidopsis thaliana, EMBL:AF012657	---	246591_at	73.4645	90.3642	95.4077	97.054	76.3555	73.3324	62.5046	60.8108	82.2473	86.4121	61.6577	0.951803	0.697873	0.749662	0.122448	0.713531	0.0634308
AT5G14790	expressed protein	putative protein predicted protein, Arabidopsis thaliana;supported by full-length cDNA: Ceres:98046.	---	246593_at	182.822	164.616	186.097	132.671	113.411	108.588	180.678	111.407	118.223	177.845	146.043	0.664754	0.00388414	1.23531	0.386344	0.821178	0.32705
AT5G14800	pyrroline-5-carboxylate reductase	pyrroline-5-carboxylate reductase ;supported by full-length cDNA: Ceres:36386.	---	246594_at	941.643	1286.51	1427.35	675.449	984.622	945.985	1133.92	1005.98	868.685	1218.5	1069.95	0.712912	0.114737	1.23169	0.230939	0.878087	0.496025
AT5G14780	formate dehydrogenase (FDH)	formate dehydrogenase (FDH) ;supported by full-length cDNA: Ceres:7530.	FDH	246595_at	976.93	1382.91	1112.73	2463.31	4169.36	4003.31	4175.54	5272.45	3545.33	1157.52	4723.99	3.06286	0.0127057	1.33246	0.242375	4.08113	0.00384405
AT5G14760	L-aspartate oxidase family protein	L-aspartate oxidase -like protein L-aspartate oxidase, Pseudomonas aeruginosa, PIR:T46863; supported by cDNA: gi_15010649_gb_AY045626.1_	---	246597_at	88.7485	227.343	220.13	477.436	837.994	543.517	1032.11	668.236	619.649	178.741	850.174	3.46675	0.0211005	1.37203	0.326702	4.75647	0.019884
AT5G14850	mannosyltransferase, putative	dolichyl-phosphate-mannose--glycolipid alpha-mannosyltransferase -like protein dolichyl-phosphate-mannose--glycolipid alpha-mannosyltransferase PIGB, Homo sapiens, PIR:S71751; supported by cDNA: ...	---	246598_at	592.847	549.077	386.175	227.917	241.408	334.527	270.933	303.168	267.951	509.367	287.05	0.526047	0.0275767	1.07128	0.699259	0.563544	0.0732136
---	---	putative protein	---	246606_at	62.148	37.8653	36.486	67.3303	49.4107	40.6695	45.997	41.7752	52.4702	45.4998	43.8861	1.1532	0.575442	0.836401	0.463863	0.964535	0.891434
AT5G35400	tRNA pseudouridine synthase family protein	putative protein	---	246610_at	109.088	158.143	145.24	127.016	104.46	99.2738	105.966	87.597	110.25	137.49	96.7815	0.801877	0.183773	0.877835	0.3748	0.703915	0.136646
AT5G35330	methyl-CpG-binding domain-containing protein	putative protein predicted proteins, Arabidopsis thaliana;supported by full-length cDNA: Ceres:40501.	---	246611_at	762.139	703.503	748.943	926.09	818.696	980.538	954.282	1095.03	908.441	738.195	1024.66	1.23062	0.0284544	1.12793	0.245656	1.38805	0.0153578
AT5G35320	expressed protein	putative protein ;supported by full-length cDNA: Ceres:38281.	---	246612_at	338.7	348.251	340.722	479.438	361.386	441.972	452.249	482.206	427.599	342.558	467.228	1.24825	0.0717272	1.09268	0.455215	1.36394	0.00180145
AT5G35360	acetyl-CoA carboxylase, biotin carboxylase subunit (CAC2)	acetyl-CoA carboxylase ;supported by full-length cDNA: Ceres:20286.	CAC2	246613_at	7136.08	6353.9	4958.4	7103.71	7274.7	8891.41	5987.91	5354.55	7756.61	6149.46	5671.23	1.26135	0.133128	0.731149	0.0737595	0.922233	0.615152
AT5G35410	CBL-interacting protein kinase 24 (CIPK24) / serine/threonine protein kinase (SOS2)	serine/threonine protein kinase SOS2 (gb|AAF62923.1) ; supported by cDNA: gi_14701909_gb_AF395081.1_AF395081	---	246614_at	69.4145	65.725	74.0666	62.4486	36.1327	69.4521	45.6747	32.256	56.0111	69.7354	38.9654	0.803195	0.258415	0.695672	0.310904	0.55876	0.013656
AT5G36270	dehydroascorbate reductase, putative	GSH-dependent dehydroascorbate reductase 1-like	---	246617_at	104.937	92.8842	75.7514	128.252	103.838	107.419	104.995	81.9331	113.17	91.1907	93.4643	1.24102	0.125754	0.825876	0.228329	1.02493	0.880521
AT5G36290	expressed protein	transmembrane protein FT27/PFT27-like ;supported by full-length cDNA: Ceres:12993.	---	246619_at	1746.16	1552.45	1301.54	1205.39	709.521	1427.73	1349.72	1148.88	1114.21	1533.39	1249.3	0.726635	0.166582	1.12124	0.666899	0.814734	0.216918
AT5G36220	cytochrome P450 81D1 (CYP81D1) (CYP91A1)	cytochrome P450 ; supported by cDNA: gi_3164141_dbj_D78606.1_D78606	---	246620_at	55.6352	135.05	142.674	107.025	123.075	69.8118	152.874	90.7173	99.9704	111.12	121.796	0.899664	0.745013	1.21832	0.53021	1.09608	0.818913
AT5G36230	eIF4-gamma/eIF5/eIF2-epsilon domain-containing protein	putative protein strong similarity to unknown protein (gb|AAD26879.1); supported by cDNA: gi_16323076_gb_AY057642.1_	---	246621_at	2530.91	2500.67	2591.29	1194.13	1262.09	1885.58	1561.54	1676.66	1447.26	2540.96	1619.1	0.569575	0.00784724	1.11873	0.591884	0.637202	0.000462007
AT5G36250	protein phosphatase 2C, putative / PP2C, putative	protein phosphatase-2C PP2C-like ; supported by cDNA: gi_16974563_gb_AY061752.1_	---	246622_at	221.747	223.68	181.896	328.264	373.215	342.054	389.839	328.645	347.844	209.108	359.242	1.66347	0.00188216	1.03277	0.716385	1.71798	0.0137171
AT1G48920	nucleolin, putative	nuM1 protein, putative similar to nuM1 protein GI:1279562 from [Medicago sativa]	---	246623_at	672.897	651.189	1558.78	184.893	147.536	322.316	301.223	484.129	218.248	960.957	392.676	0.227115	0.0707636	1.79922	0.169068	0.40863	0.242968
AT1G48880	hypothetical protein	hypothetical protein predicted by genscan+	---	246625_at	179.256	171.628	121.987	180.184	155.992	160.16	149.644	115.543	165.445	157.624	132.593	1.04962	0.70807	0.801433	0.131553	0.841202	0.413545
AT1G48860 /// AT2G45300	3-phosphoshikimate 1-carboxyvinyltransferase, putative / 5-enolpyruvylshikimate-3-phosphate, putative / EPSP synthase, putative	5-enolpyruvylshikimate-3-phosphate (EPSP) synthase, putative similar to 5-enolpyruvylshikimate-3-phosphate (EPSP) synthase GI:2583124 from (Arabidopsis thaliana);supported by full-length cDNA: Ce ...	---	246627_s_at	3435.01	3690.01	2915.45	4511.05	5355.68	5921.25	5512.93	4998.73	5262.66	3346.82	5255.83	1.57243	0.0150218	0.998703	0.991079	1.57039	0.0122158
AT1G48900	signal recognition particle 54 kDa protein 3 / SRP54 (SRP-54C)	signal recognition particle 54 kDa protein 2 (SRP54), putative similar to signal recognition particle 54 kDa protein 2 (SRP54) GI:556901 from [Lycopersicon esculentum]; supported by cDNA: gi_1545 ...	---	246628_at	1377.74	1660.19	1516	1821.04	2094.1	2031.28	2119.54	1984.77	1982.14	1517.98	2052.16	1.30578	0.0161325	1.03533	0.594191	1.3519	0.019544
AT1G50730	expressed protein	hypothetical protein predicted by genemark.hmm	---	246630_at	470.102	359.343	273.742	423.372	393.309	230.917	313.106	317.156	349.199	367.729	315.131	0.949611	0.833267	0.902439	0.688804	0.856966	0.525348
AT1G50740	expressed protein	unknown protein ; supported by full-length cDNA: Ceres: 34587.	---	246631_at	724.169	579	565.052	1059.04	731.66	812.299	786.453	1212.44	867.665	622.74	999.445	1.3933	0.0916587	1.15188	0.5632	1.60492	0.115968
AT1G29710	pentatricopeptide (PPR) repeat-containing protein	hypothetical protein similar to putative selenium-binding protein GI:6598404 from [Arabidopsis thaliana]	---	246632_at	68.8868	98.4075	112.618	88.5507	57.7279	98.4576	79.8926	74.2303	81.5787	93.3042	77.0614	0.874331	0.545715	0.944626	0.795704	0.825916	0.403977
AT1G31730	epsilon-adaptin, putative	epsilon-adaptin, putative similar to epsilon-adaptin GI:5689377 from [Homo sapiens]	---	246634_at	624.021	708.038	680.237	784.373	823.783	1193.08	1111.97	990.389	933.745	670.765	1051.18	1.39206	0.118138	1.12576	0.548194	1.56713	0.00632903
AT5G34850	calcineurin-like phosphoesterase family protein	acid phosphatase-like protein purple acid phosphatase - Ipomoea batatas, EMBL:AJ006224; supported by cDNA: gi_15292756_gb_AY050812.1_	---	246636_at	2336.21	2699.95	2157.74	3415.06	3501.26	3269.73	3551.27	2636.52	3395.35	2397.97	3093.9	1.41593	0.00451631	0.911216	0.454604	1.29022	0.178921
AT5G34900	Ulp1 protease family protein	putative protein predicted proteins, Arabidopsis thaliana	---	246640_x_at	294.116	362.428	281.137	291.43	664.465	387.868	508.085	486.862	447.921	312.56	497.473	1.43307	0.302979	1.11063	0.754346	1.59161	0.0117102
AT5G34920 /// AT5G59620	---	putative protein predicted proteins, Arabidopsis thaliana	---	246642_s_at	17.1751	18.7855	17.2431	20.458	33.1829	35.8859	33.4286	35.3727	29.8423	17.7346	34.4006	1.68271	0.0646613	1.15275	0.514421	1.93975	0.000460391
AT5G35100	peptidyl-prolyl cis-trans isomerase cyclophilin-type family protein	putative protein	---	246644_at	587.718	535.022	529.557	798.279	637.997	868.436	664.546	610.468	768.237	550.766	637.507	1.39485	0.0370338	0.829831	0.243588	1.15749	0.0694596
AT5G35080	expressed protein	putative protein ;supported by full-length cDNA: Ceres:232091.	---	246645_at	480.757	557.702	514.836	479.139	487.509	764.996	568.463	451.466	577.215	517.765	509.965	1.11482	0.571275	0.883492	0.637819	0.984935	0.89074
AT5G35160	endomembrane protein 70, putative	putative protein p76, Homo sapiens, EMBL:HSU81006	---	246650_at	916.674	747.042	550.301	736.191	717.105	684.061	677.555	639.867	712.452	738.006	658.711	0.965375	0.822902	0.924568	0.112585	0.892555	0.604284
AT5G35170	adenylate kinase family protein	adenylate kinase -like protein adenylate kinase (EC 2.7.4.3), chloroplast, maize, PIR:S45634	---	246651_at	565.662	625.894	601.985	301.96	324.501	344.269	258.255	263.335	323.577	597.847	260.795	0.541237	0.000211831	0.805975	0.0289355	0.436223	0.000661486
AT5G35200	epsin N-terminal homology (ENTH) domain-containing protein	putative protein clathrin assembly protein short form, Rattus norvegicus, EMBL:AF041373	---	246653_at	639.254	617.173	380.152	1137.3	1073.7	1182.87	1070.15	1114.57	1131.29	545.526	1092.36	2.07376	0.00273269	0.96559	0.44234	2.0024	0.0149981
AT5G35210 /// AT5G35220	peptidase M50 family protein / sterol-regulatory element binding protein (SREBP) site 2 protease family protein	putative protein predicted protein from Synechocystis sp.	---	246654_s_at	1016.5	975.985	789.859	1357.79	944.69	999.637	928.805	984.274	1100.71	927.448	956.539	1.18681	0.304214	0.869023	0.45507	1.03137	0.773579
AT5G35180	expressed protein	putative protein predicted protein, Arabidopsis thaliana; supported by cDNA: gi_16930704_gb_AF436836.1_AF436836	---	246660_at	1771.49	1653.64	1028.53	1984.58	1301.85	1769.15	2107.58	1731.5	1685.19	1484.55	1919.54	1.13515	0.548054	1.13906	0.485685	1.29301	0.27785
AT5G30510	30S ribosomal protein S1, putative	ribosomal protein S1 ;supported by full-length cDNA: Ceres:4565.	---	246673_at	2259.05	2567.3	3130.05	1267.55	1814.62	1633.83	1479.54	1415.64	1572	2652.13	1447.59	0.59273	0.0231208	0.920859	0.593773	0.545821	0.0355025
AT5G30490	expressed protein	bcnt-like protein ; supported by full-length cDNA: Ceres: 9811.	---	246674_at	83.2137	112.767	108.341	114.915	139.53	155.493	136.404	111.81	136.646	101.44	124.107	1.34705	0.0783145	0.908239	0.531524	1.22345	0.228051
AT5G33280	chloride channel-like (CLC) protein, putative	chloride channel-like protein chloride channel protein ClC-1 - Nicotiana tabacum, PIR:T02939	---	246681_at	117.083	118.508	139.448	79.0623	72.358	119.666	85.6305	100.641	90.3622	125.013	93.1359	0.722822	0.102944	1.0307	0.897894	0.74501	0.0610229
AT5G33300	chromosome-associated kinesin-related	putative protein chromokinesin KIF4 - Homo sapiens, EMBL:AF179308	---	246683_at	250.661	266.485	289.293	208.452	198.059	314.971	239.029	182.867	240.494	268.813	210.948	0.894652	0.508028	0.877145	0.613394	0.78474	0.107546
AT5G27990	expressed protein	putative protein predicted proteins, Saccharomyces cerevisiae and Schizosaccharomyces pombe;supported by full-length cDNA: Ceres:5109.	---	246699_at	200.55	273.7	365.967	141.796	148.318	172.916	209.148	218.09	154.343	280.072	213.619	0.551084	0.0615152	1.38405	0.018482	0.762728	0.361519
AT5G28020	cysteine synthase, putative / O-acetylserine (thiol)-lyase, putative / O-acetylserine sulfhydrylase, putative	cysteine synthase ;supported by full-length cDNA: Ceres:154690.	---	246701_at	38.4983	38.6449	30.4589	35.3985	32.9272	34.8324	34.6146	38.4581	34.3861	35.8674	36.5364	0.9587	0.625486	1.06253	0.301516	1.01865	0.870592
AT5G28050	cytidine/deoxycytidylate deaminase family protein	putative cytidine deaminase - like putative cytidine deaminase, Cicer arietinum, EMBL:AJ006764;supported by full-length cDNA: Ceres:37242.	---	246702_at	2006.63	1893.72	1979.15	3220.5	2693.28	3111.14	4593.33	4186.5	3008.31	1959.83	4389.91	1.53498	0.00308732	1.45926	0.0125909	2.23995	0.000595278
AT5G28150	expressed protein	putative protein various predicted proteins, Arabidopsis thaliana	---	246708_at	843.746	520.743	350.544	1126.54	675.546	572.215	653.845	522.514	791.432	571.678	588.18	1.3844	0.380857	0.743184	0.433103	1.02887	0.937258
AT5G28170	hypothetical protein	putative protein predicted proteins, Arabidopsis thaliana	---	246710_at	40.4441	45.5861	21.9835	21.5776	53.4589	40.2646	55.836	35.1006	38.4337	36.0046	45.4683	1.06747	0.845667	1.18303	0.654832	1.26285	0.489684
AT5G28220	expressed protein	putative protein predicted proteins, Arabidopsis thaliana, D.melanogaster, C.elegans and S.pombe	---	246714_at	242.1	218.487	209.925	178.823	123.645	219.081	138.267	194.115	173.85	223.504	166.191	0.777837	0.165241	0.955948	0.864826	0.743572	0.0989855
---	---	putative protein glycine-rich protein, Phalaenopsis sp., EMBL:PS34746	---	246721_at	29.6511	79.273	35.5982	51.1458	58.7574	77.9276	91.7701	50.3396	62.6103	48.1741	71.0548	1.29967	0.457102	1.13487	0.679913	1.47496	0.434438
AT5G29000	myb family transcription factor	putative protein CDPK substrate protein 1, Mesembryanthemum crystallinum, EMBL:AF219972;supported by full-length cDNA: Ceres:13378.	---	246724_at	110.801	112.715	116.376	105.568	102.878	224.343	197.01	223.509	144.263	113.297	210.26	1.27331	0.482886	1.45748	0.298714	1.85582	0.00239748
AT5G28040	expressed protein	putative protein various predicted proteins, Arabidopsis thaliana and Oryza sativa	---	246728_at	606.535	496.794	459.006	713.613	404.238	590.038	527.178	484.985	569.296	520.779	506.082	1.09316	0.653573	0.88896	0.626899	0.971779	0.820088
AT5G28060	40S ribosomal protein S24 (RPS24B)	40S ribosomal protein S19 - like 40S ribosomal protein S19, Cyanophora paradoxa, EMBL:CPA245654;supported by full-length cDNA: Ceres:27178.	---	246730_at	741.579	1299.35	1953.37	314.223	406.605	268.608	297.614	252.57	329.812	1331.43	275.092	0.247712	0.046808	0.834087	0.393314	0.206614	0.101684
AT5G27630	acyl-CoA binding family protein	putative protein RING finger rngB protein, cytosolic - Dictyostelium discoideum, PIR:S68824	---	246731_at	211.255	209.926	196.141	123.84	83.6928	121.74	89.513	79.6117	109.758	205.774	84.5623	0.53339	0.00231168	0.770446	0.240098	0.410948	0.000465414
AT5G27650	PWWP domain-containing protein	putative protein hypothetical protein F22F7.12 - Arabidopsis thaliana, EMBL:AC009606	---	246732_at	215.939	221.549	178.068	317.375	416.953	275.014	319.853	367.638	336.447	205.186	343.746	1.63972	0.041238	1.02169	0.906471	1.67529	0.0116543
AT5G27670	histone H2A, putative	histone H2A-like protein histone H2A - Brassica napus, EMBL:AJ245999; supported by cDNA: gi_14326515_gb_AF385711.1_AF385711	---	246735_at	2351.87	1937.68	2178.7	1168.93	995.098	2124.68	1051.09	1663	1429.57	2156.08	1357.04	0.663041	0.121894	0.949267	0.895414	0.629403	0.062625
AT5G27560	expressed protein	putative protein hypothetical protein slr1702 - Synechocystis sp., PIR:S75312; supported by cDNA: gi_13877992_gb_AF370259.1_AF370259	---	246736_at	573.478	662.36	684.845	379.55	413.119	412.498	360.069	382.169	401.722	640.228	371.119	0.627468	0.00262676	0.92382	0.160929	0.579667	0.00916175
AT5G27710	expressed protein	putative protein	---	246737_at	282.004	306.371	314.964	132.701	137.342	173.612	151.817	116.116	147.885	301.113	133.966	0.491129	0.000708574	0.905882	0.560929	0.444904	0.00282888
AT5G27740	expressed protein	replication factor C - like replication factor C 38K chain, Homo sapiens, PIR:T09573	---	246738_at	363.544	318.141	573.575	193.704	98.0408	276.151	179.196	198.287	189.298	418.42	188.742	0.452412	0.0714301	0.997059	0.993876	0.451082	0.109358
AT5G27800	expressed protein	putative protein predicted protein, Arabidopsis thaliana	---	246739_at	24.6263	25.1582	22.8668	36.9152	29.774	29.8288	25.2776	26.7912	32.1726	24.2171	26.0344	1.32851	0.0322673	0.809209	0.143185	1.07504	0.184033
AT5G27720	small nuclear ribonucleoprotein, putative / snRNP, putative / Sm protein, putative	glycine rich protein - like glycine rich protein, Nicotiana tabacum, PIR:S54169;supported by full-length cDNA: Ceres:39561.	---	246741_at	918.693	1016.79	1055.85	1007.91	1007.38	1105.04	1328.07	905.748	1040.11	997.113	1116.91	1.04312	0.455923	1.07384	0.669431	1.12014	0.522593
AT5G27840	serine/threonine protein phosphatase PP1 isozyme 8 (TOPP8)	TOPP8 serine/threonine protein phosphatase type one ;supported by full-length cDNA: Ceres:38656.	---	246742_at	600.075	574.667	464.094	1077.54	735.525	1147	919.596	836.299	986.685	546.278	877.948	1.80619	0.0302043	0.889795	0.561583	1.60714	0.0128857
AT5G27750	F-box family protein	putative protein predicted proteins, Arabidopsis thaliana;supported by full-length cDNA: Ceres:153200.	---	246743_at	248.836	205.179	187.333	160.804	169.388	182.216	156.199	149.989	170.803	213.783	153.094	0.798955	0.0898995	0.896321	0.124352	0.71612	0.0831435
AT5G27760	hypoxia-responsive family protein	putative protein predicted protein, Arabidopsis thaliana; supported by full-length cDNA: Ceres: 108472.	---	246744_at	3624.86	4567.27	3846.69	3492.49	5022.88	3202.79	3921.27	4286.93	3906.05	4012.94	4104.1	0.973365	0.873958	1.0507	0.806726	1.02272	0.830943
AT5G27770	60S ribosomal protein L22 (RPL22C)	60S ribosomal protein L22 - like ribosomal protein L22 (cytosolic), Rattus norvegicus, PIR:S52084; supported by full-length cDNA: Ceres: 19722.	---	246745_at	1842.75	2356	3100.39	814.452	705.289	835.165	618.171	655.982	784.968	2433.05	637.077	0.322628	0.0109312	0.811595	0.0710619	0.261843	0.0318147
AT5G27820	ribosomal protein L18 family protein	putative protein predicted proteins, Oryza sativa and Arabidopsis thaliana;supported by full-length cDNA: Ceres:20143.	---	246746_at	357.958	672.285	695.616	157.427	140.446	189.249	181.266	189.159	162.374	575.286	185.213	0.282249	0.0197697	1.14065	0.309159	0.321949	0.069299
AT5G27700	40S ribosomal protein S21 (RPS21C)	ribosomal protein S21 - like ribosomal protein S21, Zea mays, PIR:T03945;supported by full-length cDNA: Ceres:93174.	---	246747_at	4254.46	6431.49	8775.55	2007.32	3145.85	2583.47	2678.18	2311.37	2578.88	6487.16	2494.77	0.397535	0.0439732	0.967387	0.8624	0.384571	0.0992917
AT5G27730	expressed protein	putative protein predicted protein, Drosophila melanogaster; supported by cDNA: gi_14334591_gb_AY034969.1_	---	246748_at	330.766	312.059	396.431	221.796	246.212	251.027	202.607	250.194	239.678	346.419	226.4	0.691875	0.017052	0.9446	0.576136	0.653545	0.049273
AT5G27830	expressed protein	putative protein ; supported by cDNA: gi_14532675_gb_AY039962.1_	---	246749_at	417.127	396.464	448.954	301.098	277.199	404.949	329.368	263.918	327.749	420.849	296.643	0.778781	0.0913701	0.905092	0.61846	0.704868	0.0287398
AT5G27860	expressed protein	putative protein predicted proteins, Drosophila melanogaster, Caenorhabditis elegans and Arabidopsis thaliana	---	246750_at	120.754	145.716	168.077	205.002	208.735	232.291	230.792	189.255	215.343	144.849	210.024	1.48667	0.0119333	0.975301	0.797784	1.44995	0.0691852
AT5G27920	F-box family protein	F-box protein family contains similarity to leucine-rich repeats containing F-box protein FBL3 GI:5919219 from [Homo sapiens]	---	246755_at	1323.92	950.245	583.305	499.643	529.046	432.488	591.496	633.342	487.059	952.489	612.419	0.511354	0.0971327	1.25738	0.0520669	0.642967	0.306319
AT5G27850	60S ribosomal protein L18 (RPL18C)	60S ribosomal protein - like 60S ribosomal protein L18, Arabidopsis thaliana, SWISSPROT:RL18_ARATH; supported by cDNA: gi_15810152_gb_AY056141.1_	---	246758_at	1768.73	3102.27	4793.16	669.968	925.785	802.483	893.981	1021.43	799.412	3221.39	957.703	0.248158	0.0509631	1.19801	0.234004	0.297295	0.139067
AT5G27950	kinesin motor protein-related	putative protein kinesin heavy chain-like protein, potato, PIR:T07397	---	246759_at	128.573	218.509	155.911	164.435	181.811	184.973	190.854	178.612	177.073	167.664	184.733	1.05611	0.748379	1.04326	0.475681	1.1018	0.65624
AT5G27970	expressed protein	putative protein predicted proteins, Caenorhabditis elagans and Saccharomyces cerevisiae	---	246760_at	392.226	438.499	362.513	280.598	369.745	432.588	405.601	366.923	360.977	397.746	386.262	0.907557	0.497431	1.07005	0.695827	0.971127	0.743269
AT5G27620	cyclin family protein	cyclin H-like protein cycH (CAK associated cyclinH homolog) - Populus tremula x Populus tremuloides, EMBL:AF092743	---	246762_at	100.034	97.1764	125.643	77.7874	78.8632	86.6573	79.6587	77.4895	81.1026	107.618	78.5741	0.753618	0.048843	0.968823	0.543137	0.730122	0.0892778
AT5G27150	sodium proton exchanger / Na+/H+ antiporter (NHX1)	NHE1 Na+/H+ exchanger ; supported by cDNA: gi_6650176_gb_AF056190.1_AF056190	---	246763_at	358.554	397.477	301.26	387.674	428.888	449.1	475.627	493.505	421.887	352.43	484.566	1.19708	0.105178	1.14857	0.0815719	1.37493	0.0367139
AT5G27330	expressed protein	glutamic acid-rich protein hypothetical protein T12H1.9 - Arabidopsis thaliana, EMBL:AC009177	---	246765_at	25.7964	29.5958	57.8345	23.5917	26.2957	20.4597	23.0293	27.0473	23.449	37.7423	25.0383	0.621294	0.23547	1.06778	0.589922	0.663403	0.404709
AT5G27390	expressed protein	putative protein CG6949 - Drosophila melanogaster, EMBL:AE003739	---	246767_at	153.771	230.285	342.213	60.0485	53.0764	93.7099	109.371	79.3396	68.9449	242.09	94.3555	0.284791	0.036778	1.36856	0.287261	0.389755	0.130795
AT5G27400	expressed protein	putative protein hypothetical proteins - different species	---	246768_at	221.154	288.075	468.078	104.903	88.1392	121.714	108.725	115.531	104.919	325.769	112.128	0.322064	0.0411515	1.06871	0.61176	0.344194	0.110584
AT5G27460	pentatricopeptide (PPR) repeat-containing protein	putative protein DNA-binding protein - Triticum aestivum, EMBL:AF091837	---	246770_at	367.321	294.71	219.784	503.648	336.433	438.793	457.693	321.306	426.291	293.938	389.5	1.45027	0.110147	0.913694	0.679877	1.32511	0.291723
AT5G27490	integral membrane Yip1 family protein	putative protein unknown protein T12H1.25 - Arabidopsis thaliana, EMBL:AC009177	---	246772_at	380.487	447.149	459.505	401.247	325.491	365.273	335.636	257.358	364.003	429.047	296.497	0.8484	0.11902	0.814544	0.194996	0.691059	0.0542306
AT5G27540	GTP-binding protein-related	putative protein GTP-binding proteins at the N-terminus	---	246775_at	553.887	838.484	767.976	689.63	618.056	806.875	715.504	745.231	704.854	720.116	730.368	0.978806	0.888017	1.0362	0.746211	1.01424	0.932249
AT5G27450	mevalonate kinase (MK)	mevalonate kinase supported by full-length cDNA: Ceres:1045.	---	246778_at	301.176	395.641	461.99	152.977	174.828	155.655	174.523	151.554	161.153	386.269	163.039	0.417205	0.00881989	1.0117	0.888226	0.422086	0.035023
AT5G27520	mitochondrial substrate carrier family protein	putative protein peroxisomal integral membrane protein - Homo sapiens;supported by full-length cDNA: Ceres:20865.	---	246779_at	1531.58	1767.98	1563.66	1197.8	468.737	1045.72	1389.08	1341.86	904.085	1621.07	1365.47	0.557709	0.0375457	1.51034	0.206535	0.842328	0.0783267
AT5G27470	seryl-tRNA synthetase / serine--tRNA ligase	seryl-tRNA synthetase ; supported by cDNA: gi_15293240_gb_AY051054.1_	---	246780_at	978.725	1376.41	1584.57	911.468	1088.17	1001.05	1100.74	1311.49	1000.23	1313.23	1206.11	0.761654	0.165737	1.20584	0.138159	0.91843	0.688593
AT5G27320	expressed protein	putative protein PrMC3 - Pinus radiata, EMBL:AF110333 and to estereases of different species; supported by cDNA: gi_15451145_gb_AY054653.1_	---	246782_at	71.566	46.2667	49.3183	78.9501	85.0094	83.1268	76.3869	68.8297	82.3621	55.717	72.6083	1.47822	0.0310635	0.881574	0.0752393	1.30316	0.211623
AT5G27360	sugar-porter family protein 2 (SFP2)	sugar transporter-like protein putative sugar transporter (SUGTL1) - Arabidopsis thaliana, EMBL:AJ249967; supported by cDNA: gi_14585700_gb_AY026255.1_	---	246783_at	43.4255	74.7104	75.9095	52.094	90.6653	50.5938	57.6552	84.2299	64.451	64.6818	70.9426	0.996432	0.98975	1.10072	0.762446	1.09679	0.736059
AT5G27430	signal peptidase subunit family protein	signal peptidase ; supported by cDNA: gi_3044217_gb_AF057144.1_AF057144	---	246784_at	1398.56	1388.07	1201.96	772.859	686.366	876.3	807.712	705.89	778.508	1329.53	756.801	0.585551	0.00281989	0.972117	0.804667	0.569224	0.00804048
AT5G27380	glutathione synthetase (GSH2)	glutathione synthetase gsh2 non-consensus AT donor splice site at exon 6, AC acceptor splice site at exon 7; supported by cDNA: gi_758451_gb_U22359.1_ATU22359	GSH2	246785_at	960.732	970.168	974.286	381.151	342.942	708.989	629.959	776.671	477.694	968.395	703.315	0.493284	0.0134625	1.47231	0.252439	0.726268	0.0169513
AT5G27410	aminotransferase class IV family protein	putative amino acid aminotransferase branched-chain amino acid aminotransferase - Pseudomonas aeruginosa, SWISSPROT:ILVE_PSEAE; supported by cDNA: gi_13605848_gb_AF367323.1_AF367323	---	246786_at	259.556	355.837	251.454	157.952	132.578	270.546	203.702	163.052	187.025	288.949	183.377	0.64726	0.132409	0.980492	0.952818	0.634633	0.104772
AT5G27600	AMP-binding protein, putative	long-chain-fatty-acid--CoA ligase-like protein long-chain-fatty-acid--CoA ligase - Brassica napus, EMBL:Z72152	---	246789_at	244.275	356.438	375.652	298.998	203.506	317.043	251.474	312.604	273.182	325.455	282.039	0.839386	0.388087	1.03242	0.872849	0.8666	0.505675
AT5G27610	myb family transcription factor	putative protein unknown protein F22F7.18 - Arabidopsis thaliana, EMBL:AC009606	---	246790_at	29.9091	43.9561	35.4045	65.2725	73.0463	95.4547	86.4333	81.7374	77.9245	36.4232	84.0854	2.13942	0.0139159	1.07906	0.637999	2.30856	0.00333454
AT5G27280	zinc finger (DNL type) family protein	putative protein predicted proteins, Arabidopsis thaliana, Drosophila melanogaster and Saccharomyces cerevisiae;supported by full-length cDNA: Ceres:23239.	---	246791_at	849.923	712.562	628.469	1186.52	1064.69	2703.88	1669.39	2258.24	1651.7	730.318	1963.82	2.26161	0.157846	1.18897	0.692038	2.68899	0.0134242
AT5G27290	expressed protein	putative protein predicted proteins, Arabidopsis thaliana;supported by full-length cDNA: Ceres:38304.	---	246792_at	260.737	309.231	304.531	187.468	236.9	240.786	263.113	189.585	221.718	291.499	226.349	0.760613	0.0390593	1.02089	0.903765	0.776499	0.150248
AT5G27210	expressed protein	putative protein seven transmembrane domain orphan receptor, Mus musculus, EMBL:AF051098;supported by full-length cDNA: Ceres:96808.	---	246793_at	565.303	444.672	435.952	749.187	627.127	822.334	683.565	528.042	732.882	481.976	605.804	1.52058	0.0237134	0.826604	0.2677	1.25692	0.215618
AT5G06350 /// AT5G27010	expressed protein	putative protein predicted proteins, Arabidopsis thaliana and Homo sapiens	---	246794_s_at	39.2233	40.5343	45.9949	49.3828	44.3521	52.4594	38.3511	46.6435	48.7314	41.9175	42.4973	1.16256	0.0960824	0.872072	0.246614	1.01383	0.896212
AT5G27020	hypothetical protein	putative protein	---	246795_at	34.5745	28.3327	26.0021	36.7403	29.4494	27.3268	24.5883	33.261	31.1722	29.6364	28.9247	1.05182	0.708986	0.9279	0.677537	0.975984	0.887388
AT5G26770	expressed protein	putative protein myosin heavy chain, chicken, PIR:S24348;supported by full-length cDNA: Ceres:147806.	---	246796_at	84.0566	85.1061	82.9327	83.7412	69.9313	107.475	77.8081	81.8941	87.0491	84.0318	79.8511	1.03591	0.797106	0.917311	0.647919	0.950248	0.0938454
AT5G26940	exonuclease family protein	putative protein various predicted bacterial DNA polymerase subunits;supported by full-length cDNA: Ceres:32265.	---	246799_at	397.585	459.359	367.798	477.298	392.645	399.921	404.011	510.682	423.288	408.248	457.347	1.03684	0.714002	1.08046	0.565834	1.12027	0.421327
AT5G26780	glycine hydroxymethyltransferase, putative / serine hydroxymethyltransferase, putative / serine/threonine aldolase, putative	glycine hydroxymethyltransferase - like protein glycine hydroxymethyltransferase, Solanum tuberosum, EMBL:Z25863; supported by cDNA: gi_14334887_gb_AY035117.1_	---	246800_at	213.297	307.654	475.242	183.848	151.392	350.422	266.524	266.078	228.554	332.064	266.301	0.688282	0.351847	1.16516	0.667688	0.801957	0.553577
AT5G26830	threonyl-tRNA synthetase / threonine--tRNA ligase (THRRS)	threonyl-tRNA synthetase ; supported by cDNA: gi_15081625_gb_AY048205.1_	THRRS	246801_at	959.427	1138.94	1401.67	865.196	1141.07	920.357	1017.81	1154.22	975.541	1166.68	1086.01	0.836168	0.281299	1.11324	0.425497	0.930856	0.673469
AT5G27000	kinesin motor protein-related	kinesin-like heavy chain non-consensus AT donor splice site at exon 12; non-consensus AC acceptor splice site at exon 13; supported by cDNA: gi_3421377_gb_AF080249.1_AF080249	---	246802_at	41.4562	41.8106	53.1106	78.537	105.772	104.541	104.171	172.515	96.2833	45.4591	138.343	2.11802	0.00627181	1.43684	0.229189	3.04325	0.0372851
AT5G26980	syntaxin 41 (SYP41) / TLG2a	tSNARE AtTLG2a ; supported by cDNA: gi_4932458_gb_AF067789.2_AF067789	SYP41	246803_at	53.8554	39.7062	57.4958	42.1087	27.0971	64.7931	36.3154	29.1345	44.6663	50.3524	32.725	0.887073	0.666078	0.732654	0.467666	0.649918	0.100235
AT5G27110	pentatricopeptide (PPR) repeat-containing protein	putative protein many predicted proteins, Arabidopsis thaliana	---	246808_at	74.9554	66.9256	64.2726	63.6966	56.5684	56.6814	65.2185	54.2115	58.9821	68.7179	59.715	0.858323	0.0709157	1.01243	0.895008	0.868988	0.220368
AT5G27220	protein transport protein-related	putative protein integrin analogue, Saccharomyces cerevisiae, EMBL:SCINTANA	---	246815_at	121.358	158.719	170.629	181.173	156.112	121.093	125.627	132.094	152.793	150.236	128.86	1.01702	0.916427	0.843368	0.36773	0.857722	0.349149
AT5G27270	pentatricopeptide (PPR) repeat-containing protein	putative protein crp1, Zea mays, PIR:T01685	---	246818_at	306.334	317.964	287.513	222.335	180.255	282.02	216.426	255.397	228.203	303.937	235.912	0.750825	0.06994	1.03378	0.862164	0.776187	0.0348113
AT5G26910	expressed protein	putative protein predicted proteins, Arabidopsis thaliana	---	246820_at	194.806	204.657	234.922	369.339	292.788	432.974	295.046	277.599	365.034	211.461	286.323	1.72624	0.0221234	0.784374	0.232276	1.35402	0.0213227
AT5G26960	kelch repeat-containing F-box family protein	putative protein predicted proteins, Arabidopsis thaliana and Oryza sativa	---	246822_at	278.134	362.966	326.684	270.494	285.006	384.337	329.108	252.976	313.279	322.595	291.042	0.971123	0.840553	0.929019	0.709166	0.902192	0.512247
AT5G26990	drought-responsive family protein	drought-induced protein - like non-consensus AT donor splice site at exon 3, AC acceptor splice site at exon 4, drought-induced protein Di19, Arabidopsis thaliana, EMBL:X78584	---	246824_at	540.811	516.086	511.006	740.091	595.197	761.267	748.363	646.724	698.852	522.634	697.544	1.33717	0.0292323	0.998128	0.98756	1.33467	0.0216861
AT5G26310	UDP-glucoronosyl/UDP-glucosyl transferase family protein	UTP-glucose glucosyltransferase - like protein UTP-glucose glucosyltransferase, cassava, PIR:S41951	---	246826_at	1088.68	764.024	549.28	2702.39	2009.41	3470.41	735.405	838.292	2727.4	800.662	786.849	3.40643	0.0128433	0.288498	0.0379911	0.982747	0.950757
AT5G26570	glycoside hydrolase starch-binding domain-containing protein	putative protein pyruvate water dikinase, Archaeoglobus fulgidus, PIR:F69338	---	246829_at	1404.87	922.94	1006.93	496.241	491.136	791.095	554.218	738.718	592.824	1111.58	646.468	0.533315	0.0439656	1.09049	0.736495	0.581575	0.106758
AT5G26360	chaperonin, putative	chaperonin gamma chain - like protein chaperonin containing TCP-1 complex gamma chain, African clawed frog, PIR:S54210; supported by cDNA: gi_14532703_gb_AY039976.1_	---	246830_at	1153	957.758	1211.87	538.034	368.583	806.969	666.267	523.753	571.195	1107.54	595.01	0.515732	0.0227437	1.04169	0.899302	0.537234	0.0198091
AT5G26340	hexose transporter, putative	hexose transporter - like protein hexose transporter HT2, Lycopersicon esculentum, EMBL:LES132224; supported by cDNA: gi_15010579_gb_AY045591.1_	---	246831_at	1200.97	836.278	774.2	2523.95	1941.36	4692.9	4688.19	3874.58	3052.74	937.149	4281.39	3.25747	0.0670685	1.40248	0.353711	4.56853	0.00240204
AT5G26600	expressed protein	putative protein isopenicillin N epimerase, Streptomyces clavuligerus, EMBL:M32324	---	246832_at	510.584	425.075	390.543	433.583	393.243	550.777	503.126	431.278	459.201	442.068	467.202	1.03876	0.786661	1.01742	0.911983	1.05686	0.66929
AT5G26680	endonuclease, putative	flap endonuclease - like protein OsFEN-1, Oryza sativa, EMBL:AB021666	---	246838_at	128.335	207.386	207.804	114.225	99.7356	112.071	95.7413	102.51	108.677	181.175	99.1257	0.599848	0.0538254	0.91211	0.229581	0.547127	0.0959623
AT5G26720	expressed protein	putative protein	---	246839_at	90.2124	75.3784	58.396	130.421	89.0669	83.5133	116.369	98.4187	101	74.6623	107.394	1.35276	0.20508	1.0633	0.772791	1.4384	0.0956304
AT5G26610	D111/G-patch domain-containing protein	putative protein ;supported by full-length cDNA: Ceres:108509.	---	246840_at	709.693	1007.19	806.237	802.419	1065.93	1396.27	899.919	1128.03	1088.21	841.041	1013.97	1.29388	0.269214	0.931785	0.7751	1.20562	0.308937
AT5G26731	expressed protein	Expressed protein ; supported by full-length cDNA: Ceres: 30174.	---	246842_at	1024.69	744.837	470.48	2971.18	2641.38	2593.5	3079.98	3460.8	2735.35	746.668	3270.39	3.66341	0.00056593	1.1956	0.083115	4.37998	0.00208501
AT5G26740	expressed protein	putative protein various predicted proteins, Arabidopsis thaliana, Caenorhabditis elegans and Drosophila melanogaster; supported by cDNA: gi_15292726_gb_AY050797.1_	---	246843_at	635.615	743.228	593.107	874.655	957.877	971.189	1246.6	998.774	934.574	657.317	1122.69	1.4218	0.0067848	1.20128	0.157256	1.70798	0.0235182
AT5G26710	glutamate-tRNA ligase, putative / glutamyl-tRNA synthetase, putatuve / GluRS, putative	glutamyl-tRNA synthetase ; supported by cDNA: gi_3435195_gb_AF067773.1_AF067773	---	246845_at	1447.49	1079.74	1147.66	1505.65	1113.72	1292.36	1186.06	1146.9	1303.91	1224.96	1166.48	1.06445	0.64756	0.894599	0.418733	0.952255	0.716597
AT5G26760	expressed protein	putative protein	---	246846_at	751.256	651.398	708.726	862.114	646.257	905.21	955.079	851.645	804.527	703.793	903.362	1.14313	0.302419	1.12285	0.436502	1.28356	0.0338513
AT5G26820	ferroportin-related	putative protein ferroportin1, Mus musculus, EMBL:AF226613	---	246847_at	354.213	465.14	454.202	568.327	773.221	429.971	638.162	576.488	590.506	424.518	607.325	1.391	0.19165	1.02848	0.905793	1.43062	0.0372312
AT5G26850	expressed protein	putative protein various predicted proteins, Arabidopsis thaliana, Homo sapiens and Caenorhabdidtis elegans	---	246849_at	241.895	360.779	538.613	113.663	135.209	226.797	157.167	171.715	158.556	380.429	164.441	0.416782	0.0753725	1.03711	0.904448	0.432251	0.147972
AT5G26860	Lon protease homolog 2, mitochondrial	Lon protease homolog 2 precursor almost identical to Lon protease homolog 2 mitochondrial precursor SP:P93655, GI:1848290 from [Arabidopsis thaliana]	---	246850_at	110.527	148.551	184.671	53.0046	57.3183	46.3998	56.5479	66.9274	52.2409	147.916	61.7377	0.353179	0.0114998	1.18179	0.19057	0.417382	0.0537816
AT5G26880	tRNA/rRNA methyltransferase (SpoU) family protein	putative protein various predicted bacterial rRNA methylases	---	246852_at	969.073	657.241	688.673	372.911	309.59	825.205	466.461	458.899	502.569	771.663	462.68	0.65128	0.230077	0.92063	0.861224	0.599588	0.0946767
AT5G26210	PHD finger family protein	nucleic acid binding protein - like nucleic acid binding protein, Oryza sativa, PIR:T02745;supported by full-length cDNA: Ceres:32443.	---	246856_at	907.924	764.359	1133.03	817.812	646.442	743.525	712.092	818.484	735.927	935.105	765.288	0.786999	0.167275	1.0399	0.72274	0.818398	0.323505
AT5G25760	ubiquitin-conjugating enzyme, putative	E2, ubiquitin-conjugating enzyme, putative ubiquitin-conjugating enzyme, Pichia pastoris, PIR:A53848; supported by full-length cDNA: Ceres: 102813.	---	246862_at	1469.31	1156.25	1133.89	1439.24	1539.38	1508.79	1439.26	1417.13	1495.8	1253.15	1428.19	1.19364	0.0967041	0.9548	0.182455	1.13968	0.299884
AT5G25940	early nodulin-related	nodulin - like protein early nodulin N93, Glycine max, EMBL:D13506;supported by full-length cDNA: Ceres:21669.	---	246863_at	1021.33	1030.49	778.374	886.493	1443.62	895.129	1399.36	1243.44	1075.08	943.396	1321.4	1.13959	0.549897	1.22912	0.388624	1.40069	0.0527171
AT5G25900	ent-kaurene oxidase, putative (GA3) / cytochrome P450	cytochrome P450 GA3 ; supported by cDNA: gi_3342248_gb_AF047719.1_AF047719	---	246864_at	437.022	436.214	563.588	611.593	542.57	719.628	946.904	704.419	624.597	478.941	825.662	1.30412	0.0942754	1.32191	0.171069	1.72393	0.0463129
AT5G25780 /// AT5G27640	eukaryotic translation initiation factor 3 subunit 9, putative / eIF-3 eta, putative / eIF3b, putative	eukaryotic translation initiation factor - like protein eukaryotic translation initiation factor 3, Nicotiana tabacum, EMBL:Y11996; supported by cDNA: gi_7689382_gb_AF255680.1_AF255680	---	246865_s_at	177.554	277.651	364.06	181.267	115.453	233.025	236.94	131.986	176.582	273.088	184.463	0.64661	0.204504	1.04463	0.901884	0.675469	0.347804
AT5G26010	protein phosphatase 2C, putative / PP2C, putative	protein phosphatase - like protein phosphatase-2C, Mesembryanthemum crystallinum, AF075579	---	246868_at	57.4998	43.6568	37.1744	60.6376	94.709	62.0836	60.0222	86.2394	72.4767	46.1103	73.1308	1.57181	0.105237	1.00902	0.972329	1.586	0.118692
AT5G26030	ferrochelatase I	ferrochelatase-I	---	246870_at	1207.74	1199.08	935.811	1205.19	924.643	1199.87	1421.78	1636.53	1109.9	1114.21	1529.15	0.996133	0.974882	1.37774	0.0618284	1.37241	0.0596338
AT5G26130	pathogenesis-related protein, putative	pathogenesis-related protein - like pathogenesis-related protein 1 precursor 18.9K, Arabidopsis thaliana, PIR:S71270	---	246875_at	31.6772	33.6989	30.3792	35.9623	55.6127	34.7834	40.2199	46.1277	42.1194	31.9184	43.1738	1.3196	0.209258	1.02503	0.914091	1.35263	0.0211364
AT5G25980 /// AT5G26000	glycosyl hydrolase family 1 protein	myrosinase TGG2 ; supported by cDNA: gi_13507564_gb_AF360348.1_AF360348	---	246880_s_at	1653.05	1639.69	1738.76	212.86	93.9345	158.121	709.538	810.208	154.972	1677.17	759.873	0.0924009	5.10733e-06	4.9033	0.00189142	0.453069	0.000466532
AT5G26040	histone deacetylase family protein (HDA2)	putative protein histone deacetylase/AcuC/AphA family protein, Deinococcus radiodurans, PIR:H75470; supported by cDNA: gi_16226803_gb_AF428336.1_AF428336	---	246881_at	129.667	106.85	93.7115	108.798	74.9247	166.836	107.529	135.347	116.853	110.076	121.438	1.06156	0.825641	1.03924	0.90712	1.10322	0.553243
AT5G26190	DC1 domain-containing protein	putative protein many predicted proteins, Arabidopsis thaliana	---	246883_at	95.0583	63.0667	56.7517	110.493	103.96	70.1312	60.4108	87.2159	94.8615	71.6256	73.8133	1.32441	0.248889	0.778117	0.348529	1.03054	0.912296
AT5G26220	ChaC-like family protein	putative protein cation transport protein chaC, Escherichia coli, PIR:G64868	---	246884_at	200.805	79.5183	172.864	257.577	151.6	386.418	443.575	752.408	265.198	151.063	597.991	1.75555	0.21319	2.25488	0.104954	3.95857	0.0369918
AT5G26230	expressed protein	putative protein predicted protein, Arabidopsis thaliana	---	246885_at	55.9605	55.1294	63.3096	66.9643	72.1626	86.3382	75.0198	58.5437	75.155	58.1332	66.7817	1.29281	0.0551012	0.888586	0.450365	1.14877	0.304426
AT5G26240	chloride channel protein (CLC-d)	CLC-d chloride channel protein	---	246886_at	402.273	385.275	300.514	643.363	420.51	684.988	515.305	472.284	582.954	362.687	493.794	1.60732	0.0664117	0.847056	0.466601	1.36149	0.0575942
AT5G26270	expressed protein	putative protein	---	246888_at	189.88	146.382	82.6609	176.194	121.349	126.07	156.969	103.56	141.204	139.641	130.265	1.0112	0.967207	0.922526	0.740832	0.932854	0.847802
AT5G25520	transcription elongation factor-related	PHD finger protein - like PHD finger protein 3, Homo sapiens, EMBL:AF091622	---	246893_at	524.386	582.522	440.711	1073.49	822.579	948.125	1095.49	745.172	948.063	515.873	920.33	1.83778	0.0065706	0.970748	0.873884	1.78403	0.0640801
AT5G25540	expressed protein	putative protein predicted protein, Arabidopsis thaliana	---	246895_at	1016.44	1000.8	779.619	2287.35	2013.12	2611.05	1988.63	2384.3	2303.84	932.288	2186.47	2.47117	0.00191334	0.949053	0.690412	2.34527	0.00582357
AT5G25560	zinc finger (C3HC4-type RING finger) family protein	putative protein predicted proteins, Arabidopsis thaliana and Drosophila melanogaster	---	246897_at	1940	1577.59	1193.14	2114.08	2195.51	2735.96	1909.64	2194.61	2348.52	1570.24	2052.13	1.49564	0.0554511	0.873796	0.357666	1.30689	0.20423
AT5G25630	pentatricopeptide (PPR) repeat-containing protein	putative protein Leaf protein, Pharbitis nil, EMBL:D85101	---	246901_at	814.603	754.474	607.701	1337.37	1432.89	1011	1066.58	956.509	1260.42	725.593	1011.54	1.73709	0.0195464	0.802544	0.239225	1.39409	0.0492615
AT5G25480	C-5 cytosine-specific DNA methylase family protein	DNA methyltransferase PMT1 - like protein DNA methyltransferase PMT1, Schizosaccharomyces pombe, EMBL:X82444;supported by full-length cDNA: Ceres:142593.	---	246904_at	115.308	96.0475	93.8649	87.6282	54.4234	100.857	76.4653	72.9236	80.9697	101.74	74.6944	0.795849	0.248741	0.922499	0.748809	0.73417	0.0558301
AT5G25570	expressed protein	putative protein ;supported by full-length cDNA: Ceres:22013.	---	246905_at	245.019	305.172	333.023	88.7591	81.573	89.2256	104.706	93.6677	86.5192	294.405	99.1869	0.293878	0.00134355	1.14641	0.0932243	0.336906	0.0103001
AT5G25475	expressed protein	Expressed protein ; supported by full-length cDNA: Ceres: 32341.	---	246906_at	221.552	330.394	595.488	115.87	120.016	131.384	110.856	126.728	122.423	382.478	118.792	0.32008	0.0793881	0.970338	0.695267	0.310586	0.163393
AT5G25510	serine/threonine protein phosphatase 2A (PP2A) regulatory subunit B', putative	AtBgamma - like protein B' regulatory subunit of PP2A, Arabidopsis thaliana, EMBL:ATU73528; supported by cDNA: gi_16604606_gb_AY059748.1_	---	246907_at	632.806	641.367	485.571	506.688	491.077	498.523	488.627	498.492	498.763	586.581	493.559	0.850287	0.158707	0.989568	0.504678	0.841417	0.249976
AT5G25610	dehydration-responsive protein (RD22)	dehydration-induced protein RD22 ; supported by cDNA: gi_16974545_gb_AY060560.1_	RD22	246908_at	376.408	1540.05	2680.46	139.804	152.754	58.2901	173.885	144.748	116.949	1532.3	159.317	0.0763226	0.100679	1.36227	0.363993	0.103972	0.208158
AT5G25800	exonuclease family protein	exonuclease - like protein ribonuclease H, Saccharomyces cerevisiae, EMBL:Z73061	---	246910_at	115.436	153.107	167.814	71.5117	66.733	98.3851	88.4364	74.3168	78.8766	145.453	81.3766	0.542284	0.0225786	1.0317	0.867444	0.559472	0.0541865
AT5G25280	serine-rich protein-related	serine-rich protein ;supported by full-length cDNA: Ceres:99323.	---	246917_at	4318.6	2473.98	1804.83	1282.98	639.183	2185.21	865.442	1357.01	1369.13	2865.8	1111.23	0.477746	0.162429	0.811632	0.699626	0.387753	0.173681
AT5G25080	expressed protein	putative protein small unique nuclear receptor co-repressor (SUN-CoR) - Mus musculus, EMBL:AF031426; supported by full-length cDNA: Ceres: 35059.	---	246921_at	61.4406	82.762	133.986	70.4998	112.547	131.679	84.7215	147.584	104.909	92.7296	116.153	1.13134	0.687113	1.10718	0.756201	1.2526	0.565193
AT5G25100	endomembrane protein 70, putative	putative multispanning membrane protein GC donor splice site at exon 6; KIAA0255 - Homo sapiens, EMBL:D87444; supported by cDNA: gi_13430445_gb_AF360135.1_AF360135	---	246923_at	754.273	1102.52	881.208	565.814	785.912	783.682	743.778	623.853	711.803	912.666	683.816	0.779916	0.183985	0.960682	0.805838	0.749251	0.19765
AT5G25060	RNA recognition motif (RRM)-containing protein	putative protein KIAA0332 - Homo sapiens, EMBL:AB002330; supported by cDNA: gi_13430599_gb_AF360212.1_AF360212	---	246924_at	254.792	304.196	292.472	332.376	317.959	458.152	387.184	321.548	369.496	283.82	354.366	1.30187	0.142085	0.959052	0.824234	1.24856	0.108243
AT5G25240	expressed protein	putative protein	---	246926_at	211.361	144.659	130.231	166.813	194.844	185.021	182.415	186.372	182.226	162.084	184.394	1.12427	0.48649	1.0119	0.85246	1.13765	0.539309
AT5G25270	expressed protein	putative protein Scythe protein - Xenopus laevis, PIR:T30561	---	246928_at	670.495	710.563	689.475	618.953	599.408	925.725	726.798	781.099	714.695	690.178	753.948	1.03552	0.828905	1.05492	0.794441	1.0924	0.0850343
AT5G25170	expressed protein	putative protein apoptosis-related protein PNAS-4, Homo sapiens, EMBL:AF229834;supported by full-length cDNA: Ceres:263500.	---	246931_at	564.596	429.734	373.247	521.9	307.843	419.718	487.582	463.454	416.487	455.859	475.518	0.913631	0.663391	1.14174	0.515546	1.04313	0.807276
AT5G25350	F-box family protein	leucine-rich repeats containing protein grr1 - Glycine max. EMBL:AF019910	---	246935_at	1322.01	708.941	622.192	1831.63	1362.25	2770.2	2415.23	1653.06	1988.03	884.38	2034.15	2.24793	0.0781755	1.0232	0.944045	2.30008	0.064534
AT5G25360	expressed protein	putative protein hypothetical protein Sb07 - Picea mariana, EMBL:AF051204	---	246936_at	1072.12	776.734	566.539	1243.51	860.907	1107.8	1012.55	1316.36	1070.74	805.131	1164.46	1.3299	0.223414	1.08753	0.644995	1.4463	0.201805
AT5G25450	ubiquinol-cytochrome C reductase complex 14 kDa protein, putative	ubiquinol--cytochrome-c reductase-like protein ubiquinol--cytochrome-c reductase (EC 1.10.2.2) - Arabidopsis thaliana, PIR:T05357	---	246944_at	110.479	102.89	81.6335	118.861	115.07	181.392	89.6827	151.887	138.441	98.3343	120.785	1.40786	0.158524	0.872465	0.658881	1.22831	0.447002
AT5G25070	expressed protein	putative protein	---	246946_at	196.241	167.67	132.887	341.184	181.674	264.527	267.313	227.313	262.462	165.599	247.313	1.58492	0.122371	0.94228	0.820756	1.49344	0.0613434
AT5G25150	transducin family protein / WD-40 repeat family protein	transcription initiation factor IID-associated factor-like protein 100 kDa subunit of Pol II transcription factor - Homo sapiens, EMBL:X95525	---	246950_at	319.256	318.939	327.874	356.081	298.532	364.38	325.15	296.194	339.664	322.023	310.672	1.05478	0.446386	0.914645	0.388632	0.964749	0.393991
AT5G04880	expressed protein	unknown protein	---	246951_at	85.6197	64.9151	104.423	42.7946	41.0228	44.7624	35.0808	38.817	42.8599	84.986	36.9489	0.504318	0.0212823	0.862085	0.0576803	0.434764	0.0476039
AT5G04850	SNF7 family protein	unknown protein ;supported by full-length cDNA: Ceres:8440.	---	246953_at	431.128	356.272	317.444	533.41	592.649	646.085	596.072	783.289	590.715	368.281	689.68	1.60398	0.00882206	1.16754	0.311216	1.8727	0.0295303
AT5G04830	expressed protein	unknown protein ; supported by cDNA: gi_15293272_gb_AY051070.1_	---	246954_at	533.978	609.833	714.753	1645	1527.73	1182.28	1596.43	1417.61	1451.67	619.521	1507.02	2.34321	0.00497349	1.03813	0.791151	2.43256	0.0025948
AT5G04870	calcium-dependent protein kinase isoform AK1 (AK1)	calcium-dependent protein kinase ; supported by cDNA: gi_289189_gb_L14771.1_ATHCALLIPR	---	246955_at	154.013	174.15	168.4	210.413	188.141	298.923	377.138	272.09	232.492	165.521	324.614	1.40461	0.123066	1.39624	0.214307	1.96117	0.0282523
AT5G04890	small heat shock-like protein (RTM2)	unknown protein ; supported by cDNA: gi_7407072_gb_AF208051.1_AF208051	---	246956_at	189.304	165.993	115.648	167.331	146.711	113.388	107.182	91.9984	142.477	156.982	99.59	0.907602	0.617356	0.69899	0.134546	0.634405	0.138655
AT5G24670	cytidine/deoxycytidylate deaminase family protein	unknown protein	---	246957_at	811.352	767.354	789.238	392.368	382.865	380.287	379.104	408.268	385.173	789.314	393.686	0.487985	6.82461e-06	1.0221	0.524692	0.498769	0.000268726
AT5G24690	expressed protein	putative protein similar to unknown protein (gb|AAD25674.1)	---	246958_at	1587.88	1449.39	1447.33	1245.71	1297.27	1741.13	1563.03	1217.72	1428.04	1494.86	1390.38	0.955294	0.70449	0.97363	0.88546	0.930103	0.515175
AT5G24690	expressed protein	unknown protein	---	246959_at	208.78	252.839	287.643	227.868	174.182	384.757	250.504	200.664	262.269	249.754	225.584	1.05011	0.861262	0.860127	0.690638	0.903227	0.537579
AT5G24710	WD-40 repeat family protein	unknown protein	---	246960_at	313.289	354.42	254.964	296.054	370.5	350.39	369.901	408.776	338.981	307.558	389.339	1.10217	0.436986	1.14856	0.215295	1.2659	0.133253
AT5G24800	bZIP transcription factor family protein	transcription factor-like protein light-induced protein CPRF-2 - Petroselinum crispum, PIR:S16321	---	246962_s_at	462.795	718.598	550.504	1421.62	2666.51	2064.26	427.765	552.79	2050.8	577.299	490.278	3.5524	0.0159572	0.239067	0.0441841	0.849261	0.477511
AT5G24820	aspartyl protease family protein	putative protein nucleoid DNA-binding protein cnd41, chloroplast - Nicotiana tabacum, PIR:T01996	---	246963_at	31.1991	28.3075	29.1443	43.6114	48.2602	44.6395	50.1911	60.9704	45.5037	29.5503	55.5807	1.53987	0.00064162	1.22146	0.106454	1.88089	0.00827851
AT5G24830	pentatricopeptide (PPR) repeat-containing protein	putative protein crp1 protein - Zea mays, PIR:T01685	---	246964_at	86.9403	86.5997	86.4211	93.192	54.79	88.6017	91.4836	78.4768	78.8612	86.6537	84.9802	0.910073	0.554931	1.07759	0.733353	0.980688	0.752896
AT5G24840	expressed protein	methyltransferase-like protein methyltransferase related protein - Mus musculus, EMBL:AB023619	---	246965_at	548.716	381.275	475.96	351.853	283.098	238.54	250.57	294.278	291.164	468.65	272.424	0.621282	0.0388611	0.93564	0.708463	0.581296	0.0561107
AT5G24850	cryptochrome dash (CRYD)	DNA photolyase - like protein DNA photolyase - Synechocystis sp., PIR:S74805	---	246966_at	96.7064	152.992	211.604	249.717	202.521	145.917	477.037	285.339	199.385	153.767	381.188	1.29667	0.365449	1.91182	0.111261	2.47899	0.0719178
AT5G24860	expressed protein	FPF1 protein	---	246967_at	60.6723	77.6557	58.9313	514.802	268.452	292.872	727.726	669.899	358.709	65.7531	698.813	5.45539	0.0203401	1.94813	0.0461475	10.6278	0.000103742
AT5G24870	zinc finger (C3HC4-type RING finger) family protein	RING finger-like protein RING-H2 finger protein RHG1a - Arabidopsis thaliana, EMBL:AF079183	---	246968_at	248.541	225.91	207.969	677.536	597.192	448.378	823.581	584.718	574.369	227.473	704.149	2.52499	0.00702976	1.22595	0.37296	3.09553	0.013256
AT5G24970	ABC1 family protein	putative protein UBIQUINONE BIOSYNTHESIS PROTEIN AARF - Providencia stuartii, EMBL:AF002165	---	246973_at	178.237	236.245	247.626	144.483	176.62	124.852	166.986	142.573	148.652	220.703	154.779	0.673538	0.0516737	1.04122	0.794185	0.701302	0.109095
AT5G24890	expressed protein	putative protein hypothetical proteins - Arabidopsis thaliana;supported by full-length cDNA: Ceres:42528.	---	246975_at	1006.06	970.279	873.5	795.136	824.728	1167.02	1097.3	999.776	928.96	949.947	1048.54	0.977908	0.875535	1.12872	0.504891	1.10378	0.214018
AT5G24810	ABC1 family protein	putative protein UBIQUINONE BIOSYNTHESIS PROTEIN AARF - Providencia stuartii, EMBL:AF002165(N-terminus) and to Esterase STE1 - Metarhizium anisopliae, EMBL:AJ251924 (C-terminus)	---	246976_s_at	733.458	559.689	477.145	974.562	947.327	1042.42	1148.7	1201.34	988.103	590.097	1175.02	1.67448	0.00784661	1.18917	0.0203591	1.99123	0.00981301
AT5G24930	zinc finger (B-box type) family protein	putative protein CONSTANS-like protein 1 - Malus domestica cultivar Fuji, EMBL:AF052584; supported by cDNA: gi_15450658_gb_AY052697.1_	---	246977_at	1838.55	1891.12	1999.53	1861.1	1420.48	2344.9	1696.7	1359.21	1875.49	1909.73	1527.95	0.98207	0.905593	0.814694	0.413366	0.800086	0.0719675
AT5G24990 /// AT5G25020	expressed protein	putative protein hypothetical proteins - Arabidopsis thaliana	---	246979_s_at	48.3354	36.9343	27.4856	260.734	137.493	171.447	158.626	105.805	189.891	37.5851	132.215	5.0523	0.0149816	0.69627	0.343281	3.51776	0.0208547
AT5G67530	peptidyl-prolyl cis-trans isomerase cyclophilin-type family protein	peptidylprolyl isomerase (cyclophilin)-like ; supported by cDNA: gi_17063169_gb_AY062106.1_	---	246980_at	783.931	742.223	652.72	718.213	514.746	801.42	496.851	683.248	678.127	726.291	590.05	0.933684	0.633737	0.870117	0.546753	0.812415	0.209594
AT2G10560 /// AT5G04860	hypothetical protein	unknown protein	---	246982_s_at	146.719	184.158	92.9656	850.486	633.419	605.43	1380.91	1248.46	696.445	141.281	1314.68	4.9295	0.00246543	1.88771	0.0115656	9.30545	0.000292542
AT5G67200	leucine-rich repeat transmembrane protein kinase, putative	receptor protein kinase-like protein ; supported by cDNA: gi_16649054_gb_AY059897.1_	---	246983_at	183.007	338.064	311.475	61.029	75.6387	69.5989	63.8421	63.0219	68.7555	277.515	63.432	0.247754	0.0122175	0.922573	0.403009	0.228571	0.0405265
AT5G67290	FAD-dependent oxidoreductase family protein	putative protein contains similarity to unknown protein (sp Q10058);supported by full-length cDNA: Ceres:108335.	---	246985_at	228.044	223.421	196.177	298.221	277.571	324.871	275.703	220.659	300.221	215.881	248.181	1.39068	0.00757192	0.826662	0.150365	1.14962	0.274184
AT5G67300	myb family transcription factor	myb-related protein, 33.3K (pir |S71284) ;supported by full-length cDNA: Ceres:33763.	---	246987_at	877.616	1327.75	1350.87	2440.8	1643.3	1118.91	2390.54	2015.68	1734.34	1185.41	2203.11	1.46306	0.255547	1.27029	0.430143	1.85852	0.0248278
AT5G67350	expressed protein	unknown protein	---	246989_at	47.1749	68.1902	57.9012	84.8264	118.64	96.2133	111.161	97.663	99.8931	57.7554	104.412	1.72959	0.0223508	1.04524	0.764422	1.80783	0.0152908
AT5G67360	cucumisin-like serine protease (ARA12)	subtilisin-like serine protease ARA12 almost identical to cucumisin-like serine protease (ARA12) GI:3176874 from [Arabidopsis thaliana]	---	246990_at	200.079	533.419	604.1	1565.63	1640.15	1717.95	1747.04	1094.38	1641.24	445.866	1420.71	3.68103	0.00082663	0.86563	0.44229	3.18641	0.0442843
AT5G67460	glycosyl hydrolase family protein 17	putative protein similar to unknown protein (gb AAD30228.1)	---	246994_at	160.388	108.737	118.198	131.097	122.873	110.98	82.3761	108.162	121.65	129.108	95.2689	0.942235	0.682092	0.78314	0.119585	0.737901	0.231834
AT5G67470	formin homology 2 domain-containing protein / FH2 domain-containing protein	formin-like protein	---	246995_at	340.518	400.623	332.735	591.293	557.034	499.315	490.9	495.872	549.214	357.959	493.386	1.53429	0.00510092	0.898349	0.205987	1.37833	0.016454
AT5G67420	LOB domain protein 37 / lateral organ boundaries domain protein 37 (LBD37)	putative protein similar to unknown protein (emb|CAB62102.1);supported by full-length cDNA: Ceres:40250.	LBD37	246996_at	300.066	394.063	342.381	507.081	479.379	363.936	429.939	376.775	450.132	345.503	403.357	1.30283	0.11239	0.896086	0.492201	1.16745	0.246596
AT5G67370	expressed protein	putative protein similar to unknown protein (gb|AAC18972.1); supported by cDNA: gi_15293188_gb_AY051028.1_	---	246998_at	42.8111	90.7295	82.823	797.442	1177.31	713.654	567.553	386.237	896.135	72.1212	476.895	12.4254	0.00454865	0.532169	0.122184	6.61241	0.0103821
AT5G67440	phototropic-responsive NPH3 family protein	photoreceptor-interacting protein-like ; supported by cDNA: gi_15451227_gb_AY054694.1_	---	246999_at	54.4433	59.3836	58.0591	871.726	1043.66	667.639	645.884	527.517	861.009	57.2953	586.7	15.0276	0.00178375	0.68141	0.159029	10.2399	0.00124808
AT5G67380	casein kinase II alpha chain 1	casein kinase II alpha subunit ; supported by cDNA: gi_391602_dbj_D10246.1_ATHCK2A	---	247000_at	824.442	782.362	814.994	1003.29	590.876	1006.86	983.239	973.591	867.01	807.266	978.415	1.07401	0.688766	1.12849	0.576356	1.21201	0.00203151
AT5G67330	NRAMP metal ion transporter 4 (NRAMP4)	natural resistance-associated macrophage protein ; supported by cDNA: gi_6468013_gb_AF202540.1_AF202540	---	247001_at	1135.8	973.705	807.964	1565.3	1489.26	1265.74	1460.02	1085.37	1440.1	972.491	1272.7	1.48084	0.0231211	0.883757	0.424531	1.3087	0.20408
AT5G67320	WD-40 repeat family protein	putative protein strong similarity to unknown protein (ref|NP_005638.1); supported by cDNA: gi_16323187_gb_AY057698.1_	---	247002_at	684.755	458.659	479.422	537.774	332.937	602.08	494.483	671.035	490.93	540.945	582.759	0.907541	0.669016	1.18705	0.511748	1.0773	0.738218
AT5G67490	expressed protein	unknown protein ;supported by full-length cDNA: Ceres:2518.	---	247006_at	1283.11	2047.03	1514.81	1655.62	1597.3	1128	1193.61	1143.33	1460.31	1614.99	1168.47	0.904223	0.611452	0.800151	0.270259	0.723515	0.224363
AT5G67500	porin, putative	porin-like protein ;supported by full-length cDNA: Ceres:12964.	---	247007_at	1041.51	1625.19	1561.13	731.795	934.95	1107.94	1484.89	1341.4	924.895	1409.28	1413.15	0.65629	0.0867608	1.5279	0.0474449	1.00275	0.988362
AT5G67560	ADP-ribosylation factor, putative	ADP-ribosylation factor-like protein ;supported by full-length cDNA: Ceres:35979.	---	247008_at	828.107	710.167	917.74	785.616	562.786	932.625	793.686	585.013	760.342	818.671	689.349	0.928751	0.660499	0.90663	0.685674	0.842034	0.324024
AT5G67600	expressed protein	unknown protein ;supported by full-length cDNA: Ceres:9946.	---	247009_at	581.804	1064.54	1019.77	744.057	1213.69	1273.53	1405.79	1529.12	1077.09	888.702	1467.45	1.21198	0.454104	1.36242	0.175454	1.65123	0.065844
AT5G67510	60S ribosomal protein L26 (RPL26B)	60S ribosomal protein L26 ;supported by full-length cDNA: Ceres:2561.	---	247010_at	466.675	922.096	1480.71	263.279	473.354	331.914	357.081	366.017	356.182	956.495	361.549	0.372383	0.115699	1.01507	0.950683	0.377993	0.214097
AT5G67590	NADH-ubiquinone oxidoreductase-related	putative protein contains similarity to NADH dehydrogenase chain CI-18;supported by full-length cDNA: Ceres:28455.	---	247011_at	2270.9	2885.04	2955.65	1480.03	2068.87	2118.38	2845.48	2870.59	1889.09	2703.86	2858.04	0.698664	0.0526463	1.51292	0.0352864	1.05702	0.621279
AT5G67580	myb family transcription factor	putative protein contains similarity to MYB-like DNA-binding protein; supported by cDNA: gi_14532517_gb_AY039883.1_	---	247012_at	310.252	322.05	353.772	387.909	272.966	520.905	392.207	375.573	393.927	328.691	383.89	1.19847	0.420893	0.974522	0.920611	1.16794	0.0538639
AT5G67480	TAZ zinc finger family protein / BTB/POZ domain-containing protein	putative protein strong similarity to unknown protein (pir||T04718); supported by cDNA: gi_15529177_gb_AY052213.1_	---	247013_at	393.343	422.437	456.827	99.8333	94.3417	198.275	161.973	278.452	130.817	424.203	220.213	0.308383	0.00158099	1.68337	0.24214	0.519121	0.0258318
AT5G67630	DNA helicase, putative	RuvB DNA helicase-like protein ; supported by cDNA: gi_16974567_gb_AY061754.1_	---	247014_at	90.4989	114.534	154.714	77.0674	45.8165	78.6258	77.5386	83.5827	67.1699	119.915	80.5606	0.560144	0.0707612	1.19936	0.408756	0.671812	0.203588
AT5G67030	zeaxanthin epoxidase (ZEP) (ABA1)	zeaxanthin epoxidase precursor ; supported by cDNA: gi_10444087_gb_AF281655.1_AF281655	ZEP/ABA1	247025_at	1316.97	1949.62	1555.29	6144.25	4558.96	7578.18	5098.25	4684.73	6093.8	1607.29	4891.49	3.79134	0.0073128	0.8027	0.367625	3.04331	0.00138376
AT5G67190	AP2 domain-containing transcription factor, putative	TINY-like protein	---	247029_at	284.601	311.85	283.812	532.259	561.403	640.394	700.48	476.65	578.019	293.421	588.565	1.96993	0.00106381	1.01825	0.917104	2.00587	0.0394033
AT5G67240	exonuclease family protein	putative protein strong similarity to unknown protein (emb|CAB62118.1)	---	247032_at	114.787	153.382	202.886	90.1056	82.375	85.7692	92.4227	93.5551	86.0833	157.018	92.9889	0.548237	0.0502571	1.08022	0.0988714	0.592217	0.146985
AT5G67250	SKP1 interacting partner 2 (SKIP2)	SKP1 interacting partner 2 (SKIP2) identical to SKP1 interacting partner 2 GI:10716949 from [Arabidopsis thaliana]	---	247033_at	493.958	473.327	551.064	720.007	464.067	779.736	756.46	677.027	654.603	506.116	716.744	1.29338	0.210148	1.09493	0.661654	1.41616	0.0154245
AT5G67260	cyclin family protein	cyclin D3-like protein ;supported by full-length cDNA: Ceres:36467.	---	247034_at	344.768	620.915	1213.75	144.747	123.726	137.986	122.289	137.719	135.486	726.478	130.004	0.186498	0.0825053	0.959536	0.616666	0.178951	0.169327
AT5G67110	basic helix-loop-helix (bHLH) family protein	putative protein similar to unknown protein (emb|CAB16798.1);supported by full-length cDNA: Ceres:11375.	---	247035_at	636.869	1454.19	2295.06	1315.22	1050.23	1739.13	1131.75	1706.2	1368.19	1462.04	1418.98	0.93581	0.865307	1.03712	0.889468	0.970544	0.951642
AT5G67130	expressed protein	putative protein contains similarity to MAP3K-like protein kinase;supported by full-length cDNA: Ceres:38897.	---	247036_at	666.247	631.867	854.87	306.757	247.043	307.251	296.06	266.277	287.017	717.661	281.168	0.399934	0.00395612	0.979622	0.848393	0.391784	0.0168191
AT5G67070	rapid alkalinization factor (RALF) family protein	putative protein similar to unknown protein (gb|AAF64534.1);supported by full-length cDNA: Ceres:4831.	---	247037_at	149.585	301.627	664.309	110.333	92.083	91.0395	148.434	196.722	97.8185	371.841	172.578	0.263066	0.147392	1.76426	0.0322413	0.464117	0.388222
AT5G67160	transferase family protein	anthranilate N-hydroxycinnamoyl/benzoyltransferase-like protein ;supported by full-length cDNA: Ceres:32856.	---	247038_at	65.6756	159.616	190.304	243.609	197.022	152.841	90.6868	121.594	197.824	138.532	106.14	1.428	0.264618	0.536539	0.0828235	0.766179	0.56142
AT5G67270	microtubule-associated EB1 family protein	putative protein contains similarity to APC-binding protein EB1;supported by full-length cDNA: Ceres:38358.	---	247039_at	83.454	79.899	95.2333	63.2722	115.319	65.8871	36.2652	36.2735	81.4927	86.1954	36.2694	0.945441	0.80201	0.445063	0.130353	0.420781	0.00360682
AT5G67180	AP2 domain-containing transcription factor, putative	floral homeotic protein apetala2-like ;supported by full-length cDNA: Ceres:4623.	RAP2	247041_at	44.5038	77.5877	245.361	26.1284	27.4058	34.962	30.6851	37.5363	29.4987	122.484	34.1107	0.240837	0.209469	1.15635	0.369653	0.27849	0.351532
AT5G67220	nitrogen regulation family protein	putative protein similar to unknown protein (gb|AAF51525.1); supported by cDNA: gi_15146315_gb_AY049299.1_	NIFR3	247042_at	534.999	586.329	565.142	593.566	545.757	527.661	507.767	471.486	555.662	562.157	489.626	0.988446	0.80529	0.88116	0.105343	0.870979	0.0538943
AT5G66880	serine/threonine protein kinase, putative	protein kinase, 41K (EC 2.7.1.-) (pir||S71172) ; supported by cDNA: gi_166818_gb_L05562.1_ATHPROKINB	---	247043_at	648.865	372.64	337.567	375.713	487.886	1427.52	695.786	1194.85	763.707	453.024	945.319	1.6858	0.422083	1.2378	0.724412	2.08669	0.116756
AT5G66850	protein kinase family protein	MAP protein kinase ; supported by cDNA: gi_13430659_gb_AF360242.1_AF360242	---	247044_at	220.762	242.464	206.392	286.457	287.062	312.731	214.316	253.362	295.416	223.206	233.839	1.32351	0.0060446	0.791557	0.0438697	1.04764	0.629752
AT5G66930	expressed protein	putative protein similar to unknown protein (pir||T38383); supported by cDNA: gi_15810344_gb_AY056211.1_	---	247045_at	404.079	344.374	412.947	551.224	533.877	885.089	693.643	581.214	656.73	387.133	637.428	1.69639	0.0813047	0.97061	0.907818	1.64653	0.0155815
AT5G66560	phototropic-responsive NPH3 family protein	photoreceptor-interacting protein-like ; supported by cDNA: gi_15146317_gb_AY049300.1_	---	247048_at	47.6375	35.6509	39.2465	47.9764	48.1472	46.9971	64.4882	55.5353	47.7069	40.845	60.0117	1.168	0.126914	1.25793	0.0354187	1.46926	0.0430856
AT5G66440	expressed protein	putative protein similar to unknown protein (pir||T05276); supported by cDNA: gi_15292834_gb_AY050851.1_	---	247049_at	66.9765	61.0305	57.9386	63.8386	92.0286	88.8879	48.803	89.7679	81.585	61.9819	69.2854	1.31627	0.102877	0.849242	0.565876	1.11783	0.672452
AT5G66730	zinc finger (C2H2 type) family protein	zinc finger protein	---	247054_at	265.387	334.142	311.167	636.899	537.757	611.533	523.894	568.656	595.396	303.565	546.275	1.96135	0.00125264	0.917498	0.325261	1.79953	0.00432517
AT5G66680	dolichyl-diphosphooligosaccharide-protein glycosyltransferase 48kDa subunit family protein	dolichyl-di-phosphooligosaccharide-protein glycotransferase (oligosaccharyltransferase)-like ;supported by full-length cDNA: Ceres:18419.	---	247058_at	3144.91	3556.38	3124.29	1988.95	2084.17	2573.46	1990.38	1906.51	2215.53	3275.19	1948.45	0.676457	0.00987398	0.879451	0.339758	0.594911	0.00552792
AT5G66690	UDP-glucoronosyl/UDP-glucosyl transferase family protein	UTP-glucose glucosyltransferase ;supported by full-length cDNA: Ceres:151441.	---	247059_at	134.867	151.819	122.203	776.947	500.762	500.847	652.296	398.304	592.852	136.296	525.3	4.34973	0.00782461	0.886056	0.686702	3.8541	0.0265603
AT5G66760	succinate dehydrogenase (ubiquinone) flavoprotein subunit, mitochondrial / flavoprotein subunit of complex II	succinate dehydrogenase flavoprotein alpha subunit (emb|CAA05025.1) ; supported by cDNA: gi_15010745_gb_AY045674.1_	---	247060_at	2866.24	3462.77	3286.21	2736.76	2795.69	2984.54	3750.15	3342.58	2839	3205.08	3546.36	0.885781	0.129326	1.24916	0.0293112	1.10648	0.30177
AT5G66810	expressed protein	putative protein similar to unknown protein (gb|AAB71479.1|)	---	247062_at	323.795	482.507	361.298	706.266	597.324	714.964	624.28	527.662	672.851	389.2	575.971	1.72881	0.00968442	0.856015	0.208721	1.47988	0.0796607
AT5G66820	expressed protein	unknown protein	---	247063_at	211.936	286.893	253.423	436.6	675.786	458.372	452.775	391.292	523.586	250.751	422.034	2.08807	0.026361	0.806045	0.389594	1.68308	0.0178543
AT5G66900 /// AT5G66910	disease resistance protein (CC-NBS-LRR class), putative	disease resistance protein-like	---	247065_s_at	96.4662	87.7255	78.3314	60.9916	65.3576	107.748	79.8286	59.2648	78.0325	87.5077	69.5467	0.891721	0.581112	0.891254	0.709624	0.794749	0.177062
AT5G66940	Dof-type zinc finger domain-containing protein	DNA binding protein-like	---	247066_at	62.7423	50.8681	40.2447	92.1407	79.8952	97.4841	79.5041	51.5966	89.84	51.285	65.5504	1.75178	0.00980315	0.729634	0.144641	1.27816	0.36398
AT5G66950	expressed protein	putative protein strong similarity to unknown protein (emb CAB16785.1)	---	247067_at	402.425	356.981	308.781	503.034	362.736	545.201	466.538	386.485	470.324	356.062	426.512	1.3209	0.136367	0.906847	0.610061	1.19786	0.222515
AT5G66800	expressed protein	putative protein similar to unknown protein (emb|CAB62433.1|);supported by full-length cDNA: Ceres:102248.	---	247068_at	84.0663	51.8915	43.1273	72.8323	68.4113	47.1521	48.3774	48.8116	62.7985	59.695	48.5945	1.05199	0.84369	0.773816	0.259296	0.814046	0.539314
AT5G66570	oxygen-evolving enhancer protein 1-1, chloroplast / 33 kDa subunit of oxygen evolving system of photosystem II (PSBO1) (PSBO)	33 kDa polypeptide of oxygen-evolving complex (OEC) in photosystem II (emb|CAA75629.1) ;supported by full-length cDNA: Ceres:37218.	OEC33	247073_at	2634.83	3819.64	4177.52	2864.99	3619.7	5128.51	3701.12	3519.47	3871.07	3544	3610.29	1.09229	0.707847	0.932635	0.78194	1.01871	0.919743
AT5G66590	allergen V5/Tpx-1-related family protein	putative protein contains similarity to pathogenesis-related protein;supported by full-length cDNA: Ceres:2152.	---	247074_at	106.403	135.562	106.479	67.6249	56.8875	50.2566	68.7384	50.2155	58.2563	116.148	59.4769	0.50157	0.00613494	1.02095	0.905937	0.512079	0.0287349
AT5G66410	expressed protein	putative protein contains similarity to ATP binding protein associated with cell differentiation;supported by full-length cDNA: Ceres:2489.	---	247075_at	645.996	576.093	513.174	431.3	406.159	427.629	462.227	444.992	421.696	578.421	453.61	0.729047	0.0160917	1.07568	0.0762002	0.784221	0.0877565
AT5G66510	bacterial transferase hexapeptide repeat-containing protein	ferripyochelin-binding protein-like ;supported by full-length cDNA: Ceres:34700.	---	247076_at	1845.78	2178.45	2201.38	897.749	1073.67	1184.84	1509.54	1513.57	1052.09	2075.2	1511.56	0.50698	0.00197121	1.43672	0.0237512	0.72839	0.032014
AT5G66420	expressed protein	putative protein similar to unknown protein (sp|P55606); supported by cDNA: gi_14190422_gb_AF378889.1_AF378889	---	247077_at	359.177	279.949	329.208	127.151	172.555	262.513	178.92	222.405	187.406	322.778	200.663	0.580605	0.0422533	1.07074	0.821418	0.621674	0.0368052
AT5G66055	ankyrin repeat protein / AKRP (AKR)	Expressed protein ; supported by cDNA: gi_15450522_gb_AY052363.1_	---	247079_at	104.826	133.696	148.916	72.3805	69.1247	150.161	118.872	132.658	97.2219	129.146	125.765	0.752805	0.339666	1.29359	0.469613	0.973819	0.858856
AT5G66140	20S proteasome alpha subunit D2 (PAD2) (PRS1) (PRC6)	20S proteasome subunit PAD2 (gb|AAC32059.1) ; supported by cDNA: gi_3421081_gb_AF043523.1_AF043523	---	247080_at	1052.15	1244.64	1643.69	685.222	651.794	1340.47	1166.08	1310.76	892.496	1313.49	1238.42	0.679483	0.212267	1.38759	0.324781	0.942844	0.766785
AT5G66030	Golgi-localized GRIP domain-containing protein	putative protein contains similarity to myosin heavy chain; supported by cDNA: gi_15983361_gb_AF424555.1_AF424555	---	247082_at	577.41	490.531	424.19	555.931	623.273	973.785	792.328	696.259	717.663	497.377	744.293	1.4429	0.182915	1.03711	0.88614	1.49644	0.0353508
AT5G66290	expressed protein	unknown protein	---	247083_at	496.652	397.493	386.756	443.154	278.99	475.676	424.527	407.01	399.273	426.967	415.769	0.935139	0.713366	1.04131	0.8477	0.973773	0.821963
AT5G66310	kinesin motor family protein	kinesin heavy chain DNA binding protein-like	---	247085_at	69.5833	86.2774	89.5335	32.2788	35.319	41.7141	42.5621	48.5035	36.4373	81.7981	45.5328	0.445454	0.00259027	1.24962	0.119966	0.556649	0.022025
AT5G66360	ribosomal RNA adenine dimethylase family protein	dimethyladenosine transferase-like protein	---	247089_at	173.644	180.285	181.253	205.324	171.356	143.887	175.184	155.428	173.522	178.394	165.306	0.972692	0.79928	0.95265	0.755556	0.926635	0.199672
AT5G66380	mitochondrial substrate carrier family protein	putative protein contains similarity to peroxisomal membrane carrier protein;supported by full-length cDNA: Ceres:118596.	---	247092_at	310.202	355.403	315.38	165.905	112.06	236.274	194.132	158.366	171.413	326.995	176.249	0.524207	0.0158555	1.02821	0.926563	0.538997	0.00700276
AT5G66350	zinc finger protein, putative (SHI)	zinc finger protein SHI-like ; supported by cDNA: gi_4929802_gb_AF152555.1_AF152555	---	247093_at	51.4875	39.9964	46.3417	45.5752	47.1637	44.5373	49.4057	44.5146	45.7587	45.9419	46.9602	0.996014	0.959743	1.02626	0.602753	1.02217	0.841091
AT5G66400	dehydrin (RAB18)	dehydrin RAB18-like protein (sp P30185) ; supported by cDNA: gi_16226664_gb_AF428458.1_AF428458	RAB18	247095_at	43.8234	123.882	243.315	37.3884	28.8353	40.6259	49.3223	66.4083	35.6165	137.007	57.8653	0.259962	0.155728	1.62468	0.0653835	0.422353	0.36933
AT5G66470	expressed protein	GTP-binding protein-like	---	247098_at	277.083	298.581	445.353	140.368	113.226	185.68	157.49	118.214	146.425	340.339	137.852	0.430233	0.027137	0.941452	0.799851	0.405043	0.0624741
AT5G66520	pentatricopeptide (PPR) repeat-containing protein	selenium-binding protein-like	---	247100_at	27.2652	36.8001	38.8073	20.9193	21.9556	20.4835	19.1876	16.5428	21.1194	34.2909	17.8652	0.615891	0.0213529	0.845913	0.0642544	0.52099	0.0396459
AT5G66530	aldose 1-epimerase family protein	apospory-associated protein C-like	---	247101_at	390.883	513.327	608.833	145.071	168.11	184.194	247.402	214.088	165.792	504.348	230.745	0.328725	0.00615981	1.39178	0.0430451	0.457512	0.0450033
AT5G66550	Maf family protein	putative protein similar to unknown protein (gb|AAD20709.1)	---	247102_at	926.04	661.327	446.055	810.706	587.703	826.708	826.663	581.225	741.706	677.807	703.944	1.09427	0.707977	0.949088	0.798189	1.03856	0.90486
AT5G66610	LIM domain-containing protein	putative protein similar to unknown protein (emb|CAB16816.1)	---	247103_at	100.034	155.283	142.222	80.2033	126.918	95.1834	54.2395	44.0435	100.768	132.513	49.1415	0.760442	0.21601	0.487668	0.0656643	0.370843	0.0316877
AT5G66240	transducin family protein / WD-40 repeat family protein	WD repeat protein-like ;supported by full-length cDNA: Ceres:11277.	---	247106_at	1303.17	1024.9	1134.12	1013.28	702.259	1001.94	881.532	793.085	905.824	1154.06	837.308	0.784901	0.129007	0.924361	0.648002	0.725532	0.062976
AT5G66160	protease-associated zinc finger (C3HC4-type RING finger) family protein	ReMembR-H2 protein JR700 (gb|AAF32325.1) ; supported by cDNA: gi_14334831_gb_AY035089.1_	---	247108_at	442.873	470.02	378.448	341.54	397.495	537.347	387.787	301.527	425.461	430.447	344.657	0.988416	0.941866	0.810079	0.395856	0.800695	0.16906
AT5G65870	phytosulfokines 5 (PSK5)	putative protein similar to unknown protein (emb CAB66916.1);supported by full-length cDNA: Ceres:9323.	PSK5	247109_at	144.842	137.244	163.839	413.929	685.702	429.26	696.031	637.003	509.63	148.642	666.517	3.42858	0.0151119	1.30784	0.268821	4.48405	0.000224719
AT5G65830	leucine-rich repeat family protein	putative protein contains similarity to receptor protein kinase-like protein;supported by full-length cDNA: Ceres:17160.	---	247110_at	142.668	247.475	237.725	67.985	75.2806	54.027	74.7298	66.1211	65.7642	209.289	70.4254	0.314226	0.013471	1.07088	0.627974	0.336498	0.0490016
AT5G65880	expressed protein	unknown protein	---	247111_at	328.37	266.36	331.458	216.654	172.751	175.274	205.317	156.224	188.227	308.729	180.77	0.609681	0.00918044	0.960386	0.792404	0.58553	0.0301942
AT5G65950	expressed protein	unknown protein	---	247112_at	934.838	1043.47	832.13	994.228	932.379	1132.96	1235.91	1134.82	1019.86	936.813	1185.36	1.08864	0.384349	1.16229	0.147758	1.26531	0.0652963
AT5G65960	expressed protein	unknown protein ;supported by full-length cDNA: Ceres:149624.	---	247113_at	551.118	484.577	534.929	429.019	379.147	775.449	486.755	553.347	527.872	523.542	520.051	1.00827	0.974277	0.985184	0.964703	0.993333	0.92857
AT5G65910	BSD domain-containing protein	unknown protein ; supported by cDNA: gi_14334479_gb_AY034931.1_	---	247114_at	462.025	463.545	393.981	1073.57	795.139	1007.88	905.368	721.569	958.861	439.85	813.469	2.17997	0.00398234	0.848369	0.339483	1.84942	0.0153369
AT5G65930	kinesin-like calmodulin-binding protein (ZWICHEL)	kinesin-like calmodulin-binding protein ; supported by cDNA: gi_1237101_gb_L40358.1_ATHKINHC	---	247115_at	317.808	244.576	241.746	193.021	130.902	178.189	198.497	166.818	167.371	268.043	182.657	0.624417	0.0319337	1.09133	0.609712	0.681447	0.088192
AT5G65940	3-hydroxyisobutyryl-coenzyme A hydrolase / CoA-thioester hydrolase (CHY1)	3-hydroxyisobutyryl-coenzyme A hydrolase ; supported by cDNA: gi_8572759_gb_AF276301.1_AF276301	CHY1	247117_at	751.647	791.335	844.937	586.116	528.864	880.615	795.041	716.314	665.198	795.973	755.678	0.835705	0.308827	1.13602	0.573629	0.949376	0.441872
AT5G65900	DEAD/DEAH box helicase, putative	ATP-dependent RNA helicase-like ; supported by cDNA: gi_16649120_gb_AY059930.1_	---	247119_at	94.7059	86.4484	82.1063	69.5246	56.4863	85.3031	81.5198	73.4672	70.438	87.7535	77.4935	0.80268	0.130256	1.10017	0.572349	0.883081	0.166247
AT5G65990	amino acid transporter family protein	amino acid transporter protein-like	---	247120_at	280.273	513.058	500.74	395.169	405.72	349.237	425.897	345.703	383.375	431.357	385.8	0.888766	0.569777	1.00633	0.952305	0.894388	0.685707
AT5G66010	heterogeneous nuclear ribonucleoprotein, putative / hnRNP, putative	putative protein contains similarity to ribonucleoprotein F	---	247121_at	278.822	272.229	315.693	331.578	304.59	404.511	299.415	250.087	346.893	288.915	274.751	1.20068	0.151523	0.792034	0.189621	0.950977	0.615384
AT5G66050	expressed protein	unknown protein	---	247123_at	521.575	373.971	285.226	586.739	366.544	912.12	488.912	670.205	621.801	393.591	579.559	1.57982	0.257128	0.932064	0.857087	1.47249	0.194615
AT5G66060	oxidoreductase, 2OG-Fe(II) oxygenase family protein	prolyl 4-hydroxylase, alpha subunit-like protein	---	247124_at	128.526	161.006	151.804	75.6055	47.3017	123.751	103.789	67.1146	82.2193	147.112	85.4519	0.55889	0.0558968	1.03932	0.925646	0.580864	0.0446619
AT5G66070	zinc finger (C3HC4-type RING finger) family protein	putative protein contains similarity to unknown protein (gb|AAF18680.1)	---	247125_at	236.688	250.87	178.353	466.532	465.534	472.807	654.79	744.915	468.291	221.97	699.852	2.1097	0.000382337	1.49448	0.0063209	3.15291	0.00168638
AT5G66100	La domain-containing protein	putative protein similar to unknown protein (pir||T04699)	---	247127_at	144.947	167.081	189.277	149.371	167.99	185.539	170.98	161.599	167.634	167.102	166.29	1.00318	0.975849	0.991982	0.929205	0.99514	0.964669
AT5G66180	expressed protein	putative protein contains similarity to nucleolar protein	---	247130_at	408.839	458.793	416.096	391.837	343.746	475.155	336.271	319.818	403.579	427.909	328.044	0.943142	0.588565	0.812837	0.22756	0.76662	0.0177212
AT5G66190	ferredoxin--NADP(+) reductase, putative / adrenodoxin reductase, putative	ferredoxin-NADP+ reductase	---	247131_at	1435.75	1622.09	1819.9	1229.06	1451.13	1997.95	1384.15	1252.85	1559.38	1625.92	1318.5	0.959078	0.806268	0.845527	0.479367	0.810926	0.135134
AT5G66200	armadillo/beta-catenin repeat family protein	putative protein strong similarity to unknown protein (pir||T10240)	---	247132_at	347.285	315.449	227.595	448.649	294.218	333.043	487.335	461.098	358.637	296.776	474.216	1.20844	0.350559	1.32227	0.15287	1.59789	0.0329571
AT5G66170	senescence-associated family protein	senescence-associated protein contains similarity to ketoconazole resistant protein GI:928938 and senescence-associated protein GI:1046268 from [Arabidopsis thaliana]; supported by full-length cDN ...	---	247136_at	2737.24	2994.04	1502.56	409.305	520.319	230.536	765.733	419.695	386.72	2411.28	592.714	0.16038	0.0123926	1.53267	0.309601	0.245809	0.0581182
AT5G66210	calcium-dependent protein kinase family protein / CDPK family protein	calcium-dependent protein kinase ;supported by full-length cDNA: Ceres:18901.	---	247137_at	112.46	114.593	145.875	82.058	66.5858	130.658	107.024	153.938	93.1007	124.309	130.481	0.748943	0.231084	1.40151	0.30702	1.04965	0.800481
AT5G66120	3-dehydroquinate synthase, putative	3-dehydroquinate synthase-like protein ;supported by full-length cDNA: Ceres:117923.	---	247138_at	2018.77	1809.72	1580.55	1795.6	2090.47	2642.34	2205.01	2459.57	2176.14	1803.01	2332.29	1.20695	0.251458	1.07176	0.672107	1.29355	0.0677625
AT5G66090	expressed protein	unknown protein ;supported by full-length cDNA: Ceres:124621.	---	247139_at	132.939	232.908	254.415	108.485	90.5605	114.563	131.813	101.608	104.536	206.754	116.71	0.505607	0.0551172	1.11646	0.465626	0.564489	0.167153
AT5G66250	kinectin-related	putative protein similar to unknown protein (gb AAD20127.1); supported by full-length cDNA: Ceres: 11225.	---	247140_at	678.922	679.83	590.662	901.693	790.381	1101.21	955.873	753.318	931.096	649.805	854.595	1.43289	0.0423073	0.917838	0.621743	1.31516	0.0940933
AT5G65560	pentatricopeptide (PPR) repeat-containing protein	putative protein strong similarity to unknown protein (gb|AAF20217.1)	---	247141_at	183.845	150.411	141.818	217.48	116.275	131.177	148.457	136.595	154.977	158.691	142.526	0.976597	0.918401	0.919658	0.781029	0.898135	0.41495
AT5G65570	pentatricopeptide (PPR) repeat-containing protein	putative protein strong similarity to unknown protein (dbj|BAA93030.1)	---	247142_at	69.8988	54.7553	52.7805	64.773	41.1593	71.6421	46.6456	54.0802	59.1914	59.1449	50.3629	1.00079	0.996735	0.850848	0.522728	0.851518	0.326731
AT5G65630	DNA-binding bromodomain-containing protein	putative protein contains similarity to RING3 protein	---	247147_at	896.272	828.957	748.464	446.514	378.233	660.399	847.153	1074.43	495.049	824.564	960.79	0.600376	0.0257249	1.9408	0.0437329	1.16521	0.270479
AT5G65670	auxin-responsive protein / indoleacetic acid-induced protein 9 (IAA9)	auxin-induced protein IAA9 (pir |T05902) ;supported by full-length cDNA: Ceres:31563.	IAA9	247148_at	2540.36	1852.4	1756.19	1755.96	1548.73	3271.77	2141.69	2289.97	2192.15	2049.65	2215.83	1.06953	0.822958	1.0108	0.975255	1.08108	0.642931
AT5G65660	hydroxyproline-rich glycoprotein family protein	unknown protein ;supported by full-length cDNA: Ceres:25419.	---	247149_at	125.806	108.357	90.5416	105.581	124.625	95.5246	102.063	210.31	108.577	108.235	156.187	1.00316	0.980677	1.43849	0.337601	1.44304	0.340587
AT5G65620	peptidase M3 family protein / thimet oligopeptidase family protein	oligopeptidase A ; supported by cDNA: gi_15028226_gb_AY045936.1_	---	247152_at	1712.16	1964.39	1403.24	2575.11	2356.8	2480.81	1834.02	1888.55	2470.91	1693.26	1861.29	1.45926	0.0111135	0.753281	0.00541694	1.09923	0.483038
AT5G65700	leucine-rich repeat transmembrane protein kinase, putative	receptor protein kinase-like protein	---	247153_at	871.51	1047.82	949.166	238.005	217.247	274.877	357.477	402.608	243.377	956.166	380.043	0.254534	0.000186572	1.56154	0.0156497	0.397465	0.0034487
AT5G65710	leucine-rich repeat transmembrane protein kinase, putative	receptor protein kinase-like protein	---	247154_at	1417.07	1417.48	1028.98	1960.82	1461	1643.05	1609.81	1312.14	1688.29	1287.84	1460.98	1.31094	0.109441	0.865359	0.375152	1.13444	0.451511
AT5G65750	2-oxoglutarate dehydrogenase E1 component, putative / oxoglutarate decarboxylase, putative / alpha-ketoglutaric dehydrogenase, putative	2-oxoglutarate dehydrogenase, E1 component	---	247155_at	511.462	637.669	564.77	285.01	252.852	395.5	374.117	435.735	311.121	571.3	404.926	0.544583	0.0100583	1.30151	0.217716	0.708779	0.0505429
AT5G65760	serine carboxypeptidase S28 family protein	lysosomal Pro-X carboxypeptidase	---	247156_at	1013.05	1160.58	865.709	1344.78	1259.79	1564.2	1421.75	1238.59	1389.59	1013.11	1330.17	1.3716	0.0388992	0.957239	0.69071	1.31295	0.0916079
AT5G65770	nuclear matrix constituent protein-related	nuclear matrix constituent protein 1 (NMCP1)-like	---	247157_at	291.959	334.734	296.691	368.114	350.891	502.742	407.374	371.025	407.249	307.795	389.199	1.32312	0.116918	0.955678	0.794511	1.26448	0.0347274
AT5G65780	branched-chain amino acid aminotransferase 5 / branched-chain amino acid transaminase 5 (BCAT5)	branched-chain amino acid aminotransferase	BCAT5	247158_at	482.867	595.06	577.769	266.013	223.024	389.477	346.428	302.409	292.838	551.899	324.418	0.530601	0.0130949	1.10784	0.667117	0.587822	0.0177333
AT5G65810	expressed protein	putative protein similar to unknown protein (emb CAB66910.1);supported by full-length cDNA: Ceres:36946.	---	247161_at	605.294	675.334	730.713	205.853	333.813	238.051	360.06	309.338	259.239	670.447	334.699	0.386666	0.0014717	1.29108	0.250327	0.499218	0.00694117
AT5G65685	soluble glycogen synthase-related	Expressed protein ; supported by cDNA: gi_15215828_gb_AY050444.1_	---	247163_at	1003.73	959.279	865.551	1099.07	914.587	826.739	788.707	743.491	946.798	942.854	766.099	1.00418	0.967136	0.809147	0.183624	0.812532	0.0492772
AT5G65720	cysteine desulfurase, mitochondrial (NIFS)	NifS-like aminotranfserase ; supported by cDNA: gi_15292880_gb_AY050874.1_	---	247164_at	410.481	402.028	478.426	365.609	315.689	382.859	376.94	324.144	354.719	430.311	350.542	0.824331	0.0741884	0.988224	0.906166	0.814624	0.119378
AT5G65840	expressed protein	unknown protein	---	247166_at	355.451	482.72	680.652	543.457	418.92	565.709	651.108	423.691	509.362	506.274	537.4	1.0061	0.977961	1.05504	0.803579	1.06148	0.847579
AT5G65850	F-box family protein	unknown protein	---	247167_at	52.0402	40.7415	37.4748	57.6726	42.421	45.0402	50.1883	42.6458	48.3779	43.4188	46.417	1.11421	0.485051	0.959467	0.788757	1.06905	0.669154
AT5G65520	expressed protein	unknown protein	---	247169_at	195.878	193.383	177.004	240.744	163.612	196.064	186.173	182.348	200.14	188.755	184.26	1.06032	0.648338	0.920655	0.620942	0.976188	0.603702
AT5G65540	expressed protein	unknown protein	---	247171_at	319.999	441.736	347.741	360.576	476.457	443.145	456.105	487.925	426.726	369.825	472.015	1.15386	0.322294	1.10613	0.397637	1.27632	0.128388
AT5G65260	polyadenylate-binding protein family protein / PABP family protein	poly(A)-binding protein II-like ; supported by cDNA: gi_14423493_gb_AF386984.1_AF386984	---	247173_at	925.655	1105.29	1324.58	801.602	591.837	829.444	700.721	756.959	740.961	1118.51	728.84	0.662455	0.0516878	0.983642	0.91035	0.651618	0.0809939
AT5G65250	expressed protein	unknown protein ; supported by cDNA: gi_15028312_gb_AY045959.1_	---	247174_at	611.276	532.27	696.487	427.81	339.71	503.887	509.58	383.04	423.803	613.344	446.31	0.69097	0.0475383	1.05311	0.789875	0.727666	0.119395
AT5G65280	lanthionine synthetase C-like family protein	G protein-coupled receptor-like protein ; supported by cDNA: gi_15451139_gb_AY054650.1_	---	247175_at	329.794	486.843	638.033	122.225	118.234	122.493	80.1446	139.218	120.984	484.89	109.681	0.249508	0.0149878	0.906577	0.644127	0.226199	0.0490425
AT5G65110	acyl-CoA oxidase (ACX2)	acyl-CoA oxidase (gb|AAC13497.1) ; supported by cDNA: gi_3044211_gb_AF057043.1_AF057043	ACX2	247176_at	11498.7	9949.87	7793.55	11674.7	11834.8	12282.8	12754	11632	11930.8	9747.39	12193	1.224	0.115629	1.02198	0.622537	1.2509	0.189958
AT5G65300	expressed protein	unknown protein ; supported by cDNA: gi_13877834_gb_AF370180.1_AF370180	---	247177_at	201.901	135.327	88.6524	122.691	130.208	132.338	140.632	283.596	128.412	141.96	212.114	0.904566	0.702365	1.65182	0.21509	1.49418	0.37875
AT5G65440	expressed protein	putative protein strong similarity to unknown protein (pir||T05573)	---	247183_at	182.173	255.513	282.452	68.5469	47.3719	120.14	80.3313	97.3286	78.6864	240.046	88.83	0.327797	0.0119885	1.12891	0.74637	0.370054	0.0307787
AT5G65450	ubiquitin carboxyl-terminal hydrolase family protein / zinc finger (MYND type) family protein	putative protein contains similarity to ubiquitin carboxyl-terminal hydrolase	---	247184_at	365.469	380.756	295.902	274.456	166.211	208.063	257.974	200.954	216.243	347.376	229.464	0.622506	0.0327735	1.06114	0.792083	0.660563	0.0595954
AT5G65460	kinesin motor protein-related	putative protein contains similarity to kinesin heavy chain	---	247185_at	144.994	144.086	155.886	267.26	241.241	249.851	271.421	235.727	252.784	148.322	253.574	1.70429	0.000256509	1.00313	0.964952	1.70962	0.00505386
AT5G65470	expressed protein	putative protein contains similarity to auxin-independent growth promoter	---	247186_at	262.746	382.968	381.963	776.615	774.987	574.838	591.645	903.74	708.813	342.559	747.692	2.06917	0.00932889	1.05485	0.805899	2.18267	0.0499121
AT5G65490	expressed protein	putative protein similar to unknown protein (dbj BAA75199.1)	---	247187_at	141.716	190.362	178.981	175.921	170.254	191.362	217.595	159.848	179.179	170.353	188.722	1.05181	0.610291	1.05326	0.706232	1.10783	0.567501
AT5G65430	14-3-3 protein GF14 kappa (GRF8)	14-3-3 protein GF14kappa (grf8) identical to 14-3-3 protein GF14 kappa GI:5802794, SP:P48348 from [Arabidopsis thaliana];supported by full-length cDNA: Ceres:12817.	GF14kappa	247188_at	1693.9	1112.68	1131.06	2315.17	1547.85	2484.08	1832.53	1951.98	2115.7	1312.55	1892.25	1.61191	0.0807325	0.894384	0.59282	1.44166	0.103413
AT5G65420	cyclin, putative	D-type cyclin (emb|CAB41347.1) ;supported by full-length cDNA: Ceres:106335.	---	247190_at	85.5979	133.617	102.958	35.519	48.8188	37.0053	39.9677	40.4062	40.4477	107.391	40.187	0.37664	0.0102769	0.993554	0.964749	0.374212	0.0340876
AT5G65360	histone H3	histone H3 (sp|P05203) ; supported by cDNA: gi_13926210_gb_AF370577.1_AF370577	---	247192_at	2956.38	3643.96	4899.68	729.49	468.939	1041.34	1013.38	836.379	746.59	3833.34	924.879	0.194762	0.00647247	1.23881	0.483447	0.241272	0.0290578
AT5G65380	ripening-responsive protein, putative	putative protein strong similarity to unknown protein (emb|CAB89401.1); supported by cDNA: gi_14030730_gb_AF375456.1_AF375456	---	247193_at	760.853	725.492	489.851	186.515	142.384	184.05	188.475	214.892	170.983	658.732	201.683	0.259564	0.00481856	1.17955	0.238905	0.306169	0.0254942
AT5G65480	expressed protein	putative protein similar to unknown protein (pir |T05633); supported by cDNA: gi_16604319_gb_AY058058.1_	---	247194_at	1494.82	1289.36	1055.81	2178.26	1409.35	1994.1	1652.8	1483.87	1860.57	1280	1568.33	1.45357	0.092927	0.842933	0.409744	1.22526	0.198762
AT5G65240	leucine-rich repeat family protein / protein kinase family protein	receptor-like protein kinase	---	247197_at	30.5117	33.6683	36.9087	16.6929	21.1079	31.9455	29.8452	24.0973	23.2488	33.6962	26.9713	0.689953	0.0996339	1.16011	0.592249	0.800424	0.126778
AT5G65290	LMBR1 integral membrane family protein	unknown protein	---	247198_at	256.26	378.655	244.529	369.257	344.656	581.31	459.037	431.801	431.741	293.148	445.419	1.47278	0.184369	1.03168	0.897332	1.51944	0.073467
AT5G65210	bZIP family transcription factor (TGA1)	DNA binding protein TGA1a homolog ;supported by full-length cDNA: Ceres:31032.	---	247199_at	61.2631	74.4581	72.6378	110.674	134.404	166.316	110.034	129.485	137.131	69.453	119.759	1.97445	0.0152597	0.873321	0.488083	1.72432	0.0113003
AT5G65220	ribosomal protein L29 family protein	50S ribosomal protein L29 ; supported by full-length cDNA: Ceres: 16740.	---	247201_at	772.492	1234.29	1710.07	167.351	276.009	261.982	366.527	282.593	235.114	1238.95	324.56	0.189769	0.0212105	1.38044	0.19639	0.261964	0.0799327
AT5G65270	Ras-related GTP-binding family protein	GTP-binding protein ; supported by full-length cDNA: Ceres: 30437.	---	247202_at	750.648	822.175	723.614	1237.36	855.905	931.495	1075.44	927.715	1008.25	765.479	1001.58	1.31715	0.113665	0.993378	0.969393	1.30843	0.0386213
AT5G65180	expressed protein	unknown protein ; supported by cDNA: gi_14334503_gb_AY034943.1_	---	247203_at	246.294	258.183	236.684	285.278	314.082	317.027	286.4	233.977	305.463	247.054	260.189	1.23642	0.00795899	0.851786	0.149774	1.05317	0.578087
AT5G64990	Ras-related GTP-binding protein, putative	GTP binding protein-like	---	247204_at	69.1265	66.8151	116.713	74.9512	52.4805	99.5957	51.6263	57.6756	75.6758	84.2182	54.651	0.898568	0.707628	0.722173	0.320577	0.648921	0.255904
AT5G64950	mitochondrial transcription termination factor-related / mTERF-related	putative protein similar to unknown protein (emb|CAB62602.1);supported by full-length cDNA: Ceres:142672.	---	247206_at	349.036	295.599	304.763	174.893	157.351	146.072	161.528	138.249	159.439	316.466	149.888	0.50381	0.0010578	0.940099	0.540634	0.473631	0.00542856
AT5G65000	nucleotide-sugar transporter family protein	putative protein similar to unknown protein (ref|NP_036375.1);supported by full-length cDNA: Ceres:142216.	---	247207_at	1618.63	1221.03	1212.5	1255.56	1046.79	1108.33	1072.15	936.314	1136.89	1350.72	1004.23	0.841694	0.221004	0.883314	0.255528	0.74348	0.150257
AT5G64830	programmed cell death 2 C-terminal domain-containing protein	putative protein contains similarity to unknown protein (gb|AAF47170.1);supported by full-length cDNA: Ceres:13188.	---	247209_at	362.353	362.244	440.232	585.614	387.662	433.067	384.342	433.258	468.781	388.276	408.8	1.20734	0.284896	0.872048	0.504944	1.05286	0.628135
AT5G65020	annexin 2 (ANN2)	annexin ;supported by full-length cDNA: Ceres:1728.	ANN2	247210_at	257.526	301.093	415.65	90.3863	86.6891	110.024	140.3	130.016	95.6998	324.757	135.158	0.294682	0.00864032	1.41231	0.0298144	0.416182	0.0529515
AT5G64880	expressed protein	unknown protein ; supported by full-length cDNA: Ceres: 20274.	---	247211_at	342.006	236.838	220.987	341.689	242.226	458.939	354.143	346.912	347.618	266.61	350.528	1.30384	0.330762	1.00837	0.973569	1.31476	0.185957
AT5G64850	expressed protein	putative protein similar to unknown protein (emb|CAB61744.1); supported by full-length cDNA: Ceres: 31648.	---	247214_at	787.45	1635.25	1255.51	1013.34	1918.39	1258.19	1528.26	1387.18	1396.64	1226.07	1457.72	1.13912	0.664531	1.04374	0.873591	1.18894	0.522506
AT5G64860	4-alpha-glucanotransferase, putative / disproportionating enzyme, putative	4-alpha-glucanotransferase ; supported by cDNA: gi_14335103_gb_AY037231.1_	---	247216_at	168.032	209.745	337.703	39.309	31.676	135.496	126.962	153.833	68.8271	238.494	140.397	0.288591	0.0497593	2.03986	0.204416	0.588684	0.237493
AT5G65050 /// AT5G65060	MADS-box protein (MAF2)	MADS box transcription factors-like protein ; supported by cDNA: gi_11545548_gb_AF312667.1_AF312667	---	247217_s_at	316.536	263.958	304.659	424.902	260.995	343.581	313.869	370.678	343.16	295.051	342.273	1.16305	0.38979	0.997418	0.989925	1.16005	0.207819
AT5G65010	asparagine synthetase 2 (ASN2)	asparagine synthetase (gb|AAC72837.1) ; supported by cDNA: gi_3859535_gb_AF095453.1_AF095453	ASN2	247218_at	128.755	231.919	372.315	99.7377	137.924	64.1944	106.66	110.538	100.619	244.33	108.599	0.411816	0.123053	1.07931	0.790727	0.444478	0.233155
AT5G64920	COP1-interacting protein (CIP8) / zinc finger (C3HC4-type RING finger) family protein	COP1-interacting protein CIP8 ; supported by cDNA: gi_5929905_gb_AF162150.1_AF162150	---	247219_at	595.145	483.971	444.852	707.357	446.291	581.35	520.414	400.89	578.333	507.989	460.652	1.13847	0.467906	0.796517	0.351838	0.906814	0.564019
AT5G64960	cyclin-dependent kinase, putative / CDK, putative	cdc2-like protein kinase ; supported by cDNA: gi_13430443_gb_AF360134.1_AF360134	---	247220_at	252.918	368.233	390.656	313.329	349.01	500.832	390.563	410.706	387.724	337.269	400.635	1.1496	0.519824	1.0333	0.873598	1.18788	0.337143
AT5G64813	GTP-binding protein-related	Expressed protein ; supported by cDNA: gi_13430581_gb_AF360203.1_AF360203	---	247221_at	396.287	447.517	365.735	368.904	464.566	480.409	513.243	497.265	437.96	403.18	505.254	1.08626	0.456325	1.15365	0.234545	1.25317	0.047357
AT5G64840	ABC transporter family protein	ABC transporter protein 1-like ; supported by cDNA: gi_15912314_gb_AY056435.1_	---	247222_at	294.673	712.675	830.552	2251.85	1773.53	1624.81	1564.88	1235.96	1883.4	612.634	1400.42	3.07426	0.0070085	0.74356	0.175297	2.2859	0.047813
AT5G65070	MADS-box protein (MAF4)	MADS box transcription factor-like	---	247223_at	84.6527	73.4785	72.5166	72.8793	82.126	87.8864	91.3056	118.168	80.9639	76.8826	104.737	1.05308	0.524125	1.29363	0.130409	1.3623	0.0887721
AT5G65080	MADS-box family protein	MADS box transcription factor-like protein	---	247224_at	63.1283	46.0608	36.8885	31.671	63.8646	45.1047	31.6693	52.4675	46.8801	48.6925	42.0684	0.962779	0.888128	0.897362	0.759147	0.863961	0.635296
AT5G65140	trehalose-6-phosphate phosphatase, putative	trehalose-6-phosphate phosphatase	---	247228_at	62.0388	49.7048	54.2649	495.694	236.835	416.541	378.896	759.454	383.023	55.3362	569.175	6.92176	0.0129073	1.48601	0.360473	10.2858	0.0362194
AT5G64940	ABC1 family protein	ABC transporter-like	---	247232_at	416.126	1248.25	1287.25	927.63	1194.94	1029.37	1248.19	905.164	1050.65	983.878	1076.68	1.06786	0.831806	1.02478	0.883017	1.09432	0.82656
AT5G64970	mitochondrial substrate carrier family protein	mitochondrial carrier protein-like	---	247233_at	223.783	202.524	178.658	186.117	148.223	227.848	220.836	172.858	187.396	201.655	196.847	0.92929	0.61819	1.05043	0.802763	0.976157	0.857263
AT5G64580	AAA-type ATPase family protein	putative protein contains similarity to FtsH	---	247235_at	159.333	249.352	230.13	50.8662	82.2156	61.9725	66.9141	61.3247	65.0181	212.938	64.1194	0.305338	0.00686733	0.986178	0.945151	0.301117	0.024566
AT5G64600	expressed protein	auxin-independent growth promoter-like protein	---	247237_at	224.448	250.031	210.254	286.543	321.501	384.743	288.005	276.774	330.929	228.244	282.389	1.44989	0.0296014	0.853323	0.284434	1.23722	0.040305
AT5G64610	histone acetyltransferase, putative	histone acetyltransferase	---	247238_at	613.203	590.188	615.959	706.828	545.115	780.574	615.53	726.758	677.505	606.45	671.144	1.11717	0.367554	0.99061	0.952749	1.10668	0.227608
AT5G64660	U-box domain-containing protein	putative protein strong similarity to unknown protein (emb|CAB89350.1)	---	247240_at	76.9303	56.0297	77.5938	107.961	53.8558	107.58	116.513	165.263	89.799	70.1846	140.888	1.27947	0.367326	1.56893	0.181389	2.00739	0.0401568
AT5G64680	expressed protein	unknown protein	---	247241_at	288.393	277.71	437.37	92.7625	85.0798	190.003	142.423	176.301	122.615	334.491	159.362	0.366572	0.0263176	1.29969	0.477387	0.476431	0.0813361
AT5G64650	ribosomal protein L17 family protein	50S ribosomal protein L17 ;supported by full-length cDNA: Ceres:2806.	---	247247_at	168.951	336.69	438.05	63.9135	81.9622	93.5575	71.6913	95.0894	79.8111	314.564	83.3903	0.25372	0.0409869	1.04485	0.816558	0.265098	0.10756
AT5G64560	magnesium transporter CorA-like family protein (MRS2-2)	putative protein contains similarity to unknown protein (emb|CAB89361.1);supported by full-length cDNA: Ceres:106187.	---	247248_at	562.456	525.575	451.698	538.144	433.709	544.473	521.654	504.311	505.442	513.243	512.982	0.9848	0.879954	1.01492	0.882268	0.999492	0.995493
AT5G64670	ribosomal protein L15 family protein	putative protein similar to unknown protein (ref|NP_014115.1);supported by full-length cDNA: Ceres:14033.	---	247249_at	523.178	921.886	1124.3	197.315	219.77	236.744	208.612	213.661	217.943	856.454	211.136	0.254471	0.0225899	0.96877	0.678085	0.246524	0.0661567
AT5G64740	cellulose synthase, catalytic subunit, putative	cellulose synthase catalytic subunit	---	247251_at	734.435	509.286	463.327	571.119	398.89	373.972	479.856	431.392	447.994	569.016	455.624	0.787313	0.310064	1.01703	0.931756	0.800722	0.377093
AT5G64780	expressed protein	putative protein similar to unknown protein (pir||T04031); supported by full-length cDNA: Ceres: 144066.	---	247255_at	71.5965	90.9403	84.7236	272.826	265.891	183.692	225.068	221.62	240.803	82.4201	223.344	2.92165	0.00559358	0.927497	0.669045	2.70983	0.000325429
AT5G64730	transducin family protein / WD-40 repeat family protein	putative protein contains similarity to unknown protein (gb|AAF44992.1); supported by cDNA: gi_15028246_gb_AY046038.1_	---	247256_at	200.347	164.129	157.858	167.983	133.632	176.832	140.021	172.111	159.482	174.112	156.066	0.915978	0.477309	0.978578	0.879935	0.896356	0.450692
AT5G64760	26S proteasome regulatory subunit, putative (RPN5)	proteasome regulatory subunit-like ; supported by cDNA: gi_17063180_gb_AY062113.1_	---	247257_at	356.074	378.194	417.311	295.235	170.852	470.734	428.867	580.134	312.274	383.86	504.5	0.813511	0.465402	1.61557	0.223552	1.31428	0.142049
AT5G64816	expressed protein	expressed protein similar to unknown protein (gb|AAF03448.1); supported by full-length cDNA: Ceres: 97900.	---	247258_at	527.797	428.229	480.276	172.885	177.87	133.9	168.24	173.83	161.552	478.767	171.035	0.337432	0.000576886	1.0587	0.635942	0.357241	0.0036936
AT5G64930	CPR5 protein, putative	CPR5 protein, putative Constitutive expressor of Pathogensis Related genes 5 (cpr5); regulator of disease resistance and senescence (Plant J. (2001)26(4)409-420.; supported by cDNA: gi_14245678_g ...	---	247259_at	547.752	515.224	466.949	1154.66	953.431	808.647	1105.68	821.427	972.246	509.975	963.552	1.90646	0.0109354	0.991057	0.961826	1.88941	0.0259727
AT5G64500	membrane protein-related	putative protein contains similarity to unknown protein (gb|AAD15581.1); supported by cDNA: gi_14334565_gb_AY034956.1_	---	247260_at	783.949	670.042	611.82	811.254	830.552	731.27	820.884	740.72	791.025	688.604	780.802	1.14874	0.157482	0.987076	0.849052	1.13389	0.289134
AT5G64460	expressed protein	ZW10-like protein ; supported by cDNA: gi_14334941_gb_AY035144.1_	---	247261_at	1045.02	716.232	654.02	910.375	836.119	889.571	865.169	769.784	878.688	805.091	817.477	1.09141	0.582725	0.930337	0.271971	1.01538	0.943378
AT5G64440	amidase family protein	putative protein contains similarity to glutamyl-tRNA amidotransferase subunit A; supported by cDNA: gi_8163874_gb_AF223949.1_AF223949	---	247262_at	560.29	542.746	521.659	747.095	444.389	779.107	758.095	857.067	656.863	541.565	807.581	1.2129	0.342765	1.22945	0.367912	1.4912	0.00673442
AT5G64470	expressed protein	putative protein similar to unknown protein (gb|AAD15463.1); supported by cDNA: gi_13430633_gb_AF360229.1_AF360229	---	247263_at	157.594	203.226	156.55	226.588	211.584	286.342	254.957	222.143	241.505	172.457	238.55	1.40038	0.0662181	0.987764	0.932061	1.38324	0.0660134
AT5G64550	loricrin-related	putative protein strong similarity to unknown protein (emb|CAB89363.1)	---	247265_at	268.012	367.458	285.914	905.929	633.295	743.039	549.268	490.158	760.754	307.128	519.713	2.47699	0.00591482	0.683155	0.104548	1.69217	0.0182267
AT5G64140	40S ribosomal protein S28 (RPS28C)	40S ribosomal protein S28 (sp|P34789) ;supported by full-length cDNA: Ceres:36501.	---	247267_at	1184.88	2059.47	2574.89	681.452	802.091	723.324	672.401	744.149	735.622	1939.75	708.275	0.379236	0.0416877	0.962824	0.640934	0.365138	0.100475
AT5G64220	calmodulin-binding protein	ER66 protein-like	---	247270_at	434.145	381.656	341.165	392.211	324.84	473.093	353.578	380.873	396.715	385.655	367.226	1.02868	0.837713	0.925667	0.636399	0.952212	0.645805
AT5G64270	splicing factor, putative	nuclear protein-like	---	247271_at	924.987	847.818	917.776	1182.62	860.395	1404.57	1401.57	1262.32	1149.2	896.861	1331.94	1.28135	0.189645	1.15902	0.449073	1.48512	0.00563284
AT5G64300	riboflavin biosynthesis protein, putative (RIBA)	GTP cyclohydrolase II; 3,4-dihydroxy-2-butanone-4-phoshate synthase (emb|CAA03884.1) supported by cDNA: gi_940382_dbj_D45165.1_ATHGTPCII	RIBA	247272_at	259.561	328.462	399.511	205.367	100.574	250.595	229.488	205.745	185.512	329.178	217.617	0.563561	0.0749782	1.17306	0.618701	0.661091	0.125513
AT5G64340	expressed protein	unknown protein	---	247273_at	101.528	134.664	138.171	130.752	98.2803	144.832	102.129	114.843	124.622	124.788	108.486	0.998668	0.993098	0.870526	0.445406	0.869366	0.378029
AT5G64360	DNAJ heat shock N-terminal domain-containing protein	putative protein similar to unknown protein (emb|CAB89376.1)	---	247274_at	210.397	176.557	190.027	206.863	114.806	206.867	168.939	141.385	176.179	192.327	155.162	0.916038	0.642612	0.880707	0.643	0.806762	0.107356
AT5G64370	beta-ureidopropionase, putative / beta-alanine synthase, putative	beta-ureidopropionase	---	247275_at	1401.79	1617.15	1033.21	2553.3	2714.55	2850.62	2434.23	2317.9	2706.16	1350.72	2376.06	2.0035	0.00207923	0.87802	0.0694833	1.75911	0.0196495
AT5G64390	KH domain-containing RNA-binding protein (HEN4)	putative protein contains similarity to RNA-binding protein	---	247276_at	194.749	231.975	185.76	262.106	127.61	271.091	251.059	188.437	220.269	204.161	219.748	1.0789	0.756527	0.997637	0.994048	1.07635	0.635311
AT5G64420	DNA polymerase V family	putative protein similar to unknown protein (pir||T00246)	---	247277_at	211.891	255.539	267.525	132.322	128.856	128.109	151.762	218.17	129.762	244.985	184.966	0.529673	0.00244856	1.42542	0.112471	0.755009	0.166499
AT5G64380	fructose-1,6-bisphosphatase family protein	fructose-bisphosphatase-like protein ;supported by full-length cDNA: Ceres:1888.	---	247278_at	121.438	128.32	141.981	99.8087	117.41	93.9413	94.3459	98.9251	103.72	130.58	96.6355	0.794306	0.0444075	0.931695	0.499994	0.740051	0.0238032
AT5G64310	arabinogalactan-protein (AGP1)	arabinogalactan-protein (gb|AAC77823.1) ;supported by full-length cDNA: Ceres:25423.	AGP1	247279_at	158.292	255.034	375.012	259.894	172.194	193.644	450.319	835.194	208.577	262.779	642.756	0.793735	0.470109	3.08163	0.0602642	2.44599	0.104291
AT5G64260	phosphate-responsive protein, putative	phi-1-like protein ;supported by full-length cDNA: Ceres:37357.	---	247280_at	163.924	161.682	264.057	1593.3	1985.75	2541.16	4377.6	5636.95	2040.07	196.554	5007.28	10.3792	0.00264843	2.45446	0.0150407	25.4753	0.00200476
AT5G64350	FK506-binding protein (FKBP12) / immunophilin	immunophilin (gb|AAB57847.1) ;supported by full-length cDNA: Ceres:10243.	---	247281_at	6010.59	6765.07	6638.54	4966.4	5162.23	5949.93	5803.31	5967.94	5359.52	6471.4	5885.63	0.828185	0.0431421	1.09816	0.272931	0.909482	0.152743
AT5G64250	2-nitropropane dioxygenase family / NPD family	2-nitropropane dioxygenase-like protein ;supported by full-length cDNA: Ceres:207555.	---	247283_at	403.454	399.12	427.275	1026.39	902.872	960.566	2012.32	2538.75	963.275	409.95	2275.54	2.34974	0.000113264	2.36229	0.0073567	5.55077	0.00247805
AT5G64400	expressed protein	putative protein similar to unknown protein (emb|CAB89373.1); supported by cDNA: gi_14334413_gb_AY034898.1_	---	247285_at	8457.45	7486.43	6986.27	6544.92	5585.72	5969.66	7793.87	6761.77	6033.43	7643.38	7277.82	0.789366	0.0351135	1.20625	0.0991717	0.952172	0.626897
AT5G64280	oxoglutarate/malate translocator, putative	2-oxoglutarate/malate translocator ; supported by cDNA: gi_15028072_gb_AY045893.1_	---	247286_at	440.663	459.086	398.894	691.007	620.494	776.933	617.156	607.444	696.145	432.881	612.3	1.60817	0.00563329	0.879559	0.247284	1.41448	0.00453549
AT5G64290	oxoglutarate/malate translocator, putative	2-oxoglutarate/malate translocator ; supported by cDNA: gi_15810580_gb_AY056329.1_	---	247289_at	756.694	858.067	669.62	812.974	832.472	713.9	741.946	577.782	786.449	761.46	659.864	1.03282	0.72291	0.839043	0.200415	0.866577	0.355366
AT5G64480	expressed protein	unknown protein	---	247291_at	60.9333	39.8532	48.7484	55.9041	35.8451	41.2431	48.9636	34.0701	44.3307	49.845	41.5168	0.889372	0.554462	0.936525	0.786867	0.832919	0.451392
AT5G64510	expressed protein	putative protein similar to unknown protein (pir |T03813)	---	247293_at	43.9152	42.6795	39.4328	69.8104	75.1575	41.4965	396.904	345.306	62.1548	42.0092	371.105	1.47955	0.128251	5.97066	0.000948918	8.83391	0.000439811
AT5G64180	expressed protein	putative protein similar to unknown protein (dbj BAA96220.1); supported by full-length cDNA: Ceres: 16835.	---	247295_at	433.917	365.057	385.68	547.421	425.41	621.722	506.789	488.535	531.518	394.884	497.662	1.34601	0.087748	0.936304	0.67916	1.26027	0.032492
AT5G64160	expressed protein	unknown protein ;supported by full-length cDNA: Ceres:31107.	---	247296_at	623.816	688.832	572.596	1061.58	979.545	836.233	929.265	869.996	959.12	628.415	899.63	1.52625	0.011053	0.937975	0.546769	1.43159	0.0114355
AT5G63840	alpha-glucosidase, putative	glucosidase II alpha subunit	---	247298_at	1917.25	2269.63	1705.18	1566.54	1713.87	1675.97	1444.66	1185.3	1652.13	1964.02	1314.98	0.841195	0.14123	0.795933	0.0574752	0.669535	0.0689872
AT5G63910	expressed protein	unknown protein	---	247300_at	226.141	268.45	179.732	266.246	232.005	368.169	260.825	243.665	288.807	224.774	252.245	1.28488	0.255212	0.873403	0.541141	1.12222	0.474534
AT5G63880	SNF7 family protein	unknown protein ;supported by full-length cDNA: Ceres:13993.	---	247302_at	972.92	1129.68	1079.3	646.715	544.12	810.281	705.069	941.481	667.039	1060.63	823.275	0.628906	0.0120427	1.23422	0.325836	0.776211	0.111911
AT5G63890	histidinol dehydrogenase, putative / HDH, putative	histidinol dehydrogenase ;supported by full-length cDNA: Ceres:40175.	---	247303_at	647.639	817.965	805.863	451.351	473.6	494.413	618.986	530.963	473.121	757.156	574.975	0.624867	0.00723853	1.21528	0.0684807	0.759388	0.101799
AT5G63850	amino acid transporter 4, putative (AAP4)	amino acid transporter AAP4 (pir||S51169) ;supported by full-length cDNA: Ceres:116681.	AAP4	247304_at	4270.38	4569.14	3339.87	7847.95	5407.3	4830.18	3354.28	2914.85	6028.48	4059.8	3134.57	1.48492	0.119317	0.51996	0.0957682	0.772099	0.164405
AT5G63905	expressed protein	Expressed protein ; supported by full-length cDNA: Ceres: 35683.	---	247305_at	204.551	178.354	177.643	309.155	340.848	442.07	552.346	621.394	364.024	186.849	586.87	1.94822	0.012483	1.61217	0.0308125	3.14087	0.000755587
AT5G63870	serine/threonine protein phosphatase (PP7)	ser/thr protein phosphatase catalytic subunit-like protein ; supported by cDNA: gi_15292928_gb_AY050898.1_	PP7	247306_at	492.292	623.358	579.466	346.306	285.091	385.532	352.471	381.759	338.976	565.039	367.115	0.599917	0.00947892	1.08301	0.525465	0.649717	0.0301664
AT5G63860	UVB-resistance protein (UVR8)	UVB-resistance protein UVR8 (gb|AAD43920.1) ; supported by cDNA: gi_5478529_gb_AF130441.1_AF130441	UVR8	247307_at	8204.32	9814.12	8445.48	1149.95	969.467	1636.13	1359.97	1520.5	1251.85	8821.31	1440.24	0.141912	0.000149562	1.15049	0.52681	0.163268	0.00146435
AT5G63930	leucine-rich repeat transmembrane protein kinase, putative	receptor-like protein kinase	---	247308_at	147.221	153.81	117.176	97.581	87.0289	117.36	99.7665	98.2787	100.657	139.402	99.0226	0.72206	0.0541775	0.983765	0.895922	0.710338	0.0694459
AT5G63940	protein kinase family protein	putative protein contains similarity to protein kinase	---	247309_at	222.725	237.795	305.191	306.633	298.38	343.952	419.805	239.654	316.321	255.237	329.729	1.23933	0.102666	1.04239	0.859414	1.29186	0.392107
AT5G63950	SNF2 domain-containing protein / helicase domain-containing protein	putative protein contains similarity to SNF2/RAD54 family (RAD26 subfamily) transcription-repair coupling factor	---	247310_at	120.418	120.759	134.539	249.568	222.165	240.681	205.915	187.709	237.471	125.239	196.812	1.89615	0.000272211	0.828783	0.0467835	1.5715	0.00422811
AT5G63970	copine-related	putative protein strong similarity to unknown protein (gb|AAF01562.1)	---	247312_at	106.561	185.806	222.052	48.7975	62.1031	87.5507	77.0854	106.147	66.1504	171.473	91.6164	0.385777	0.0428129	1.38497	0.257052	0.534289	0.176385
AT5G63980	3'(2'),5'-bisphosphate nucleotidase / inositol polyphosphate 1-phosphatase / FIERY1 protein (FRY1) (SAL1)	3(2),5-bisphosphate nucleotidase ; supported by cDNA: gi_15281147_gb_AY034894.1_	SAL1	247313_at	309.817	446.444	628.617	151.262	157.73	135.511	176.852	237.57	148.168	461.626	207.211	0.320969	0.0276345	1.39849	0.0923392	0.448872	0.126966
AT5G64010	expressed protein	unknown protein	---	247315_at	110.778	116.363	113.001	113.81	147.426	126.021	135.403	122.176	129.086	113.38	128.79	1.13852	0.189876	0.997705	0.984	1.13591	0.0636983
AT5G64030	dehydration-responsive protein-related	ankyrin-like protein	---	247316_at	459.51	654.91	615.886	324.996	195.393	397.337	333.581	209.413	305.909	576.769	271.497	0.530384	0.0321272	0.887509	0.725396	0.470721	0.0425953
AT5G64050	glutamate-tRNA ligase family protein / glutamyl-tRNA synthetase family protein	glutamate-tRNA ligase ; supported by cDNA: gi_11078545_gb_AF241841.1_AF241841	---	247319_at	804.696	723.235	558.005	551.645	506.261	551.946	512.722	461.13	536.617	695.312	486.926	0.771765	0.0990346	0.907399	0.167983	0.700299	0.117474
AT5G64040	photosystem I reaction center subunit PSI-N, chloroplast, putative / PSI-N, putative (PSAN)	photosystem I reaction centre subunit psaN precursor (PSI-N) (sp P49107) ; supported by cDNA: gi_1237123_gb_U32176.1_ATU32176	PSI-N	247320_at	1558.87	2092.36	2590.9	3615.51	3209.14	2249.74	2200.14	1826.03	3024.8	2080.71	2013.08	1.45373	0.133597	0.665526	0.158235	0.967498	0.879234
AT5G09350 /// AT5G64070	phosphatidylinositol 4-kinase, putative	phosphatidylinositol 4-kinase (emb|CAB37928.1)	PI4K	247321_s_at	501.864	383.729	370.747	688.667	488.46	772.672	628.67	526.327	649.933	418.78	577.499	1.55197	0.0698677	0.888551	0.574492	1.379	0.095421
AT5G64090	expressed protein	unknown protein	---	247322_at	305.333	229.741	245.121	295.661	197.57	248.326	216.227	213.18	247.186	260.065	214.704	0.950478	0.742187	0.868591	0.439975	0.825577	0.225311
AT5G64170	dentin sialophosphoprotein-related	putative protein similar to unknown protein (emb|CAB77570.1)	---	247323_at	375.142	1025.82	923.256	1556.77	1686.7	1484.91	1589.81	1499.96	1576.13	774.739	1544.88	2.0344	0.0189688	0.980177	0.732445	1.99407	0.0610276
AT5G64200	arginine/serine-rich splicing factor SC35	putative protein contains similarity to splicing factor	---	247325_at	260.434	360.595	511.071	571.105	607.659	753.047	628.961	686.914	643.937	377.367	657.938	1.7064	0.0436886	1.02174	0.863675	1.7435	0.0620946
AT5G64130	expressed protein	unknown protein ;supported by full-length cDNA: Ceres:10032.	---	247328_at	1487.24	2017.07	1934.03	1193.01	1679.89	1637.72	2071.64	2126.31	1503.54	1812.78	2098.97	0.829411	0.243988	1.39602	0.0602008	1.15788	0.272339
AT5G64150	methylase family protein	putative protein similar to unknown protein (sp|P74003);supported by full-length cDNA: Ceres:158763.	---	247329_at	117.226	198.508	210.515	68.7315	63.4733	71.608	111.755	75.4379	67.9376	175.416	93.5966	0.387294	0.0216557	1.37768	0.161634	0.533568	0.134493
AT5G63510	bacterial transferase hexapeptide repeat-containing protein	putative protein contains similarity to acetyltransferase; supported by full-length cDNA: Ceres: 31971.	---	247330_at	1436.54	2132.47	2223.76	683.922	865.038	928.813	1241.87	967.598	825.924	1930.93	1104.73	0.427735	0.0130195	1.33757	0.139194	0.572127	0.0914411
AT5G63530	copper chaperone (CCH)-related	putative protein contains similarity to ATFP3; supported by cDNA: gi_13430829_gb_AF360327.1_AF360327	---	247331_at	459.085	770.707	686.833	1248.32	1206.59	1166.12	1291.39	1486.01	1207.01	638.875	1388.7	1.88927	0.00409465	1.15053	0.104261	2.17367	0.0128307
AT5G63440	expressed protein	unknown protein ; supported by cDNA: gi_16226477_gb_AF428410.1_AF428410	---	247332_at	162.464	262.698	264.916	142.791	148.679	202.822	202.787	177.79	164.764	230.026	190.288	0.716283	0.16798	1.15492	0.40439	0.827247	0.438603
AT5G63610	protein kinase, putative	cdc2-like protein kinase-like protein supported by full-length cDNA: Ceres: 22817.	---	247334_at	184.991	223.65	204.339	218.632	198.422	380.727	377.424	340.666	265.927	204.327	359.045	1.30148	0.353683	1.35016	0.306506	1.75721	0.00441447
AT5G63640	VHS domain-containing protein / GAT domain-containing protein	putative protein similar to unknown protein (gb|AAF26070.1)	---	247336_at	248.31	299.166	367.106	376.399	338.701	599.232	432.076	488.154	438.111	304.861	460.115	1.43708	0.205684	1.05023	0.850239	1.50926	0.0507807
AT5G63680	pyruvate kinase, putative	pyruvate kinase	---	247338_at	573.236	632.916	749.659	444.221	449.897	514.678	720.988	481.527	469.599	651.937	601.258	0.720314	0.0321015	1.28036	0.255399	0.922264	0.680392
AT5G63760	IBR domain-containing protein	putative protein contains similarity to ARI-like RING zinc finger protein	---	247345_at	438.791	395.025	411.432	403.507	252.964	454.21	260.444	276.04	370.227	415.083	268.242	0.891936	0.507911	0.724533	0.283379	0.646237	0.00353571
AT5G63770	diacylglycerol kinase, putative	diacylglycerol kinase	---	247346_at	162.378	201.32	163.516	187.471	233.203	301.056	221.781	270.034	240.577	175.738	245.908	1.36895	0.140881	1.02216	0.915492	1.39928	0.0638581
AT5G63780	zinc finger (C3HC4-type RING finger) family protein	putative protein similar to unknown protein (gb|AAD32776.1)	---	247347_at	622.341	564.84	488.653	259.992	265.227	359.095	367.334	263.103	294.771	558.611	315.219	0.527686	0.00634239	1.06937	0.743094	0.56429	0.0310477
AT5G63810	beta-galactosidase, putative / lactase, putative	beta-galactosidase (emb CAB64746.1)	---	247348_at	58.9987	58.6515	86.1945	26.3883	27.2598	33.481	21.5463	40.7174	29.043	67.9482	31.1318	0.427429	0.0143541	1.07192	0.803882	0.45817	0.075531
AT5G63830	zinc finger (HIT type) family protein	unknown protein	---	247350_at	240.115	195.848	217.958	300.072	205.114	257.247	239.69	235.881	254.144	217.974	237.786	1.16594	0.298314	0.935634	0.676079	1.09089	0.317429
AT5G63790	no apical meristem (NAM) family protein	putative protein contains similarity to NAC-domain protein;supported by full-length cDNA: Ceres:6637.	---	247351_at	122.455	90.4773	106.232	244.829	170.208	408.322	392.845	759.91	274.453	106.388	576.378	2.57973	0.0768357	2.1001	0.163196	5.41769	0.0417604
AT5G63650	serine/threonine protein kinase, putative	serine/threonine-protein kinase ;supported by full-length cDNA: Ceres:39888.	---	247352_at	102.485	117.601	121.277	49.3811	50.3667	56.734	40.1835	44.2573	52.1606	113.788	42.2204	0.458404	0.000573402	0.809431	0.0587757	0.371046	0.00251531
AT5G63620	oxidoreductase, zinc-binding dehydrogenase family protein	alcohol dehydrogenase-like protein ;supported by full-length cDNA: Ceres:207201.	---	247353_at	943.147	933.392	1031.67	1101.58	765.164	1591.05	1166.21	1253.94	1152.6	969.404	1210.07	1.18897	0.490861	1.04987	0.865279	1.24827	0.0189367
AT5G63670	transcription initiation protein-related	unknown protein ; supported by full-length cDNA: Ceres: 11054.	---	247355_at	542.434	839.984	1246.4	612.743	708.454	827.105	884.685	702.988	716.101	876.272	793.836	0.817213	0.494345	1.10855	0.512183	0.905924	0.781605
AT5G63580	flavonol synthase, putative	flavonol synthase	FLS	247358_at	30.1664	26.5543	26.4065	105.155	146.901	70.1929	94.5131	77.6609	107.416	27.7091	86.087	3.87658	0.0229751	0.801433	0.51938	3.10682	0.00288468
AT5G63200	tetratricopeptide repeat (TPR)-containing protein	unknown protein	---	247363_at	258.566	242.892	251.267	238.901	260.173	413.235	309.273	370.493	304.103	250.908	339.883	1.21201	0.388983	1.11766	0.663759	1.35461	0.0324947
AT5G63200	tetratricopeptide repeat (TPR)-containing protein	putative protein similar to unknown protein (pir||F69210)	---	247364_at	543.232	481.7	555.278	621.704	531.536	761.497	649.2	820.393	638.246	526.737	734.797	1.2117	0.189736	1.15128	0.434817	1.395	0.0594718
AT5G63220	expressed protein	putative protein similar to unknown protein (ref|NP_057033.1)	---	247365_at	167.929	179.755	171.914	199.8	122.035	140.766	140.603	166.04	154.2	173.2	153.322	0.890304	0.467464	0.994301	0.979625	0.88523	0.154323
AT5G63260	zinc finger (CCCH-type) family protein	putative protein contains similarity to zinc finger protein	---	247366_at	366.07	390.115	389.415	557.861	462.62	719.181	568.441	568.735	579.887	381.867	568.588	1.51856	0.0581855	0.980515	0.914334	1.48897	0.000355734
AT5G63330	DNA-binding bromodomain-containing protein	putative protein contains similarity to kinase	---	247368_at	273.788	252.067	188.65	450.328	543.245	473.769	717.619	646.028	489.114	238.168	681.823	2.05365	0.00267812	1.394	0.0231493	2.86278	0.00186549
AT5G63320	expressed protein	putative protein similar to unknown protein (gb AAC55944.1)	---	247370_at	293.875	259.237	206.834	414.281	299.481	420.131	367.398	359.793	377.964	253.316	363.595	1.49207	0.055926	0.961983	0.795631	1.43535	0.0436138
AT5G63110	histone deacetylase, putative	histone deacetylase ;supported by full-length cDNA: Ceres:5511.	---	247371_at	303.719	425.091	379.253	404.139	313.233	436.224	372.445	343.397	384.532	369.354	357.921	1.04109	0.781133	0.930796	0.623253	0.969046	0.823299
AT5G63280	zinc finger (C2H2 type) family protein	unknown protein ;supported by full-length cDNA: Ceres:114951.	---	247372_at	301.183	220.195	201.647	330.91	275.268	493.441	308.508	210.66	366.54	241.008	259.584	1.52086	0.157237	0.708201	0.32922	1.07708	0.752346
AT5G63150	expressed protein	unknown protein ;supported by full-length cDNA: Ceres:16323.	---	247373_at	346.354	376.345	338.554	244.253	196.02	227.08	284.89	214.123	222.451	353.751	249.507	0.628835	0.00196506	1.12163	0.460644	0.705318	0.0411464
AT5G63190	MA3 domain-containing protein	topoisomerase-like protein ;supported by full-length cDNA: Ceres:19433.	---	247374_at	911.895	760.818	670.897	859.213	748.733	1185.39	1084.84	872.02	931.112	781.203	978.429	1.19189	0.370558	1.05082	0.81648	1.25246	0.200325
AT5G63135	expressed protein	Expressed protein ; supported by full-length cDNA: Ceres: 28326.	---	247375_at	425.348	374.765	366.345	220.87	165.905	264.623	241.28	188.683	217.133	388.819	214.982	0.558441	0.00722313	0.990094	0.962157	0.552909	0.0110297
AT5G63310	nucleotide diphosphate kinase II, chloroplast (NDPK2)	nucleotide diphosphate kinase Ia (emb|CAB58230.1) ; supported by cDNA: gi_3063660_gb_AF058391.1_AF058391	NDK II	247376_at	951.98	1675.92	1976.69	149.608	234.509	174.058	310.53	204.064	186.058	1534.86	257.297	0.121222	0.0115089	1.38288	0.259346	0.167635	0.0479344
AT5G63380	4-coumarate--CoA ligase family protein / 4-coumaroyl-CoA synthase family protein	4-coumarate-CoA ligase-like protein	---	247380_at	148.53	269.061	310.229	597.678	520.31	434.233	634.224	428.455	517.407	242.607	531.339	2.1327	0.0153539	1.02693	0.895907	2.19013	0.0616916
AT5G63400	adenylate kinase	adenylate kinase ;supported by full-length cDNA: Ceres:13667.	---	247382_at	3904.45	3740.04	3087.62	2307.33	2605.6	2162.74	2866.81	2669.92	2358.55	3577.37	2768.36	0.659298	0.0123453	1.17375	0.111809	0.773853	0.0917156
AT5G63370	protein kinase family protein	protein kinase ; supported by cDNA: gi_16974578_gb_AY060555.1_	---	247384_at	728.015	662.54	561.16	990.829	910.655	1300.97	1425.32	1547.23	1067.48	650.572	1486.28	1.64084	0.0315639	1.39232	0.0794238	2.28457	0.00169936
AT5G63420	metallo-beta-lactamase family protein	putative protein similar to unknown protein (pir||T01257)	---	247386_at	71.603	112.393	143.892	25.583	26.0278	30.4841	32.2408	39.9599	27.365	109.296	36.1003	0.250375	0.0174751	1.31922	0.0888751	0.330299	0.0741461
AT3G48590 /// AT5G63470	CCAAT-box binding transcription factor Hap5a, putative	transcription factor Hap5a-like protein	---	247388_s_at	85.2589	55.3009	75.6115	75.5537	41.0874	162.779	83.1215	87.7166	93.14	72.0571	85.419	1.29259	0.601871	0.917104	0.879407	1.18544	0.330226
AT5G63490	CBS domain-containing protein / octicosapeptide/Phox/Bemp1 (PB1) domain-containing protein	putative protein strong similarity to unknown protein (emb|CAB86899.1)	---	247389_at	246.536	257.187	210.352	356.59	325.445	319.915	337.953	332.554	333.983	238.025	335.254	1.40314	0.00620137	1.0038	0.937304	1.40848	0.0132374
AT5G63520	F-box family protein	putative protein similar to unknown protein (pir||S76033)	---	247390_at	367.408	393.76	384.43	451.336	453.853	540.408	578.591	591.021	481.866	381.866	584.806	1.26187	0.0298617	1.21363	0.0735979	1.53144	0.000346001
AT5G63570	glutamate-1-semialdehyde 2,1-aminomutase 1 (GSA 1) / glutamate-1-semialdehyde aminotransferase 1 (GSA-AT 1)	glutamate-1-semialdehyde 2,1-aminomutase 1 precursor (GSA 1) (glutamate-1-semialdehyde aminotransferase 1) (GSA-AT 1) (sp P42799)	GSA1	247392_at	786.94	700.421	549.045	189.296	351.425	295.745	300.687	212.8	278.822	678.802	256.743	0.410756	0.00898056	0.920815	0.771845	0.37823	0.0215314
AT5G62910	expressed protein	putative protein predicted proteins, Arabidopsis thaliana	---	247395_at	232.046	203.356	211.291	315.961	188.251	274.977	395.739	403.598	259.729	215.564	399.668	1.20488	0.316434	1.53879	0.0638371	1.85406	0.000519736
AT5G62930	GDSL-motif lipase/hydrolase family protein	putative protein predicted proteins, Oryza sativa, Arabidopsis thaliana and yeast	---	247396_at	616.783	585.041	582.594	375.751	276.283	401.673	421.743	368.757	351.236	594.806	395.25	0.590505	0.00360093	1.12531	0.468274	0.664502	0.00379319
AT5G62950	expressed protein	putative protein predicted protein, Arabidopsis thaliana	---	247398_at	424.03	328.463	337.61	546.738	430.093	662.031	543.366	595.627	546.287	363.368	569.497	1.5034	0.0677056	1.04249	0.810324	1.56727	0.0182309
AT5G62960	expressed protein	putative protein similar to unknown protein (gb AAF17656.1)	---	247399_at	156.457	146.105	131.607	237.162	255.411	178.336	181.573	203.038	223.636	144.723	192.306	1.54527	0.0316339	0.859903	0.387537	1.32878	0.0303657
AT5G62840	phosphoglycerate/bisphosphoglycerate mutase family protein	putative protein ;supported by full-length cDNA: Ceres:5589.	---	247400_at	131.771	222.202	257.648	99.3829	130.8	94.9705	102.436	94.4088	108.385	203.874	98.4225	0.531626	0.0712154	0.908086	0.550763	0.482762	0.11785
AT5G62790	1-deoxy-D-xylulose 5-phosphate reductoisomerase (DXR)	1-deoxy-D-xylulose 5-phosphate reductoisomerase (DXR) ;supported by full-length cDNA: Ceres:117626.	DXR	247401_at	1381.48	1606.7	1499.05	1566.23	1197.42	1480.46	1234.76	898.644	1414.7	1495.74	1066.7	0.94582	0.563998	0.75401	0.165586	0.713158	0.065369
AT5G62740	band 7 family protein	putative protein hypersensitive-induced response protein HIR3, Zea mays, EMBL:AF236375;supported by full-length cDNA: Ceres:2641.	---	247403_at	1091.91	755.816	730.76	1257.32	667.609	1193.83	1330.42	1166.72	1039.58	859.494	1248.57	1.20953	0.459342	1.20103	0.462689	1.45269	0.0960072
AT5G62890	permease, putative	permease 1 - like protein permease 1, common ice plant, PIR:T12309; supported by cDNA: gi_14334659_gb_AY035003.1_	---	247404_at	817.273	736.323	829.069	443.023	497.185	524.45	549.593	551.028	488.219	794.222	550.31	0.614714	0.00125451	1.12718	0.138041	0.692892	0.00745617
AT5G62880	Rac-like GTP-binding protein (ARAC10)	Arac10 ; supported by cDNA: gi_3702963_gb_AF079485.1_AF079485	---	247405_at	219.182	231.696	318.589	214.303	173.893	262.362	268.614	291.336	216.853	256.489	279.975	0.845467	0.381946	1.29108	0.16108	1.09157	0.608822
AT5G62920	two-component responsive regulator / response regulator 6 (ARR6)	response regulator 6 (ARR6) ; supported by cDNA: gi_3953600_dbj_AB008489.1_AB008489	---	247406_at	58.5055	71.0467	48.8954	268.462	479.388	488.474	873.253	528.562	412.108	59.4826	700.908	6.92822	0.00811987	1.70079	0.165907	11.7834	0.0155376
AT5G62900	expressed protein	putative protein predicted proteins, Arabidopsis thaliana; supported by cDNA: gi_13877822_gb_AF370174.1_AF370174	---	247407_at	140.537	152.417	108.074	183.923	266.616	225.33	184.543	230.192	225.289	133.676	207.368	1.68534	0.0284264	0.92045	0.645753	1.55127	0.0552423
AT5G62760	nuclear protein ZAP-related	ZAP - like protein nuclear protein ZAP, Mus musculus, EMBL:AB033168; supported by cDNA: gi_16604664_gb_AY059777.1_	---	247408_at	38.3554	39.6297	51.0746	54.0746	43.544	88.0223	78.5555	62.6779	61.8803	43.0199	70.6167	1.43841	0.249634	1.14118	0.665827	1.64149	0.0395624
AT5G62980	dihydroneopterin aldolase, putative	dihydroneopterin aldolase-like protein	---	247409_at	376.777	441.457	643.529	130.666	74.8964	169.946	159.901	149.405	125.169	487.254	154.653	0.256887	0.0130231	1.23555	0.470716	0.317397	0.0491582
AT5G63000	expressed protein	putative protein contains similarity to unknown protein (dbj|BAA89593.1)	---	247411_at	838.253	726.758	714.219	693.765	604.921	654.365	715.591	517.178	651.017	759.743	616.385	0.856891	0.081997	0.946802	0.697968	0.811306	0.20854
AT5G63010	WD-40 repeat family protein	unknown protein	---	247412_at	144.09	159.546	124.177	160.764	122.745	156.661	175.256	154.089	146.723	142.604	164.673	1.02888	0.807318	1.12234	0.379083	1.15475	0.247081
AT5G63050	expressed protein	unknown protein	---	247414_at	853.277	588.121	561.096	896.949	689.84	745.536	645.579	583.175	777.442	667.498	614.377	1.16471	0.381414	0.790254	0.14487	0.920418	0.693999
AT5G63060	SEC14 cytosolic factor, putative	unknown protein	---	247415_at	232.583	241.12	190.512	339.764	360.111	257.001	355.886	265.773	318.959	221.405	310.83	1.44061	0.0502481	0.974514	0.887355	1.4039	0.106737
AT5G63040	expressed protein	putative protein similar to unknown protein (emb|CAB81845.1);supported by full-length cDNA: Ceres:34532.	---	247417_at	166.128	117.652	99.9644	115.872	127.647	90.2918	103.403	102.734	111.27	127.915	103.068	0.86988	0.503065	0.926288	0.604926	0.805759	0.402276
AT5G63030	glutaredoxin, putative	glutaredoxin-like protein ; supported by full-length cDNA: Ceres: 96557.	---	247418_at	1115.4	1103.75	758.945	1239.76	1447.08	1186.14	1663.35	1378.12	1290.99	992.7	1520.73	1.30049	0.102587	1.17796	0.217963	1.53192	0.064573
AT5G63080	transcription factor jumonji (jmjC) domain-containing protein	unknown protein	---	247419_at	340.217	293.585	282.44	272.848	221.238	273.888	277.898	268.087	255.991	305.414	272.993	0.838179	0.117104	1.06641	0.508818	0.893845	0.255658
AT5G62810	peroxisomal protein (PEX14)	putative protein	---	247422_at	398.468	897.746	884.445	617.327	973.125	957.489	956.347	1115	849.314	726.886	1035.67	1.16843	0.575603	1.21943	0.331107	1.42481	0.255285
AT5G62830	F-box family protein-related	putative protein predicted proteins, Arabidopsis thaliana	---	247423_at	87.485	51.9956	45.6691	90.3339	62.9714	61.4313	64.6496	65.0246	71.5789	61.7166	64.8371	1.1598	0.572042	0.905813	0.616856	1.05056	0.864496
AT5G62570	calmodulin-binding protein	putative protein contains similarity to calmodulin-binding protein	---	247426_at	312.772	291.076	262.343	725.965	721.684	772.417	795.184	736.528	740.022	288.73	765.856	2.56302	3.24299e-05	1.03491	0.456435	2.6525	0.000482071
AT5G62580 /// AT5G62850	expressed protein	putative protein similar to unknown protein (gb|AAD39327.1)	---	247427_at	88.4438	106.098	115.583	71.2362	83.1872	111.528	98.9305	109.351	88.6505	103.375	104.141	0.857561	0.362897	1.17473	0.401947	1.0074	0.948788
AT5G62600	transportin-SR-related	unknown protein	---	247428_at	907.89	638.761	442.792	1679.22	862.529	1101.1	875.407	879.586	1214.28	663.147	877.497	1.83109	0.117898	0.722646	0.360772	1.32323	0.305861
AT5G62620	galactosyltransferase family protein	putative protein strong similarity to unknown protein (gb AAD55296.1)	---	247429_at	129.143	167.761	183.21	116.681	168.572	150.161	170.087	179.269	145.138	160.038	174.678	0.906896	0.537452	1.20353	0.234445	1.09148	0.536559
AT5G62610	basic helix-loop-helix (bHLH) family protein	putative protein contains similarity to DNA-binding protein;supported by full-length cDNA: Ceres:112281.	---	247430_at	427.677	503.598	487.838	670.293	784.784	529.223	750.406	590.494	661.433	473.038	670.45	1.39827	0.0717697	1.01363	0.941165	1.41733	0.059472
AT5G62520	expressed protein	putative protein similar to unknown protein (pir||T07711);supported by full-length cDNA: Ceres:23920.	---	247431_at	94.6364	103.866	78.7464	249.069	243.531	241.624	613.402	850.605	244.741	92.4164	732.003	2.64825	3.78928e-05	2.99093	0.0117755	7.92071	0.00553545
AT5G62500	microtubule-associated EB1 family protein	microtubule-associated protein EB1-like protein ;supported by full-length cDNA: Ceres:112876.	---	247432_at	108.286	137.578	129.095	54.3323	108.656	36.2685	98.9026	74.6359	66.4188	124.986	86.7693	0.531409	0.0667792	1.3064	0.539902	0.694231	0.0769978
AT5G62540	ubiquitin-conjugating enzyme 3 (UBC3)	E2, ubiquitin-conjugating enzyme 3 (UBC3) identical to gi:431261, SP:P42746;supported by full-length cDNA: Ceres:148141.	UBC3	247433_at	521.698	611.185	624.443	657.641	597.324	571.993	728.778	1088.12	608.986	585.775	908.45	1.03962	0.602128	1.49174	0.118237	1.55085	0.104918
AT5G62575	expressed protein	Expressed protein ; supported by full-length cDNA: Ceres: 30313.	---	247434_at	2081.62	1998.98	2142.56	836.86	956.779	815.465	1093.87	762.421	869.701	2074.39	928.147	0.419257	3.76278e-05	1.0672	0.696266	0.447432	0.00340842
AT5G62530	delta-1-pyrroline-5-carboxylate dehydrogenase (P5CDH)	dehydrogenase ; supported by cDNA: gi_15383743_gb_AY039787.1_	---	247436_at	829.585	794.497	818.261	196.39	222.476	271.17	322.775	339.727	230.012	814.115	331.251	0.28253	1.75653e-05	1.44015	0.0396938	0.406885	6.28696e-05
AT5G62460	zinc finger (C3HC4-type RING finger) family protein	unknown protein ; supported by cDNA: gi_16974606_gb_AY060581.1_	---	247438_at	471.497	483.054	522.191	809.635	748.582	940.088	864.599	778.11	832.768	492.247	821.355	1.69177	0.00434448	0.986295	0.895235	1.66858	0.00319649
AT5G62670	ATPase, plasma membrane-type, putative / proton pump, putative	plasma membrane proton ATPase-like	---	247439_at	358.237	533.609	591.683	754.484	713.783	588.716	616.639	516.238	685.661	494.51	566.438	1.38655	0.0905722	0.82612	0.207712	1.14545	0.516173
AT5G62680	proton-dependent oligopeptide transport (POT) family protein	peptide transporter	---	247440_at	50.5162	51.093	31.6067	363.445	376.612	523.003	316.483	270.621	421.02	44.4053	293.552	9.48131	0.00186432	0.69724	0.158359	6.61075	0.000955702
[truncated: 11,034 more rows]

## Sheet: MMN vs MLN 5x, p<0.05
AGI Locus	TAIR Annotation	Affy Annotation	Gene Symbol	Probe Set	AtILN_1	AtILN_2	AtILN_3	AtMLN_1	AtMLN_2	AtMLN_3	AtMMN_1	AtMMN_2	MLN avg	ILN avg	MMN avg	MLN/ILN	MLN/ILN t-test	MMN/MLN	MMN/MLN t-test	MMN/ILN	MMN/ILN t-test
[truncated: 25 more rows]

[truncated: 7 more sheets: MLN vs ILN 5x, p<0.05, MLN, ILN >2x over MMN, MLN >2x over ILN,MMN, ILN >2x over MLN,MMN, ILN,MMN 2x over MLN, MLN,MMN 2x over ILN, MMN 2x over MLN,ILN]
