# Supplementary material for: Uncovering the Arabidopsis thaliana nectary transcriptome: investigation of differential gene expression in floral nectariferous tissues
Source: BMC Plant Biol. 2009 Jul 15;9:92. doi: 10.1186/1471-2229-9-92 (PMC2720969; doi:10.1186/1471-2229-9-92)
Supplement: Additional file 11 — Gene ontologies for nectary enriched genes. Full gene ontology analysis for nectary-enriched genes. [file 1471-2229-9-92-S11.xls]

## Sheet: Sheet1
Biological process	carpel_immature	carpel_mature	petal_immature	petal_mature	sepal_immature	sepal_mature	stamen_immature	stamen_mature	petiole	root	rossette_leaf	cauline_leaf	pollen	pedicel	node_shoot	internode_shoot	inl_shoot
galactose metabolic process	2.60024																3.44424
DNA metabolic process	-3.41592	-2.44589					-2.41107						-3.08832				-4.54479
RNA processing	-6.00174	-5.81531	-2.41023							-2.30734		-5.07881					-7.10923
translation	-6.6968	-5.8962	-3.06261		-4.75892	-2.50647	-3.46229		-7.46993	-2.86779	-6.97971			-5.85559	-3.98464	-3.334	-9.20227
lipid metabolic process	2.502	3.14726		3.43522		6.26414		3.08403	3.00329	5.18736	4.83109	5.20556			2.60368	3.95387	3.68721
fatty acid metabolic process	3.41413	4.38616		7.14927	4.82573	10.9011		6.55173	6.81957	8.38992	8.84632	10.2498	5.21157	4.29367	5.83787	6.36009	5.05235
fatty acid biosynthetic process	2.53791	3.0564		8.19105	3.85112	11.879		7.79468	4.49662	6.75962	6.20496	8.50603	6.55218		5.67966	6.57735	2.32919
amino acid transport	2.3216																3.01818
autophagy	2.55153	2.60154	3.6542											4.46091			5.45208
cell wall organization and biogenesis	-2.91498	-4.60206			-2.46915		-4.5919	-2.64276	-4.02717	-5.45809	-2.56882		-7.46693	-4.80559	-2.42348	-2.54871	-2.3443
circadian rhythm	3.20699	3.273					4.30846			3.74526	2.78216	2.35438	5.22034			3.34463	4.05552
isoprenoid biosynthetic process	2.31558									4.27548							2.99429
response to hormone stimulus	2.79053		3.11872		3.53387	3.22656	2.30904										3.23077
response to abscisic acid stimulus	2.31688								2.47427								5.32822
response to jasmonic acid stimulus	2.54296								3.96659	5.44591	2.6794			2.87055	5.1037		5.17826
embryonic development	-3.03964																-4.14348
embryonic development ending in seed dormancy	-2.983																-3.98457
flower development	2.37983	2.49099	5.12701	2.45279	4.29793	4.81014			7.12726	2.47696	5.71939	5.08227	2.7368	4.86364	7.04758	5.78145
response to far red light	2.43365					3.21686			3.28244	3.99437						2.34563
lipid catabolic process	2.34496	3.99286							3.45736		2.75325			4.83428			3.93526
cellular component organization and biogenesis	-4.11295	-2.50013	-3.36969				-5.39715			-5.73511				-2.45259			-7.93051
RNA metabolic process	-5.59007	-5.3439	-2.60053							-3.03968							-8.24805
mRNA metabolic process	-2.7304												3.15348				-3.65699
carotenoid biosynthetic process	2.60024									6.4997			4.00289				3.44424
response to chemical stimulus	5.04866		4.85916			2.53504								2.38092	3.19651		4.69235
ribosome biogenesis and assembly	-4.97062	-4.85589	-3.02556		-3.76324	-3.46605	-3.4316		-4.82834	-2.62388	-4.41655			-4.63035	-2.99245		-6.17009
seed development	-2.80475																-3.91331
rhythmic process	2.49925	2.56059					3.4487			2.83891			3.59727			2.7056	3.12529
response to stimulus	2.85571		2.78526				2.70126						2.65177		2.4179		3.41875
chromosome organization and biogenesis	-2.69952	-2.58354			2.40603	4.40019						3.21965					-5.22773
transcription		2.45798	4.30773		5.23548	3.6195	5.41457		5.96235		4.51082	3.32422		3.60482	3.57557	4.62453
ubiquitin cycle		2.41843												3.3137
fatty acid beta-oxidation		3.12998							4.9096	3.03285	4.25265			4.11146			4.98332
exocytosis		2.56059			3.25223
vesicle docking during exocytosis		2.83697			3.54755									2.30351
fatty acid catabolic process		3.39688							5.11166	3.17026	4.52289	2.44146		4.36584			5.05965
vesicle-mediated transport		3.89926			2.78441					-3.47188
fatty acid oxidation		3.52782							5.2931	3.3144	4.68082	2.53331		4.52249			5.26063
Golgi vesicle transport		3.11233								-2.64218
vesicle docking		2.74061			3.44486
regulation of transcription, DNA-dependent			3.28838		6.90825	4.99016	4.64356		6.03209		4.19344	3.91633		3.06475
response to auxin stimulus			3.07009		3.44598	4.84091	3.50569						3.36999		2.39549		2.38708
post-embryonic development			4.22938		3.80377	4.03563			4.31092		4.00245	3.21386	5.45475	2.69149	4.41201	3.91083
negative regulation of signal transduction			2.4408				4.03498				2.46496			2.36644	2.66526
protein metabolic process			-2.31043	-3.01797	-4.71102	-5.09513	-2.61957			-7.06714	-6.22014	-5.8858	2.97914		-3.49061	-4.97476
cellular biosynthetic process			-3.35441						-3.47397	2.53671			9.92377	-3.02658			-3.13605
regulation of transcription			5.7503		9.83049	4.91039	5.18893		9.55266		6.72614	3.63579		7.25582	4.37286	3.98746	3.08221
intracellular transport			-3.92236				-3.26686			-2.93118
floral organ development			4.07494	3.41032	3.22298	4.81124	3.07726	2.34245	3.86841		3.70407	4.2686	2.59653	5.29849	4.75276	4.08159
floral whorl development			4.05526	2.6364	3.25458	4.90436	2.6397		4.70042		3.84615	4.38695		4.90897	4.92286	4.13678
carpel development			3.0819	3.52243				2.38834	3.23448		2.81204	3.15721		4.10081	3.80893	3.43694
gynoecium development			2.78171	3.21125					3.51366		2.48545	2.8186		3.65596	3.41263	3.0898
regulation of RNA metabolic process			3.63628		6.7926	4.8985	4.74966		6.13944		4.29764	4.03303		3.15066
glucose metabolic process				4.35796				5.33088		3.37084	4.62264	8.58684	9.00429			2.44015
glucose catabolic process				4.58885				4.99218			3.42689	7.65203	8.2316
alcohol metabolic process				3.66367		2.31556		4.78304		2.69188	3.76827	7.01289	5.30592			2.86618
glycolysis				3.98259				4.59103			2.41155	7.14744	6.10676
proteolysis				-3.03827		-3.13788					-2.34711	-2.46363	4.08057
lipid biosynthetic process				5.54256		9.34755		5.44672		5.95605	3.43086	5.66245	3.92465		4.5926	4.32954	2.5909
protein processing				3.01789									2.61441
hexose catabolic process				4.54149				4.93851			3.3776	7.57093	8.0757
carboxylic acid metabolic process				4.0995		3.45134		2.66793		3.37736	3.00486	5.32032	8.36791		2.47544	3.7818
cellular carbohydrate metabolic process				2.51471				3.19456				4.17296	2.60868
cellular protein metabolic process				-2.9141	-4.3912	-4.80848				-6.94298	-5.39002	-5.51176	2.66333		-3.04878	-4.86974
establishment and/or maintenance of chromatin architecture					3.00604	4.7762						3.95301					-4.45967
chromatin assembly or disassembly					4.2242	7.2225						5.16886	3.27202
nucleosome assembly					4.65083	7.30082						4.49186	2.89206
microtubule cytoskeleton organization and biogenesis						3.34316
ubiquitin-dependent protein catabolic process						-2.85838							6.7476
apoptosis						-3.27373						-3.67732	-3.80317			-2.37882
defense response						-4.03805			-3.11113		-4.26527	-2.51453	-2.8193
cytoskeleton organization and biogenesis						4.29404
microtubule-based process						6.02625											-2.4064
cell death						-3.78554						-2.8165	-2.96443
biosynthetic process						3.57276		4.05921		2.4564		3.29138	7.0267			2.41253
response to radiation						2.56999	3.87492			6.45652			9.74401			2.74859	2.7644
response to light stimulus						2.44509	4.11391		2.4121	6.85667			10.1309			2.91959	2.99079
response to red or far red light						2.53965	4.55973		3.22342	3.84061			4.18937	3.0038		3.88803	2.76936
auxin mediated signaling pathway						5.15573	4.28692						3.30212
programmed cell death						-3.19112						-2.8736	-3.62353
protein catabolic process						-3.20232							8.98407
signal transduction							2.33311			-4.09246
sensory perception							2.73406						6.40192
red, far-red light phototransduction							2.73406						6.40192
photosynthesis, light harvesting							9.39753			18.9087			11.1897
red or far red light signaling pathway							4.85836			3.71962			5.09063			3.02366	2.41983
carbon utilization							4.45746			4.70593			5.52353
carbon utilization by fixation of carbon dioxide							4.54478			6.11969			4.95343
photosynthesis							27.5604			35			29.8415
chlorophyll metabolic process							2.43476			13.4409			8.3397
chlorophyll biosynthetic process							3.14485			10.549			7.63241
protein-chromophore linkage							3.18875			5.33854			4.81801
photosynthesis, light reaction							16.4608			29.2813			17.1659
protein folding								3.16446					3.99354
protein amino acid phosphorylation								-2.69053		-7.89708			-4.12597
phosphorus metabolic process								-2.33137		-8.52778			-3.23495
phosphate metabolic process								-2.32337		-8.50361			-3.21299
cellular metabolic process								2.34688					10.7166
protein complex assembly									-2.42896		-3.1012			-2.30672			-2.5106
response to osmotic stress									6.0404	3.24857	4.11355		3.02473	3.04092	4.3596		6.36323
response to abiotic stimulus									3.36426	8.50007			15.7351			2.86877	4.47164
response to salt stress									5.7514	2.53337	3.71843			3.0446	3.88899		4.99235
response to metal ion									3.72382	4.17387	4.74654		3.54868	2.85257	2.86939		4.13216
dephosphorylation									3.52767
response to cadmium ion									3.59693	4.83795	3.25847			2.50786	2.91798		3.92532
starch metabolic process										5.60657
protein modification process										-8.15028		-2.49423				-2.69469
ATP-dependent proteolysis										3.80648			7.02799
terpenoid metabolic process										4.59447							2.80924
porphyrin biosynthetic process										9.24115			4.17818
response to stress										2.7245			5.38761
cell cycle										-2.36308							-3.28971
cell communication										-4.69451
protein localization										-2.8575			3.02797			-3.63044
metabolic process										2.75582			8.77713
response to temperature stimulus										2.52397			6.41759
response to cold										2.93455			7.20975
response to light intensity										3.6153			2.43841
plastid organization and biogenesis										7.17175			8.49671
chloroplast organization and biogenesis										3.11514			5.5241
response to red light										3.59606						4.34603
response to UV-B										2.62297			3.55345
protein transport										-2.88819			2.45699			-3.45126
terpenoid biosynthetic process										5.07369							2.79863
phosphorylation										-8.6001			-3.73591
secondary metabolic process										6.10957
tetrapyrrole biosynthetic process										9.24115			4.17818
post-translational protein modification										-7.9484						-2.38996
primary metabolic process										-3.62309			2.32759
positive regulation of flower development											3.2384
pyruvate metabolic process												2.73317	4.04075
pentose-phosphate shunt													3.81175
amino acid metabolic process													3.39359
nucleotide metabolic process													3.24328
response to UV													4.87824
response to water deprivation													3.79381				3.36597
response to water													3.66445				3.67865
photomorphogenesis													3.38228
cellular homeostasis													4.27368
cell wall modification													-3.33076
cell redox homeostasis													4.77446
ovule development														2.99647	3.3536	2.84463
galactose metabolic process	2.60024																3.44424
chromatin modification																	-3.00494
