# Supplementary material for: Uncovering the Arabidopsis thaliana nectary transcriptome: investigation of differential gene expression in floral nectariferous tissues
Source: BMC Plant Biol. 2009 Jul 15;9:92. doi: 10.1186/1471-2229-9-92 (PMC2720969; doi:10.1186/1471-2229-9-92)
Supplement: Additional file 13 — Oligonucleotides used in this study. List of primers used for RT PCR validation experiments. [file 1471-2229-9-92-S13.xls]

## Sheet: specs
Sequence Name	Gene Description	PCR Product Size	Sequence
GAPDH RT Fwd	glyceraldehyde-3-phosphate dehydrogenase C subunit 1	623	AGGGTGGTGCCAAGAAGGTTG
GAPDH RT Rev	glyceraldehyde-3-phosphate dehydrogenase C subunit 1	623	GTAGCCCCACTCGTTGTCGTA
AT2G26580 RT Fwd	plant-specific transcription factor YABBY family protein (YABBY 5)	378	ATTCTTGCGGTGAATGTCCCATGC
AT2G26580 RT Rev	plant-specific transcription factor YABBY family protein (YABBY 5)	378	AGGAAAGTGTGCCCAATTCTTGGC
AT1G23300 RT Fwd	MATE efflux family protein	341	GGCGTTGATTCTGTTTGCGGGTTA
AT1G23300 RT Rev	MATE efflux family protein	341	TGTTGATGACGATGGTGAGAGCCA
AT1G77110 RT Fwd	auxin transport protein, putative (PIN6)	516	TCAAACCCTCATGGTCCAACTCGT
AT1G77110 RT Rev	auxin transport protein, putative (PIN6)	516	AACGAGTAAGCATCGGAGGAAGCA
AT1G69180 RT Fwd	transcription factor CRC (CRABS CLAW)	232	TCACCTCCCTTTGTCGTCAAACCT
AT1G69180 RT Rev	transcription factor CRC (CRABS CLAW)	232	TCTTCTCACCGAATCCCAAGCCAT
AT2G42830 RT Fwd	agamous-like MADS box protein AGL5 / floral homeodomain transcription factor (AGL5)	479	ATGGAGGGTGGTGCGAGTAATGAA
AT2G42830 RT Rev	agamous-like MADS box protein AGL5 / floral homeodomain transcription factor (AGL5)	479	ATCTCGTGCTTCTTGGATCGGACA
AT5G40360 RT Fwd	myb family transcription factor (MYB115)	656	CCAGTTCTTGTTCATGCCGTGGTT
AT5G40360 RT Rev	myb family transcription factor (MYB115)	656	TAAACGGACGTTGTAGCGTGCAGA
AT5G26310 RT Fwd	UDP-glucoronosyl/UDP-glucosyl transferase family protein	608	ATTTCCTTCGGGAGTGGTGGTTCT
AT5G26310 RT Rev	UDP-glucoronosyl/UDP-glucosyl transferase family protein	608	AACCGTTGACACTCCTTCGTGACT
AT4G12530 RT Fwd	protease inhibitor/seed storage/lipid transfer protein (LTP) family protein	357	TCGGGATGAGTATGGCTCCAAAGA
AT4G12530 RT Rev	protease inhibitor/seed storage/lipid transfer protein (LTP) family protein	357	ATGTTGGGCAACGGAATCCATCAG
AT2G30650 RT Fwd	3-hydroxyisobutyryl-coenzyme A hydrolase, putative / CoA-thioester hydrolase, putative	709	TTCGCAATGCCTGAGACAGCTCTA
AT2G30650 RT Rev	3-hydroxyisobutyryl-coenzyme A hydrolase, putative / CoA-thioester hydrolase, putative	709	GCAAGTTGTTCCTTGGCGGAAACT
AT1G51340 RT Fwd	MATE efflux family protein	569	GCTTTACCCGCAGCACTTGCTTTA
AT1G51340 RT Rev	MATE efflux family protein	569	TGTGCCGCAAGTGAGAGTAGAACA
AT1G19640 RT Fwd	S-adenosyl-L-methionine:jasmonic acid carboxyl methyltransferase (JMT)	385	AACAAGGAGGGTTTAGGGTTCGGT
AT1G19640 RT Rev	S-adenosyl-L-methionine:jasmonic acid carboxyl methyltransferase (JMT)	385	AGCAACTCTCTTCGGTTGTGGGAT
AT3G25810 RT Fwd	myrcene/ocimene synthase, putative	801	TGAGATGGCGATCCATGCGTTAGA
AT3G25810 RT Rev	myrcene/ocimene synthase, putative	801	AATTCATCCGGCGAAGTTGCAAGG
AT5G24270 RT Fwd	calcineurin B-like protein, putative / calcium sensor homolog (SOS3)	465	AAGAAGAATGCAATGCGACCACCG
AT5G24270 RT Rev	calcineurin B-like protein, putative / calcium sensor homolog (SOS3)	465	TGCTTGCACGAAAGCCTTATCCAC
AT5G44630 RT Fwd	terpene synthase/cyclase family protein	513	AACACGAAGAGGACCACGACGAAA
AT5G44630 RT Rev	terpene synthase/cyclase family protein	513	CTCCACGTGCCCATTTGACAAGTT
AT2G39060 RT Fwd	nodulin MtN3 family protein	364	TCTCGCAGTCTTTGCTTCTCCCTT
AT2G39060 RT Rev	nodulin MtN3 family protein	364	GTTTGCCCTTCACTTCATTGGCCT
AT1G74820 RT Fwd	cupin family protein	430	TGCATCACTCTCTTCACGAACCCT
AT1G74820 RT Rev	cupin family protein	430	TGAGTCCCGGAGGAATCACAAACA
AT5G38130 RT For	transferase family protein	685	TCGACTGTGATGGTTTGGGTGCTA
AT5G38130 RT Rev	transferase family protein	685	AACAGCTCTCCCACAGTGGTTGTA
At3g62250 RT Fwd	ubiquitin 5 (UBQ5)	426	AACCCTTGAGGTTGAATCATCC
At3g62250 RT Rev	ubiquitin 5 (UBQ5)	426	GTCCTTCTTTCTGGTAAACGT
